# Supplementary material for: cfDNA methylome profiling for detection and subtyping of small cell lung cancers
Source: Nat Cancer. 2022 Aug 8;3(10):1260–70. doi: 10.1038/s43018-022-00415-9 (PMC9586870; doi:10.1038/s43018-022-00415-9)
Supplement: Supplementary file 2 — Supplementary Tables 1–9. [file 43018_2022_415_MOESM2_ESM.xlsx]

## Sheet: SupplementaryTable1
Supplementary Table 1. Clinical characteristics of CDX/PDX donor patients and NGS metrics of tissue samples for MeCap (blue) and input samples (green). Technical replicates of PDX samples (as indicated) have been combined in this table and for analysis.
sample name	type	timepoint at model generation	sex	age	stage	number of technical replicates	hyperStableFraction	initial reads	deduplicated reads after mouse filtering	total fragments post-QSEA	total fragments post blacklisting	enrichment score (RelH)	initial reads	deduplicated reads after mouse filtering	total fragments post-QSEA	total fragments post blacklisting	input_relH
CDX03_REP1	SCLC	Baseline	Male	70	Extensive	NA	0.486	24140700	17378220	6707336	6353537	4.50873	3667989	3190119	1405703	1360780	1.50404
CDX03_REP2	SCLC	Baseline					0.453	114223679	30067040	10908796	10212375	5.14414	21508016	7238024	3096162	2992718	1.52507
CDX03_REP3	SCLC	Baseline					0.476	31050448	22106289	8019481	7561099	4.75814	4128781	3503658	1524640	1479276	1.54397
CDX03P_REP1	SCLC	Progression					0.459	19560797	14238055	4959395	4669619	5.48068	2727359	2359761	1026094	997255	1.68332
CDX03P_REP2	SCLC	Progression					0.459	32565507	23701525	8635534	8158571	4.68422	3647066	3255325	1429726	1389450	1.66416
CDX03P_REP3	SCLC	Progression					0.443	24142356	15519851	5522685	5204025	5.12675	2895814	2123062	922895	895832	1.64617
CDX08_REP1	SCLC	Baseline	Female	63	Extensive	NA	0.405	38054691	27149659	9764742	9087174	4.83815	7125895	6018988	2800809	2718889	1.50321
CDX08_REP2	SCLC	Baseline					0.404	41354447	30397079	10741603	9993992	5.12063	7119399	6248852	2879373	2794571	1.51114
CDX08_REP3	SCLC	Baseline					0.399	46764622	33971656	12513921	11691561	4.63155	9105263	8029866	3729334	3618749	1.43819
CDX08P_REP1	SCLC	Progression					0.393	30991967	22793029	8296136	7557414	4.78563	6227482	5499161	2559476	2433628	1.55353
CDX08P_REP2	SCLC	Progression					0.402	30963664	22599485	7980474	7239694	5.3263	6607319	5745404	2669951	2540268	1.53
CDX08P_REP3	SCLC	Progression					0.413	40487916	29200841	10327511	9383973	5.00492	7953884	6844911	3171123	3015710	1.55308
CDX12_REP1	SCLC	Baseline	Male	74	Extensive	NA	0.679	28471047	23457286	9373212	8964651	4.70748	5446917	4783622	1962596	1879700	1.63199
CDX12_REP2	SCLC	Baseline					0.679	34317976	29032301	11686158	11177339	4.87564	7923068	7138524	2963837	2844768	1.59443
CDX13_REP1	SCLC	Baseline	Male	78	Extensive	NA	0.831	24755235	20787328	8519931	8226503	3.97304	5741006	5023881	2256894	2192589	1.63976
CDX13_REP2	SCLC	Baseline					0.794	20287186	17147576	6628517	6382336	4.64099	6202603	5425393	2394731	2326105	1.58021
CDX13_REP3	SCLC	Baseline					0.827	31795875	26316301	10596378	10209187	3.84189	7605438	6551720	2915092	2830539	1.6059
CDX14_REP1	SCLC	Progression	Female	68	Extensive	NA	0.483	29905144	20154362	9038195	8538248	3.9461	4960565	4139895	1845886	1751653	1.44002
CDX14_REP2	SCLC	Progression					0.458	23921167	17901529	8141019	7702763	3.84673	3764637	3364845	1511155	1434181	1.45102
CDX14_REP3	SCLC	Progression					0.401	20646485	14589303	6648163	6279295	3.54731	2539902	2240898	997824	945843	1.34386
CDX15P_REP1	SCLC	Progression	Female	71	Limited	NA	0.539	24859208	18474826	8458204	8075166	3.64716	3539406	3149763	1418285	1346712	1.41765
CDX15P_REP2	SCLC	Progression					0.574	25287326	18428030	8505053	8123453	3.85218	3805337	3325543	1516489	1437875	1.49797
CDX15P_REP3	SCLC	Progression					0.602	25402364	18842643	8565465	8197065	3.99588	3695039	3269998	1478808	1407828	1.59368
CDX15PP_REP1	SCLC	Progression					0.518	20866803	11682942	5255907	5010024	4.71157	3043821	2095511	932061	884368	1.61419
CDX15PP_REP2	SCLC	Progression					0.52	18227743	13560818	6457122	6169606	3.62077	2427122	2134815	952587	903553	1.38061
CDX17_REP1	SCLC	Baseline	Female	60	Extensive	NA	0.637	39154367	31117911	13248547	12507854	3.65669	5320071	4471688	2018965	1893652	1.53376
CDX17_REP2	SCLC	Baseline					0.572	24376593	20866747	8960556	8492600	3.91038	3463398	3012629	1377645	1295142	1.56756
CDX17P_REP1	SCLC	Progression					0.785	49795961	41240180	17354555	16437707	3.98983	8155445	7157227	3238096	3020676	1.54916
CDX17P_REP2	SCLC	Progression					0.742	29423374	25307695	10468005	9923576	4.48803	5757357	5193034	2340981	2180208	1.59521
CDX17P_REP3	SCLC	Progression					0.739	24920369	20456859	8452724	8018744	4.48326	4338312	3810106	1729267	1615153	1.58507
CDX18_REP1	SCLC	Baseline	Male	71	Extensive	NA	0.526	39859676	32023165	13125966	12459458	4.27034	8029149	7171080	3026593	2913860	1.56201
CDX18_REP2	SCLC	Baseline					0.52	33312840	27215801	10879612	10322055	4.8607	7633526	6891245	2900661	2792755	1.5762
CDX18_REP3	SCLC	Baseline					0.53	33043350	26490712	10745813	10193456	4.47566	7021844	6253686	2627694	2528746	1.54197
CDX18P_REP1	SCLC	Progression					0.514	23255863	18696440	7714481	7369820	4.39314	4370605	3797823	1594238	1537698	1.64131
CDX18P_REP2	SCLC	Progression					0.536	35776327	27713720	11263680	10735225	4.75621	7772751	6770880	2856787	2753667	1.60945
CDX18P_REP3	SCLC	Progression					0.494	29130669	23847945	9525834	9057369	4.92989	7191764	6585587	2784241	2683457	1.62956
CDX20_REP1	SCLC	Baseline	Male	66	Extensive	NA	0.783	35106719	29549127	12093028	11662307	4.08591	5757171	5068346	2020164	1957423	1.5219
CDX20_REP2	SCLC	Baseline					0.755	30454149	23927738	9704921	9356121	4.145	4894448	4095051	1582157	1534312	1.50946
CDX20_REP3	SCLC	Baseline					0.768	28153616	23632383	10012012	9664081	4.16332	5282717	4716523	1941151	1883809	1.5758
CDX20P_REP1	SCLC	Progression					0.682	18246283	14145978	6774090	6535033	4.60718	2332442	2101634	935717	909540	1.6027
CDX20P_REP2	SCLC	Progression					0.73	25378654	18799588	9058034	8733729	4.2296	4080717	3631371	1610346	1563380	1.47672
CDX20P_REP3	SCLC	Progression					0.776	50789858	32852355	15643609	15039175	4.32287	8032671	6623959	2888519	2798459	1.38823
CDX25_REP1	SCLC	Baseline	Male	80	Extensive	NA	0.589	32363508	26216886	11268619	10664146	3.30409	4386986	3667523	1644986	1566479	1.57277
CDX25_REP2	SCLC	Baseline					0.544	18179333	15471902	6473697	6123261	4.30947	4087164	3580330	1607741	1530669	1.61045
CDX25_REP3	SCLC	Baseline					0.517	17520810	14956142	6310234	5979440	4.20495	3186804	2773633	1251016	1192559	1.71469
CDX26_REP1	SCLC	Baseline	Male	75	Extensive	NA	0.715	18428431	16325362	6512708	6165460	4.58609	4173109	3800186	1513065	1427057	1.56106
CDX26_REP2	SCLC	Baseline					0.714	21495732	18542847	7307866	6930476	4.67489	4480612	3957372	1571851	1486252	1.64308
CDX26_REP3	SCLC	Baseline					0.733	26318023	22327846	8821798	8346822	4.29305	6217664	5521084	2160585	2038040	1.47654
CDX29_REP1	SCLC	Baseline	Female	71	Limited	NA	0.56	13150670	9563567	4315322	4101787	4.99379	2287756	2000238	887026	839887	1.37973
CDX29_REP2	SCLC	Baseline					0.663	19931605	14514693	6594942	6265155	4.82096	3119846	2683252	1194655	1132243	1.41253
CDX29_REP3	SCLC	Baseline					0.605	17189301	11934548	5377127	5110854	4.97605	2774277	2281709	1004171	952077	1.39537
CDX30_REP1	SCLC	Progression	Female	63	Extensive	NA	0.604	28099329	22939628	9172017	8766238	4.55571	3730072	3048610	1316119	1242376	1.57229
CDX30_REP2	SCLC	Progression					0.541	24981800	20229072	8146835	7781531	4.29472	3373013	2739478	1176908	1110830	1.50333
CDX30_REP3	SCLC	Progression					0.619	39811696	32656469	13787081	13143569	3.77753	4638984	3961970	1765138	1663751	1.47243
CDX32_REP1	SCLC	Progression	Female	60	Extensive	NA	0.732	23527976	19553060	7541296	7071980	4.99142	4388878	3754286	1477914	1393294	1.61611
CDX32_REP2	SCLC	Progression					0.733	22815916	19488226	7759672	7262577	4.70968	3876647	3461195	1429312	1349287	1.70346
CDX33_REP1	SCLC	Progression	Male	58	Extensive	NA	0.562	38859910	33848604	13230441	12512010	4.41723	5748099	5205740	2153071	2068113	1.56804
CDX33_REP2	SCLC	Progression					0.559	40796624	35235419	13345979	12570824	4.72441	7162780	6399158	2603075	2499932	1.51925
CDX34_REP1	SCLC	Baseline	Female	61	Extensive	NA	0.461	23492072	20589752	7905825	7225569	4.32444	3567806	3172967	1250333	1156318	1.55287
CDX34_REP2	SCLC	Baseline					0.55	28769788	25741863	10159071	9331548	4.21966	4465439	4080139	1619591	1502483	1.60745
CDX34_REP3	SCLC	Baseline					0.517	32082143	16572631	5922087	5402981	4.79267	5818575	3674085	1220654	1132335	1.56151
CDX35_REP1	SCLC	Baseline	Male	64	Extensive	NA	0.52	75354872	11103045	5130324	4908872	3.96238	7778242	2167974	950296	916817	1.51054
CDX38_REP1	SCLC	Baseline	Female	57	Extensive	NA	0.714	41038216	35582096	14124619	13308393	4.43107	4916672	4409901	1960879	1872484	1.75322
CDX38_REP2	SCLC	Baseline					0.646	30925093	26751399	10876009	10280955	4.17874	3309755	2942394	1315684	1256699	1.7213
CDX39_REP1	SCLC	Progression	Female	71	Extensive	NA	0.494	15382462	11030352	5034253	4781339	4.24421	2519511	2191038	968183	924867	1.42313
CDX39_REP2	SCLC	Progression					0.452	11473216	8631879	3889223	3693653	4.49049	2106455	1870425	825836	789022	1.43932
CDX41_REP1	SCLC	Progression	Male	56	Extensive	NA	0.666	30698226	20480541	9233056	8747149	3.90411	3875169	3173015	1383782	1337207	1.36855
CDX41_REP2	SCLC	Progression					0.595	17632078	12570239	5680409	5386204	4.32157	2595116	2223463	996712	962798	1.5026
CDX42_REP1	SCLC	Baseline	Male	77	Extensive	NA	0.498	38915585	31784166	11934991	11158018	4.58726	5774555	4940044	2167367	2089138	1.3295
CDX42_REP2	SCLC	Baseline					0.48	33314474	26118724	9769125	9148249	4.72478	4905402	4009502	1767069	1708230	1.38674
CDX42_REP3	SCLC	Baseline					0.485	34533788	26149225	10020189	9401163	4.62661	4311303	3292332	1466515	1416114	1.42097
CDX42P_REP1	SCLC	Progression					0.482	29707955	24288126	9050055	8455110	5.00029	3859100	3266443	1455661	1407657	1.49793
CDX42P_REP2	SCLC	Progression					0.48	32524497	26002691	10010294	9388381	4.48165	4195421	3347067	1500162	1451083	1.46367
CDX42P_REP3	SCLC	Progression					0.485	51872913	41936058	15833193	14842265	4.54783	6305534	5220162	2265431	2187555	1.49218
CDX45_REP1	SCLC	Baseline	Male	72	Extensive	NA	0.586	27988251	18966973	8486922	7905484	4.2369	3460946	2867549	1277609	1217011	1.41766
CDX46_REP1	SCLC	Baseline	Male	79	Extensive	NA	0.642	29437506	22355414	10311769	9792867	3.92785	3582137	3123568	1352682	1298364	1.42672
CDX46_REP2	SCLC	Baseline					0.72	36682119	27579552	12681127	12085837	4.27722	3907664	3405534	1495223	1439081	1.57653
PDX022	SCLC	ChemoNaive	NA	NA	NA	2	0.578	48519627	39465254	16782968	16004474	4.77809	5954621	5154721	2265462	2179239	1.32106
PDX022R	SCLC	ChemoResistant	NA	NA	NA	2	0.595	61034686	49609401	21123530	20097312	4.4694	8143720	7043829	3092541	2974451	1.30321
PDX033	SCLC	ChemoNaive	NA	NA	NA	2	0.563	36109224	29205903	10304406	9471683	5.75218	4939670	4252562	1938443	1831593	1.29885
PDX033R	SCLC	ChemoResistant	NA	NA	NA	2	0.581	45460203	37018437	13277822	12274370	5.37541	5352119	4663832	2138310	2029267	1.35927
PDX040	SCLC	ChemoNaive	NA	NA	NA	1	0.667	87157216	35599811	25948228	24754821	3.92201	5592114	2382191	1913371	1812618	1.46883
PDX040R	SCLC	ChemoResistant	NA	NA	NA	1	0.676	86859457	37858782	28051163	26843255	3.95482	5976152	2648919	2140017	2028813	1.43475
PDX048	SCLC	ChemoNaive	NA	NA	NA	2	0.581	61917732	50990085	20482362	19381275	5.47462	8670108	7628528	3329802	3217815	1.32539
PDX048R	SCLC	ChemoResistant	NA	NA	NA	2	0.596	72436691	59180382	23870774	22600926	5.2727	9876350	8571658	3697587	3570917	1.34015
PDX095	SCLC	ChemoNaive	NA	NA	NA	1	0.789	47916617	20366708	15696076	15210532	3.81536	3950613	1753503	1443875	1389956	1.49598
PDX095R	SCLC	ChemoResistant	NA	NA	NA	1	0.834	39553721	16777879	12923294	12531475	3.96103	3422474	1518394	1237310	1190720	1.5162
PDX101	SCLC	ChemoNaive	NA	NA	NA	2	0.595	91301318	75676681	32176640	30407550	5.37853	12198545	10809837	4769422	4481774	1.33611
PDX101R	SCLC	ChemoResistant	NA	NA	NA	2	0.59	76398537	62559811	26748855	25232727	5.05186	10172822	8923153	3928172	3693360	1.33591
PDX102	SCLC	ChemoNaive	NA	NA	NA	2	0.471	39501782	32834783	11507759	10613321	6.15443	4725326	4134473	1901064	1801666	1.42199
PDX102R	SCLC	ChemoResistant	NA	NA	NA	2	0.503	55440857	44008544	15813875	14588489	5.45728	4898367	4114647	1883352	1785475	1.4189
PDX108	SCLC	ChemoNaive	NA	NA	NA	2	0.598	54537299	41210012	15016982	14247037	5.91444	5844171	4645632	2121421	2051605	1.43871
PDX108R	SCLC	ChemoResistant	NA	NA	NA	2	0.619	42229864	34239290	12381717	11761001	5.99171	5537831	4739017	2176832	2103581	1.42646
PDX110	SCLC	ChemoNaive	NA	NA	NA	2	0.631	51843243	42343616	17399894	16437486	5.00777	7473962	6507234	2788714	2648443	1.31022
PDX110R	SCLC	ChemoResistant	NA	NA	NA	2	0.625	71556187	56934568	22891743	21636277	5.22487	10314567	8821866	3743562	3577869	1.33262
PDX149	SCLC	ChemoNaive	NA	NA	NA	2	0.538	37856010	30874449	9483703	8627634	6.3998	5556959	4914869	2227232	2120407	1.35401
PDX149R	SCLC	ChemoResistant	NA	NA	NA	2	0.559	51075901	39561664	12740669	11686364	5.86797	7134467	6119342	2761940	2628143	1.32382
MR018_N	NormalLung	NA	Male	80	NA	NA	0.467	16492897	14363297	5128141	4744404	5.25885	6129191	5641720	2451332	2375062	1.64003
MR021_N	NormalLung	NA	Female	78	NA	NA	0.395	12814303	11274212	3915041	3532462	6.17411	7396175	6738032	2920853	2767288	1.46674
MR022_N	NormalLung	NA	Male	71	NA	NA	0.434	16408578	14339439	4878364	4480030	5.72483	8039468	7410710	3164175	3052955	1.47313
MR023_N	NormalLung	NA	Male	53	NA	NA	0.426	17402380	14890824	5085268	4642093	5.54706	3382164	3117284	1329277	1283170	1.48733
MR054_N	NormalLung	NA	Female	72	NA	NA	0.483	18442085	16021257	5694320	5106376	5.07669	2251018	2076223	875627	829165	1.4588
MR056_N	NormalLung	NA	Male	81	NA	NA	0.449	16871791	14604119	5174345	4759631	5.72498	2683081	2485719	1064960	1027719	1.56107
MR058_N	NormalLung	NA	Female	79	NA	NA	0.455	21871917	19200639	6773292	6122527	4.32736	5451126	5086581	2075273	1962335	1.38927
MR059_N	NormalLung	NA	Female	64	NA	NA	0.452	27826064	24136005	8548031	7747154	4.463	7495059	6859166	2817551	2667740	1.43755
MR060_N	NormalLung	NA	Female	71	NA	NA	0.452	29595649	25997394	9147520	8285536	4.60244	7772088	7225935	2965180	2805620	1.41854
MR061_N	NormalLung	NA	Female	72	NA	NA	0.413	24153814	20883670	7849062	7121841	4.2268	6553037	5925333	2455197	2324296	1.41948
MR062_N	NormalLung	NA	Male	72	NA	NA	0.422	16250878	14032892	4883942	4544358	5.11142	5575739	5156394	2149263	2077991	1.64481
MR063_N	NormalLung	NA	Male	72	NA	NA	0.429	23836368	20433781	6593474	6005534	5.17567	7450450	6782477	2677557	2581869	1.61601
MR064_N	NormalLung	NA	Male	37	NA	NA	0.402	14864793	12802336	4516075	4155452	5.06862	4592980	4226609	1733694	1669982	1.69937

## Sheet: SupplemetaryTable2
Supplementary Table 2. Clinical characteristics of patients with SCLC and NCCs whose cfDNA samples were used
Characteristics	SCLC patients=78	NCCs=79
Median age (range)	67 (37-82)	63 (25-73)
Sex	Male=38	Male=39
	Female=40	Female=40
Smoking history
	Former smokers=45 Current smokers=32 Never smokers=0	Former smokers=30 Current smokers=22 Never smokers=27
	No history=1	No history=0
Stage	Limited=29	N/A
	Extensive=49
Risk- and age-matching	N/A	Risk- and age-matched=45 Age-matched only=26 Unmatched=8
Chronic Obstructive Pulmonary Disease	Unknown	yes=19 no=60

## Sheet: SupplementaryTable3
Supplementary Table 3. Clinical characteristics of patients with SCLC and NCCs and NGS metrics of cfDNA samples for MeCap (blue) and input samples (green).
sample name	type	sex	age	stage	source	clinical stage	timepoint	hyperStableFraction	initial reads	deduplicated reads	total fragments post-QSEA	total fragments post blacklisting	enrichment score (RelH)	initial reads	deduplicated reads	total fragments post-QSEA	total fragments post blacklisting	input_relH
SCLC0001	SCLC	Male	74	Extensive	CHEMORES study	IV	Baseline	0.499	59447798	44074804	16560752	15472381	7.81273	5941329	5043973	1948585	1882935	2.15052
SCLC0002	SCLC	Male	78	Extensive	CHEMORES study	IV	Baseline	0.568	53619883	37394989	12559743	11760202	8.90007	5670190	4515603	1645271	1600969	2.30271
SCLC0003	SCLC	Female	60	Extensive	CHEMORES study	IV	Baseline	0.427	18542372	14321868	4935910	4504143	7.61925	5053062	4567187	1838199	1730819	1.61587
SCLC0004	SCLC	Male	71	Extensive	CHEMORES study	IV	Baseline	0.575	59161671	45852204	16743087	15770624	6.21544	8294884	7730367	3150464	3037953	1.46554
SCLC0005	SCLC	Female	71	Limited	CHEMORES study	IIIB	Baseline	0.476	24711681	19047306	6322303	5696533	7.8082	5910471	5542199	2269654	2152363	1.42624
SCLC0006	SCLC	Male	80	Extensive	CHEMORES study	IV	Baseline	0.464	50613022	37549394	13973100	12941263	5.96216	7221913	6692772	2733789	2611933	1.56521
SCLC0007	SCLC	Female	60	Extensive	CHEMORES study	IV	Baseline	0.467	23447573	18371899	6666829	6035350	8.14076	7286439	6770412	2817138	2662521	1.51243
SCLC0008	SCLC	Female	57	Extensive	CHEMORES study	IV	Progression	0.583	23773203	16722885	6891508	6431937	3.0825	1786211	1501774	676685	639324	1.30705
SCLC0009	SCLC	Male	77	Extensive	CHEMORES study	IV	Baseline	0.865	89272260	70341792	28636389	27121720	4.49276	14182056	12708053	5589009	5332501	1.2928
SCLC0010	SCLC	Male	67	Limited	CHEMORES study	IIIB	Baseline	0.835	64567235	47465096	19124155	18055272	3.30608	6137769	5400166	2402733	2321167	1.30193
SCLC0011	SCLC	Female	51.9205	Extensive	Memorial Sloan-Kettering Cancer Center	IV	Baseline	0.729	23120059	19478501	7271514	6719146	5.38889	2550567	2383851	1003740	950586	1.40049
SCLC0012	SCLC	Female	66.7836	Extensive	Memorial Sloan-Kettering Cancer Center	IV	Baseline	0.83	79616952	62732910	24422458	22655862	4.37488	6946903	6372765	2655641	2537634	1.3119
SCLC0013	SCLC	Female	67.0685	Extensive	Memorial Sloan-Kettering Cancer Center	IV	Baseline	0.624	13320729	11033916	4224421	3892040	4.52109	1057897	939843	395476	371963	1.40374
SCLC0014	SCLC	Female	36.5288	Extensive	Memorial Sloan-Kettering Cancer Center	IV	Baseline	0.801	61440280	49872307	17788295	16222343	5.54294	4968394	4542598	1880612	1766311	1.44191
SCLC0015	SCLC	Female	82.1151	Extensive	Memorial Sloan-Kettering Cancer Center	IV	Baseline	0.768	87038250	70984725	27569737	26179740	5.2229	7595647	6967126	2912515	2783667	1.4073
SCLC0016	SCLC	Male	44	Extensive	Vanderbilt Ingram Cancer Center		Baseline	0.633	54188336	46200627	17662419	16461889	4.57356	8500478	7953748	3412981	3292130	1.38637
SCLC0017	SCLC	Female	61	Extensive	Vanderbilt Ingram Cancer Center		Baseline	0.626	109914691	93170382	36315598	34123123	4.13097	11265559	10491622	4594756	4404088	1.62755
SCLC0018	SCLC	Male	72	Extensive	Vanderbilt Ingram Cancer Center		Baseline	0.717	89371502	74034800	28419723	26794831	4.1514	9166736	8345815	3591684	3449902	1.43023
SCLC0019	SCLC	Male	55	Extensive	Vanderbilt Ingram Cancer Center		Baseline	0.552	14290062	12584036	4851534	4514260	3.63414	1515690	1380400	616681	596348	1.42065
SCLC0020	SCLC	Male	75	Limited	Vanderbilt Ingram Cancer Center	IA	Baseline	0.652	32164548	26719953	10618863	9917021	3.18146	1905386	1745289	767624	743320	1.47967
SCLC0021	SCLC	Female	63	Limited	Vanderbilt Ingram Cancer Center	IIIA	Baseline	0.685	32156698	27188602	10600529	9771583	3.82668	2651532	2438579	1074375	1020088	1.41862
SCLC0022	SCLC	Male	67	Limited	Vanderbilt Ingram Cancer Center		Baseline	0.434	18058693	15442636	6120309	5759535	3.42398	1199018	1097084	489826	474433	1.62029
SCLC0023	SCLC	Female	58	Limited	Vanderbilt Ingram Cancer Center	IA	Baseline	0.575	34757624	29467931	11647728	10576537	3.80827	2970135	2698670	1196397	1136918	1.61068
SCLC0024	SCLC	Female	70	Limited	Vanderbilt Ingram Cancer Center	IB	Baseline	0.513	24556191	21045976	8198418	7493356	3.88612	1876028	1735556	775496	737076	1.60766
SCLC0025	SCLC	Female	63	Limited	Vanderbilt Ingram Cancer Center	IA	Baseline	0.643	27730246	24502421	8910362	8120184	4.7359	4114431	3789286	1562882	1482412	1.47104
SCLC0026	SCLC	Male	62	Extensive	Vanderbilt Ingram Cancer Center		Baseline	0.656	26959716	23876653	8577336	7897738	4.44063	5101698	4791205	1982799	1915427	1.49397
SCLC0027	SCLC	Female	71	Extensive	Vanderbilt Ingram Cancer Center	IV	Baseline	0.742	46517305	41297824	15264261	14110067	4.95867	8018742	7505697	3175532	3008835	1.5409
SCLC0028	SCLC	Female	75	Limited	Vanderbilt Ingram Cancer Center	IIB	Baseline	0.726	90463463	78898486	29131783	26636937	4.77797	15085051	14101553	5896569	5594249	1.52461
SCLC0029	SCLC	Male	68	Extensive	Vanderbilt Ingram Cancer Center	IV	Baseline	0.596	19536382	16519429	6457067	6046010	3.54603	1617287	1467991	628448	607652	1.39885
SCLC0030	SCLC	Male	64	Limited	Vanderbilt Ingram Cancer Center		Baseline	0.645	29902205	24958289	9724926	9088679	3.14264	1990916	1811210	783705	757747	1.30763
SCLC0031	SCLC	Male	71	Limited	Vanderbilt Ingram Cancer Center		Baseline	0.613	42392548	35919626	13044156	11926163	4.45519	6094536	5719554	2451678	2367901	1.34539
SCLC0032	SCLC	Female	50	Extensive	Vanderbilt Ingram Cancer Center		Baseline	0.701	37543452	31396463	12471982	11835104	4.88123	6161590	5610921	2465301	2373709	1.49826
SCLC0033	SCLC	Male	70	Limited	Vanderbilt Ingram Cancer Center		Baseline	0.583	19259771	16178566	6208700	5789612	3.29351	1402338	1294370	561806	543338	1.4003
SCLC0034	SCLC	Female	58	Limited	Vanderbilt Ingram Cancer Center		Baseline	0.508	14441526	12843229	5068770	4670324	3.82329	2112385	1957159	862178	819323	1.32907
SCLC0035	SCLC	Male	64	Limited	Vanderbilt Ingram Cancer Center	IIIA	Baseline	0.485	11259541	10001060	3883439	3618938	3.90105	1639111	1533654	678344	656376	1.39873
SCLC0036	SCLC	Male	72	Limited	Vanderbilt Ingram Cancer Center	IB	Baseline	0.485	15196365	12559184	4933779	4606126	3.08889	1117741	1020931	438296	423599	1.27251
SCLC0037	SCLC	Male	76	Limited	Vanderbilt Ingram Cancer Center	IA	Baseline	0.622	29091265	24427732	8971650	8319163	3.82722	2475892	2355664	1006570	972472	1.51828
SCLC0038	SCLC	Male	74	Limited	Vanderbilt Ingram Cancer Center	IIIA	Baseline	0.65	22075732	19734186	7729449	7170035	3.31968	2142387	2030645	907267	878640	1.43745
SCLC0039	SCLC	Male	67	Extensive	Vanderbilt Ingram Cancer Center	IV	Baseline	0.722	79183752	70697743	28455006	27035151	3.62554	12403726	11754369	5240610	5077479	1.41517
SCLC0040	SCLC	Female	73	Extensive	Vanderbilt Ingram Cancer Center		Baseline	0.682	51493356	45825626	18007611	16602730	3.88618	7850539	7387784	3274546	3117350	1.40367
SCLC0041	SCLC	Male	46	Extensive	Vanderbilt Ingram Cancer Center	IV	Baseline	0.729	32344483	29008305	11299951	10560141	4.62419	6867684	6339293	2773762	2673513	1.3215
SCLC0042	SCLC	Female	77	Limited	Vanderbilt Ingram Cancer Center	IA	Baseline	0.647	39047125	32184991	11060496	10027867	5.143	5008025	4712328	1976623	1874076	1.55534
SCLC0043	SCLC	Female	61	Limited	Vanderbilt Ingram Cancer Center		Baseline	0.694	39854244	33156712	12306535	11156169	4.28793	4179430	3962933	1686572	1598174	1.4672
SCLC0044	SCLC	Female	66	Extensive	Vanderbilt Ingram Cancer Center	IV	Baseline	0.629	14641851	12992141	5025925	4581084	4.91298	2872208	2626556	1154197	1077557	1.44814
SCLC0045	SCLC	Male	65	Extensive	Vanderbilt Ingram Cancer Center	IV	Baseline	0.743	35232396	31032033	12392353	11793835	5.69927	7860916	6975002	3016665	2890568	1.4301
SCLC0046	SCLC	Female	80	Limited	Vanderbilt Ingram Cancer Center		Baseline	0.54	16051254	13562704	5016608	4587432	3.97203	1489872	1371275	592323	565805	1.36712
SCLC0047	SCLC	Female	65	Extensive	Vanderbilt Ingram Cancer Center		Baseline	0.687	23603697	21039075	8042321	7381588	5.43533	5419213	4984497	2178878	2058583	1.40598
SCLC0048	SCLC	Female	50	Extensive	Vanderbilt Ingram Cancer Center		Baseline	0.664	47100923	40516637	16770122	15735140	5.18959	10540866	9492534	4357988	4158756	1.3173
SCLC0049	SCLC	Female	69	Limited	Vanderbilt Ingram Cancer Center	IA	Baseline	0.633	24565638	20622117	7741667	7192868	4.17871	2501911	2294265	985436	952188	1.32886
SCLC0050	SCLC	Female	74	Limited	Vanderbilt Ingram Cancer Center		Baseline	0.65	22643316	18942489	6871155	6219391	5.27521	4866927	4601050	1954470	1831218	1.4825
SCLC0051	SCLC	Male	45	Extensive	Vanderbilt Ingram Cancer Center	IV	Baseline	0.659	26530069	23728349	9552859	8879516	3.02611	2864678	2703694	1195749	1147512	1.30416
SCLC0052	SCLC	Male	68	Limited	Vanderbilt Ingram Cancer Center	IIIA	Baseline	0.687	45169014	37034097	13543885	12440379	4.18143	5715177	5412698	2286338	2200432	1.47744
SCLC0053	SCLC	Male	70	Limited	Vanderbilt Ingram Cancer Center	IIIA	Baseline	0.67	35840119	30010650	11091252	10254994	3.93388	3691008	3501034	1466597	1417907	1.46842
SCLC0054	SCLC	Male	62	Extensive	Vanderbilt Ingram Cancer Center		Baseline	0.647	51542863	42377217	15443143	14237896	3.22504	3827548	3642648	1532532	1477805	1.47946
SCLC0055	SCLC	Male	65	Limited	Vanderbilt Ingram Cancer Center		Baseline	0.715	54805332	48053722	18525227	16994251	4.22389	7710127	7097505	3216229	3050616	1.42725
SCLC0056	SCLC	Female	64	Extensive	Vanderbilt Ingram Cancer Center		Baseline	0.617	40120317	33012863	12250772	11197369	4.08859	6745369	6402016	2757689	2609045	1.53518
SCLC0057	SCLC	Male	60	Extensive	CHEMORES study	IV	Baseline	0.8	73369046	60230460	23751575	22234883	6.29381	15746908	14431535	6633231	6368136	1.29958
SCLC0058	SCLC	Male	58	Extensive	CHEMORES study	IV	Baseline	0.763	41045600	34963775	13091344	12243079	5.40062	6666722	6209532	2738618	2621780	1.32165
SCLC0059	SCLC	Male	64	Limited	CHEMORES study	IIIB	Baseline	0.721	22818769	18148250	7039675	6571757	4.91398	1887478	1726410	780721	754478	1.37347
SCLC0060	SCLC	Male	73	Extensive	CHEMORES study	IV	Baseline	0.828	75513163	63761411	25155084	23956336	5.05982	11975768	11025064	4790652	4622238	1.27216
SCLC0061	SCLC	Female	62	Limited	CHEMORES study	IIIB	Baseline	0.678	38550849	30639434	11400612	10444559	5.83478	3851356	3591370	1617207	1534218	1.39539
SCLC0062	SCLC	Female	73	Limited	CHEMORES study	IIIB	Baseline	0.805	77700575	60422624	24121619	22383236	4.80878	5980722	5432213	2416359	2286229	1.37629
SCLC0063	SCLC	Male	67	Extensive	CHEMORES study	IV	Progression	0.756	80492253	62931392	24359667	22853718	4.89052	6618134	6052921	2675434	2594718	1.29638
SCLC0064	SCLC	Female	73	Extensive	CHEMORES study	IV	Baseline	0.773	50666561	43540610	17214039	16109314	5.7687	8807999	8142117	3616555	3407387	1.33252
SCLC0065	SCLC	Female	61	Extensive	CHEMORES study	IV	Baseline	0.763	65366007	57079031	21837094	20100116	5.73176	10301794	9571113	4083137	3859988	1.27169
SCLC0066	SCLC	Male	80	Extensive	CHEMORES study	IV	Baseline	0.801	45380207	38688999	15688323	14673385	5.19411	10647863	9855900	4464430	4279212	1.22924
SCLC0067	SCLC	Female	49	Extensive	CHEMORES study	IV	Baseline	0.794	93302873	77190573	32117723	30517388	4.81552	11690123	10494578	4759213	4595461	1.29801
SCLC0068	SCLC	Male	60	Limited	CHEMORES study	IIIB	Baseline	0.745	20331520	17802473	7112396	6688652	6.16568	5421327	5097985	2225516	2154968	1.35038
SCLC0069	SCLC	Male	68	Extensive	CHEMORES study	IV	Baseline	0.747	29634110	23448247	9053439	8448759	4.60603	1988860	1814049	802900	775752	1.35429
SCLC0070	SCLC	Female	82	Extensive	CHEMORES study	IV	Baseline	0.8	114275152	88006807	34446341	31740008	5.42594	11526482	10686727	4883350	4628500	1.3404
SCLC0071	SCLC	Male	56	Extensive	CHEMORES study	IV	Baseline	0.729	25435250	20278546	7459552	6873019	5.06118	2186589	2017787	901249	871189	1.28885
SCLC0072	SCLC	Female	71	Extensive	CHEMORES study	IV	Baseline	0.768	40213269	31950989	12280884	11197214	4.20694	3001229	2804669	1252512	1188063	1.24158
SCLC0073	SCLC	Male	78	Extensive	CHEMORES study	IV	Baseline	0.768	45014346	38143319	14505585	13556350	4.4265	4295981	3904324	1727170	1670998	1.23368
SCLC0074	SCLC	Female	75	Extensive	CHEMORES study	IV	Baseline	0.747	47953789	39569223	15845251	14592495	5.16701	6034444	5571376	2560011	2427241	1.277
SCLC0075	SCLC	Female	49	Extensive	CHEMORES study	IV	Baseline	0.784	61519948	48217410	18841958	17235518	3.77982	4126256	3834943	1704273	1612045	1.22587
SCLC0076	SCLC	Female	61	Extensive	CHEMORES study	IV	Baseline	0.764	31717996	25148472	9988634	9243971	4.80984	3342038	3126401	1412664	1342060	1.34307
SCLC0077	SCLC	Female	69	Extensive	CHEMORES study	IV	Baseline	0.784	64113713	49959086	19975874	18607324	4.42925	4987320	4638860	2084579	1970995	1.29902
SCLC0078	SCLC	Female	68	Extensive	CHEMORES study	IV	Baseline	0.677	19597537	15636306	6073932	5570272	4.33552	1548452	1420614	639732	605548	1.26272
NCC0001	NCC	Male	25-34	NA	Locally collected at the University of Manchester	NA		0.568	49181739	28523451	9128355	8344984	5.18037	6052200	5213622	2272561	2193009	1.33336
NCC0002	NCC	Female	45-54	NA	Locally collected at the University of Manchester	NA		0.612	43978303	25627434	8327888	7509169	5.13107	4235697	3666656	1601433	1516632	1.38732
NCC0003	NCC	Female	45-54	NA	Locally collected at the University of Manchester	NA		0.524	22387013	12913562	4061793	3632126	5.41623	2762560	2266753	978405	926864	1.41695
NCC0004	NCC	Male	Unknown	NA	Locally collected at the University of Manchester	NA		0.617	89683118	50941875	17076968	15632251	5.42964	11425864	9993678	4332380	4186085	1.38643
NCC0005	NCC	Female	45-54	NA	Locally collected at the University of Manchester	NA		0.617	89598042	50888807	16372760	14765146	5.47371	10827651	9668979	4127627	3909428	1.37033
NCC0006	NCC	Male	35-44	NA	Locally collected at the University of Manchester	NA		0.561	29227672	16262883	5472044	4987752	4.90438	3224925	2616452	1134806	1094217	1.40975
NCC0007	NCC	Female	35-44	NA	Locally collected at the University of Manchester	NA		0.543	28032107	15535549	5210130	4687157	5.2516	3318401	2751064	1207297	1144348	1.39444
NCC0008	NCC	Female	45-54	NA	Locally collected at the University of Manchester	NA		0.622	66135371	37823970	12240642	10989185	5.44693	7856556	6857490	2984822	2825835	1.38937
NCC0009	NCC	Female	64	NA	Cambridge Biosciences	NA		0.504	47859842	31726713	13040656	11875668	2.68623	6576352	4498722	1961823	1852577	1.09129
NCC0010	NCC	Male	57	NA	Cambridge Biosciences	NA		0.418	16567349	12141609	4723586	4357212	3.4967	2627976	1630313	691714	667482	1.25806
NCC0011	NCC	Male	65	NA	Cambridge Biosciences	NA		0.541	44098648	34305969	13120573	12103699	3.78461	3923795	3403385	1481784	1432618	1.37571
NCC0012	NCC	Female	57	NA	Cambridge Biosciences	NA		0.583	40588087	31478437	11933245	10856470	4.0737	5718897	4842213	2131270	2022659	1.37466
NCC0013	NCC	Male	55	NA	Cambridge Biosciences	NA		0.471	22931634	15833103	6303550	5852382	3.62483	2818277	2256588	1004215	970844	1.34336
NCC0014	NCC	Male	55	NA	Cambridge Biosciences	NA		0.707	226071143	139384892	57151720	53701681	2.77977	8048572	6070786	2683358	2599534	1.91815
NCC0015	NCC	Male	58	NA	Cambridge Biosciences	NA		0.408	25188596	16692375	6483206	5970688	2.96298	4657514	2998792	1316930	1271868	1.07009
NCC0016	NCC	Female	61	NA	Cambridge Biosciences	NA		0.487	40232655	26544427	10590277	9631628	3.06395	5140434	3648527	1624841	1537141	1.18748
NCC0017	NCC	Male	56	NA	Cambridge Biosciences	NA		0.585	89018585	67954534	25922667	23887650	3.91733	10253955	9232882	4069402	3934445	1.37325
NCC0018	NCC	Male	62	NA	Cambridge Biosciences	NA		0.634	99229221	75775391	29126767	26938785	3.98197	14700511	12607617	5487277	5308894	1.39437
NCC0019	NCC	Male	63	NA	Cambridge Biosciences	NA		0.668	25276579	21370194	8517723	7966626	3.89284	2314430	2137083	986568	954853	1.36924
NCC0020	NCC	Female	55	NA	Cambridge Biosciences	NA		0.743	48205163	40481179	16005571	14720630	4.31295	5855384	5312013	2464716	2334427	1.31751
NCC0021	NCC	Male	56	NA	Cambridge Biosciences	NA		0.668	22623121	18572077	6977605	6419305	4.30731	2416638	2176975	989643	956323	1.33799
NCC0022	NCC	Female	62	NA	Cambridge Biosciences	NA		0.738	44841519	34360067	13798180	12790021	3.90584	2873258	2493886	1124709	1069037	1.53156
NCC0023	NCC	Female	56	NA	Cambridge Biosciences	NA		0.708	30125780	24433361	9206777	8440830	4.58016	2880659	2563537	1134898	1076289	1.41904
NCC0024	NCC	Female	64	NA	Cambridge Biosciences	NA		0.721	39552723	32075093	11941905	10965997	4.09972	3368462	2937788	1284863	1219051	1.44845
NCC0025	NCC	Female	59	NA	Cambridge Biosciences	NA		0.726	44371610	35336315	13251476	12198783	4.25992	3826830	3348677	1466632	1400936	1.43368
NCC0026	NCC	Male	64	NA	Cambridge Biosciences	NA		0.638	17306630	13623768	4968678	4564356	4.84651	1994001	1657923	700255	677311	1.38073
NCC0027	NCC	Male	56	NA	Cambridge Biosciences	NA		0.705	30373485	25066635	9585080	8846469	4.13342	3492518	3192893	1456802	1408583	1.30611
NCC0028	NCC	Female	56	NA	Cambridge Biosciences	NA		0.687	31852196	26735793	10395521	9482893	3.52366	2471735	2252018	1014975	962656	1.35644
NCC0029	NCC	Female	60	NA	Cambridge Biosciences	NA		0.666	22062903	18484568	7076076	6477098	4.28466	2431621	2213034	1021550	969026	1.39076
NCC0030	NCC	Male	61	NA	Cambridge Biosciences	NA		0.721	35123086	29402543	11276196	10432704	4.54685	3372002	3046281	1395011	1349512	1.4578
NCC0031	NCC	Female	60	NA	Cambridge Biosciences	NA		0.752	64918781	53364624	20754472	19041246	4.57075	7261669	6512800	3035609	2879660	1.37624
NCC0032	NCC	Female	58	NA	Cambridge Biosciences	NA		0.752	49603912	40086256	15147535	13920830	4.48409	4862269	4351627	1930932	1831020	1.40096
NCC0033	NCC	Female	58	NA	Cambridge Biosciences	NA		0.743	40073836	32894424	12459351	11425107	4.65842	4146563	3711319	1667807	1582994	1.46423
NCC0034	NCC	Male	55	NA	Cambridge Biosciences	NA		0.715	36925772	30587357	11337979	10554882	4.58154	3276960	2929965	1306830	1265510	1.51504
NCC0035	NCC	Male	58	NA	Community Lung Health Study	NA		0.773	40454551	31175152	11725196	11005342	4.37419	3638125	3003577	1308570	1266294	1.62318
NCC0036	NCC	Male	58	NA	Community Lung Health Study	NA		0.838	94751201	67629606	27187338	25670640	4.47711	7974109	6225436	2673099	2586888	1.55684
NCC0037	NCC	Male	69	NA	Community Lung Health Study	NA		0.742	21671676	16119289	6325144	5967074	4.31045	2063443	1239572	531503	515142	1.56938
NCC0038	NCC	Male	68	NA	Community Lung Health Study	NA		0.821	25867862	20531567	7640347	7074062	4.49284	3873554	2528789	987687	953736	1.35479
NCC0039	NCC	Male	69	NA	Community Lung Health Study	NA		0.831	58218870	45620887	16850577	15623689	4.91621	7545014	5366399	2132807	2060515	1.46747
NCC0040	NCC	Male	59	NA	Community Lung Health Study	NA		0.824	77166659	56673058	22344127	21150229	4.72803	5663112	4617570	2048364	1984908	1.58822
NCC0041	NCC	Female	67	NA	Community Lung Health Study	NA		0.824	41076169	32995720	12235709	11271543	4.80427	4655649	3498211	1399724	1327901	1.52064
NCC0042	NCC	Male	57	NA	Community Lung Health Study	NA		0.743	23507204	17500482	6516610	6027951	4.92617	2017511	1664250	701965	679108	1.49739
NCC0043	NCC	Male	64	NA	Community Lung Health Study	NA		0.815	54897894	42534767	16214953	15148879	4.54847	4052921	3345151	1415402	1364246	1.40421
NCC0044	NCC	Male	63	NA	Community Lung Health Study	NA		0.805	48614925	36462342	13927473	12949520	4.03827	3887015	3194314	1330752	1287240	1.36556
NCC0045	NCC	Female	68	NA	Community Lung Health Study	NA		0.777	38404636	29442822	10930124	9933713	4.45901	3850558	3253940	1374688	1301557	1.34754
NCC0046	NCC	Female	68	NA	Community Lung Health Study	NA		0.814	51689977	39895813	15082183	14170331	4.227	4206522	3461658	1529734	1471369	1.71212
NCC0047	NCC	Male	72	NA	Community Lung Health Study	NA		0.833	56329853	42146957	15490513	14312782	4.14709	4584429	3715800	1553275	1499855	1.32726
NCC0048	NCC	Female	67	NA	Community Lung Health Study	NA		0.801	37556484	28171141	10821808	9958416	4.37241	3310030	2722750	1162867	1103442	1.46103
NCC0049	NCC	Female	72	NA	Community Lung Health Study	NA		0.831	79448366	63615988	23468812	21630678	4.95363	7833567	6459722	2611289	2479769	1.5689
NCC0050	NCC	Male	73	NA	Community Lung Health Study	NA		0.808	63595642	48520104	17525193	16294538	5.09305	5126937	4095330	1693943	1638291	1.46757
NCC0051	NCC	Male	73	NA	Community Lung Health Study	NA		0.821	55010616	42147671	15413277	14346423	4.84977	8050251	6605927	2938597	2847952	1.43817
NCC0052	NCC	Male	63	NA	Community Lung Health Study	NA		0.801	56801786	42625748	16603102	15541088	3.98483	4778617	3652508	1617225	1561899	1.55371
NCC0053	NCC	Male	70	NA	Community Lung Health Study	NA		0.87	128816378	103178383	39363595	37010516	4.1386	10525617	8539457	3511123	3401166	1.52579
NCC0054	NCC	Female	73	NA	Community Lung Health Study	NA		0.821	64339687	52011920	19964315	18479282	4.93901	6417096	5052311	2112275	2007363	1.66032
NCC0055	NCC	Male	70	NA	Community Lung Health Study	NA		0.814	51780677	39821421	15037070	13993228	4.32025	6526604	5166781	2234615	2159525	1.41985
NCC0056	NCC	Female	69	NA	Community Lung Health Study	NA		0.803	58961989	45565447	17364727	15909077	4.52786	6318639	5106335	2299339	2177055	1.54277
NCC0057	NCC	Male	56	NA	Community Lung Health Study	NA		0.796	47223163	37589594	13907246	12907179	4.37269	3410016	2866220	1199112	1158841	1.41651
NCC0058	NCC	Female	73	NA	Community Lung Health Study	NA		0.684	20078202	14559918	5994950	5558208	4.39579	1532464	1092021	470120	446695	1.53386
NCC0059	NCC	Female	61	NA	Community Lung Health Study	NA		0.796	46697072	35556133	13706800	12708651	4.63172	4621329	3732457	1654201	1570738	1.66122
NCC0060	NCC	Female	57	NA	Community Lung Health Study	NA		0.789	55139099	42366145	16348437	15161854	4.47218	5191917	4124211	1890526	1789338	1.65918
NCC0061	NCC	Male	59	NA	Community Lung Health Study	NA		0.808	98118244	77473834	27727550	25679061	5.10442	9583225	8198299	3402570	3289018	1.373
NCC0062	NCC	Male	58	NA	Community Lung Health Study	NA		0.849	138088375	101797875	40026765	37513180	3.92002	10288677	8609910	3658203	3537571	1.42706
NCC0063	NCC	Male	73	NA	Community Lung Health Study	NA		0.833	66641697	48856632	18780545	17474057	3.84091	4927772	3946888	1660830	1605495	1.35913
NCC0064	NCC	Female	59	NA	Community Lung Health Study	NA		0.805	53144313	39193015	14835220	13552925	4.32394	5305858	4148601	1718579	1628972	1.37319
NCC0065	NCC	Female	64	NA	Community Lung Health Study	NA		0.787	45730022	35760632	12604191	11525708	5.14751	3538164	2839825	1190964	1131204	1.51857
NCC0066	NCC	Female	64	NA	Community Lung Health Study	NA		0.821	45556503	36169119	13227573	12165204	4.64631	4222815	3128955	1273065	1208757	1.58034
NCC0067	NCC	Male	73	NA	Community Lung Health Study	NA		0.796	37651187	28344331	10818620	10117781	5.09893	5220914	4285421	1986081	1926916	1.54179
NCC0068	NCC	Female	69	NA	Community Lung Health Study	NA		0.812	49522099	37857119	14081119	12845362	4.44854	6369871	5058273	2162109	2046940	1.38478
NCC0069	NCC	Male	69	NA	Community Lung Health Study	NA		0.801	59914715	42749459	16680747	15648794	4.40207	4432895	3449249	1472905	1425367	1.49384
NCC0070	NCC	Female	69	NA	Community Lung Health Study	NA		0.824	55850267	40582565	16208363	15085027	4.73494	4470710	3560859	1502403	1427770	1.55462
NCC0071	NCC	Male	58	NA	Community Lung Health Study	NA		0.83	87134443	65599636	24934733	23298107	4.32667	8461724	6985297	2904211	2807962	1.38256
NCC0072	NCC	Female	67	NA	Community Lung Health Study	NA		0.805	60203706	44600108	17398808	16055507	3.99629	4916180	3897127	1711457	1619819	1.61211
NCC0073	NCC	Female	59	NA	Community Lung Health Study	NA		0.807	53260869	39525226	15238205	13982903	4.40369	4703364	3516593	1476346	1400050	1.44641
NCC0074	NCC	Female	69	NA	Community Lung Health Study	NA		0.824	63769631	47460850	18068833	16567235	4.59843	5696662	4573561	1946174	1845786	1.44586
NCC0075	NCC	Female	64	NA	Community Lung Health Study	NA		0.83	69989478	52080246	19672269	17970096	4.05113	5646563	4567321	1905518	1806048	1.31457
NCC0076	NCC	Female	72	NA	Community Lung Health Study	NA		0.819	42941326	34457039	13118912	12120158	5.28625	4784174	3700224	1537556	1461162	1.63479
NCC0077	NCC	Female	64	NA	Community Lung Health Study	NA		0.777	28980196	20024692	7994737	7364354	4.82807	2698376	2003393	863659	819441	1.41708
NCC0078	NCC	Male	59	NA	Community Lung Health Study	NA		0.807	59099326	41589887	16402385	15275727	4.5814	5503346	4261671	1776220	1717912	1.40818
NCC0079	NCC	Female	69	NA	Community Lung Health Study	NA		0.763	40456179	31997642	12232230	11201213	4.2497	2816106	2255179	945874	896943	1.37604

## Sheet: SupplementaryTable4
Supplementary Table 4. List of DMRs used for the Tumour/Normal classifier. DMRs are investigated using a negative binomial generalised linear model. A separate model is fitted for each window, with P values calculated using a likelihood ratio test. The whole set of P values is adjusted for multiple testing using a Benjamini & Hochberg false discovery rate correction.
chr	start	end	Gene	Annnotation	SCLC_vs_NCCcfDNA_log2_foldchange	SCLC_vs_NCCcfDNA_adjustedPvalue	SCLC_vs_NCCcfDNA_Δbeta	SCLC_vs_NormalLung_log2_foldchange	SCLC_vs_NormalLung_adjustedPvalue	SCLC_vs_NormalLung_Δbeta	Average Classifier Importance	CpG landscape
2	43224901	43225200	ZFP36L2	Exon	6.30777	3.42114e-54	0.763816	4.04712	1.65141e-09	0.700504	78.3198	CpG Island
1	50418601	50418900	DMRTA2	3' UTR	6.39234	5.77267e-142	0.882118	5.82738	3.55163e-44	0.878934	48.9746	CpG Island
2	43224601	43224900	ZFP36L2	Exon	6.38036	2.97215e-47	0.750841	4.18064	1.57862e-08	0.689392	36.5514	CpG Island
3	158103301	158103600	SHOX2	Exon	5.89918	2.80188e-282	0.914557	5.44831	9.3841e-91	0.91047	25.9665	CpG Island
6	10421101	10421400	TFAP2A	Promoter	5.94787	1.38855e-217	0.89764	4.84264	6.44051e-60	0.879961	20.7751	CpG Island
2	63058801	63059100	OTX1	Distal Intergenic	6.05404	3.10997e-249	0.918038	4.41409	3.19048e-60	0.867965	18.2222	CpG Island
19	10514401	10514700	S1PR5	Exon	6.03308	8.67349e-287	0.938582	3.93189	6.06545e-70	0.85447	10.5528	CpG Island
1	50421001	50421300	DMRTA2	Promoter	6.11324	5.87582e-173	0.891735	5.36383	2.0179e-50	0.879211	9.06115	CpG Island
12	62191201	62191500	TAFA2	Promoter	5.58816	6.22008e-54	0.702287	5.65134	1.97174e-17	0.707232	8.81209	CpG Island
14	56797801	56798100	OTX2	Downstream	6.02941	1.7461e-196	0.905026	5.37748	2.01057e-58	0.898709	8.77714	CpG Island
1	110068801	110069100	ALX3	Intron	6.13799	0	0.947491	5.72123	1.4298e-146	0.945002	7.6303	CpG Island
1	39771001	39771300	OXCT2	Promoter	7.46981	4.07094e-21	0.694816	7.98224	1.00185e-06	0.704337	7.24824	CpG Island
7	157004101	157004400	MNX1	Intron	6.0416	8.09453e-109	0.85404	3.95733	8.89417e-20	0.786657	6.10442	CpG Island
1	35577301	35577600	TFAP2E	Exon	5.57189	6.36965e-299	0.922077	1.93344	2.48313e-34	0.536402	5.62409	CpG Island
1	110068201	110068500	ALX3	Intron	5.64307	9.42464e-306	0.930723	4.94397	6.44228e-128	0.915434	4.49737	CpG Island
14	56817301	56817600	OTX2-AS1	Exon	6.09734	1.84792e-168	0.896304	5.5505	1.64283e-48	0.890747	4.34715	CpG Island
1	151838401	151838700	C2CD4D	Exon	5.93638	9.175e-167	0.906376	3.16776	2.68768e-25	0.747776	4.22681	CpG Island
18	78977101	78977400	SALL3	Exon	5.46577	5.47713e-259	0.886403	5.20194	3.79364e-99	0.888277	4.12743	CpG Island
5	3599401	3599700	IRX1	Exon	5.12821	1.0306e-244	0.907216	2.6007	4.32973e-34	0.642546	3.71896	CpG Island
20	46251301	46251600	CDH22	5' UTR	5.25249	1.55737e-62	0.64371	4.57335	7.10049e-17	0.636531	3.19859	CpG Island
17	61454701	61455000	TBX4	Intron	5.96367	0	0.942442	4.93558	6.61706e-105	0.914455	3.13151	CpG Island
12	6555301	6555600	IFFO1	Promoter	6.0082	3.41497e-213	0.88786	2.64512	1.44629e-29	0.697698	3.10427	CpG Island
12	6555601	6555900	IFFO1	Promoter	5.91443	2.47507e-271	0.879221	2.98264	1.2756e-53	0.753907	3.07546	CpG Island
19	1469701	1470000	APC2	Exon	5.4745	1.92052e-21	0.518338	5.68314	8.29698e-07	0.523618	2.81706	CpG Island
2	63059101	63059400	OTX1	Distal Intergenic	5.61908	1.37786e-289	0.881365	5.01501	1.15986e-112	0.87502	2.69122	CpG Island
5	3602401	3602700	IRX1	Distal Intergenic	5.31478	8.54133e-209	0.88996	2.08045	2.65807e-22	0.607797	2.66844	CpG Island
1	63319501	63319800	FOXD3-AS1	Downstream	5.75718	0	0.936715	5.33829	1.22105e-136	0.930885	2.60888	CpG Island
14	56798101	56798400	OTX2	Downstream	5.88927	4.46201e-182	0.87194	5.41874	1.52857e-59	0.869507	2.52459	CpG Island
9	124017301	124017600	LHX2	Intron	5.73324	2.84078e-53	0.725781	4.92786	9.08868e-14	0.714202	2.47188	CpG Island
19	2252401	2252700	JSRP1	Exon	5.48405	2.58238e-41	0.740067	5.73723	3.4598e-13	0.74773	2.43858	CpG Island
14	60507001	60507300	C14orf39	Intron	5.9168	0	0.898354	5.18745	3.65953e-130	0.892939	2.42806	CpG Island
14	36659401	36659700	PAX9	Intron	5.65712	3.06392e-112	0.748632	3.89885	3.85223e-22	0.706403	2.39511	Shore
17	34637701	34638000	TMEM132E	Exon	4.89614	5.29613e-123	0.85182	3.53731	6.18768e-33	0.782058	2.37342	CpG Island
7	157005601	157005900	MNX1	3' UTR	5.94403	2.88759e-114	0.834399	3.53461	2.66845e-20	0.752353	2.33245	CpG Island
3	158103601	158103900	SHOX2	Exon	5.78317	2.358e-243	0.865656	5.25885	2.14535e-76	0.861778	2.2231	CpG Island
2	199464001	199464300	SATB2-AS1	Intron	5.47793	1.70518e-52	0.67723	5.0557	4.81586e-15	0.675274	2.1981	CpG Island
5	1446001	1446300	SLC6A3	Promoter	4.81352	5.80315e-44	0.741484	4.31256	3.35311e-12	0.727421	2.08313	CpG Island
9	37002601	37002900	PAX5	Promoter	5.89309	8.48823e-250	0.933743	5.5553	3.85969e-93	0.93269	2.0752	CpG Island
1	39771301	39771600	OXCT2	Promoter	7.35916	1.82609e-19	0.73677	7.97815	2.64401e-06	0.749761	1.86457	CpG Island
1	165356701	165357000	LMX1A	Promoter	5.72241	1.50753e-128	0.78389	4.88192	7.52545e-38	0.773688	1.81581	CpG Island
1	50418901	50419200	DMRTA2	Exon	5.84912	1.18089e-120	0.81015	5.33555	1.13263e-35	0.80601	1.73997	CpG Island
17	74356801	74357100	BTBD17	Exon	5.87591	2.03724e-48	0.792152	5.27252	2.50249e-13	0.782245	1.68927	CpG Island
10	101140201	101140500	TLX1	Distal Intergenic	6.24656	3.40434e-230	0.923134	5.69799	5.7916e-79	0.9198	1.63824	CpG Island
18	57441301	57441600	ONECUT2	Intron	5.12255	1.31046e-148	0.917613	6.19593	1.45243e-96	0.949149	1.59523	CpG Island
9	136132801	136133100	TMEM250	Distal Intergenic	5.55752	5.1719e-128	0.870187	5.48097	1.39408e-43	0.874393	1.59077	CpG Island
10	117735001	117735300	EMX2OS	Exon	5.82051	9.36196e-224	0.906331	5.10237	1.1395e-74	0.893206	1.57322	CpG Island
19	13506001	13506300	CACNA1A	Promoter	5.64263	4.07074e-110	0.794976	6.08947	8.78989e-40	0.805015	1.57162	CpG Island
1	110067901	110068200	ALX3	Intron	5.32446	0	0.927626	4.74377	4.63017e-124	0.911639	1.54178	CpG Island
7	8442901	8443200	NXPH1	Intron	5.95879	3.20005e-134	0.876072	5.37365	2.09113e-41	0.866817	1.50661	CpG Island
9	77022901	77023200	FOXB2	Distal Intergenic	6.00102	0	0.939627	5.63096	3.18897e-168	0.938515	1.49699	CpG Island
20	62929201	62929500	DIDO1	Exon	5.68871	9.97437e-257	0.847525	5.61996	1.20182e-125	0.854867	1.40145	CpG Island
2	45005101	45005400	SIX2	3' UTR	5.59391	0	0.865766	3.77878	1.17771e-92	0.811884	1.37023	CpG Island
2	174340201	174340500	SP9	Distal Intergenic	5.66254	8.14744e-52	0.698524	5.1362	3.26853e-14	0.693949	1.34658	CpG Island
1	50421301	50421600	DMRTA2	Promoter	5.80571	7.1588e-167	0.886482	4.55139	8.47121e-45	0.850725	1.32784	CpG Island
17	61452001	61452300	TBX4	Promoter	5.43183	2.32124e-50	0.652857	4.43649	4.4088e-12	0.63606	1.23519	CpG Island
9	93960301	93960600	BARX1-DT	Distal Intergenic	5.77016	6.63683e-98	0.849126	5.79889	1.74485e-31	0.854272	1.23492	CpG Island
19	10514701	10515000	S1PR5	Exon	5.30742	6.71836e-286	0.927614	3.13675	6.13637e-59	0.758003	1.23412	CpG Island
2	70888801	70889100	LINC01143	Intron	6.07053	4.03246e-78	0.789468	4.94555	1.62764e-19	0.768009	1.2265	CpG Island
15	76342801	76343100	ISL2	Distal Intergenic	5.54222	3.08501e-45	0.728844	4.27896	4.18634e-10	0.692641	1.19913	CpG Island
6	6003601	6003900	NRN1	5' UTR	5.55461	7.36808e-32	0.625006	4.89785	3.04718e-08	0.616458	1.17071	CpG Island
14	36666301	36666600	PAX9	Exon	5.12298	2.70646e-70	0.771471	3.9828	9.31523e-16	0.740256	1.15342	CpG Island
15	89371501	89371800	MIR9-3HG	Promoter	6.03943	9.73528e-200	0.899734	5.01997	1.4854e-51	0.878216	1.13981	CpG Island
2	176123101	176123400	HOXD-AS2	Exon	5.33688	3.73531e-48	0.657562	4.76127	6.9963e-13	0.650104	1.13221	CpG Island
1	16692901	16693200	ESPNP	Exon	3.54427	6.89925e-37	0.630304	3.71436	2.02524e-12	0.68795	1.12379	CpG Island
11	31818901	31819200	PAX6-AS1	Intron	4.88733	2.16316e-52	0.644167	4.01091	1.51206e-12	0.625514	1.12264	Shore
8	64586101	64586400	LOC401463	Downstream	5.04931	3.2964e-162	0.711689	3.42209	5.19685e-36	0.667978	1.11357	CpG Island
3	147410101	147410400	LOC440982	5' UTR	4.45611	9.37005e-64	0.80947	3.7318	6.89974e-16	0.765236	1.09793	CpG Island
19	2251801	2252100	AMH	3' UTR	4.9897	1.78515e-44	0.761336	4.85409	5.10747e-13	0.759553	1.0882	CpG Island
12	57627601	57627900	B4GALNT1	3' UTR	5.62578	1.5473e-128	0.840651	4.09803	2.41461e-31	0.798625	1.07465	CpG Island
8	70072201	70072500	PRDM14	Promoter	5.39445	6.21942e-180	0.842623	5.4931	1.30813e-75	0.851907	1.07117	CpG Island
21	36697201	36697500	SIM2	Promoter	5.88309	2.36079e-158	0.849363	5.14267	4.59586e-48	0.841047	1.0705	CpG Island
7	27166201	27166500	HOXA10-HOXA9	Intron	5.48744	3.03962e-58	0.757787	4.63284	1.29028e-14	0.739748	1.06771	CpG Island
9	93951901	93952200	BARX1	3' UTR	5.79156	4.04771e-123	0.845175	5.78672	2.25275e-43	0.851512	1.06667	CpG Island
4	173538001	173538300	HAND2-AS1	Exon	5.68135	2.71317e-103	0.79555	5.26549	6.15651e-31	0.792861	1.028	CpG Island
1	200042701	200043000	NR5A2	Promoter	4.83688	3.31968e-34	0.547636	4.53801	1.26255e-09	0.545468	1.02251	CpG Island
12	57225001	57225300	NXPH4	3' UTR	5.80005	0	0.910782	4.46539	2.03334e-142	0.883782	1.00876	CpG Island
13	112062901	112063200	SOX1-OT	Intron	5.17527	2.70727e-30	0.622906	4.03607	8.56861e-07	0.592843	0.990761	CpG Island
21	36701401	36701700	SIM2	Exon	5.49464	9.20664e-71	0.714518	5.22668	5.55768e-21	0.714353	0.9875	CpG Island
1	47445001	47445300	FOXD2	Distal Intergenic	5.45262	9.59267e-72	0.812652	4.75723	2.75865e-19	0.797635	0.984242	CpG Island
9	969601	969900	DMRT3	Distal Intergenic	5.41234	1.63782e-91	0.803726	4.34134	2.75301e-23	0.782067	0.944239	CpG Island
7	157005301	157005600	MNX1	3' UTR	5.35478	2.15234e-98	0.669033	3.49286	2.86931e-19	0.626445	0.92726	CpG Island
3	44022001	44022300	MIR138-1	Distal Intergenic	5.85859	2.0875e-51	0.733514	2.42746	2.65149e-05	0.526177	0.915553	CpG Island
6	108119401	108119700	OSTM1	Intron	5.05345	7.02692e-44	0.585351	4.85151	4.40883e-13	0.586197	0.903968	CpG Island
14	36525001	36525300	NKX2-1	Intron	5.52464	1.35832e-85	0.835646	3.66187	7.76164e-16	0.761637	0.873286	CpG Island
17	36942901	36943200	LHX1	3' UTR	5.52589	1.73688e-119	0.839824	4.70277	4.28501e-36	0.822462	0.871439	CpG Island
6	50844001	50844300	TFAP2B	3' UTR	5.59897	8.58638e-50	0.655084	3.70104	3.30025e-08	0.593537	0.864255	Shore
5	73298101	73298400	LINC02230	Distal Intergenic	5.71856	0	0.892169	5.01507	2.84048e-132	0.88332	0.861635	CpG Island
17	79815301	79815600	LINC01977	Distal Intergenic	5.67479	2.46136e-80	0.811641	5.56979	2.71568e-26	0.814522	0.850615	CpG Island
1	63330001	63330300	MIR6068	Distal Intergenic	5.42484	1.20155e-171	0.754468	5.22482	3.09065e-58	0.756766	0.84171	CpG Island
2	174343801	174344100	CIR1	Distal Intergenic	5.66712	3.78532e-139	0.794027	5.17818	1.75647e-41	0.790183	0.806384	CpG Island
1	50420701	50421000	DMRTA2	Exon	5.60122	2.34846e-163	0.808443	4.97192	1.37172e-51	0.803489	0.799103	CpG Island
2	66582001	66582300	LINC01798	Intron	5.67455	6.68149e-228	0.808496	4.4667	1.17155e-58	0.788935	0.795801	CpG Island
1	63320101	63320400	FOXD3-AS1	Downstream	5.62114	0	0.853174	5.74811	8.95391e-171	0.86181	0.791701	CpG Island
20	38727601	38727900	SLC32A1	Exon	5.41168	2.59923e-199	0.84621	4.78951	7.69921e-65	0.837681	0.785539	CpG Island
8	11680201	11680500	GATA4	Intron	5.09257	2.33839e-227	0.835531	4.26476	1.25982e-70	0.81379	0.783766	CpG Island
7	115477501	115477800	SNORA25B	Distal Intergenic	4.9167	5.31965e-61	0.542313	3.77336	1.65225e-13	0.52189	0.781405	Open Sea
17	61454401	61454700	TBX4	Intron	5.31455	6.03221e-268	0.924562	4.81708	2.36112e-92	0.907979	0.781115	CpG Island
8	71557201	71557500	EYA1	Intron	5.5077	9.59737e-130	0.766859	3.90083	1.46754e-29	0.730772	0.756445	CpG Island
1	50419201	50419500	DMRTA2	Exon	6.16037	2.03883e-180	0.891421	5.55752	9.30658e-55	0.884685	0.744833	CpG Island
17	72117901	72118200	SOX9-AS1	Intron	5.15386	1.47439e-43	0.676002	4.83034	2.31946e-12	0.673185	0.730893	CpG Island
17	48718801	48719100	PRAC1	Downstream	5.32632	1.57447e-184	0.844459	5.10662	1.1632e-68	0.847918	0.728299	CpG Island
11	31820401	31820700	PAX6-AS1	Intron	5.20985	6.88486e-61	0.657392	4.33411	1.74616e-14	0.642331	0.720055	CpG Island
11	129373201	129373500	BARX2	Distal Intergenic	5.50264	1.69814e-39	0.687353	4.7584	2.71369e-10	0.675831	0.716506	CpG Island
17	79815001	79815300	LINC01977	Distal Intergenic	5.38896	1.06238e-35	0.688233	5.64657	1.60892e-11	0.695586	0.703439	CpG Island
13	112053901	112054200	SOX1-OT	Distal Intergenic	5.7465	9.98578e-95	0.836168	5.27337	6.47214e-27	0.829333	0.695454	CpG Island
11	129372601	129372900	BARX2	Distal Intergenic	5.60675	1.56389e-307	0.876911	4.06592	1.7902e-74	0.835052	0.686219	CpG Island
6	169962001	169962300	LINC00242	Distal Intergenic	4.39127	9.78998e-137	0.889646	3.43583	1.75122e-65	0.808607	0.685351	CpG Island
14	36524401	36524700	NKX2-1	Intron	5.19274	1.31436e-134	0.767999	3.72199	2.74596e-31	0.728353	0.684987	CpG Island
2	170713501	170713800	LOC101926913	Exon	5.44151	4.95629e-66	0.722586	2.8249	4.08532e-09	0.599384	0.66785	CpG Island
8	98974201	98974500	OSR2	Intron	5.45726	3.07394e-256	0.922921	5.00058	7.18458e-92	0.912929	0.667142	CpG Island
1	50417401	50417700	DMRTA2	3' UTR	5.41004	2.37712e-194	0.837808	5.45152	8.58104e-65	0.842778	0.661658	CpG Island
10	123151201	123151500	BUB3	Distal Intergenic	5.39136	2.5808e-47	0.673693	4.95279	1.38023e-13	0.670967	0.661118	CpG Island
5	171316201	171316500	TLX3	Distal Intergenic	5.47437	2.20228e-185	0.813278	5.39834	1.19798e-71	0.818022	0.645279	CpG Island
20	45100801	45101100	KCNS1	Promoter	4.72899	3.83216e-35	0.530986	3.44832	1.80348e-07	0.502261	0.640888	CpG Island
20	21513301	21513600	NKX2-2	Promoter	5.13431	6.17644e-29	0.581872	5.04273	1.4122e-08	0.582962	0.638457	CpG Island
5	73382101	73382400	LINC02230	Exon	5.9132	3.01168e-279	0.913615	4.61884	5.3544e-82	0.882351	0.624567	CpG Island
12	52258501	52258800	KRT87P	Promoter	5.22654	5.22962e-234	0.913674	4.68352	1.46883e-70	0.895317	0.622681	CpG Island
6	137488801	137489100	OLIG3	Distal Intergenic	5.45452	4.31675e-125	0.881353	5.25072	5.41775e-41	0.879945	0.608306	CpG Island
17	61456501	61456800	TBX4	5' UTR	4.96836	7.36667e-188	0.866099	3.24299	5.86399e-41	0.769609	0.60762	CpG Island
1	63319801	63320100	FOXD3-AS1	Downstream	5.47823	1.93049709e-314	0.858575	5.12034	1.8034e-109	0.856964	0.604159	CpG Island
5	2740501	2740800	IRX2	Distal Intergenic	4.81426	9.73276e-55	0.568247	3.20974	8.23714e-10	0.5262	0.599619	CpG Island
20	21512101	21512400	NKX2-2	Exon	5.343	6.01701e-40	0.703367	4.94315	9.28617e-12	0.698427	0.59916	CpG Island
15	67828801	67829100	SKOR1	Intron	5.61656	1.21622e-73	0.806194	6.0065	1.33066e-26	0.817342	0.592189	CpG Island
3	172447801	172448100	GHSR	Promoter	4.81802	4.107e-199	0.867082	5.26524	3.5423e-82	0.884179	0.590763	CpG Island
2	161423701	161424000	TBR1	Exon	5.79325	4.58877e-146	0.886891	4.64958	4.50325e-38	0.854004	0.578335	CpG Island
20	46251001	46251300	CDH22	5' UTR	5.53398	6.2011e-63	0.776437	4.74599	9.28542e-17	0.760955	0.563372	CpG Island
7	155374801	155375100	BLACE	Distal Intergenic	5.03338	9.30462e-47	0.61039	4.94831	2.23848e-14	0.6122	0.559508	CpG Island
11	31806001	31806300	PAX6	Promoter	4.74952	2.68987e-43	0.555454	4.28645	1.094e-11	0.549449	0.557614	CpG Island
14	94771201	94771500	GSC	Promoter	5.35598	1.20235e-222	0.849726	4.23197	6.72584e-61	0.819519	0.557523	CpG Island
2	106065301	106065600	ECRG4	Intron	4.85256	4.16547e-128	0.693635	4.23666	1.74348e-39	0.684663	0.557351	CpG Island
7	8435101	8435400	NXPH1	Promoter	5.11341	5.14189e-35	0.709272	5.05393	1.29873e-10	0.71196	0.555409	CpG Island
20	63488101	63488400	EEF1A2	3' UTR	4.95463	4.6266e-122	0.558463	5.06725	1.31019e-46	0.565804	0.553649	CpG Island
19	2252101	2252400	JSRP1	3' UTR	5.28513	2.22673e-43	0.756634	5.12325	5.18089e-13	0.754691	0.54993	CpG Island
14	56809201	56809500	OTX2	Intron	5.22608	2.81716e-103	0.80427	4.16249	1.6413e-24	0.774386	0.548495	CpG Island
3	158094601	158094900	SHOX2	Downstream	5.0542	2.63939e-261	0.888448	5.0005	2.03866e-114	0.893781	0.546164	CpG Island
3	181695301	181695600	SOX2-OT	Intron	5.17002	3.32995e-32	0.637869	4.98595	1.89207e-09	0.637068	0.545629	CpG Island
5	1295101	1295400	TERT	Promoter	4.99085	2.82309e-158	0.721225	5.29796	1.67657e-57	0.729823	0.534188	CpG Island
10	123146101	123146400	HMX2	Promoter	5.26816	1.19229e-45	0.634249	4.73972	4.89998e-12	0.628237	0.530075	Shore
15	89379001	89379300	MIR9-3HG	Promoter	5.87237	4.59175e-167	0.888029	5.06528	8.69952e-45	0.870512	0.529369	CpG Island
7	64889101	64889400	ZNF273	Exon	5.66372	5.02275e-69	0.798644	4.97369	1.31607e-18	0.787603	0.524323	CpG Island
5	3602101	3602400	IRX1	Distal Intergenic	5.37317	1.63204e-254	0.898042	1.9652	8.55412e-30	0.600678	0.52432	CpG Island
17	61451701	61452000	TBX4	Promoter	5.75498	5.44879e-109	0.829735	5.42154	1.71079e-34	0.827327	0.520805	CpG Island
18	47264101	47264400	SKOR2	Exon	4.52109	8.16351e-45	0.515135	3.91575	4.87061e-12	0.506689	0.517273	CpG Island
14	36524101	36524400	NKX2-1	Intron	5.95729	5.21235e-139	0.843514	3.26386	1.05796e-17	0.681474	0.514561	CpG Island
1	90726901	90727200	BARHL2	Distal Intergenic	5.44437	1.48645e-262	0.907025	5.42109	1.2273e-155	0.915836	0.514383	CpG Island
13	94702501	94702800	LOC101927284	Promoter	5.58506	1.47037e-298	0.904046	5.09292	2.60723e-96	0.899398	0.513818	CpG Island
5	55220701	55221000	MCIDAS	3' UTR	6.23287	3.19324e-205	0.910099	4.43282	2.25671e-46	0.862786	0.508498	CpG Island
9	35972101	35972400	OR2S2	Exon	3.84303	7.8799e-215	0.792101	2.22225	1.45962e-38	0.644923	0.503228	CpG Island
4	4857301	4857600	MSX1	Distal Intergenic	4.98527	2.206e-89	0.682351	2.65801	4.99905e-10	0.533525	0.502837	Shore
1	47444701	47445000	FOXD2	Distal Intergenic	5.43202	1.04963e-63	0.81	5.06458	3.66506e-19	0.803732	0.50076	CpG Island
9	124015201	124015500	LHX2	Promoter	5.37172	6.96326e-93	0.840191	4.97317	2.30051e-28	0.835398	0.500168	CpG Island
7	27165001	27165300	HOXA10-HOXA9	Exon	5.64102	6.99947e-68	0.783006	4.76222	5.45434e-17	0.766102	0.481493	CpG Island
5	73381801	73382100	LINC02230	Distal Intergenic	5.98175	0	0.926055	4.27365	4.09353e-124	0.875993	0.474978	CpG Island
5	1295401	1295700	TERT	Promoter	4.30867	1.50414e-251	0.880496	3.51242	5.49752e-71	0.822963	0.469359	CpG Island
19	1468201	1468500	APC2	Exon	4.91572	6.32545e-24	0.60343	5.01648	1.29385e-07	0.609695	0.467295	CpG Island
16	54936301	54936600	IRX5	Intron	5.11173	1.08987e-26	0.601585	4.69158	3.84138e-07	0.593344	0.467092	CpG Island
12	6555901	6556200	IFFO1	Promoter	5.66517	7.30664e-280	0.858391	3.37296	6.61465e-64	0.780481	0.465093	CpG Island
9	124013701	124014000	LHX2	5' UTR	5.10022	2.5138e-51	0.692418	4.79478	6.67406e-15	0.690061	0.464419	CpG Island
6	108167401	108167700	NR2E1	Intron	5.50684	7.73378e-146	0.884125	4.83183	6.28956e-44	0.869421	0.464049	CpG Island
9	97848601	97848900	PTCSC2	Intron	5.49468	8.46968e-57	0.692118	5.25906	2.86389e-17	0.692643	0.462954	CpG Island
8	71556901	71557200	EYA1	Intron	5.39509	4.19122e-99	0.770925	4.82846	1.85231e-30	0.76455	0.462905	CpG Island
6	28616401	28616700	ZBED9	Promoter	3.23549	2.80177e-57	0.562703	2.54131	4.12148e-16	0.523539	0.457672	CpG Island
8	11681401	11681700	GATA4	Intron	4.54451	1.93832e-90	0.528062	3.98979	1.41269e-25	0.520424	0.454554	CpG Island
2	98822701	98823000	CRACDL	Exon	4.46859	6.24194e-188	0.874304	5.02923	1.08803e-79	0.901032	0.45329	CpG Island
12	52258201	52258500	KRT86	Exon	5.3987	1.96271e-231	0.919914	4.49743	5.30778e-66	0.886999	0.451631	CpG Island
7	157002901	157003200	MNX1	Intron	5.68976	5.35668e-120	0.821871	4.14849	1.59297e-26	0.783715	0.450112	CpG Island
18	59274001	59274300	RAX	Promoter	5.65105	2.15423e-98	0.831676	5.42114	1.07729e-29	0.830949	0.449866	CpG Island
21	44706901	44707200	TSPEAR	Intron	4.91463	5.76287e-146	0.714577	3.79137	1.74448e-35	0.687912	0.447818	CpG Island
21	36700801	36701100	SIM2	Intron	6.00722	1.08181e-83	0.813172	5.39597	5.75313e-23	0.80657	0.447214	CpG Island
18	59272501	59272800	RAX	Exon	5.47109	2.05062e-142	0.783328	5.35843	7.12043e-48	0.786819	0.441427	CpG Island
2	45004501	45004800	SIX2	Downstream	5.71406	0	0.8705	4.27579	5.19302e-111	0.840365	0.436771	CpG Island
21	36693001	36693300	SIM2	Distal Intergenic	5.01893	4.46704e-46	0.638537	5.16434	1.93058e-15	0.645372	0.432454	CpG Island
19	7869601	7869900	PRR36	Exon	4.9828	4.40532e-85	0.857698	3.30387	2.82498e-19	0.736167	0.432433	CpG Island
2	238846501	238846800	TWIST2	Promoter	4.91772	8.77668e-80	0.802707	2.11272	1.38016e-08	0.546285	0.427796	CpG Island
9	93960601	93960900	BARX1-DT	Distal Intergenic	5.73369	7.02514e-157	0.860945	5.04037	3.19477e-46	0.850895	0.427569	CpG Island
16	54937501	54937800	IRX5	Exon	5.06338	2.43578e-73	0.532499	4.84075	3.93453e-22	0.533552	0.426708	CpG Island
6	10417201	10417500	TFAP2A	Promoter	5.66149	7.14935e-168	0.882571	4.07959	3.05651e-41	0.832659	0.423044	CpG Island
2	25131601	25131900	EFR3B	Exon	5.17196	1.9539e-247	0.868807	3.8709	8.38247e-77	0.827504	0.422722	CpG Island
13	78596101	78596400	LOC780529	Promoter	5.66689	1.08054e-69	0.815151	4.90069	4.58414e-18	0.801253	0.422297	CpG Island
9	93958501	93958800	BARX1-DT	Intron	5.56	2.0142e-120	0.815475	5.1853	2.53846e-38	0.815479	0.417817	CpG Island
17	48719401	48719700	PRAC1	Downstream	5.23579	1.88566e-87	0.676873	4.34727	2.06135e-24	0.663543	0.417732	CpG Island
2	176122501	176122800	HOXD9	Promoter	5.38269	6.62753e-70	0.752498	5.0307	4.74377e-20	0.749685	0.414618	CpG Island
9	21968401	21968700	CDKN2A	3' UTR	5.45998	1.40369e-180	0.874023	5.63688	2.10512e-64	0.881401	0.413498	CpG Island
21	36704701	36705000	SIM2	Intron	5.08351	4.71759e-33	0.550383	4.35774	2.02967e-08	0.541865	0.411445	CpG Island
15	52805701	52806000	ONECUT1	Exon	5.45221	8.79826e-84	0.760061	4.96527	3.31241e-26	0.756801	0.40327	CpG Island
1	110068501	110068800	ALX3	Intron	5.58118	0	0.931253	4.89058	4.82647e-109	0.914612	0.403175	CpG Island
20	38727301	38727600	SLC32A1	Exon	5.10539	5.59054e-139	0.758773	5.19099	2.83757e-50	0.763658	0.402533	CpG Island
2	176100301	176100600	HOXD12	Exon	5.70692	4.17542e-292	0.891358	4.99217	1.9876e-103	0.882821	0.402257	CpG Island
7	35258101	35258400	TBX20	Exon	4.99451	1.52761e-122	0.697248	3.48608	5.98195e-27	0.653961	0.401712	CpG Island
6	6002701	6003000	NRN1	Promoter	5.025	3.58747e-129	0.828411	2.44019	7.01028e-19	0.654516	0.401572	CpG Island
19	57708601	57708900	ZNF776	Intron	4.83401	7.78349e-66	0.709541	5.37679	1.17179e-25	0.725204	0.401049	CpG Island
14	60515401	60515700	C14orf39	Promoter	5.52423	7.40054e-193	0.90359	4.34877	1.00223e-58	0.868799	0.399285	CpG Island
10	127736401	127736700	FOXI2	Promoter	5.55627	1.30389e-57	0.778094	4.64505	5.21266e-14	0.752484	0.39216	CpG Island
6	10422001	10422300	TFAP2A	Distal Intergenic	5.7866	5.54736e-191	0.906729	4.53411	1.35081e-53	0.876428	0.386103	CpG Island
2	44802001	44802300	CAMKMT	Distal Intergenic	4.98244	8.64121e-137	0.743818	4.80278	1.16226e-50	0.748512	0.383834	CpG Island
12	75207601	75207900	KCNC2	Promoter	5.04768	9.78832e-43	0.708563	4.18432	2.47e-10	0.678929	0.383229	CpG Island
3	181704301	181704600	SOX2-OT	Intron	6.02566	7.67041e-95	0.841588	3.75215	9.7702e-16	0.741563	0.380354	Open Sea
17	74357101	74357400	BTBD17	Exon	5.49495	5.02033e-54	0.794649	5.21278	3.93286e-16	0.791321	0.375963	CpG Island
18	37274701	37275000	LOC105372068	Exon	3.93985	7.73218e-100	0.851836	4.0578	6.54869e-81	0.858533	0.374422	CpG Island
12	102824101	102824400	LINC00485	Promoter	4.43083	5.7768e-77	0.680299	3.10422	1.44024e-12	0.600937	0.374327	CpG Island
8	25001401	25001700	NEFL	Exon	5.03619	5.30629e-50	0.575453	4.28138	2.41408e-12	0.564924	0.373262	Shore
10	116270701	116271000	GFRA1	Exon	4.37933	3.8282e-73	0.692637	3.49978	3.66322e-19	0.660742	0.364673	Shore
7	19145101	19145400	FERD3L	Promoter	4.82441	5.50384e-39	0.606268	4.30965	1.80996e-10	0.597128	0.362987	CpG Island
9	970801	971100	DMRT3	Distal Intergenic	4.92865	4.14081e-72	0.74026	4.58489	1.04561e-22	0.737684	0.360341	CpG Island
9	136199401	136199700	LHX3	Exon	4.6672	1.84478e-42	0.671741	4.74686	1.70865e-13	0.676172	0.360145	CpG Island
19	13506301	13506600	CACNA1A	Promoter	5.36731	3.08432e-79	0.666829	5.10698	2.15665e-24	0.6671	0.357277	CpG Island
1	35577601	35577900	TFAP2E	Promoter	5.65039	0	0.891138	1.94963	9.58865e-44	0.607627	0.356303	CpG Island
8	24913801	24914100	NEFM	Promoter	4.97636	6.18289e-65	0.779578	4.55577	8.26858e-19	0.767998	0.355948	CpG Island
5	3606601	3606900	IRX1	Distal Intergenic	4.73186	8.42623e-66	0.640579	2.28912	4.98643e-08	0.52571	0.355006	CpG Island
9	37037701	37038000	PAX5	Distal Intergenic	5.05777	1.0979e-40	0.607903	5.44414	9.37313e-14	0.617052	0.3542	CpG Island
8	143245801	143246100	ZFP41	Promoter	4.12718	1.44264e-226	0.813951	3.96374	7.1133e-91	0.810375	0.35284	CpG Island
9	97858201	97858500	FOXE1	Distal Intergenic	5.17233	2.1273e-89	0.66422	4.12328	9.4848e-22	0.6475	0.34967	Shore
6	42104401	42104700	C6orf132	Exon	5.3877	4.51257e-259	0.921926	4.23465	1.75524e-73	0.8785	0.349403	CpG Island
19	7869001	7869300	PRR36	3' UTR	5.61946	1.8297e-54	0.739352	4.9231	2.78554e-14	0.730415	0.346813	CpG Island
14	38255701	38256000	CLEC14A	Promoter	5.59555	8.97979e-165	0.844253	5.08206	3.2521e-54	0.839373	0.34556	CpG Island
9	972601	972900	DMRT3	Distal Intergenic	5.61573	4.51962e-94	0.820385	4.79169	2.20102e-26	0.808074	0.345277	CpG Island
6	137488201	137488500	OLIG3	Distal Intergenic	5.14139	2.32088e-61	0.631755	5.20935	7.84815e-20	0.636748	0.344545	CpG Island
17	61400701	61401000	TBX2-AS1	Intron	5.12235	8.85967e-35	0.649447	4.86374	2.48374e-10	0.648637	0.343538	CpG Island
13	52846801	52847100	PCDH8	Exon	4.27105	1.13655e-50	0.778354	3.65608	6.23385e-13	0.73124	0.343415	CpG Island
1	50416201	50416500	DMRTA2	Downstream	5.78428	1.02323e-97	0.817335	5.09011	3.52137e-29	0.812156	0.341173	CpG Island
11	31805101	31805400	PAX6	5' UTR	5.40606	1.09776e-72	0.770855	4.91904	1.89879e-21	0.76631	0.341059	CpG Island
18	47248501	47248800	SKOR2	Exon	4.85843	1.17248e-220	0.866442	4.1634	9.61551e-86	0.848518	0.339863	CpG Island
10	8055601	8055900	GATA3	5' UTR	4.93728	1.37941e-165	0.822792	4.95426	1.10702e-57	0.826488	0.338558	CpG Island
2	63054001	63054300	OTX1	3' UTR	5.81361	0	0.915171	4.2254	1.30726e-78	0.869863	0.338259	CpG Island
14	56794201	56794500	OTX2	Distal Intergenic	5.8603	0	0.924181	5.50855	1.30614e-194	0.924544	0.337981	CpG Island
2	176071501	176071800	EVX2	Distal Intergenic	5.52664	0	0.87141	5.27643	2.0582e-139	0.870502	0.337884	CpG Island
5	135040501	135040800	C5orf66	Intron	5.94134	0	0.90541	4.64433	4.98459e-138	0.882475	0.337733	CpG Island
13	112104601	112104900	SOX1-OT	Intron	5.08594	2.07095e-53	0.750751	4.12121	1.02107e-12	0.720974	0.33642	CpG Island
13	52847101	52847400	PCDH8	Exon	4.89832	4.48826e-66	0.834787	3.9781	3.78432e-16	0.776516	0.335542	CpG Island
1	50415601	50415900	DMRTA2	Downstream	5.37435	0	0.863811	5.4198	6.31031e-156	0.870571	0.334961	CpG Island
9	37038301	37038600	PAX5	Distal Intergenic	4.84026	3.71561e-144	0.706004	2.99156	1.65929e-17	0.607361	0.334903	CpG Island
17	61456201	61456500	TBX4	Promoter	4.98132	1.9785235004e-314	0.864499	3.60299	3.4647e-89	0.815525	0.333502	CpG Island
9	97857601	97857900	FOXE1	Distal Intergenic	5.40532	1.43422e-122	0.840237	4.79324	1.24041e-34	0.828183	0.33321	CpG Island
19	2251201	2251500	AMH	Exon	5.30625	1.72587e-39	0.720445	4.76368	1.46562e-10	0.708408	0.329824	CpG Island
6	100458601	100458900	SIM1	Intron	5.23772	0	0.885111	4.36646	5.71148e-106	0.864652	0.327572	CpG Island
1	200042101	200042400	NR5A2	Intron	5.2613	1.56138e-92	0.664316	4.03555	2.77374e-20	0.642426	0.325205	CpG Island
7	157004401	157004700	MNX1	Intron	5.43428	2.96695e-120	0.728634	3.94319	1.55285e-24	0.699886	0.32173	CpG Island
13	112053601	112053900	SOX1-OT	Distal Intergenic	5.63184	2.65807e-93	0.817746	5.10293	1.26871e-26	0.813613	0.321315	CpG Island
17	36942601	36942900	LHX1	Exon	5.64338	3.43115e-173	0.851984	4.57664	1.40123e-50	0.828463	0.321151	CpG Island
2	43224301	43224600	ZFP36L2	3' UTR	5.74685	4.10164e-43	0.704131	5.38722	2.09748e-12	0.702299	0.321036	CpG Island
8	98949001	98949300	OSR2	Exon	5.28699	8.20882e-279	0.863405	3.28545	2.1015e-85	0.787634	0.321035	CpG Island
19	2251501	2251800	AMH	Exon	5.32185	1.48453e-38	0.739483	4.45256	1.51077e-09	0.712839	0.319311	CpG Island
1	6454501	6454800	ESPN	Exon	4.0097	1.93247e-191	0.850643	4.26394	1.58533e-102	0.875101	0.318732	CpG Island
14	60642301	60642600	SIX1	Exon	5.2758	2.50708e-60	0.793499	2.68146	1.05765e-07	0.632318	0.318181	CpG Island
1	29478301	29478600	LINC01756	Distal Intergenic	5.17886	8.14534e-84	0.756043	4.64041	1.08823e-23	0.748502	0.318	CpG Island
8	11700301	11700600	GATA4	5' UTR	4.42739	5.76237e-81	0.524617	3.75431	2.53221e-22	0.511665	0.317859	CpG Island
1	50427901	50428200	DMRTA2	Distal Intergenic	5.06776	1.58412e-45	0.598937	4.4395	5.89449e-12	0.592075	0.316983	CpG Island
2	19356301	19356600	OSR1	Exon	4.7353	3.0559e-246	0.762116	2.9299	2.76806e-60	0.686462	0.31578	CpG Island
5	3600001	3600300	IRX1	Exon	5.18239	6.57713e-143	0.873489	2.78148	2.08124e-25	0.717238	0.315367	CpG Island
1	90719701	90720000	BARHL2	Exon	5.50453	5.66956e-280	0.915821	4.74906	1.02831e-87	0.896957	0.31421	CpG Island
5	55223101	55223400	MCIDAS	Intron	5.80139	0	0.86571	4.39779	2.30198e-105	0.83813	0.31388	CpG Island
18	59272201	59272500	RAX	Exon	5.15854	1.09854e-168	0.645371	4.43092	7.15883e-50	0.638566	0.312636	CpG Island
19	47447701	47448000	SLC8A2	Exon	3.05526	7.84107e-27	0.64343	3.4933	3.618e-10	0.6885	0.312347	CpG Island
2	161423401	161423700	TBR1	Exon	5.66399	9.24579e-162	0.895681	4.42675	8.7784e-44	0.845451	0.311084	CpG Island
5	135490201	135490500	TIFAB	Distal Intergenic	5.97277	5.86008e-247	0.883043	3.86061	1.76036e-51	0.817716	0.310948	CpG Island
5	3600601	3600900	IRX1	Exon	5.38387	7.92356e-155	0.82206	2.8148	7.67071e-26	0.705684	0.310452	CpG Island
5	2748301	2748600	IRX2	Exon	4.6504	2.11678e-33	0.660434	3.07345	6.15427e-06	0.578804	0.310193	CpG Island
14	56795101	56795400	OTX2	Distal Intergenic	5.55877	0	0.901022	6.01812	1.01325e-176	0.91335	0.309263	CpG Island
2	66446701	66447000	MEIS1	Intron	3.80882	2.83354e-138	0.764043	2.23183	1.56407e-26	0.607425	0.308055	Shore
2	172100401	172100700	DLX2	3' UTR	5.3765	1.84789e-32	0.609925	5.20213	1.66997e-09	0.610537	0.305459	CpG Island
13	112105501	112105800	SOX1-OT	Intron	4.93788	1.36477e-43	0.624846	4.22663	4.02949e-11	0.613475	0.30444	CpG Island
17	36942001	36942300	LHX1	Promoter	5.45636	5.18251e-234	0.856896	5.0479	2.37144e-85	0.856794	0.303416	CpG Island
11	31798501	31798800	PAX6	Intron	5.03762	3.46381e-80	0.648016	4.33824	2.88151e-20	0.638206	0.302492	CpG Island
1	16693201	16693500	ESPNP	Exon	3.53465	7.58395e-32	0.631525	3.8599	8.8942e-13	0.681173	0.302145	CpG Island
11	60951001	60951300	SLC15A3	Promoter	3.07505	7.9779e-53	0.7146	2.96397	8.98178e-17	0.701875	0.301756	CpG Island
5	3606301	3606600	IRX1	Distal Intergenic	5.10969	5.27802e-132	0.852802	1.7575	3.84493e-10	0.53779	0.301137	CpG Island
16	78045901	78046200	CLEC3A	Intron	4.98932	1.36872e-43	0.732296	4.84901	3.46007e-13	0.730237	0.29946	CpG Island
2	63059401	63059700	OTX1	Distal Intergenic	5.00687	9.37791e-121	0.681592	4.42441	4.53082e-38	0.675183	0.29904	Shore
7	8444101	8444400	NXPH1	Intron	5.6283	1.2869e-223	0.830616	4.41416	5.75752e-52	0.803536	0.29897	Shore
5	73381501	73381800	LINC02230	Distal Intergenic	6.09105	1.66126e-299	0.93165	3.41498	6.60177e-58	0.789586	0.297581	CpG Island
7	157689301	157689600	PTPRN2	Intron	5.3794	7.5319e-55	0.757458	4.79034	1.09641e-14	0.746574	0.297435	CpG Island
1	110083801	110084100	LINC01397	Intron	5.52244	7.17864e-86	0.827564	4.60003	2.21777e-23	0.806654	0.296079	CpG Island
13	112061701	112062000	SOX1-OT	Intron	5.42271	6.70657e-35	0.649293	5.10627	8.97215e-10	0.645817	0.295923	CpG Island
8	64369801	64370100	LINC01414	Promoter	4.86649	3.24137e-39	0.533556	4.2543	1.78036e-10	0.525398	0.295242	CpG Island
11	20601301	20601600	SLC6A5	Exon	4.89666	1.93115e-26	0.52956	4.25782	7.07437e-07	0.517275	0.294667	CpG Island
10	92420401	92420700	IDE	Intron	3.9464	5.49579e-114	0.732897	4.50919	2.01408e-44	0.761314	0.29341	CpG Island
1	63321001	63321300	FOXD3-AS1	Promoter	5.7501	2.19992e-251	0.866102	4.73679	9.30824e-65	0.846315	0.2924	CpG Island
5	141210901	141211200	PCDHB12	3' UTR	2.34387	2.4894e-48	0.603872	3.10071	4.92557e-27	0.69944	0.292156	CpG Island
6	98848201	98848500	POU3F2	Distal Intergenic	5.8042	6.61056e-72	0.796491	5.30521	3.26576e-20	0.79286	0.289442	CpG Island
11	61567501	61567800	SYT7	Intron	4.93473	5.57529e-33	0.576007	5.08994	1.32188e-10	0.581168	0.289395	CpG Island
3	147390901	147391200	ZIC4	Exon	4.37448	8.31481e-164	0.866632	3.35281	1.51489e-45	0.788693	0.288511	CpG Island
13	78595801	78596100	OBI1-AS1	Intron	5.41387	5.59779e-64	0.766667	4.70935	4.86163e-17	0.756062	0.287888	CpG Island
5	7395001	7395300	ADCY2	Promoter	5.06959	1.21858e-116	0.840496	4.42905	4.93105e-36	0.827369	0.287668	CpG Island
3	181703701	181704000	SOX2-OT	Intron	5.34528	4.39828e-110	0.776149	4.17366	1.93051e-26	0.75313	0.287329	Open Sea
6	100455601	100455900	SIM1	Intron	4.98768	2.53958e-285	0.892995	5.12543	3.37173e-118	0.905649	0.286659	CpG Island
1	229432801	229433100	ACTA1	Exon	4.29597	2.2534e-74	0.799128	4.27738	1.7873e-29	0.806145	0.286451	CpG Island
2	72920401	72920700	EMX1	Intron	5.43529	2.69057e-43	0.712746	5.21516	5.45312e-13	0.711826	0.285863	CpG Island
13	110812501	110812800	LINC00567	Promoter	3.31939	7.23805e-148	0.78629	3.37422	1.33679e-59	0.798703	0.285539	CpG Island
2	222294001	222294300	PAX3	Promoter	5.27028	8.82448e-207	0.741422	4.58583	6.37687e-60	0.733118	0.284723	Shore
3	147390601	147390900	ZIC4	Intron	4.27573	7.81755e-97	0.601512	3.44537	2.50746e-29	0.58211	0.283074	CpG Island
14	56811301	56811600	OTX2	Intron	5.36895	2.61976e-117	0.787229	4.99048	3.23509e-35	0.785331	0.282693	CpG Island
8	143246101	143246400	ZFP41	Promoter	4.93483	4.0563e-236	0.824064	4.4404	2.92861e-78	0.813948	0.281462	CpG Island
19	12195301	12195600	LOC100289333	Promoter	4.60864	2.18774e-31	0.58334	3.86309	7.50254e-08	0.567591	0.280442	CpG Island
7	122316901	122317200	FEZF1-AS1	Downstream	5.25362	4.88043e-44	0.656829	4.96687	9.07238e-13	0.654663	0.280248	CpG Island
10	132784501	132784800	NKX6-2	3' UTR	4.96043	1.79377e-134	0.856331	4.27311	3.21242e-43	0.833891	0.278593	CpG Island
6	1605001	1605300	FOXCUT	Intron	5.52898	4.66409e-150	0.861174	5.05185	1.21643e-45	0.856089	0.278078	CpG Island
14	36504001	36504300	SFTA3	Intron	4.86994	5.09991e-20	0.517862	4.21803	2.60082e-05	0.503992	0.277586	CpG Island
1	63329701	63330000	MIR6068	Distal Intergenic	5.19341	4.93865e-97	0.695383	5.0606	1.64323e-33	0.698653	0.277278	CpG Island
11	20601601	20601900	SLC6A5	Exon	5.25496	1.75069e-66	0.720236	5.26868	2.68864e-21	0.72466	0.277066	CpG Island
7	23247601	23247900	GPNMB	Exon	4.91024	6.86005e-31	0.684466	4.54334	1.66884e-08	0.674794	0.276309	CpG Island
2	111119401	111119700	BCL2L11	Promoter	4.91719	1.72931e-243	0.769601	3.16476	3.76253e-87	0.709258	0.274795	CpG Island
5	2755201	2755500	C5orf38	3' UTR	4.65322	1.55425e-46	0.524102	4.00721	1.23858e-12	0.516343	0.270867	CpG Island
21	36697801	36698100	SIM2	Promoter	5.17519	2.64388e-68	0.684552	4.4785	2.6889e-18	0.673587	0.270372	CpG Island
1	63320401	63320700	FOXD3-AS1	Downstream	5.42323	0	0.829567	5.2595	1.8767e-140	0.833438	0.268567	CpG Island
6	108171301	108171600	NR2E1	5' UTR	4.90705	6.75006e-250	0.81934	3.72184	9.17836e-58	0.778957	0.2684	Shore
10	117140401	117140700	VAX1	Distal Intergenic	5.42126	7.88188e-190	0.749068	4.34732	3.91189e-51	0.729906	0.266922	CpG Island
2	111118801	111119100	MIR4435-2HG	Intron	5.57672	7.08153e-306	0.924713	2.03225	1.98817e-45	0.568141	0.266522	CpG Island
11	14974201	14974500	CALCB	Intron	4.98257	1.24429e-47	0.620508	4.47377	4.16038e-13	0.614701	0.265959	CpG Island
17	36942301	36942600	LHX1	Exon	5.40586	8.30765e-150	0.770942	5.05011	5.00353e-53	0.771198	0.265363	CpG Island
2	70907401	70907700	VAX2	Intron	5.63315	2.30022e-258	0.837027	3.18428	1.71266e-50	0.750014	0.263921	CpG Island
2	113277601	113277900	PAX8	Intron	5.0135	2.43124e-160	0.846623	4.47604	4.97093e-56	0.836398	0.263426	CpG Island
3	147421501	147421800	LOC440982	Exon	4.62735	8.25982e-168	0.74894	3.90854	3.94005e-49	0.730281	0.262514	CpG Island
9	93959101	93959400	BARX1-DT	Exon	5.66072	4.29955e-42	0.724204	5.68127	1.17278e-12	0.727082	0.26125	CpG Island
2	80302501	80302800	CTNNA2	Exon	5.39876	4.3469e-67	0.743458	3.04083	3.24427e-10	0.639644	0.260699	CpG Island
18	37243801	37244100	CELF4	3' UTR	4.31166	4.82438e-231	0.883107	1.72981	4.84223e-29	0.512621	0.259267	CpG Island
5	3602701	3603000	IRX1	Distal Intergenic	4.99963	1.27504e-139	0.760636	2.53281	1.92369e-23	0.63744	0.258926	CpG Island
8	98939401	98939700	STK3	Intron	5.73707	1.04249e-187	0.811212	3.95928	1.4468e-34	0.766254	0.258659	Shore
7	157689001	157689300	PTPRN2	Intron	5.17562	5.99667e-49	0.739162	4.71091	1.21314e-14	0.733751	0.258446	CpG Island
6	1378801	1379100	FOXF2	Distal Intergenic	4.91762	4.06611e-52	0.688485	2.24667	7.47463e-06	0.516526	0.257367	CpG Island
1	110130301	110130600	UBL4B	Distal Intergenic	4.78395	1.16868e-40	0.607447	5.22825	1.42379e-14	0.618886	0.255803	CpG Island
2	174340801	174341100	SP9	Distal Intergenic	5.18276	7.4085e-44	0.657074	5.25635	9.67157e-14	0.661183	0.255027	CpG Island
3	192408001	192408300	FGF12	5' UTR	4.75023	8.33812e-26	0.58359	4.63786	7.36305e-08	0.584913	0.254819	CpG Island
9	96877501	96877800	ZNF782	Promoter	4.98144	3.4436e-173	0.854474	4.30937	6.65824e-56	0.835408	0.253937	CpG Island
2	74515801	74516100	TLX2	Exon	5.17485	1.24919e-50	0.719675	4.6525	7.5325e-14	0.706787	0.252994	CpG Island
1	196878001	196878300	CFHR4	Intron	3.36843	1.90131e-31	0.551407	3.45592	2.48772e-11	0.560662	0.252964	CpG Island
9	124022701	124023000	LHX2	Intron	5.73456	2.99554e-197	0.890349	5.51561	1.84789e-65	0.892058	0.252913	CpG Island
19	1467901	1468200	APC2	Exon	5.27268	2.96084e-27	0.618335	5.80576	2.97432e-09	0.630053	0.252793	CpG Island
10	101133901	101134200	TLX1	Exon	5.53497	4.18687e-155	0.856741	5.23228	1.15929e-48	0.85332	0.252351	CpG Island
9	126626701	126627000	LMX1B	Intron	5.43915	4.9342e-132	0.841449	3.66951	4.18718e-28	0.77425	0.25219	CpG Island
13	78596701	78597000	OBI1-AS1	Exon	5.23265	2.5906e-64	0.741557	4.81251	1.3346e-18	0.737214	0.252158	CpG Island
18	57428701	57429000	ONECUT2	Exon	4.45226	3.81867e-151	0.869319	3.73227	8.8611e-40	0.813548	0.251878	CpG Island
12	107775301	107775600	ASCL4	Exon	5.10841	9.34719e-28	0.629255	4.70189	1.29414e-07	0.621197	0.249908	CpG Island
2	63055501	63055800	OTX1	3' UTR	5.43012	3.58019e-252	0.925865	3.81493	1.62365e-79	0.842905	0.249841	CpG Island
1	156845701	156846000	INSRR	Exon	4.14459	4.4599e-136	0.799992	4.76609	2.4609e-71	0.83395	0.248848	CpG Island
7	24285301	24285600	NPY	Exon	5.14852	6.90037e-50	0.660136	4.45112	2.0484e-12	0.648433	0.248732	CpG Island
1	3651001	3651300	WRAP73	Intron	5.02103	2.28679e-64	0.790079	4.52518	1.1533e-17	0.778776	0.248326	CpG Island
17	38563201	38563500	SRCIN1	Promoter	3.83213	2.07969e-71	0.762316	2.31378	5.67863e-16	0.637609	0.247897	CpG Island
17	48754801	48755100	HOXB13	Distal Intergenic	5.07008	4.46093e-34	0.572146	4.90358	4.3057e-10	0.573	0.247895	CpG Island
2	176171701	176172000	HOXD3	Exon	4.51971	1.30508e-261	0.890267	4.74184	5.43453e-121	0.907178	0.247715	CpG Island
20	62928901	62929200	DIDO1	Exon	6.13915	4.74252e-203	0.875636	4.93606	5.61962e-47	0.853345	0.246881	CpG Island
2	219448801	219449100	SPEG	Exon	4.96197	4.48556e-199	0.869703	1.70387	7.22501e-18	0.508661	0.246799	CpG Island
9	1045501	1045800	LINC01230	Promoter	4.91905	8.72731e-91	0.808839	3.81023	3.92816e-22	0.766624	0.246744	CpG Island
14	60642901	60643200	SIX1	Downstream	5.18813	2.84057e-60	0.723619	3.48992	1.10887e-11	0.674896	0.246601	CpG Island
18	59273101	59273400	RAX	Promoter	5.20965	1.27122e-35	0.641771	4.627	1.79229e-09	0.630274	0.246409	CpG Island
15	89416801	89417100	MIR9-3HG	Distal Intergenic	4.31529	5.35164e-63	0.632024	3.92347	5.66568e-17	0.622532	0.246241	Shore
5	135534601	135534900	NEUROG1	3' UTR	5.58567	1.12395e-71	0.734084	3.99992	1.41041e-13	0.685228	0.246023	Shore
5	123095401	123095700	PRDM6	Intron	5.16493	9.56168e-243	0.832626	4.55533	5.09029e-99	0.825597	0.244103	CpG Island
5	135031201	135031500	PITX1	Exon	5.59237	7.80277e-80	0.804657	4.45509	6.76795e-19	0.776728	0.244023	CpG Island
2	199462501	199462800	SATB2-AS1	Intron	5.24611	1.00089e-86	0.774944	5.09021	2.57522e-28	0.77786	0.243201	CpG Island
19	1467601	1467900	APC2	Exon	5.16563	2.30905e-29	0.636961	5.80732	2.576e-10	0.65157	0.242965	CpG Island
9	124015501	124015800	LHX2	Exon	5.12939	2.27878e-100	0.806455	5.46693	8.68172e-36	0.816817	0.242062	CpG Island
8	95073001	95073300	MIR3150BHG	Promoter	2.68283	3.715e-46	0.673865	2.94192	1.87654e-20	0.704133	0.241434	CpG Island
18	78976801	78977100	SALL3	Exon	5.59939	1.15195e-259	0.840059	3.45262	1.37357e-38	0.756794	0.240955	CpG Island
1	3070801	3071100	PRDM16	Intron	4.81056	4.32815e-189	0.835228	4.32603	1.98583e-65	0.821912	0.240131	CpG Island
17	74212501	74212800	MGC16275	Exon	5.04874	1.23215e-48	0.681253	5.19962	1.10263e-15	0.687346	0.240014	CpG Island
5	73298401	73298700	LINC02230	Distal Intergenic	5.85699	7.92513168534e-313	0.930734	5.13085	1.06053e-114	0.91711	0.239718	CpG Island
9	21968701	21969000	CDKN2A	3' UTR	5.62381	1.53549e-174	0.841796	3.93761	1.36288e-31	0.783733	0.239498	CpG Island
2	45001201	45001500	SIX2	Distal Intergenic	5.8412	5.17042e-195	0.881167	5.35809	6.49787e-69	0.878565	0.239153	CpG Island
9	117601	117900	FOXD4	Promoter	4.91884	1.96785e-33	0.584264	4.95183	2.53452e-10	0.587731	0.239146	CpG Island
16	54937801	54938100	IRX5	Exon	5.50883	1.76339e-117	0.793021	5.19751	1.20753e-36	0.793072	0.239016	CpG Island
7	157685101	157685400	PTPRN2	Intron	5.06439	9.3987e-44	0.655953	4.45243	1.09529e-11	0.648044	0.238033	CpG Island
5	177984601	177984900	PROP1	Distal Intergenic	5.34129	1.41878e-44	0.708192	5.12437	3.33815e-13	0.707121	0.237646	CpG Island
6	137494201	137494500	OLIG3	Promoter	5.24113	1.04641e-73	0.669273	3.38659	4.39874e-12	0.6096	0.236894	Shore
13	112104901	112105200	SOX1-OT	Intron	5.20169	9.36766e-47	0.673472	4.15746	2.54072e-11	0.65257	0.235394	CpG Island
14	36658501	36658800	PAX9	Exon	4.90138	3.47548e-32	0.60687	4.04408	7.99138e-08	0.587918	0.234903	CpG Island
19	31351801	31352100	TSHZ3	Intron	4.84424	2.16652e-57	0.777707	4.09867	1.89443e-14	0.747418	0.234212	CpG Island
14	36666901	36667200	PAX9	Intron	5.22089	2.93002e-62	0.808492	3.38316	7.55347e-11	0.701936	0.233804	CpG Island
11	77039701	77040000	B3GNT6	Exon	4.28759	3.70678e-57	0.759872	2.73177	2.87903e-09	0.595772	0.233752	CpG Island
5	176680201	176680500	TSPAN17	Distal Intergenic	5.13441	5.59744e-70	0.804693	5.31419	2.13474e-24	0.814935	0.231263	CpG Island
15	67826701	67827000	SKOR1	Exon	5.06956	1.52614e-57	0.739694	4.55356	4.5467e-16	0.729098	0.230882	CpG Island
20	46058101	46058400	SLC12A5	3' UTR	4.36324	4.04012e-52	0.783477	2.71071	8.35613e-09	0.662928	0.22976	CpG Island
8	71558101	71558400	EYA1	Intron	5.702	2.02156e-142	0.81753	3.74215	3.94604e-25	0.75774	0.229546	Shore
10	117136501	117136800	VAX1	Exon	2.45864	3.41757e-113	0.668427	2.10838	1.61824e-47	0.62648	0.229484	CpG Island
2	176100001	176100300	HOXD12	Promoter	5.96685	0	0.922282	5.27867	6.97046e-134	0.913801	0.22935	CpG Island
18	57440401	57440700	ONECUT2	Intron	4.61687	5.08732e-171	0.894074	5.32464	5.77711e-121	0.917854	0.228483	CpG Island
14	56808901	56809200	OTX2	Intron	5.32884	4.79164e-99	0.829781	5.18286	2.70877e-33	0.832342	0.228376	CpG Island
5	141413401	141413700	PCDHGB6	Exon	2.9051	5.22327e-84	0.697312	3.52402	4.01157e-45	0.739153	0.228307	Shore
2	176071801	176072100	EVX2	Distal Intergenic	5.55068	1.39319e-259	0.89758	5.75635	2.94433e-119	0.906547	0.228041	CpG Island
19	10514101	10514400	S1PR5	Exon	5.49825	4.68747e-272	0.912214	3.22836	6.45715e-53	0.791345	0.228006	CpG Island
17	49964101	49964400	DLX4	Distal Intergenic	4.63919	1.87186e-42	0.573465	4.72248	8.03663e-14	0.578577	0.227419	CpG Island
15	67829101	67829400	SKOR1	Exon	5.786	1.08386e-118	0.859802	5.6517	6.67275e-40	0.861749	0.227012	CpG Island
14	60510901	60511200	C14orf39	Exon	5.48479	1.09616e-115	0.819592	4.96737	2.95346e-32	0.811171	0.225782	CpG Island
6	36024301	36024600	SLC26A8	Promoter	3.68333	7.28766e-19	0.553738	3.34534	2.50193e-05	0.537935	0.225489	Shelf
8	9898501	9898800	MIR124-1HG	Downstream	4.67416	1.47412e-88	0.6143	4.19548	1.04574e-25	0.60856	0.225256	CpG Island
17	61457101	61457400	TBX4	Intron	4.87764	8.65254e-92	0.711135	3.39992	3.62717e-19	0.664034	0.224046	CpG Island
13	52847401	52847700	PCDH8	Exon	4.12403	2.0636e-56	0.786218	3.40717	1.89182e-13	0.716632	0.223042	CpG Island
5	141241501	141241800	PCDHB19P	Exon	2.1583	7.39061e-53	0.561349	2.98831	3.78572e-35	0.725658	0.222955	CpG Island
9	124018501	124018800	LHX2	Intron	5.21893	2.21289e-31	0.563713	4.74336	2.34671e-08	0.557731	0.222952	CpG Island
7	122310001	122310300	FEZF1-AS1	5' UTR	5.52478	3.28791e-51	0.655346	4.34469	2.41463e-11	0.630649	0.222016	CpG Island
7	27251701	27252000	EVX1-AS	Distal Intergenic	5.40854	1.30766e-108	0.821599	5.27086	1.1643e-35	0.823986	0.221703	CpG Island
9	21971101	21971400	CDKN2A	Promoter	5.09788	2.43939e-134	0.810416	3.73202	8.18461e-28	0.761034	0.221156	CpG Island
5	135535201	135535500	NEUROG1	Promoter	5.23429	1.01198e-31	0.614959	4.37246	7.82765e-08	0.592415	0.220946	CpG Island
2	222302101	222302400	CCDC140	Intron	5.09812	8.58853e-115	0.703206	3.52486	5.62459e-21	0.651931	0.219834	Shore
5	55221001	55221300	MCIDAS	3' UTR	5.70866	5.74242e-181	0.830823	3.99111	3.41555e-34	0.776724	0.21968	CpG Island
11	31804801	31805100	PAX6	Exon	4.96181	7.06207e-67	0.633709	4.72252	3.72815e-20	0.634404	0.219382	CpG Island
1	16227001	16227300	CPLANE2	Intron	3.59448	2.79286e-59	0.751519	4.17628	1.2423e-25	0.798148	0.219341	CpG Island
9	96027901	96028200	LINC00092	Promoter	2.92486	1.07701e-119	0.68359	1.89583	1.83544e-28	0.561586	0.219214	CpG Island
15	67827601	67827900	SKOR1	Exon	5.38247	3.20541e-44	0.731226	4.79203	9.36722e-12	0.718084	0.217805	CpG Island
10	117132601	117132900	VAX1	Intron	4.63611	2.66137e-120	0.546403	4.54223	2.9932e-42	0.551416	0.216095	CpG Island
12	62190901	62191200	TAFA2	Intron	5.28825	8.6453e-47	0.659295	5.36192	6.58568e-15	0.664127	0.215845	CpG Island
16	79589401	79589700	MAF	Intron	4.53595	2.61845e-61	0.617129	3.73133	1.02678e-13	0.595098	0.215621	CpG Island
6	133889701	133890000	TARID	Exon	5.07247	1.61741e-77	0.714111	4.70313	4.91336e-23	0.709556	0.215341	CpG Island
2	222297001	222297300	PAX3	Exon	5.8307	0	0.881703	5.29354	8.60875e-130	0.879262	0.215155	CpG Island
10	100737301	100737600	PAX2	Intron	4.87542	5.47107e-55	0.552023	4.51534	4.98273e-16	0.550808	0.215047	CpG Island
21	36704401	36704700	SIM2	Intron	5.38395	2.09866e-44	0.659285	4.7741	6.54767e-12	0.652456	0.215013	CpG Island
18	59273701	59274000	RAX	Promoter	5.01294	1.66991e-60	0.633893	4.40352	8.23904e-17	0.626431	0.214378	CpG Island
6	10421401	10421700	TFAP2A	Promoter	5.32191	2.85457e-192	0.717929	4.29027	2.42249e-50	0.702852	0.213786	CpG Island
9	126222601	126222900	LOC101929116	Distal Intergenic	4.90643	6.82922e-35	0.643209	5.40921	3.53583e-12	0.655889	0.211957	CpG Island
6	104940901	104941200	LIN28B-AS1	Promoter	4.2987	1.86901e-126	0.845141	4.04391	1.42447e-45	0.833372	0.21179	CpG Island
6	137487901	137488200	OLIG3	Distal Intergenic	5.58497	2.97704e-107	0.725376	4.00424	1.83484e-20	0.687828	0.21152	Shore
13	78607801	78608100	OBI1-AS1	Intron	4.86176	1.2221e-247	0.877343	4.82996	2.11594e-108	0.881086	0.211396	CpG Island
14	32932801	32933100	NPAS3	Promoter	4.92381	1.21547e-89	0.740225	4.55806	8.39013e-28	0.737518	0.211283	CpG Island
20	45306601	45306900	RBPJL	Promoter	2.84031	2.16416e-30	0.55695	4.04257	1.60248e-17	0.622247	0.210782	CpG Island
9	77019301	77019600	FOXB2	Promoter	5.10003	2.60784e-162	0.860236	4.72784	4.9525e-58	0.857416	0.210348	CpG Island
9	124032301	124032600	LHX2	3' UTR	5.1475	1.58712e-177	0.853052	4.97696	5.70106e-60	0.856185	0.209924	Open Sea
5	3599701	3600000	IRX1	Exon	5.16642	2.34598e-194	0.908451	2.83456	5.88215e-33	0.717899	0.209344	CpG Island
14	101457301	101457600	LINC02314	Distal Intergenic	4.39068	1.83448e-47	0.537518	3.21773	2.55995e-10	0.503012	0.209006	CpG Island
6	26240401	26240700	H4C6	Promoter	4.46579	1.57881e-98	0.76704	5.2195	3.01104e-49	0.792474	0.209001	CpG Island
20	49482601	49482900	KCNB1	Promoter	2.99273	3.81282e-41	0.652084	4.76717	6.79796e-25	0.750754	0.208743	CpG Island
18	72869101	72869400	LOC100505797	Exon	4.84914	5.47773e-68	0.569995	3.8663	7.98018e-19	0.555607	0.208632	CpG Island
12	57627901	57628200	B4GALNT1	3' UTR	5.12765	8.92752e-226	0.87566	3.39198	6.9076e-66	0.80232	0.208618	CpG Island
20	40690801	40691100	MAFB	Promoter	4.89114	6.99841e-224	0.67865	3.64117	1.56128e-71	0.651911	0.20852	CpG Island
5	171316501	171316800	TLX3	Distal Intergenic	5.85267	3.98409e-168	0.847011	5.73145	2.44645e-53	0.848387	0.207605	CpG Island
6	10398301	10398600	TFAP2A	3' UTR	3.98192	1.03931e-78	0.580729	3.6357	1.72352e-24	0.573646	0.207223	Open Sea
9	137278201	137278500	TOR4A	Promoter	4.25912	6.94841e-166	0.846956	5.34421	3.05047e-72	0.882954	0.20686	CpG Island
5	135040801	135041100	C5orf66	Intron	5.99619	0	0.925385	5.13297	4.67412e-149	0.913065	0.206576	CpG Island
7	27164701	27165000	HOXA10-HOXA9	3' UTR	5.30315	8.70035e-67	0.75835	3.76402	9.51344e-14	0.711213	0.206461	CpG Island
10	101134201	101134500	TLX1	Promoter	5.56366	4.46564e-70	0.785843	5.47658	9.50058e-23	0.788781	0.206307	CpG Island
20	36540901	36541200	DLGAP4-AS1	Intron	1.6557	1.16811e-34	0.502047	2.72669	2.18284e-26	0.641707	0.205776	CpG Island
6	1619701	1620000	GMDS	Distal Intergenic	4.49324	8.6323e-68	0.787159	3.97957	9.30876e-18	0.765818	0.205409	CpG Island
5	73233601	73233900	LOC340090	Intron	5.32329	6.1993e-32	0.566194	5.10505	2.16846e-09	0.567625	0.205013	CpG Island
8	54459601	54459900	SOX17	Exon	4.79013	1.31813e-70	0.651642	4.28487	3.32192e-20	0.643511	0.204652	CpG Island
15	67825801	67826100	SKOR1	5' UTR	4.7671	1.02904e-38	0.57713	4.81352	5.08837e-12	0.580253	0.204636	CpG Island
2	74515501	74515800	TLX2	Exon	4.86747	1.16283e-37	0.598218	4.69751	3.38052e-11	0.598431	0.204041	CpG Island
5	73436701	73437000	FOXD1	Distal Intergenic	5.59269	1.92247e-134	0.774094	5.28342	3.94745e-43	0.774109	0.202996	CpG Island
7	27165301	27165600	HOXA9	Promoter	5.72615	1.6634e-67	0.787862	4.87582	1.98866e-17	0.77257	0.202461	CpG Island
9	107466001	107466300	LINC01509	Promoter	4.74632	1.35696e-35	0.586957	4.56363	1.13332e-10	0.586237	0.202357	CpG Island
14	56794501	56794800	OTX2	Distal Intergenic	5.84391	9.749e-241	0.908532	5.44181	1.22322e-100	0.908903	0.201841	CpG Island
3	50173801	50174100	SEMA3F	Promoter	2.75684	7.9543e-68	0.566485	2.14364	1.3925e-15	0.506584	0.201736	Open Sea
7	128168101	128168400	MIR129-1	Distal Intergenic	5.46464	6.94358e-123	0.838234	5.37485	7.12947e-41	0.841501	0.201684	CpG Island
5	2749201	2749500	IRX2	Exon	3.10926	2.06558e-19	0.589128	2.59576	6.42616e-05	0.512731	0.199796	CpG Island
6	137493601	137493900	OLIG3	Promoter	4.86382	9.72085e-85	0.72946	4.65811	1.19211e-27	0.728037	0.199714	CpG Island
14	56797501	56797800	OTX2	Downstream	5.28312	5.20829e-173	0.82698	4.62335	1.90029e-46	0.816292	0.199626	Shore
6	1393801	1394100	FOXF2	Intron	4.74891	8.40293e-37	0.587781	3.14098	9.82343e-07	0.534213	0.199495	CpG Island
7	128168701	128169000	MIR129-1	Distal Intergenic	6.23362	2.62744e-172	0.865467	4.03459	2.9951e-27	0.783896	0.199296	CpG Island
5	55223401	55223700	MCIDAS	Intron	6.02938	0	0.93492	3.89416	6.27197e-90	0.844218	0.199154	CpG Island
6	10381201	10381500	TFAP2A-AS2	Distal Intergenic	4.88911	1.19677e-48	0.579496	3.88368	1.06838e-10	0.559203	0.19874	CpG Island
3	184381201	184381500	CHRD	Promoter	3.6994	1.34121e-21	0.55245	4.48668	1.23915e-08	0.576074	0.198593	Shore
17	81341101	81341400	LINC00482	Exon	3.48587	2.59382e-18	0.573464	3.44821	7.57583e-06	0.571987	0.198561	CpG Island
16	2967301	2967600	KREMEN2	3' UTR	3.7369	7.55052e-74	0.770972	4.38361	1.75104e-28	0.814452	0.198265	CpG Island
1	47444401	47444700	FOXD2	Distal Intergenic	4.66734	2.28571e-114	0.61095	3.43333	8.43192e-22	0.579126	0.198049	CpG Island
2	66581401	66581700	LINC01798	Intron	5.10432	3.20542e-41	0.669268	4.6248	3.75693e-11	0.661765	0.197935	CpG Island
5	141184501	141184800	PCDHB16	Exon	2.07672	9.67806e-57	0.585679	2.72046	1.63663e-36	0.704912	0.197284	CpG Island
7	96989401	96989700	DLX6-AS1	Intron	5.22238	4.76334e-103	0.700027	3.10545	1.0238e-13	0.61631	0.197084	Open Sea
10	101238601	101238900	LBX1-AS1	Exon	5.41029	3.92365e-200	0.772887	2.8735	2.61767e-24	0.656803	0.197036	Shore
12	104216101	104216400	TXNRD1	Promoter	4.3421	6.9288e-34	0.594473	5.2285	1.23171e-13	0.614032	0.196889	CpG Island
7	157006201	157006500	MNX1-AS2	Promoter	5.45452	1.25606e-166	0.84284	3.56573	1.37e-33	0.78231	0.196188	CpG Island
18	10032601	10032900	VAPA	Distal Intergenic	5.1142	8.82016e-261	0.887563	2.48219	8.99608e-60	0.706076	0.195692	CpG Island
7	129785701	129786000	MIR183	Distal Intergenic	5.59973	1.93761e-50	0.759057	5.58025	3.97199e-15	0.760961	0.195419	CpG Island
9	21965401	21965700	MTAP	Intron	5.49911	6.07399e-84	0.80177	5.51261	6.49125e-27	0.806959	0.19535	CpG Island
22	45006301	45006600	PHF21B	Intron	4.59809	9.08342e-83	0.66375	2.81705	1.81871e-10	0.534932	0.194682	Shore
5	171314101	171314400	TLX3	Distal Intergenic	4.59908	1.59232e-189	0.622102	3.61838	1.69146e-47	0.599214	0.194518	Shore
22	18999001	18999300	DGCR5	Intron	4.62214	4.08245e-111	0.720552	2.79585	1.15513e-13	0.571372	0.194228	Shore
5	171310801	171311100	TLX3	Intron	4.96193	2.36554e-41	0.633815	4.51875	1.71723e-11	0.628528	0.19369	CpG Island
17	49963801	49964100	DLX4	Distal Intergenic	4.41977	1.39887e-40	0.546358	4.78171	1.92284e-14	0.555855	0.19342	CpG Island
5	141374101	141374400	PCDHGB3	Exon	1.78226	2.92838e-79	0.509106	2.89476	1.0133e-60	0.744892	0.192907	CpG Island
5	141365101	141365400	PCDHGB2	Exon	3.91071	1.2506e-134	0.660584	2.9091	7.79569e-23	0.605325	0.192559	Shore
19	10513801	10514100	S1PR5	3' UTR	3.87033	4.21863e-179	0.845264	2.84734	4.28231e-54	0.725531	0.192487	CpG Island
1	157194901	157195200	ETV3	Distal Intergenic	3.42956	8.20244e-63	0.730091	2.36066	1.02273e-14	0.614495	0.191974	CpG Island
2	176091901	176092200	HOXD13	Promoter	4.90934	8.82485e-166	0.600933	3.56108	1.92123e-34	0.57197	0.191595	CpG Island
9	972001	972300	DMRT3	Distal Intergenic	5.28057	1.75754e-51	0.701425	5.16344	1.64115e-15	0.703012	0.191059	CpG Island
12	56488801	56489100	GLS2	Promoter	2.02653	3.53313e-66	0.552203	2.57619	4.38281e-25	0.626643	0.191029	CpG Island
7	25852801	25853100	MIR148A	Distal Intergenic	5.22478	2.48361e-183	0.817968	2.38077	1.65748e-25	0.650069	0.190884	CpG Island
3	133746301	133746600	TF	Promoter	4.11978	9.50535e-23	0.573103	3.96314	4.21128e-07	0.571478	0.19075	CpG Island
10	102410701	102411000	PSD	Exon	5.28488	3.79533e-66	0.769274	5.45403	6.07259e-23	0.778842	0.190731	CpG Island
21	45590101	45590400	LINC01694	Distal Intergenic	3.67302	8.67774e-169	0.813793	3.61505	9.30824e-65	0.817001	0.190715	CpG Island
7	157005901	157006200	MNX1	Intron	5.77605	2.62116e-162	0.866184	3.57001	2.46624e-30	0.788207	0.190241	CpG Island
7	35253901	35254200	TBX20	Promoter	5.34227	8.38796e-57	0.735997	4.53477	8.43414e-15	0.72061	0.189768	CpG Island
2	199464301	199464600	SATB2-AS1	Intron	4.55575	8.13263e-94	0.57692	4.4097	7.09557e-39	0.583939	0.189758	CpG Island
8	98973901	98974200	OSR2	Intron	5.31242	0	0.912175	4.70316	9.31742e-130	0.90191	0.189744	CpG Island
1	3651601	3651900	WRAP73	Intron	5.19154	1.87454e-37	0.62065	5.23984	1.35243e-11	0.62435	0.189706	CpG Island
20	21509401	21509700	NKX2-2	Downstream	4.61883	3.05381e-49	0.557967	3.36512	3.22288e-09	0.523531	0.189665	CpG Island
1	50424901	50425200	DMRTA2	Promoter	4.24479	1.31715e-28	0.56306	4.06234	2.55888e-08	0.560337	0.189638	CpG Island
20	38728201	38728500	SLC32A1	Exon	5.45836	1.01492e-156	0.815431	4.94021	3.69865e-50	0.810616	0.189615	CpG Island
16	51154801	51155100	SALL1	Intron	4.61456	3.8515e-127	0.784759	3.83285	7.38814e-33	0.758113	0.189613	CpG Island
2	236163301	236163600	GBX2	Downstream	4.44896	3.18693e-51	0.608615	2.91383	9.53915e-10	0.549401	0.189424	CpG Island
4	110632801	110633100	PITX2	5' UTR	4.75493	5.69118e-95	0.551216	4.12698	2.32047e-27	0.544918	0.189071	CpG Island
18	57440101	57440400	ONECUT2	Intron	4.56382	2.38633e-155	0.835791	5.33537	5.12763e-122	0.85538	0.188599	CpG Island
21	35026801	35027100	LOC101928269	Intron	3.84903	9.1747e-19	0.550887	3.26774	4.74595e-05	0.523475	0.188526	CpG Island
22	41699401	41699700	MEI1	Promoter	1.88444	3.7451e-62	0.539392	3.25072	4.64587e-46	0.759725	0.188513	CpG Island
20	21103501	21103800	LINC00237	Intron	5.28243	5.49024e-75	0.690543	3.70832	1.66196e-13	0.648065	0.187914	Shore
1	227560801	227561100	ZNF678	Distal Intergenic	2.55657	3.53737e-131	0.675445	2.91006	5.76712e-109	0.74341	0.187903	CpG Island
18	78977401	78977700	SALL3	Exon	4.96386	2.67047e-166	0.66801	3.84462	1.44074e-36	0.643825	0.187697	CpG Island
10	117131401	117131700	VAX1	3' UTR	5.55769	2.08863e-111	0.761287	4.52854	8.6246e-27	0.743498	0.187453	Shore
3	160449901	160450200	TRIM59-IFT80	Intron	4.14317	2.53528e-176	0.857257	5.54802	5.88879e-96	0.909828	0.187396	CpG Island
6	100469401	100469700	SIM1	Distal Intergenic	5.0231	7.94021e-248	0.891858	4.20411	1.09565e-89	0.865201	0.186607	CpG Island
4	173509501	173509800	HAND2-AS1	Exon	5.925	4.38406e-170	0.854679	5.56761	6.80959e-52	0.852323	0.186151	CpG Island
10	123150901	123151200	HMX2	Distal Intergenic	5.21939	1.08275e-52	0.649376	4.87561	2.67901e-15	0.648032	0.185984	CpG Island
1	197919901	197920200	LHX9	Exon	5.16689	1.2393e-103	0.734528	4.42222	2.22005e-26	0.721583	0.185679	Shore
8	70070401	70070700	PRDM14	Intron	4.78794	1.77399e-45	0.653145	4.55411	5.31453e-14	0.653102	0.185467	CpG Island
19	35040301	35040600	HPN	Promoter	4.23818	2.44425e-62	0.612495	2.81845	4.45979e-09	0.529507	0.184442	Shore
16	54938401	54938700	IRX5	Exon	5.78489	1.16128e-138	0.87881	5.30111	4.7257e-43	0.873967	0.184373	CpG Island
5	1885801	1886100	IRX4	Intron	4.45858	4.49717e-54	0.513068	4.1238	2.39519e-15	0.510188	0.183957	CpG Island
19	57709201	57709500	ZNF776	Intron	4.6072	3.89417e-121	0.67157	3.21111	1.26682e-19	0.616393	0.183688	Shore
14	38255401	38255700	CLEC14A	Promoter	5.15278	8.75006e-51	0.612076	4.65842	5.0914e-14	0.607196	0.183282	CpG Island
6	50845501	50845800	TFAP2B	3' UTR	4.9576	3.56295e-134	0.636617	4.46977	7.00826e-42	0.633054	0.183093	CpG Island
12	114408901	114409200	TBX5-AS1	Exon	4.89951	2.74579e-72	0.597426	4.65118	9.72351e-23	0.598257	0.18296	CpG Island
14	56798401	56798700	OTX2	Downstream	5.46829	4.33367e-188	0.831128	4.99505	2.74296e-64	0.829688	0.182806	CpG Island
3	134797501	134797800	EPHB1	Intron	4.54132	3.91072e-93	0.599111	2.8016	2.94641e-13	0.535912	0.182782	Shore
6	10884001	10884300	SYCP2L	Exon	4.18164	2.04287e-119	0.608452	4.26845	3.36559e-71	0.615173	0.18272	Shore
10	49612201	49612500	CHAT	3' UTR	3.80199	3.04299e-161	0.71932	3.6284	2.00342e-56	0.715702	0.182583	CpG Island
1	50415301	50415600	DMRTA2	Downstream	5.69273	0	0.907808	5.45918	1.31313e-148	0.908696	0.182411	CpG Island
1	41739001	41739300	HIVEP3	Intron	4.14499	4.60157e-35	0.54977	2.92448	9.54277e-07	0.500863	0.182237	Open Sea
2	176080801	176081100	EVX2	Exon	5.25156	8.52775e-127	0.732453	4.24888	1.34042e-33	0.712162	0.182007	CpG Island
15	76338001	76338300	ISL2	Exon	5.6531	2.45467e-61	0.75057	4.69251	5.08368e-15	0.732596	0.181917	CpG Island
5	1877701	1878000	IRX4	3' UTR	4.78753	2.36696e-54	0.530766	4.11955	1.79926e-14	0.521105	0.181812	CpG Island
5	2740201	2740500	IRX2	Distal Intergenic	4.94163	3.00672e-54	0.631244	3.62809	2.17851e-11	0.597582	0.181804	CpG Island
14	36583501	36583800	NKX2-8	Promoter	3.95246	3.98504e-184	0.681542	2.51086	5.60971e-43	0.599781	0.18156	CpG Island
3	169658701	169659000	MECOM	Intron	5.0359	2.58659e-70	0.619494	3.96905	2.21696e-15	0.600778	0.181337	Shelf
22	42500701	42501000	SERHL	Promoter	2.48807	1.1125e-22	0.54036	3.95918	6.73682e-14	0.661649	0.181071	CpG Island
16	54932401	54932700	IRX5	Exon	4.67071	1.43225e-34	0.648241	3.87549	1.48757e-08	0.62561	0.180566	CpG Island
16	29876701	29877000	SEZ6L2	Exon	4.6713	7.32338e-154	0.824614	5.82922	2.75684e-91	0.846995	0.180317	CpG Island
9	97220701	97221000	ANKRD18CP	Promoter	5.00009	3.93262e-44	0.60038	3.10965	1.97986e-06	0.50088	0.179989	CpG Island
17	79294501	79294800	RBFOX3	Intron	4.05583	8.10524e-23	0.507592	4.1025	1.41321e-07	0.514498	0.17996	Open Sea
8	98949301	98949600	OSR2	Exon	5.15048	9.44768e-231	0.794534	3.26934	3.85392e-44	0.726443	0.179788	Shore
1	118992901	118993200	TBX15	Distal Intergenic	5.29342	1.19822e-273	0.818021	4.29325	5.11713e-86	0.798327	0.179698	CpG Island
13	110799601	110799900	LINC00567	Distal Intergenic	3.30079	3.28172e-80	0.664221	2.34439	9.89408e-13	0.528917	0.179258	Open Sea
14	56809501	56809800	OTX2	Intron	5.32013	3.06463e-82	0.845075	4.39829	2.53362e-23	0.821394	0.179028	CpG Island
2	96116101	96116400	ADRA2B	Promoter	3.60236	1.61327e-147	0.807807	3.85435	2.4677e-61	0.836493	0.179023	CpG Island
17	75088201	75088500	SLC16A5	Promoter	4.62897	1.01712e-70	0.76442	3.88881	2.15943e-17	0.726106	0.178967	CpG Island
7	157006501	157006800	MNX1-AS2	Promoter	5.09339	1.47127e-155	0.641888	3.01075	2.36225e-28	0.581915	0.178938	CpG Island
19	10295401	10295700	ICAM5	Exon	4.1104	3.64649e-22	0.563448	3.05819	9.29227e-05	0.517277	0.178854	CpG Island
13	20946301	20946600	LINC00367	Intron	4.48381	1.55062e-74	0.639874	3.82124	4.77955e-19	0.621849	0.17864	CpG Island
17	61401601	61401900	TBX2-AS1	3' UTR	4.73085	2.59915e-118	0.620576	2.39852	1.85358e-13	0.521834	0.178415	CpG Island
15	89407201	89407500	MIR9-3HG	Distal Intergenic	4.94747	1.04133e-38	0.532387	4.62418	5.53529e-11	0.530526	0.178276	CpG Island
14	56817601	56817900	OTX2-AS1	Exon	5.1715	4.72002e-159	0.689573	4.17809	1.83874e-38	0.673455	0.178128	CpG Island
20	21508501	21508800	NKX2-2	Downstream	4.88396	3.2332e-62	0.606438	4.53133	1.47565e-17	0.603775	0.178027	CpG Island
14	36654301	36654600	PAX9	Intron	5.50298	3.38828e-239	0.83383	3.41217	2.21433e-47	0.763523	0.177651	Shore
1	50417101	50417400	DMRTA2	Downstream	5.14987	5.14196e-141	0.702908	4.24767	2.34062e-40	0.690331	0.177421	CpG Island
15	67827301	67827600	SKOR1	Exon	5.40225	7.54067e-40	0.688376	4.72031	3.82876e-10	0.673938	0.177103	CpG Island
2	156320101	156320400	NR4A2	Exon	5.49376	0	0.828779	5.44912	1.9505e-119	0.831826	0.177073	CpG Island
20	21513001	21513300	NKX2-2	Intron	4.91593	5.40349e-31	0.524398	4.34061	8.54232e-08	0.516029	0.176443	CpG Island
15	89406901	89407200	MIR9-3HG	Distal Intergenic	5.59363	2.86465e-63	0.720011	4.12712	1.62207e-12	0.680215	0.176435	CpG Island
5	73233301	73233600	LOC340090	Intron	5.17661	8.30534e-77	0.66719	4.98018	9.32136e-24	0.667286	0.175901	CpG Island
17	72117601	72117900	SOX9-AS1	Intron	4.58548	1.93982e-68	0.518405	4.43963	8.39867e-20	0.519123	0.175756	CpG Island
16	51135001	51135300	SALL1	Downstream	2.99241	1.08386e-127	0.691756	3.71893	3.01388e-77	0.746708	0.175674	CpG Island
6	100448101	100448400	SIM1	Exon	4.18827	9.45242e-212	0.843894	4.19316	2.84943e-110	0.857181	0.175131	CpG Island
20	63488401	63488700	EEF1A2	Exon	5.45589	1.85351e-111	0.834479	5.93562	2.21315e-42	0.84671	0.174845	CpG Island
1	3650701	3651000	WRAP73	Intron	5.69588	2.95139e-81	0.855472	4.61885	2.98397e-20	0.821833	0.17474	CpG Island
15	89409301	89409600	MIR9-3HG	Distal Intergenic	5.67418	0	0.882011	4.99351	7.26208e-112	0.873742	0.173906	CpG Island
13	112063201	112063500	SOX1-OT	Intron	5.08508	2.27549e-44	0.672043	4.20482	1.1306e-10	0.649564	0.173893	Shore
9	37038001	37038300	PAX5	Distal Intergenic	5.09075	9.42845e-117	0.69981	5.16433	3.45963e-39	0.70407	0.173657	CpG Island
1	50427001	50427300	DMRTA2	Distal Intergenic	4.8085	7.56383e-26	0.534441	4.89801	3.77074e-08	0.53857	0.173424	CpG Island
11	20605501	20605800	SLC6A5	Intron	4.4108	2.25537e-57	0.777336	4.58991	8.17482e-30	0.794715	0.173402	Shelf
4	52076701	52077000	SPATA18	Exon	4.02998	9.17492e-76	0.553429	3.07354	3.10079e-17	0.520732	0.173132	CpG Island
1	38817901	38818200	RRAGC	Distal Intergenic	4.05145	1.78725e-18	0.503708	4.47041	1.81057e-06	0.525084	0.173023	CpG Island
20	38728501	38728800	SLC32A1	3' UTR	5.11973	5.8677e-98	0.740978	4.84952	2.12806e-31	0.739828	0.1729	CpG Island
20	40683301	40683600	MAFB	Downstream	3.72967	3.11647e-32	0.650402	2.59175	3.41813e-06	0.549196	0.171838	CpG Island
11	128548501	128548800	ETS1	Intron	4.83928	1.93015e-35	0.657243	3.97234	2.5702e-08	0.630719	0.171796	Shore
2	70907101	70907400	VAX2	Intron	5.37175	3.87255e-233	0.841216	2.65028	6.12916e-32	0.672883	0.171562	Shore
4	182142601	182142900	TENM3-AS1	Exon	4.91416	7.89015e-34	0.597182	4.13606	2.33534e-08	0.576465	0.171492	CpG Island
11	31805401	31805700	PAX6	Promoter	4.75119	1.48662e-64	0.543515	3.87961	8.53958e-15	0.52853	0.170775	CpG Island
10	102240601	102240900	PITX3	Intron	2.36727	2.49096e-122	0.652491	2.13118	1.03673e-40	0.612586	0.170344	CpG Island
3	48661801	48662100	CELSR3	Exon	4.53466	6.0584e-32	0.546448	4.81299	1.26757e-10	0.555064	0.170191	CpG Island
17	48720001	48720300	PRAC1	Downstream	4.80546	1.31094e-81	0.700741	3.89647	3.84234e-20	0.677129	0.170099	Shore
10	123142201	123142500	HMX2	Distal Intergenic	4.60423	1.26857e-92	0.579846	3.58076	1.91845e-20	0.556809	0.169853	CpG Island
13	112060801	112061100	SOX1-OT	Intron	4.89069	2.25865e-46	0.58136	3.70116	2.28826e-09	0.554401	0.168682	CpG Island
7	130733101	130733400	KLF14	Exon	1.84461	3.58263e-32	0.526964	2.82691	3.66398e-22	0.670206	0.168608	CpG Island
2	176085001	176085300	EVX2	Promoter	4.64714	2.37142e-40	0.550175	3.57039	1.3937e-08	0.523385	0.168473	CpG Island
1	220894201	220894500	HLX	Distal Intergenic	4.56921	7.2213e-75	0.758622	3.84566	3.72796e-21	0.73428	0.168147	CpG Island
2	111119101	111119400	BCL2L11	Promoter	5.38585	2.37437e-252	0.92781	2.11886	3.7204e-33	0.541932	0.16798	CpG Island
20	40690501	40690800	MAFB	Promoter	5.22649	1.91257e-211	0.748895	4.87085	1.53822e-70	0.745945	0.167163	CpG Island
9	37030201	37030500	PAX5	Intron	5.41475	2.96356e-210	0.781027	5.29581	6.4753e-68	0.783371	0.166734	CpG Island
4	15703201	15703500	FAM200B	Exon	3.47036	1.33432e-30	0.555194	4.54443	8.05923e-15	0.592851	0.16646	CpG Island
19	51719401	51719700	HAS1	Promoter	4.81543	1.39095e-57	0.758536	3.91666	3.96589e-14	0.720934	0.166269	CpG Island
13	99997201	99997500	LINC00554	Promoter	4.62062	1.11667e-65	0.77874	4.1968	1.41292e-18	0.767539	0.16626	CpG Island
17	38562001	38562300	SRCIN1	Exon	4.50437	3.54885e-197	0.892276	2.49967	9.74969e-46	0.64581	0.166159	CpG Island
3	147410401	147410700	LOC440982	Exon	4.42486	8.179e-49	0.778917	4.1237	7.95177e-15	0.767124	0.165748	CpG Island
1	220893901	220894200	HLX	Distal Intergenic	4.17149	2.5133e-68	0.597389	2.9321	2.62799e-12	0.547191	0.165438	CpG Island
3	147423301	147423600	LOC440982	Intron	4.58559	9.14389e-52	0.515884	3.82261	4.8429e-13	0.503175	0.165434	Shore
17	48719701	48720000	PRAC1	Downstream	4.99223	6.4476e-56	0.59088	4.7519	1.80468e-16	0.590083	0.165303	CpG Island
17	72117001	72117300	SOX9-AS1	Intron	5.34305	0	0.780435	5.03035	5.45101e-124	0.781889	0.165212	CpG Island
5	73380901	73381200	LINC02230	Distal Intergenic	4.85092	2.97468e-288	0.648965	3.31233	1.23507e-69	0.611719	0.164912	CpG Island
7	101302801	101303100	LNCPRESS1	Distal Intergenic	3.69225	9.71166e-41	0.526397	4.0693	5.6187e-15	0.540634	0.164751	Open Sea
12	53955001	53955300	HOXC12	Promoter	5.02461	1.30783e-110	0.813004	4.34789	4.46112e-32	0.793881	0.164669	CpG Island
13	20136901	20137200	GJA3	Downstream	3.91407	5.44003e-26	0.575329	4.73045	1.85614e-10	0.604308	0.164456	CpG Island
9	89556901	89557200	GADD45G	Distal Intergenic	4.47312	3.89062e-84	0.64689	2.742	3.479e-10	0.52189	0.164334	Open Sea
7	96992701	96993000	DLX6-AS1	Intron	4.75702	2.26305e-79	0.593923	4.02635	1.01897e-20	0.584736	0.164334	Open Sea
2	174333001	174333300	SP9	Promoter	5.18647	6.52462e-50	0.638446	3.18606	3.31836e-07	0.536466	0.164229	Shore
1	35577001	35577300	TFAP2E	Intron	4.8945	2.58927e-301	0.906678	1.84058	1.10538e-42	0.527505	0.164208	CpG Island
1	156849001	156849300	INSRR	Exon	4.43305	7.41624e-221	0.849061	5.07046	8.03822e-101	0.874265	0.164102	CpG Island
5	176596801	176597100	GPRIN1	3' UTR	5.51693	7.66058e-275	0.89889	4.8906	9.49853e-92	0.888603	0.164083	CpG Island
2	199470301	199470600	SATB2-AS1	Exon	5.63262	4.04768e-100	0.759142	3.78006	1.08734e-16	0.695668	0.16368	Shore
2	176067001	176067300	EVX2	Distal Intergenic	5.53243	1.22907e-132	0.86159	5.25902	1.99468e-44	0.858629	0.163576	CpG Island
2	156319801	156320100	NR4A2	Intron	4.07745	6.20897e-204	0.842203	4.39061	2.50114e-103	0.865612	0.163548	CpG Island
5	177984901	177985200	PROP1	Distal Intergenic	4.30824	1.11856e-57	0.54316	3.55232	4.82978e-13	0.523264	0.163445	CpG Island
6	50845801	50846100	TFAP2B	3' UTR	4.70549	5.47595e-111	0.54438	4.26189	1.52891e-32	0.540518	0.163386	CpG Island
3	48656101	48656400	CELSR3	Exon	5.93292	6.60416e-302	0.929779	6.57189	7.195e-114	0.945614	0.163254	CpG Island
2	111118501	111118800	MIR4435-2HG	Intron	4.54565	9.07733e-215	0.752273	1.96183	4.70586e-34	0.572292	0.162994	CpG Island
1	217139701	217140000	ESRRG	Promoter	4.85224	5.53837e-205	0.726434	3.08125	2.44679e-48	0.661595	0.162556	Shore
3	50340601	50340900	RASSF1	Promoter	5.19718	9.13515e-105	0.87021	6.51595	2.48091e-54	0.906837	0.162499	CpG Island
11	626401	626700	SCT	Promoter	3.95633	1.4647e-86	0.667311	2.89677	3.59431e-14	0.58119	0.162491	Shore
8	80565901	80566200	ZBTB10	Distal Intergenic	4.83099	1.13722e-168	0.672807	4.37685	8.36369e-53	0.667816	0.162259	Open Sea
8	123160801	123161100	TBC1D31	Intron	4.44035	8.48888e-32	0.544303	4.57526	2.0247e-10	0.551107	0.162009	CpG Island
2	70904701	70905000	VAX2	Intron	4.67521	0	0.855559	1.51237	4.56056e-35	0.506511	0.161726	CpG Island
15	67827901	67828200	SKOR1	Exon	5.5112	4.14549e-53	0.750973	5.05141	1.25095e-14	0.743578	0.161511	CpG Island
7	157078201	157078500	UBE3C	Distal Intergenic	4.24965	4.36357e-22	0.510495	4.76376	4.72244e-08	0.524554	0.161411	CpG Island
15	63503101	63503400	USP3	Promoter	5.79615	2.9909e-226	0.849443	4.04559	1.22372e-40	0.791758	0.160972	Shore
20	56625301	56625600	TFAP2C	Distal Intergenic	4.94195	7.87093e-65	0.725224	4.41519	3.86494e-18	0.715242	0.160927	CpG Island
1	151837801	151838100	C2CD4D	3' UTR	4.58277	1.94134e-153	0.792249	2.74526	1.73971e-30	0.692474	0.160845	CpG Island
5	141364801	141365100	PCDHGB2	Exon	2.28962	4.76485e-101	0.616147	3.93571	5.39729e-82	0.751701	0.160628	CpG Island
1	6420901	6421200	HES2	Intron	4.12065	1.78616e-42	0.607666	3.09417	6.39491e-08	0.544232	0.160223	Shore
3	5095801	5096100	ARL8B	Distal Intergenic	4.06213	2.03984e-55	0.549449	3.74451	2.32253e-17	0.545991	0.160055	CpG Island
14	28785601	28785900	LINC02282	Promoter	4.92557	2.49055e-48	0.581329	4.24536	1.32024e-12	0.572518	0.159955	CpG Island
2	222312301	222312600	CT75	Distal Intergenic	4.88077	1.13244e-49	0.623094	4.59019	8.47443e-15	0.621955	0.159913	CpG Island
2	63054301	63054600	OTX1	Intron	5.49939	1.75068e-292	0.824871	3.70937	7.38546e-51	0.766827	0.159654	Shore
1	119000401	119000700	LOC105378933	Exon	5.34678	1.11416e-179	0.745169	4.90162	1.62112e-50	0.741441	0.15957	CpG Island
17	29613601	29613900	ANKRD13B	3' UTR	4.82122	1.11922e-53	0.770992	5.55857	1.82213e-19	0.788845	0.159369	CpG Island
6	26614201	26614500	ABT1	Distal Intergenic	5.09747	5.28256e-69	0.722125	5.17908	5.93308e-22	0.727316	0.15899	CpG Island
5	141225601	141225900	PCDHB14	Exon	2.50821	3.79079e-58	0.594427	2.81192	1.27512e-22	0.634244	0.15896	CpG Island
19	35861101	35861400	NPHS1	Exon	4.21467	3.77736e-26	0.548242	2.99765	1.6454e-05	0.503338	0.158859	CpG Island
7	155372101	155372400	BLACE	Distal Intergenic	4.66716	3.09943e-58	0.583096	4.87232	8.88665e-21	0.591885	0.158835	CpG Island
2	63058501	63058800	OTX1	Distal Intergenic	5.95077	6.86798e-160	0.849805	3.2693	7.31486e-20	0.687391	0.158778	Shore
6	98847901	98848200	POU3F2	Distal Intergenic	5.52744	1.21041e-64	0.796827	5.46517	1.17167e-20	0.800184	0.158439	CpG Island
1	166920901	166921200	ILDR2	Exon	4.3877	3.6065e-21	0.604778	3.52214	3.61131e-05	0.552145	0.158333	CpG Island
14	103704001	103704300	KLC1	3' UTR	2.09528	1.89172e-47	0.53181	2.09331	2.88716e-11	0.511252	0.158185	Open Sea
7	122311801	122312100	FEZF1-AS1	Distal Intergenic	5.3044	2.66612e-100	0.81903	5.03519	5.09451e-34	0.820029	0.158098	Shore
2	208124101	208124400	CRYGD	Promoter	3.68246	2.14959e-183	0.723139	4.64969	8.88531e-117	0.760246	0.157913	CpG Island
15	100973401	100973700	LRRK1	Intron	4.3143	1.99419e-25	0.560261	3.7964	7.42343e-07	0.543439	0.157734	CpG Island
16	30187201	30187500	CORO1A	Exon	3.36719	7.30568e-79	0.597027	2.93394	1.1754e-21	0.579409	0.157609	Shelf
21	44350801	44351100	TRPM2	Intron	2.65886	2.27794e-51	0.641804	2.65257	5.90684e-17	0.64277	0.157585	CpG Island
4	2764201	2764500	TNIP2	Distal Intergenic	4.58022	3.06922e-34	0.561907	5.14045	3.83738e-12	0.574773	0.157384	CpG Island
6	157236301	157236600	ARID1B	Distal Intergenic	5.21042	1.45265e-37	0.696127	5.71146	1.4098e-12	0.708259	0.157369	CpG Island
2	241863601	241863900	PDCD1	Distal Intergenic	3.42115	4.80109e-22	0.509636	3.23981	9.45135e-07	0.503682	0.157357	CpG Island
12	80708401	80708700	MYF6	Exon	5.06975	4.97393e-109	0.759247	4.13197	9.78391e-30	0.739956	0.157343	CpG Island
3	138944101	138944400	FOXL2	3' UTR	4.8657	3.60571e-78	0.657033	2.72876	4.4912e-09	0.530816	0.157303	Shore
6	6003301	6003600	NRN1	Intron	4.81809	2.75632e-35	0.545902	4.64914	1.36176e-10	0.547403	0.157136	CpG Island
3	12967501	12967800	IQSEC1	Promoter	5.06528	3.14393e-41	0.504704	5.29396	1.23488e-13	0.510785	0.15696	CpG Island
9	21968101	21968400	CDKN2A	3' UTR	5.21143	1.21661e-180	0.758752	4.06279	6.6313e-38	0.73187	0.156904	CpG Island
19	38395801	38396100	SPRED3	Exon	3.67783	6.33944e-18	0.569196	3.4615	3.08635e-05	0.555804	0.156902	CpG Island
18	72869701	72870000	LOC100505797	Intron	4.57354	1.53875e-54	0.667513	2.63069	2.82831e-07	0.508915	0.156898	Shore
5	177116701	177117000	NSD1	Distal Intergenic	2.67918	5.84389e-84	0.658629	3.59262	4.22139e-49	0.730536	0.156838	CpG Island
11	31804201	31804500	PAX6	Promoter	5.03494	8.11982e-56	0.608039	4.96128	3.02847e-17	0.610905	0.156773	CpG Island
5	171313501	171313800	TLX3	Distal Intergenic	5.32669	1.18339e-88	0.726953	4.69384	4.16624e-24	0.718868	0.156406	Shore
9	137723401	137723700	EHMT1	Intron	2.76903	2.09265e-49	0.589973	2.86609	1.66174e-13	0.594375	0.15613	Open Sea
18	47247901	47248200	SKOR2	Exon	4.28857	2.78162e-47	0.510741	3.71196	2.81569e-13	0.50091	0.156079	CpG Island
3	134797201	134797500	EPHB1	Intron	5.27695	4.97105e-111	0.782503	3.70982	2.91569e-19	0.72414	0.156039	Shore
22	41957701	41958000	LINC00634	3' UTR	4.85335	7.01245e-85	0.741591	5.86742	2.91464e-34	0.760328	0.155999	CpG Island
20	21511801	21512100	NKX2-2	3' UTR	4.93596	3.24286e-51	0.691041	4.97528	2.40751e-16	0.696125	0.155979	CpG Island
10	69569701	69570000	NEUROG3	Downstream	4.63531	3.47438e-104	0.655045	2.59608	1.12437e-11	0.520874	0.155972	Shore
6	1601401	1601700	FOXCUT	Promoter	4.07373	1.13606e-266	0.840399	3.0979	1.63159e-105	0.786374	0.155855	CpG Island
5	73230901	73231200	LOC340090	Intron	5.60025	0	0.875007	3.23945	1.9965e-66	0.775665	0.155476	Shore
5	171317101	171317400	TLX3	Distal Intergenic	4.65985	1.8988e-152	0.759873	2.94911	4.81946e-19	0.589581	0.155361	CpG Island
19	45492901	45493200	PPM1N	5' UTR	5.37494	5.15145e-106	0.798638	4.07318	2.07624e-23	0.761397	0.155274	Shore
8	98974501	98974800	OSR2	Intron	5.43925	1.52688e-235	0.842609	5.50647	1.76848e-85	0.849314	0.155066	CpG Island
12	1797001	1797300	CACNA2D4	Intron	5.41646	5.86906e-45	0.742016	5.87066	2.6673e-15	0.752528	0.154776	CpG Island
17	61401001	61401300	TBX2-AS1	Intron	5.09178	1.3973e-41	0.640404	4.44259	2.96253e-11	0.632306	0.153601	CpG Island
17	50559301	50559600	CACNA1G-AS1	Promoter	4.77123	2.33732e-24	0.533897	5.11867	3.40484e-08	0.542745	0.153306	CpG Island
5	135534901	135535200	NEUROG1	3' UTR	4.97016	4.23006e-56	0.637005	4.72672	5.34001e-17	0.637167	0.153187	CpG Island
1	119006701	119007000	LOC105378933	Distal Intergenic	5.42858	2.06668e-42	0.734867	4.67101	6.30606e-11	0.719208	0.153112	CpG Island
12	53966701	53967000	HOTAIR	Intron	4.5494	1.99992e-63	0.588243	4.01553	5.90467e-17	0.578521	0.152965	CpG Island
9	971101	971400	DMRT3	Distal Intergenic	4.72184	3.58075e-97	0.651755	4.03267	3.48839e-25	0.63758	0.152749	Shore
2	161427901	161428200	SLC4A10	Intron	3.55546	8.17382e-229	0.814332	3.3681	8.95216e-105	0.811904	0.152449	CpG Island
7	156616501	156616800	LINC01006	Intron	4.98935	4.14655e-55	0.742431	4.48441	4.88887e-15	0.732014	0.152435	CpG Island
1	40818601	40818900	KCNQ4	Exon	4.87094	8.14763e-24	0.613743	4.52862	8.64875e-07	0.604289	0.152328	CpG Island
21	36697501	36697800	SIM2	Promoter	5.44268	3.79234e-112	0.747087	4.86067	8.89137e-33	0.741381	0.151752	CpG Island
1	151838701	151839000	C2CD4D	5' UTR	5.3346	7.93295e-136	0.885147	2.64097	9.34996e-19	0.678203	0.151148	CpG Island
18	79788001	79788300	CTDP1	Intron	4.61966	1.71401e-67	0.735516	4.4947	8.18812e-21	0.735782	0.151131	CpG Island
1	63321601	63321900	FOXD3-AS1	Exon	5.04042	5.02347e-127	0.727693	3.59702	1.41281e-24	0.680701	0.151009	CpG Island
12	130163401	130163700	FZD10	Exon	4.7128	5.58561e-64	0.799974	2.94424	4.03611e-10	0.675408	0.150969	CpG Island
5	141409501	141409800	PCDHGB6	Exon	1.97097	4.94211e-111	0.550376	3.02023	1.17929e-82	0.766526	0.15049	CpG Island
6	1619101	1619400	GMDS	Distal Intergenic	1.62255	7.56803e-52	0.522701	1.6153	4.40086e-44	0.523232	0.150488	CpG Island
2	222300901	222301200	CCDC140	Intron	4.95196	2.73716e-83	0.61642	3.38054	1.0576e-13	0.567473	0.150385	Shore
17	72117301	72117600	SOX9-AS1	Intron	5.27657	0	0.742686	4.84931	3.13895e-119	0.740976	0.150353	CpG Island
1	151838101	151838400	C2CD4D	Exon	5.37096	8.52798e-125	0.831681	3.04826	4.37325e-21	0.713826	0.150339	CpG Island
2	63056701	63057000	OTX1	3' UTR	5.42949	2.316574e-317	0.917149	3.90451	1.85678e-72	0.854042	0.148773	CpG Island
7	157685401	157685700	PTPRN2	Intron	4.97072	2.23534e-42	0.664734	4.09395	2.49756e-10	0.644145	0.148727	CpG Island
18	12307201	12307500	TUBB6	Promoter	4.98128	5.8154e-148	0.813394	4.28679	4.07671e-40	0.795541	0.148537	Shore
9	21970801	21971100	CDKN2A	3' UTR	5.14071	8.54767e-155	0.873707	4.43991	3.19965e-49	0.858979	0.148179	CpG Island
9	1042501	1042800	LINC01230	Exon	4.82426	2.06161e-26	0.520819	4.33072	3.37629e-07	0.513917	0.147909	CpG Island
2	44932801	44933100	LINC01833	Intron	5.30779	0	0.77896	4.13988	6.19851e-98	0.759969	0.147506	CpG Island
1	165355201	165355500	LMX1A	Exon	5.1232	3.31351e-43	0.653676	4.60508	1.00237e-11	0.646058	0.147419	CpG Island
17	34638001	34638300	TMEM132E	3' UTR	4.71612	5.18818e-70	0.639226	4.19914	4.62041e-21	0.633759	0.147322	CpG Island
16	54288001	54288300	IRX3	Promoter	4.70095	1.11766e-133	0.649977	2.90685	1.27739e-19	0.578962	0.147222	CpG Island
9	93949201	93949500	BARX1	Downstream	5.58433	1.39755e-215	0.814833	5.14967	1.15602e-68	0.813156	0.147088	CpG Island
11	134124901	134125200	JAM3	Intron	5.41483	1.92636e-44	0.717251	4.11913	2.1853e-09	0.67569	0.147045	CpG Island
16	29785201	29785500	KIF22	Distal Intergenic	3.24026	4.61855e-92	0.722481	2.784	1.88603e-27	0.681637	0.146743	CpG Island
6	137489101	137489400	OLIG3	Downstream	4.64902	1.37115e-94	0.557643	4.03346	4.86127e-24	0.548753	0.146703	Shore
2	113277301	113277600	PAX8	Intron	5.07993	1.4707e-117	0.789864	4.37681	7.4615e-39	0.776113	0.146488	CpG Island
6	168101701	168102000	FRMD1	Promoter	4.87196	1.77383e-82	0.865761	3.02968	3.33353e-17	0.707622	0.146477	CpG Island
11	20605201	20605500	SLC6A5	Intron	4.16469	1.60556e-64	0.64429	3.18302	1.31973e-19	0.612234	0.14632	Shelf
16	700801	701100	FBXL16	Intron	5.0217	7.6641e-34	0.635689	5.43551	2.5214e-11	0.644808	0.146238	CpG Island
5	141370501	141370800	PCDHGB3	Promoter	3.98883	8.65508e-116	0.617105	3.84578	1.45649e-35	0.617682	0.14611	CpG Island
2	161427301	161427600	SLC4A10	Exon	5.24968	1.585805358e-314	0.831595	4.8063	5.05989e-109	0.828621	0.146073	CpG Island
3	147421201	147421500	LOC440982	Promoter	4.53294	4.80824e-51	0.534647	4.47481	6.4277e-17	0.537905	0.145787	CpG Island
2	174344101	174344400	CIR1	Distal Intergenic	5.22246	3.98754e-259	0.814267	4.56435	2.15163e-74	0.80384	0.145605	CpG Island
7	114083101	114083400	FOXP2	Distal Intergenic	5.46904	1.06304e-125	0.723475	4.62596	7.36568e-36	0.714166	0.145341	Shore
3	48655801	48656100	CELSR3	Exon	4.78306	4.83605e-205	0.771082	5.65339	2.84216e-104	0.792576	0.145094	CpG Island
9	131554801	131555100	PRRT1B	Exon	3.27896	5.66435e-109	0.752554	1.7913	2.74463e-17	0.531183	0.145028	CpG Island
18	57440701	57441000	ONECUT2	Intron	4.27397	7.7529e-96	0.769926	5.51917	2.10677e-56	0.799926	0.144947	CpG Island
12	1797301	1797600	CACNA2D4	Promoter	4.9463	3.72587e-62	0.767462	5.07159	1.21165e-19	0.773957	0.144884	CpG Island
11	20596801	20597100	SLC6A5	Exon	4.71434	2.08745e-33	0.51271	4.31803	3.90396e-09	0.506712	0.144823	CpG Island
2	118845001	118845300	EN1	Intron	4.45114	4.58864e-48	0.565395	3.96735	4.87994e-13	0.556806	0.144632	CpG Island
12	49334101	49334400	C1QL4	Intron	3.49935	1.83927e-126	0.697573	2.70255	4.86737e-26	0.645571	0.144534	Shore
14	36524701	36525000	NKX2-1	Intron	4.96071	8.14455e-112	0.694524	3.33016	9.77025e-19	0.639538	0.144253	CpG Island
1	47439601	47439900	FOXD2	3' UTR	2.64121	2.03293e-47	0.671049	1.81019	4.24918e-10	0.554036	0.143876	CpG Island
9	124020901	124021200	LHX2	Exon	4.81686	9.52924e-219	0.683936	3.5341	1.5742e-38	0.647909	0.14368	Shore
1	6455101	6455400	ESPN	Exon	4.48465	2.02607e-164	0.878137	5.04276	4.9654e-90	0.905351	0.143514	CpG Island
10	99530101	99530400	LINC01475	Intron	4.65399	4.98944e-136	0.680364	2.88084	3.6583e-24	0.609868	0.143439	CpG Island
17	72116701	72117000	SOX9-AS1	Intron	5.65598	0	0.867241	3.90956	4.37717e-93	0.822473	0.143389	CpG Island
4	84497101	84497400	NKX6-1	Intron	4.79018	1.16967e-51	0.560522	3.95289	5.82088e-13	0.547151	0.143361	CpG Island
5	140801401	140801700	PCDHA3	Promoter	3.05442	9.23694e-124	0.587454	3.72705	1.0924e-63	0.628283	0.143254	CpG Island
2	176068501	176068800	EVX2	Distal Intergenic	4.76751	5.93843e-174	0.783456	4.85239	7.98179e-73	0.790142	0.143114	CpG Island
4	146640001	146640300	POU4F2	Exon	4.73309	4.03201e-172	0.704717	4.28381	2.76167e-65	0.70121	0.14287	CpG Island
7	157002601	157002900	MNX1	Intron	5.33142	5.84839e-154	0.814299	4.35472	5.65714e-43	0.796026	0.142818	CpG Island
2	176123401	176123700	HOXD-AS2	Exon	5.16752	4.76424e-50	0.59664	4.45293	1.0242e-12	0.587717	0.142702	CpG Island
1	50419501	50419800	DMRTA2	Exon	5.6417	7.66297e-139	0.865107	5.24329	7.83102e-45	0.862179	0.142617	CpG Island
10	120949201	120949500	WDR11	Intron	5.49497	4.21903e-271	0.816715	2.00824	4.96835e-38	0.594514	0.142558	CpG Island
2	44944201	44944500	SIX3	Intron	5.53791	1.24413e-99	0.84052	3.97759	1.31501e-21	0.788193	0.142532	CpG Island
8	11710201	11710500	GATA4	Intron	3.60332	3.81896e-137	0.731045	1.62836	4.95225e-20	0.510667	0.142467	CpG Island
5	141492601	141492900	PCDHGA12	Intron	3.40093	1.13313e-186	0.803507	1.76692	6.09834e-47	0.566246	0.142465	CpG Island
6	1378501	1378800	FOXF2	Distal Intergenic	5.05284	1.68809e-60	0.630293	2.70627	1.47797e-08	0.539019	0.142446	CpG Island
5	123098401	123098700	PRDM6	Intron	4.2016	1.55931e-281	0.837725	3.04002	2.04649e-89	0.768828	0.142324	CpG Island
16	87661501	87661800	JPH3	Intron	4.41001	6.46351e-53	0.612251	3.55171	1.14459e-10	0.57052	0.14229	Open Sea
9	970501	970800	DMRT3	Distal Intergenic	4.64711	2.12222e-85	0.725616	4.5	4.89937e-33	0.73103	0.1421	CpG Island
18	59274301	59274600	RAX	Promoter	4.62297	3.862e-128	0.565915	3.73513	5.04889e-28	0.548591	0.142069	CpG Island
19	39502801	39503100	DLL3	Exon	5.1772	2.11607e-81	0.859391	6.06106	1.19139e-32	0.885789	0.14203	CpG Island
19	7869301	7869600	PRR36	3' UTR	5.32039	4.28395e-50	0.7363	5.51743	2.58404e-16	0.742893	0.14203	CpG Island
18	37275001	37275300	LOC105372068	Exon	4.12701	3.69577e-86	0.767651	4.72064	2.31268e-62	0.788552	0.141893	CpG Island
5	141366601	141366900	PCDHGB2	3' UTR	3.49117	3.6015e-108	0.675673	2.52257	1.55255e-15	0.544856	0.141395	Shore
8	104466901	104467200	DPYS	Promoter	4.43637	1.25794e-57	0.679564	4.90083	1.59091e-20	0.693192	0.141351	CpG Island
13	36155101	36155400	DCLK1	Distal Intergenic	4.51763	2.57866e-32	0.593041	3.25089	2.46603e-06	0.538821	0.141231	CpG Island
15	41495401	41495700	ITPKA	Intron	5.0768	2.05944e-45	0.632562	3.9146	6.08285e-10	0.606814	0.141162	CpG Island
1	228008401	228008700	WNT3A	Intron	5.18345	1.41616e-33	0.598241	4.32472	2.71916e-08	0.581984	0.141061	CpG Island
1	47444101	47444400	FOXD2	Distal Intergenic	4.98631	5.44776e-109	0.733979	4.29796	5.49245e-34	0.724038	0.141042	CpG Island
1	16693501	16693800	ESPNP	Exon	3.21716	2.67988e-25	0.511172	3.55814	2.02114e-09	0.619593	0.140589	CpG Island
11	31800601	31800900	PAX6	Promoter	5.03156	1.72284e-85	0.666632	3.02426	8.47624e-11	0.564643	0.140586	Shore
1	63330301	63330600	MIR6068	Distal Intergenic	5.28729	1.967e-178	0.81684	4.81225	7.0833e-52	0.809484	0.140395	CpG Island
14	60511201	60511500	C14orf39	3' UTR	5.49137	5.01282e-122	0.776615	5.0492	1.87946e-37	0.774024	0.140313	CpG Island
5	73120201	73120500	TMEM171	Promoter	5.22582	3.40385e-54	0.64131	5.01972	2.16345e-16	0.641583	0.140086	CpG Island
2	170822401	170822700	GAD1	Intron	4.46963	1.00403e-70	0.690365	4.60226	5.23181e-25	0.696989	0.140013	CpG Island
6	157236601	157236900	ARID1B	Distal Intergenic	3.17201	3.46721e-20	0.600521	3.72178	7.87273e-08	0.635815	0.139765	CpG Island
8	66432301	66432600	ADHFE1	Promoter	5.26523	6.28342e-24	0.528165	4.69429	2.25722e-06	0.520192	0.139706	CpG Island
7	27156001	27156300	HOXA7	Promoter	5.76025	9.66616e-55	0.733666	5.14714	3.34402e-15	0.725764	0.139531	CpG Island
18	47263801	47264100	SKOR2	Exon	4.56873	6.10802e-58	0.556267	4.19378	9.95656e-17	0.554077	0.139394	CpG Island
2	70904401	70904700	VAX2	Intron	4.66365	1.07244e-292	0.7204	2.01011	1.46239e-43	0.559395	0.13922	CpG Island
5	135490501	135490800	TIFAB	Distal Intergenic	5.4735	7.90575e-238	0.841183	3.56879	1.83075e-56	0.779816	0.139156	CpG Island
1	156435601	156435900	MIR9-1HG	Intron	4.53429	4.41177e-20	0.513358	4.2534	6.54595e-06	0.509392	0.138971	CpG Island
4	55793701	55794000	EXOC1L	Distal Intergenic	4.50975	4.4555e-166	0.808674	4.75323	6.38711e-62	0.82273	0.138717	CpG Island
14	94773001	94773300	GSC	Exon	4.57798	8.90357e-88	0.717115	5.17251	1.69694e-34	0.735002	0.138578	CpG Island
11	129372901	129373200	BARX2	Distal Intergenic	5.1184	8.97726e-46	0.67516	4.47161	3.83353e-12	0.664891	0.138538	CpG Island
3	158104201	158104500	SHOX2	Intron	5.30732	3.19367e-235	0.821712	3.06686	6.31673e-34	0.720101	0.138226	Shore
2	70896601	70896900	VAX2	Distal Intergenic	5.2716	1.22354e-140	0.814841	3.89723	5.90931e-29	0.766551	0.13806	Shelf
2	218873701	218874000	WNT6	3' UTR	2.56555	4.59512e-16	0.559474	3.15815	1.44357e-07	0.61959	0.137907	CpG Island
6	40599601	40599900	LRFN2	Distal Intergenic	2.78743	6.17732e-79	0.714424	3.60042	1.18081e-53	0.800089	0.137709	CpG Island
15	59995201	59995500	FOXB1	Distal Intergenic	5.75849	4.42318e-143	0.819174	5.4147	5.30836e-42	0.817668	0.137646	CpG Island
6	50823601	50823900	TFAP2B	Exon	4.73044	1.36733e-40	0.630645	4.79851	7.74614e-13	0.634845	0.13762	CpG Island
18	57428401	57428700	ONECUT2	Exon	4.67548	9.04516e-227	0.854095	4.40878	7.04235e-92	0.849503	0.137499	CpG Island
1	203075701	203076000	PPFIA4	Exon	5.25267	7.18938e-39	0.700349	3.51202	3.35194e-07	0.616034	0.137498	CpG Island
17	49965301	49965600	DLX4	Distal Intergenic	4.77217	2.34597e-110	0.609255	4.75136	6.12215e-42	0.615744	0.137208	CpG Island
10	22476601	22476900	PIP4K2A	5' UTR	4.67131	7.53209e-150	0.837803	3.18427	2.69899e-32	0.754213	0.137182	CpG Island
16	2966401	2966700	KREMEN2	Exon	2.16306	1.30288e-65	0.587796	2.6494	2.20931e-24	0.662627	0.137072	CpG Island
1	62195101	62195400	L1TD1	Promoter	4.37124	1.59506e-183	0.581419	4.4384	4.53626e-77	0.591049	0.136876	CpG Island
5	176679901	176680200	TSPAN17	Distal Intergenic	4.25716	1.26874e-64	0.760347	4.53827	1.0139e-23	0.778192	0.13682	CpG Island
12	51721501	51721800	SCN8A	Exon	3.14254	1.59098e-105	0.770158	4.41336	7.41405e-92	0.858741	0.136794	CpG Island
5	176597101	176597400	GPRIN1	Exon	4.55657	2.66356e-209	0.880567	3.50411	1.44536e-59	0.790038	0.136563	CpG Island
15	41502301	41502600	ITPKA	Exon	3.56594	9.03489e-74	0.605055	3.57197	4.20049e-32	0.608516	0.136491	CpG Island
20	21516301	21516600	NKX2-2	Distal Intergenic	4.87894	2.16266e-38	0.608899	4.29578	7.04767e-10	0.599157	0.136447	Shore
9	107425201	107425500	LINC01509	Intron	4.19327	8.44129e-32	0.565097	4.86651	3.83738e-12	0.583026	0.136399	Open Sea
2	44929801	44930100	LINC01833	Exon	4.54653	3.34291e-53	0.541335	3.95655	2.58945e-13	0.532023	0.136034	CpG Island
1	110130601	110130900	UBL4B	Distal Intergenic	3.98422	1.33373e-40	0.592757	3.54869	6.9421e-10	0.576583	0.135915	CpG Island
3	129045901	129046200	GP9	Exon	3.64784	1.95436e-93	0.767576	3.45077	4.38355e-32	0.756786	0.135909	CpG Island
1	16889401	16889700	LOC105376805	Promoter	4.35264	1.61419e-35	0.595434	4.51917	1.19989e-11	0.602437	0.135868	CpG Island
6	10381801	10382100	TFAP2A-AS2	Distal Intergenic	5.10736	4.23167e-154	0.800344	3.76681	2.37833e-35	0.760351	0.135682	CpG Island
5	77636701	77637000	OTP	Promoter	5.18552	1.02157e-109	0.73087	4.39587	1.80567e-28	0.715736	0.135665	CpG Island
16	88922701	88923000	CBFA2T3	Intron	3.27782	1.11767e-47	0.586174	2.45938	5.34845e-09	0.522015	0.135509	Open Sea
12	14775001	14775300	H2AJ	3' UTR	4.77429	2.45682e-45	0.524536	4.0313	5.82454e-11	0.513859	0.135423	CpG Island
19	13013101	13013400	NFIX	Intron	3.78549	1.35305e-50	0.62357	2.48358	2.26032e-09	0.54351	0.13522	CpG Island
2	66582601	66582900	LINC01798	Intron	5.67126	1.71436e-244	0.857816	3.12226	8.51466e-31	0.679203	0.135006	Shore
1	16759201	16759500	MST1L	Promoter	2.37119	5.12995e-56	0.570504	3.45759	2.17936e-35	0.777573	0.134901	CpG Island
19	49433401	49433700	SLC17A7	Exon	4.51308	1.91265e-52	0.659414	3.69801	3.18433e-11	0.622661	0.134804	CpG Island
15	89411401	89411700	MIR9-3HG	Distal Intergenic	5.40672	1.21486e-85	0.735797	5.33491	1.5256e-27	0.739133	0.13456	CpG Island
5	141201601	141201900	PCDHB11	Exon	1.87385	6.9153e-58	0.558935	2.14542	2.51821e-34	0.620704	0.134366	CpG Island
2	44928901	44929200	LINC01833	Intron	5.1726	1.71657e-59	0.682186	4.99439	2.81783e-18	0.682767	0.134221	CpG Island
20	9508501	9508800	LAMP5-AS1	Intron	5.00694	6.39101e-112	0.672301	3.35093	2.84209e-17	0.620359	0.134204	Shore
5	141241801	141242100	PCDHB19P	Exon	2.81032	1.83186e-63	0.701458	3.37143	1.27873e-34	0.768936	0.134175	CpG Island
1	229431901	229432200	ACTA1	Exon	4.48857	4.11272e-41	0.531838	4.30659	9.76293e-13	0.532138	0.134167	CpG Island
12	63150001	63150300	AVPR1A	Promoter	4.24643	3.18324e-65	0.584132	4.20221	1.31043e-21	0.587887	0.134089	CpG Island
2	72920701	72921000	EMX1	Intron	5.56616	7.47804e-65	0.767679	5.66183	1.63208e-21	0.77235	0.133758	CpG Island
10	8056201	8056500	GATA3	Intron	3.43422	2.98194e-139	0.61746	3.02619	2.84042e-41	0.603552	0.133733	CpG Island
20	21510601	21510900	NKX2-2	Downstream	5.19574	9.02175e-42	0.6458	5.12162	5.16556e-13	0.649183	0.133552	CpG Island
6	10381501	10381800	TFAP2A-AS2	Distal Intergenic	5.02829	2.60902e-83	0.658531	4.14211	4.98898e-21	0.644575	0.133538	CpG Island
4	84496801	84497100	NKX6-1	Promoter	4.90146	2.96878e-77	0.75058	4.33734	1.19289e-21	0.739008	0.133356	CpG Island
14	55440601	55440900	TBPL2	Promoter	1.84367	2.15626e-49	0.522027	2.31529	7.17334e-26	0.627608	0.133315	CpG Island
11	72241201	72241500	PHOX2A	Exon	5.12532	6.59729e-213	0.706887	4.19893	1.10136e-65	0.693474	0.13331	CpG Island
2	156320701	156321000	NR4A2	Distal Intergenic	5.63018	2.78077e-148	0.801738	4.93633	3.17055e-43	0.792603	0.133256	CpG Island
7	97732201	97732500	TAC1	Promoter	4.53771	4.15601e-77	0.554652	3.97692	1.84379e-22	0.54667	0.133116	CpG Island
20	21512401	21512700	NKX2-2	Exon	5.17156	2.07131e-35	0.63787	5.24545	2.54092e-11	0.643206	0.132767	CpG Island
9	21965701	21966000	MTAP	Intron	5.5401	1.03941e-119	0.789877	3.20062	6.77766e-15	0.633688	0.13265	CpG Island
1	6454801	6455100	ESPN	Exon	4.33577	3.05794e-190	0.872084	4.3127	6.2327e-78	0.872255	0.132564	CpG Island
6	28988401	28988700	HCG15	Exon	3.35858	2.38329e-57	0.613657	3.28384	4.44415e-19	0.611676	0.132529	CpG Island
6	100464901	100465200	SIM1	Promoter	4.72491	3.24991e-30	0.652918	4.69801	2.03779e-09	0.656292	0.132417	CpG Island
2	176139001	176139300	HOXD3	Exon	5.20825	2.57627e-133	0.725642	3.86208	3.44355e-25	0.689937	0.13212	Shore
15	59995501	59995800	FOXB1	Distal Intergenic	3.68967	1.31154e-88	0.634818	2.3896	2.98726e-12	0.542165	0.132031	Shore
2	70889401	70889700	LINC01143	Exon	4.46445	8.5724e-158	0.726275	2.83765	5.76798e-30	0.649925	0.131762	Shore
13	35470801	35471100	NBEA	Intron	5.31507	5.76963e-108	0.703376	3.98091	1.10635e-24	0.676981	0.13173	CpG Island
7	64888801	64889100	ZNF273	Exon	5.16281	1.91596e-73	0.694437	3.42883	2.28024e-12	0.637909	0.131704	CpG Island
15	52797901	52798200	ONECUT1	Distal Intergenic	4.89215	1.12626e-41	0.506947	4.49442	1.89226e-11	0.503781	0.131494	Shelf
5	171314701	171315000	TLX3	Distal Intergenic	5.61414	5.66237e-186	0.847621	5.32339	3.21215e-66	0.847989	0.13143	CpG Island
2	176099701	176100000	HOXD12	Promoter	5.36562	1.54132e-209	0.841655	4.83455	5.31615e-86	0.836967	0.131284	CpG Island
3	160450201	160450500	TRIM59-IFT80	Intron	2.33796	1.3199e-116	0.650791	3.36488	2.22663e-79	0.761237	0.131272	CpG Island
11	72243901	72244200	PHOX2A	Promoter	4.40234	2.66878e-54	0.570708	4.08216	5.69239e-16	0.566034	0.13117	CpG Island
20	21517501	21517800	NKX2-2	Distal Intergenic	4.86564	1.82741e-42	0.560686	3.70827	4.33862e-09	0.536311	0.131117	Shore
6	10390801	10391100	TFAP2A-AS2	Downstream	5.0246	1.70557e-194	0.7068	3.68321	5.60251e-57	0.679684	0.131108	CpG Island
11	118610401	118610700	PHLDB1	Promoter	5.47955	1.43661e-114	0.82935	2.41352	3.01075e-13	0.640087	0.131106	CpG Island
6	1620301	1620600	GMDS	Distal Intergenic	3.44345	1.16347e-226	0.813981	3.1877	2.36789e-83	0.797149	0.130958	CpG Island
8	98948401	98948700	OSR2	5' UTR	4.77446	1.6296e-29	0.518162	4.69063	9.6304e-09	0.519433	0.130808	CpG Island
3	172448101	172448400	GHSR	Promoter	4.18147	4.71821e-37	0.523232	4.07386	1.58925e-11	0.524303	0.130676	CpG Island
10	97321201	97321500	FRAT1	3' UTR	4.70912	3.29705e-42	0.545055	3.33729	2.58619e-08	0.509833	0.130538	CpG Island
6	98842501	98842800	POU3F2	Distal Intergenic	5.14826	4.73914e-65	0.690971	5.0505	4.00152e-20	0.693563	0.130532	CpG Island
9	1053001	1053300	DMRT2	Exon	4.52476	2.04985e-81	0.62174	3.50479	9.00782e-19	0.59485	0.13038	Shore
18	47247301	47247600	SKOR2	Exon	4.78831	1.70965e-82	0.525194	4.02765	1.79297e-22	0.515907	0.130338	CpG Island
7	122301901	122302200	FEZF1	3' UTR	5.30686	3.65374e-83	0.788329	5.04094	5.29623e-27	0.78952	0.130282	Shore
2	176116501	176116800	HOXD10	Promoter	4.58287	2.21243e-51	0.746697	3.91875	1.6006e-14	0.726193	0.129927	CpG Island
12	54047401	54047700	HOXC4	Intron	5.14979	2.45146e-94	0.804209	3.39884	3.7966e-17	0.714618	0.129805	CpG Island
14	103189501	103189800	LINC00605	Promoter	1.65158	4.15408e-48	0.532129	2.67406	6.14426e-50	0.701035	0.129571	CpG Island
1	46491001	46491300	DMBX1	Distal Intergenic	5.17502	7.66394e-110	0.67115	4.01822	1.27873e-23	0.648072	0.129332	CpG Island
16	67399501	67399800	ZDHHC1	Intron	3.76443	3.14644e-42	0.609501	3.96597	5.28351e-16	0.624061	0.129281	CpG Island
2	66581701	66582000	LINC01798	Intron	5.38502	1.32583e-123	0.812914	4.42919	3.82546e-36	0.794482	0.12925	CpG Island
6	10389601	10389900	TFAP2A-AS2	Distal Intergenic	5.88955	8.1228e-250	0.867493	3.24248	1.99663e-29	0.692739	0.129227	Shore
6	99618901	99619200	PRDM13	Distal Intergenic	4.22693	3.30061e-94	0.615386	4.51302	4.73508e-36	0.627079	0.129133	CpG Island
13	53202001	53202300	LINC01065	Exon	2.9687	1.97594e-23	0.626764	3.48629	4.07421e-09	0.684585	0.12911	CpG Island
6	10420801	10421100	TFAP2A	Promoter	4.41429	1.1462e-115	0.747045	2.74575	2.17674e-15	0.523606	0.128942	Shore
6	157236001	157236300	ARID1B	Distal Intergenic	5.6512	4.29389e-37	0.669652	5.70772	2.53265e-11	0.673369	0.128924	CpG Island
7	4792201	4792500	AP5Z1	3' UTR	2.68731	1.33765e-89	0.695061	2.39878	7.50247e-41	0.659611	0.128889	CpG Island
1	6420601	6420900	HES2	Intron	4.65136	1.45002e-22	0.519519	4.93819	1.82905e-07	0.526633	0.128849	CpG Island
6	157235701	157236000	ARID1B	Distal Intergenic	5.00043	3.97179e-35	0.661178	5.22904	1.93014e-11	0.670508	0.12873	Shore
9	842401	842700	DMRT1	Intron	3.66231	7.70919e-57	0.555823	3.9179	2.63102e-24	0.571934	0.128717	CpG Island
2	54673501	54673800	SPTBN1	Intron	4.63331	3.53764e-161	0.758716	2.99713	1.19673e-21	0.651091	0.128579	Open Sea
1	119007901	119008200	LOC105378933	Distal Intergenic	5.10325	1.06884e-91	0.807577	4.84318	3.07649e-29	0.806257	0.128548	CpG Island
2	172081201	172081500	METAP1D	3' UTR	4.85708	2.35269e-112	0.674804	4.61454	6.75415e-36	0.675608	0.128481	Shore
14	36657901	36658200	PAX9	Promoter	4.84955	3.84489e-27	0.561135	3.84729	3.35449e-06	0.537203	0.128139	CpG Island
10	117133201	117133500	VAX1	3' UTR	5.40213	1.49875e-175	0.791024	3.29595	1.33551e-23	0.670873	0.12811	Shore
2	185739001	185739300	FSIP2-AS2	Promoter	4.69589	1.6548e-172	0.877266	4.43674	1.51513e-70	0.868236	0.128024	CpG Island
4	112522801	112523100	NEUROG2-AS1	Intron	5.55019	3.05016e-152	0.75154	3.57655	3.73426e-25	0.68993	0.127917	CpG Island
21	36710701	36711000	SIM2	Intron	5.55351	5.44022e-104	0.735252	3.39429	3.37878e-15	0.653788	0.127663	Shore
17	76870201	76870500	MGAT5B	Intron	4.15809	1.86984e-60	0.67459	3.16852	4.03244e-14	0.630594	0.127535	CpG Island
1	39770401	39770700	OXCT2	Exon	6.26046	1.42942e-19	0.627642	6.59481	3.57124e-06	0.639054	0.127369	CpG Island
19	1467301	1467600	APC2	Exon	4.59583	4.53891e-29	0.646856	5.45289	3.49472e-11	0.670487	0.127366	CpG Island
7	27220501	27220800	HOTTIP	Distal Intergenic	5.3023	1.72252e-238	0.863438	4.80224	3.79042e-78	0.85506	0.127252	CpG Island
6	10390501	10390800	TFAP2A-AS2	Downstream	5.41806	4.36145e-254	0.808711	4.2217	1.16485e-77	0.78627	0.127054	CpG Island
2	176159401	176159700	HOXD3	Intron	4.56242	2.08511e-47	0.685607	4.04449	6.20481e-12	0.663553	0.127029	Shore
9	37029901	37030200	PAX5	Intron	5.81238	8.27314e-204	0.867247	5.5555	8.52091e-66	0.868003	0.126799	CpG Island
14	36525301	36525600	NKX2-1	Intron	5.12493	3.85515e-85	0.668158	3.2175	1.78526e-12	0.605107	0.126534	Shore
18	47248801	47249100	SKOR2	Exon	4.50548	8.4988e-267	0.885021	4.36022	1.76754e-127	0.88966	0.126173	CpG Island
1	110069101	110069400	ALX3	Intron	5.37544	4.45814e-284	0.907553	4.85444	5.05989e-109	0.900217	0.126111	CpG Island
17	3386401	3386700	OR1E1	Exon	2.30611	2.00348e-39	0.545053	2.62756	1.16766e-18	0.625153	0.126105	CpG Island
15	89409601	89409900	MIR9-3HG	Distal Intergenic	5.69341	3.87168e-285	0.879523	5.1965	3.2898e-104	0.875901	0.126009	CpG Island
8	24913501	24913800	NEFM	Promoter	4.67843	2.25089e-48	0.564211	4.43649	8.6874e-15	0.563878	0.125871	CpG Island
19	3671401	3671700	PIP5K1C	Intron	4.23112	8.44053e-128	0.795888	2.25568	2.50598e-24	0.597148	0.12577	Shore
9	99828301	99828600	STX17-AS1	Exon	3.96008	7.10175e-102	0.69627	2.1198	8.17088e-15	0.559876	0.125753	CpG Island
3	48661501	48661800	CELSR3	Exon	4.3116	9.16577e-44	0.686816	5.21966	1.01396e-16	0.723529	0.125585	CpG Island
11	119741401	119741700	LOC102724301	Distal Intergenic	5.696	2.0947e-99	0.797266	5.6022	1.97778e-31	0.799985	0.125553	CpG Island
7	27165601	27165900	HOXA10-HOXA9	Intron	4.86715	4.00824e-59	0.591463	4.52357	4.7503e-17	0.589288	0.125374	CpG Island
9	972901	973200	DMRT3	Distal Intergenic	5.27761	2.51062e-104	0.76349	4.54826	8.15299e-28	0.752311	0.125366	CpG Island
20	56626801	56627100	TFAP2C	Distal Intergenic	4.43482	1.83703e-50	0.5144	4.3053	1.96085e-16	0.516957	0.125362	CpG Island
9	97077001	97077300	GAS2L1P2	Exon	2.90903	1.59114e-36	0.608763	2.41518	2.37006e-09	0.566967	0.125294	CpG Island
21	36707401	36707700	SIM2	Intron	5.04776	1.22398e-93	0.621842	3.04875	5.39609e-13	0.556979	0.125081	CpG Island
6	10881601	10881900	SYCP2L	5' UTR	4.35749	1.70124e-126	0.686285	4.14389	1.36253e-42	0.685007	0.124767	CpG Island
20	38727901	38728200	SLC32A1	Exon	4.81224	8.04242e-190	0.719262	4.80388	4.22347e-86	0.727435	0.124704	CpG Island
11	116358001	116358300	LINC02702	Distal Intergenic	2.86142	3.22677e-66	0.701305	2.33331	2.77998e-17	0.625553	0.124614	Open Sea
19	35756701	35757000	HSPB6	Promoter	4.23749	1.07656e-30	0.631542	2.61759	3.02377e-05	0.53728	0.124595	CpG Island
7	64888501	64888800	ZNF273	Exon	5.46895	7.64193e-67	0.744728	4.15775	5.77071e-14	0.711547	0.124545	Shore
6	137489701	137490000	OLIG3	Downstream	5.03983	1.3471e-222	0.692738	3.88439	1.65019e-58	0.670419	0.124543	Shore
15	89378701	89379000	MIR9-3HG	Promoter	5.62185	3.44253e-140	0.842679	4.72804	6.12309e-39	0.825104	0.124501	CpG Island
2	176163001	176163300	HOXD3	Intron	3.67111	8.61432e-69	0.656484	4.176	1.18304e-29	0.678893	0.124478	CpG Island
4	6246001	6246300	LINC02495	Distal Intergenic	2.45461	1.63992e-44	0.554562	3.44385	5.2083e-34	0.625353	0.124413	CpG Island
20	63641401	63641700	STMN3	Intron	3.79179	1.0514e-184	0.769592	3.42719	5.71934e-95	0.757937	0.124369	CpG Island
3	127915201	127915500	KBTBD12	Promoter	3.82367	1.25479e-17	0.538689	3.75595	1.70311e-05	0.537527	0.124361	CpG Island
14	36583201	36583500	NKX2-8	Promoter	4.45399	3.94629e-211	0.858944	2.91971	8.07885e-61	0.755109	0.124334	CpG Island
6	44276101	44276400	SPATS1	Exon	3.84808	6.57108e-26	0.641405	4.34596	1.50805e-09	0.666245	0.124235	CpG Island
2	176115901	176116200	HOXD10	Intron	5.16961	4.99426e-54	0.697731	4.5756	5.48226e-14	0.688315	0.124189	CpG Island
10	120950101	120950400	WDR11	Intron	5.02666	1.13602e-178	0.806275	2.75995	2.70104e-29	0.687425	0.124065	Shore
1	220891501	220891800	HLX	Distal Intergenic	4.34698	2.11208e-250	0.826332	2.36678	1.64265e-38	0.662018	0.124032	CpG Island
17	49972801	49973100	DLX4	5' UTR	5.04757	3.1755e-44	0.640736	3.25207	9.90927e-08	0.581768	0.123962	CpG Island
6	34236001	34236300	HMGA1	Promoter	4.26773	1.15059e-29	0.535313	3.73955	2.32715e-07	0.520078	0.123795	CpG Island
13	99975601	99975900	ZIC5	Intron	4.70957	9.95149e-57	0.659904	3.27184	4.24527e-10	0.602694	0.123664	Shelf
18	37274401	37274700	LOC105372068	Promoter	2.79212	1.9149e-118	0.739961	2.79167	1.65431e-55	0.738144	0.123471	CpG Island
2	45000301	45000600	SIX2	Distal Intergenic	4.15523	1.31689e-254	0.854121	3.7438	1.75729e-118	0.843184	0.123206	CpG Island
2	72925501	72925800	EMX1	Exon	4.98967	3.65895e-78	0.672549	4.21135	1.10797e-18	0.659251	0.123172	Shore
15	89371801	89372100	MIR9-3HG	Promoter	5.60546	1.72916e-240	0.810733	4.70561	3.70766e-74	0.799449	0.12316	CpG Island
1	6208801	6209100	RNF207	Promoter	4.50411	1.22303e-100	0.851965	2.60747	1.25137e-20	0.638256	0.123122	CpG Island
2	222311401	222311700	CT75	Distal Intergenic	5.21759	1.86937e-84	0.698622	4.35289	2.56691e-20	0.682994	0.123121	Shore
17	60138901	60139200	CA4	Intron	3.89841	6.95219e-54	0.774958	4.12899	5.17108e-20	0.791327	0.12304	CpG Island
11	74467201	74467500	KCNE3	Promoter	4.6087	3.21076e-26	0.534785	4.80229	1.60575e-08	0.541057	0.123012	CpG Island
14	60515701	60516000	C14orf39	Promoter	5.28594	2.32122e-278	0.91718	2.75522	9.94642e-44	0.709477	0.122926	CpG Island
10	102410401	102410700	PSD	Intron	5.51544	3.40163e-67	0.777431	5.60832	4.00656e-22	0.782752	0.122924	CpG Island
2	45000601	45000900	SIX2	Distal Intergenic	5.54887	0	0.900826	4.24457	3.75289e-112	0.8672	0.122783	CpG Island
16	54932701	54933000	IRX5	Exon	4.74475	1.04273e-36	0.702554	4.94197	8.86273e-13	0.714199	0.122737	CpG Island
2	172674601	172674900	RAPGEF4-AS1	Exon	2.50718	9.47138e-95	0.670737	3.42671	4.5483e-72	0.795566	0.122649	Open Sea
5	2748601	2748900	IRX2	Exon	4.44346	9.1643e-31	0.584236	2.73266	3.10842e-05	0.501461	0.12258	CpG Island
6	100454101	100454400	SIM1	Intron	5.37284	9.10791e-110	0.792788	5.12602	4.46205e-31	0.790606	0.122471	Shore
1	119000701	119001000	LOC105378933	Promoter	5.20313	6.6393e-106	0.652368	4.26768	1.73466e-24	0.637674	0.122426	CpG Island
1	118979701	118980000	TBX15	Intron	4.98774	9.19113e-250	0.89238	4.12728	3.42771e-93	0.860928	0.12237	CpG Island
1	156846001	156846300	INSRR	Exon	4.91826	1.01483e-185	0.831023	2.96524	4.24294e-25	0.643827	0.122102	Shore
5	73230301	73230600	LOC340090	Intron	5.51174	0	0.891949	4.04669	3.75744e-126	0.850574	0.122034	CpG Island
9	93959401	93959700	BARX1-DT	Distal Intergenic	5.34479	3.15854e-66	0.714586	5.31532	1.67386e-20	0.717416	0.12197	CpG Island
7	157020001	157020300	MNX1-AS1	Distal Intergenic	5.11013	1.96334e-95	0.648212	3.46518	3.68832e-16	0.600531	0.121772	CpG Island
1	47984101	47984400	TRABD2B	Intron	3.47249	9.49036e-43	0.685128	1.90195	2.80704e-06	0.505902	0.121449	CpG Island
8	71558401	71558700	EYA1	Intron	5.57135	2.66348e-186	0.804013	3.66512	9.05065e-30	0.744335	0.121448	Shore
6	19691701	19692000	LNC-LBCS	Intron	4.79498	1.28095e-24	0.544898	4.48776	6.00542e-07	0.541112	0.121339	CpG Island
1	63321301	63321600	FOXD3-AS1	Promoter	5.04486	2.04892e-228	0.802154	4.78668	6.17236e-72	0.801909	0.12129	CpG Island
18	47248201	47248500	SKOR2	Exon	4.54823	1.93956e-105	0.649799	3.79085	2.86854e-28	0.63252	0.121037	CpG Island
7	27245101	27245400	EVX1-AS	3' UTR	5.34325	2.67166e-114	0.813712	5.09152	3.87374e-39	0.814907	0.120964	CpG Island
9	6412501	6412800	UHRF2	Promoter	3.75548	7.08432e-181	0.811838	4.66141	1.65882e-97	0.898633	0.120914	CpG Island
22	49999801	50000100	IL17REL	Exon	3.60348	2.41852e-113	0.784304	4.23209	3.19477e-46	0.824361	0.120884	CpG Island
18	47247601	47247900	SKOR2	Exon	4.64947	3.91435e-48	0.568849	4.03162	1.57316e-12	0.557862	0.120837	CpG Island
18	59268301	59268600	RAX	3' UTR	5.0649	7.66235e-53	0.654704	3.75683	1.54738e-10	0.617206	0.120834	CpG Island
1	217924801	217925100	LINC00210	Distal Intergenic	4.16158	5.41168e-55	0.656722	3.05875	1.04278e-11	0.604133	0.12058	Open Sea
10	117140101	117140400	VAX1	Promoter	4.93238	1.73395e-159	0.776347	4.87566	8.14552e-61	0.780542	0.120497	CpG Island
10	84237301	84237600	LRIT1	Exon	2.22574	1.95791e-105	0.584237	2.78953	5.84347e-60	0.714361	0.12041	CpG Island
8	142464301	142464600	ADGRB1	Exon	4.85212	4.44064e-32	0.717103	2.91542	2.11952e-05	0.572167	0.119971	CpG Island
8	71556301	71556600	EYA1	Intron	5.06807	1.16942e-37	0.68921	4.34404	3.19706e-09	0.670674	0.119938	CpG Island
2	19361701	19362000	OSR1	Distal Intergenic	5.86843	2.68315e-144	0.854664	4.4002	4.94856e-32	0.821759	0.119841	CpG Island
8	41725801	41726100	ANK1	Exon	1.5472	8.60466e-53	0.506587	2.49233	3.05102e-46	0.664317	0.119746	CpG Island
20	46057801	46058100	SLC12A5	3' UTR	4.26418	2.81457e-57	0.774254	2.76768	2.87487e-10	0.672101	0.119514	CpG Island
14	60642601	60642900	SIX1	Downstream	5.19257	9.97239e-59	0.759818	3.13758	1.46e-09	0.677833	0.119447	CpG Island
14	103273201	103273500	EIF5	Distal Intergenic	3.69623	2.58866e-29	0.602388	4.40743	9.50144e-12	0.634461	0.119061	CpG Island
2	172100101	172100400	DLX2	3' UTR	5.03038	6.67706e-23	0.523521	5.16564	3.65798e-07	0.527899	0.118944	CpG Island
12	114409501	114409800	TBX5-AS1	Exon	5.1403	1.0897e-79	0.625246	4.74527	3.45276e-23	0.622125	0.118923	CpG Island
6	108176401	108176700	NR2E1	Exon	4.3433	3.95712e-57	0.671916	4.61945	8.13287e-22	0.683289	0.118902	CpG Island
18	59264701	59265000	RAX	Downstream	4.18806	2.42648e-28	0.537542	3.86813	6.20926e-08	0.532418	0.118887	CpG Island
14	60485401	60485700	C14orf39	Promoter	4.88744	6.03526e-68	0.578466	4.45249	4.21623e-19	0.575242	0.118887	CpG Island
3	172447501	172447800	GHSR	Exon	4.54046	1.69342e-209	0.665003	4.54486	2.49977e-77	0.672051	0.118669	CpG Island
7	27185701	27186000	HOXA11-AS	Exon	4.94981	4.52029e-55	0.696591	4.95672	1.23944e-16	0.699486	0.118514	CpG Island
10	117553201	117553500	EMX2OS	Distal Intergenic	4.69316	9.83236e-32	0.546348	4.77126	3.90402e-10	0.55123	0.118465	CpG Island
5	141096601	141096900	PCDHB2	3' UTR	1.79369	1.34367e-45	0.512327	1.94583	5.48889e-20	0.551635	0.118416	CpG Island
8	54466801	54467100	SOX17	Distal Intergenic	4.55648	1.00673e-36	0.571717	3.66158	1.28563e-08	0.546908	0.118329	CpG Island
12	52965301	52965600	KRT18	Distal Intergenic	3.08545	3.6209e-33	0.526139	3.90759	7.71406e-14	0.560767	0.118287	CpG Island
5	77637001	77637300	OTP	Exon	5.1085	8.02003e-88	0.629364	4.92846	4.1906e-28	0.631778	0.118012	CpG Island
11	118610701	118611000	PHLDB1	Intron	5.48796	2.07003e-65	0.738821	5.1089	6.68944e-19	0.734748	0.117894	CpG Island
9	93953101	93953400	BARX1	Promoter	4.95815	5.59383e-20	0.512401	5.02145	1.91834e-06	0.517442	0.117721	CpG Island
2	20241901	20242200	SDC1	Distal Intergenic	3.04113	7.97962e-101	0.686544	3.11557	1.05832e-30	0.697053	0.117352	Open Sea
9	93948601	93948900	BARX1	Downstream	4.96424	4.27403e-52	0.651323	4.33241	1.84039e-14	0.643354	0.117351	CpG Island
5	141123901	141124200	PCDHB4	Exon	2.07392	3.73727e-59	0.574799	2.18594	2.61982e-23	0.596409	0.117301	CpG Island
4	154490101	154490400	DCHS2	Exon	3.43447	3.82199e-82	0.759762	3.58853	5.40532e-31	0.775151	0.117211	CpG Island
19	12867601	12867900	MAST1	Exon	4.54213	2.68551e-31	0.64574	5.59798	1.14534e-12	0.673249	0.117207	CpG Island
5	135050101	135050400	C5orf66	Intron	5.08792	0	0.849051	4.28877	1.74907e-127	0.832562	0.117117	CpG Island
11	65047501	65047800	NAALADL1	Promoter	3.58171	4.52971e-123	0.801975	3.11035	5.73801e-58	0.766551	0.117109	CpG Island
2	468301	468600	LINC01874	Distal Intergenic	4.89305	1.19696e-34	0.547503	5.05479	4.64605e-11	0.552599	0.117076	CpG Island
15	34494901	34495200	MIR1233-1	Exon	4.44454	4.01323e-31	0.645782	4.3727	2.12104e-09	0.645162	0.117069	CpG Island
2	70897201	70897500	VAX2	Distal Intergenic	4.96019	1.39731e-161	0.659681	3.44712	8.84196e-27	0.616077	0.116909	Shelf
15	82298401	82298700	ADAMTS7P1	Promoter	2.68654	7.30555e-113	0.693663	2.71974	6.35612e-69	0.708408	0.116673	CpG Island
12	85278901	85279200	ALX1	Promoter	4.19496	1.23498e-234	0.713071	2.17785	5.70128e-40	0.583129	0.116581	Shore
1	166920601	166920900	ILDR2	Exon	4.36976	6.24497e-29	0.639812	2.78681	3.77219e-05	0.528232	0.116514	CpG Island
2	118224301	118224600	THORLNC	Distal Intergenic	5.41538	7.2742e-80	0.641389	5.02414	9.25255e-25	0.641245	0.116479	CpG Island
9	93951301	93951600	BARX1	Downstream	4.9606	5.52135e-33	0.622378	5.61816	1.03538e-11	0.63414	0.116465	CpG Island
2	199470901	199471200	SATB2-AS1	5' UTR	4.65465	2.66158e-104	0.557031	4.00926	4.87441e-31	0.549036	0.116449	CpG Island
5	141413101	141413400	PCDHGA10	Promoter	3.83449	2.45751e-100	0.735237	3.17256	9.09915e-22	0.683037	0.116403	Shore
10	70255201	70255500	NPFFR1	Exon	3.73652	1.9524e-170	0.819181	2.33594	9.8626e-38	0.583418	0.116332	CpG Island
19	58033801	58034100	ZSCAN1	Promoter	4.58935	4.67379e-29	0.644363	3.18856	1.12646e-05	0.569322	0.116178	CpG Island
1	90835801	90836100	LINC02609	Exon	3.83581	1.10365e-69	0.687066	4.39997	8.23102e-32	0.706019	0.115991	CpG Island
1	16227901	16228200	CPLANE2	Exon	3.20073	4.47525e-71	0.735026	3.59234	2.79917e-29	0.77073	0.115785	Shore
6	45663301	45663600	RUNX2	3' UTR	3.05456	1.75465e-111	0.747478	2.65421	4.70662e-32	0.691748	0.115771	CpG Island
7	50092801	50093100	ZPBP	Promoter	4.54594	1.93234e-39	0.664476	3.79941	1.55263e-09	0.63179	0.115767	CpG Island
2	176122201	176122500	HOXD-AS2	Exon	4.91474	6.66945e-60	0.668805	4.46674	4.93371e-17	0.661826	0.115703	CpG Island
1	165354301	165354600	LMX1A	Intron	5.33333	1.94911e-120	0.779938	4.49459	3.0685e-34	0.766612	0.115675	CpG Island
7	155465401	155465700	EN2	Distal Intergenic	5.01374	2.89847e-67	0.562334	4.15138	1.00961e-16	0.55016	0.115654	Shore
17	61452601	61452900	TBX4	Promoter	5.13258	1.74336e-118	0.794027	4.87971	9.73152e-42	0.795122	0.115565	CpG Island
1	180233401	180233700	LHX4	Intron	5.26341	2.31234e-50	0.693312	4.75218	5.54985e-14	0.686196	0.115551	CpG Island
7	27251401	27251700	EVX1-AS	Distal Intergenic	5.06214	1.23863e-127	0.773086	4.78403	1.8288e-41	0.771883	0.115506	CpG Island
8	37798201	37798500	ADGRA2	Intron	4.36757	1.00965e-26	0.505331	4.49127	8.93853e-09	0.511129	0.115474	CpG Island
6	137496901	137497200	OLIG3	Distal Intergenic	5.23449	2.52382e-60	0.649756	4.34407	1.76559e-14	0.634303	0.115467	CpG Island
15	74133601	74133900	ISLR2	Exon	4.02962	4.89301e-204	0.83076	2.03894	1.02232e-39	0.608967	0.115166	CpG Island
11	31818001	31818300	PAX6-AS1	Intron	4.40928	2.1633e-40	0.513127	4.23806	3.19012e-12	0.51357	0.115103	CpG Island
11	64711801	64712100	NRXN2	Intron	1.94975	1.42067e-92	0.586677	2.16358	2.77227e-44	0.639778	0.11482	Shore
1	6453901	6454200	ESPN	Intron	3.3392	5.11911e-170	0.732834	2.95936	1.55184e-52	0.706145	0.114702	CpG Island
19	1131601	1131900	SBNO2	Promoter	4.03396	2.90522e-40	0.677055	2.33726	3.62794e-06	0.510904	0.11457	Open Sea
10	93062701	93063000	CYP26C1	Exon	5.45688	9.96772e-103	0.865182	2.91881	6.70851e-14	0.644071	0.114518	CpG Island
8	41567401	41567700	LOC102723729	Exon	3.81447	6.07786e-70	0.782221	3.44084	3.17783e-25	0.761965	0.114357	CpG Island
6	1620001	1620300	GMDS	Distal Intergenic	4.49915	1.9501e-66	0.789633	3.6413	1.1359e-15	0.741979	0.114294	CpG Island
2	98822401	98822700	CRACDL	Exon	2.41593	1.32245e-85	0.616699	2.05978	9.04927e-24	0.52159	0.114022	CpG Island
6	10420501	10420800	TFAP2A	Promoter	4.65066	1.55737e-72	0.594437	3.45888	2.93398e-14	0.562167	0.114008	Shore
7	19144801	19145100	FERD3L	Promoter	4.8479	1.22503e-40	0.544967	4.49618	4.96054e-11	0.539833	0.113887	CpG Island
1	182952601	182952900	SHCBP1L	Promoter	2.03126	5.38912e-62	0.610649	2.88171	1.16975e-50	0.733188	0.113801	CpG Island
5	135489901	135490200	TIFAB	Distal Intergenic	5.10986	1.27434e-99	0.695934	3.65798	9.4848e-22	0.657132	0.11363	CpG Island
14	54220201	54220500	CDKN3	Distal Intergenic	4.47247	2.46874e-34	0.570378	3.44001	2.23503e-07	0.531914	0.113611	Open Sea
17	48633901	48634200	HOXB7	Promoter	4.80814	1.83283e-96	0.760533	5.06875	4.43311e-35	0.772251	0.113607	CpG Island
1	2790001	2790300	TTC34	Exon	3.40324	8.21008e-52	0.677089	3.38754	6.79759e-18	0.680732	0.113468	CpG Island
12	85279201	85279500	ALX1	Promoter	5.1443	1.17485e-207	0.745647	2.66364	1.4197e-23	0.620624	0.113359	Shore
5	1445701	1446000	SLC6A3	Promoter	4.84532	5.51203e-46	0.669612	4.2087	9.44597e-12	0.654351	0.113338	CpG Island
9	137277601	137277900	TOR4A	Promoter	5.01178	1.43618e-150	0.822663	4.33344	1.38512e-42	0.805412	0.11331	Shore
1	3708901	3709200	TP73	Intron	2.64041	3.38617e-31	0.53235	3.00838	3.40432e-12	0.561559	0.113273	Shore
1	197919601	197919900	LHX9	Intron	4.75473	3.93136e-104	0.55354	4.47856	1.41488e-31	0.553558	0.113262	Shore
5	140841601	140841900	PCDHA8	Promoter	3.54718	1.13307e-105	0.600699	3.52355	1.04233e-40	0.605136	0.11325	CpG Island
1	30342601	30342900	LINC01648	Distal Intergenic	4.91929	1.07272e-33	0.608177	4.71036	1.67752e-09	0.606941	0.113182	Open Sea
14	103273801	103274100	EIF5	Distal Intergenic	4.84266	6.05523e-145	0.798787	4.22037	7.09321e-48	0.78275	0.113131	CpG Island
10	93062101	93062400	CYP26C1	Exon	5.08685	3.72814e-98	0.85101	2.6796	1.45218e-13	0.642092	0.113081	CpG Island
20	21709201	21709500	PAX1	Exon	4.74921	8.94961e-49	0.526099	3.92091	7.60173e-12	0.511828	0.112856	CpG Island
2	219331501	219331800	RESP18	Intron	5.63149	9.04871e-121	0.829636	4.34387	1.26283e-26	0.785628	0.112848	CpG Island
20	21020401	21020700	LINC00237	Distal Intergenic	3.89201	1.11963e-39	0.615123	3.74065	9.40734e-13	0.613118	0.112758	CpG Island
19	31353001	31353300	TSHZ3	Intron	3.91576	3.6649e-71	0.756119	1.93866	2.95757e-09	0.544825	0.112713	CpG Island
5	171315001	171315300	TLX3	Distal Intergenic	5.39001	1.87906e-129	0.778596	5.11026	3.62873e-43	0.778988	0.112619	CpG Island
7	156617101	156617400	LINC01006	Intron	4.00509	7.15795e-74	0.640275	3.07249	3.1392e-13	0.590526	0.112506	CpG Island
16	3500101	3500400	CLUAP1	Intron	2.76029	6.50628e-94	0.732894	2.80748	6.02028e-54	0.744243	0.112475	CpG Island
19	37551301	37551600	ZNF571-AS1	Promoter	4.81115	3.83069e-177	0.88209	4.79565	1.90492e-78	0.888281	0.112286	Shore
13	78601501	78601800	OBI1-AS1	Exon	4.95343	7.58824e-34	0.60965	5.27339	1.55443e-11	0.619285	0.112281	Open Sea
11	64340701	64341000	CCDC88B	Promoter	3.50305	6.58111e-33	0.500389	4.33368	4.57434e-15	0.527375	0.112074	Shore
22	30080101	30080400	HORMAD2-AS1	Promoter	2.58457	1.12707e-78	0.660766	2.41145	2.11449e-28	0.643964	0.112072	CpG Island
7	8435701	8436000	NXPH1	5' UTR	4.82589	1.14356e-57	0.585535	3.44413	1.04232e-10	0.552905	0.111998	Shore
4	173509201	173509500	HAND2-AS1	Distal Intergenic	5.44566	9.10242e-201	0.825772	4.86158	4.2446e-72	0.819511	0.111793	CpG Island
1	247857301	247857600	TRIM58	Promoter	5.4337	7.53236e-43	0.669436	4.80749	2.27594e-11	0.660124	0.11179	CpG Island
6	1392901	1393200	FOXF2	Intron	4.50991	6.18515e-52	0.588691	2.66496	2.82166e-08	0.513617	0.1117	CpG Island
6	106924801	106925100	CD24	Distal Intergenic	3.85977	3.81582e-127	0.721707	2.98986	9.75027e-36	0.66194	0.111577	Open Sea
1	165354901	165355200	LMX1A	Intron	5.11599	5.10457e-64	0.634235	4.56191	6.73012e-18	0.629115	0.11152	CpG Island
15	28097101	28097400	OCA2	Intron	4.82253	5.20721e-29	0.53726	4.55665	2.58948e-08	0.535413	0.111489	CpG Island
7	158204101	158204400	PTPRN2	Intron	2.73423	1.75326e-79	0.688961	2.86232	1.38581e-40	0.712449	0.111368	CpG Island
22	39283501	39283800	RPL3	Distal Intergenic	3.66214	6.80703e-81	0.657432	2.49244	1.38953e-11	0.536452	0.111329	Open Sea
6	4078801	4079100	FAM217A	Promoter	2.00409	4.81023e-70	0.595074	1.82827	1.49634e-25	0.546442	0.1112	CpG Island
5	154646701	154647000	MIR1303	Distal Intergenic	3.12348	5.63353e-95	0.7492	2.33281	1.3859e-50	0.658018	0.111196	Shore
14	38256301	38256600	CLEC14A	Promoter	4.93111	2.1735e-122	0.665142	2.36102	9.1357e-15	0.545761	0.111049	CpG Island
19	28793401	28793700	LOC100420587	Distal Intergenic	4.48677	3.41782e-53	0.790888	3.79648	5.47792e-14	0.750736	0.110798	CpG Island
2	208124401	208124700	CRYGD	Promoter	5.09066	1.1781e-195	0.747688	4.97834	1.15064e-69	0.750622	0.110734	CpG Island
14	56811901	56812200	OTX2	Intron	4.96226	1.25314e-82	0.720389	4.75778	9.0243e-27	0.721706	0.110655	CpG Island
19	12513601	12513900	ZNF709	Promoter	3.56052	1.64435e-67	0.662926	4.16646	4.15232e-30	0.695551	0.110502	CpG Island
14	97033201	97033500	LINC00618	Distal Intergenic	4.43754	3.0024e-23	0.540853	4.08416	1.42563e-06	0.534374	0.110471	CpG Island
14	36666601	36666900	PAX9	Exon	5.26007	1.59137e-70	0.737144	3.83111	7.91035e-15	0.698973	0.110426	CpG Island
11	126711901	126712200	KIRREL3	Intron	3.5901	4.31357e-69	0.588743	2.65382	6.96927e-12	0.521025	0.110408	Open Sea
20	46058401	46058700	SLC12A5	3' UTR	4.12255	1.70423e-41	0.559485	3.44487	3.95151e-11	0.542077	0.110166	CpG Island
17	57045601	57045900	RNF126P1	Promoter	3.68781	6.84547e-64	0.771307	3.76	6.77755e-30	0.779969	0.110134	CpG Island
12	49091101	49091400	DHH	Exon	3.27738	2.73258e-72	0.70767	2.15689	3.99473e-15	0.590314	0.110103	CpG Island
14	97033501	97033800	LINC00618	Distal Intergenic	3.63017	6.58867e-28	0.5349	3.81081	1.01676e-09	0.543635	0.10991	CpG Island
11	31799401	31799700	PAX6	Intron	4.7576	5.26856e-76	0.568997	4.24963	2.46601e-21	0.563245	0.109824	CpG Island
2	44940901	44941200	SIX3-AS1	Exon	5.36075	3.21891e-175	0.787288	4.16109	8.11406e-39	0.758814	0.109792	Shore
17	15783001	15783300	MEIS3P1	Exon	3.24263	1.21885e-20	0.546366	2.80787	1.3977e-05	0.519932	0.10974	CpG Island
15	67833001	67833300	SKOR1	Promoter	4.93163	4.81456e-53	0.573909	3.95203	7.95993e-12	0.55725	0.109718	Shore
21	44706001	44706300	TSPEAR	Intron	4.98372	4.41772e-179	0.690705	3.65151	2.86863e-35	0.656847	0.109628	Shore
2	176067601	176067900	EVX2	Distal Intergenic	5.06851	8.83481e-151	0.708208	4.59466	4.99196e-43	0.703464	0.109603	CpG Island
12	43551601	43551900	ADAMTS20	Promoter	4.4422	1.67601e-77	0.685698	3.75184	4.25999e-20	0.666117	0.109519	CpG Island
1	110069401	110069700	ALX3	Intron	5.18382	3.52655e-304	0.901709	3.95388	3.79364e-99	0.855714	0.109403	CpG Island
14	103274101	103274400	EIF5	Distal Intergenic	3.31173	3.42115e-122	0.772249	3.11701	2.35766e-55	0.760918	0.109311	CpG Island
4	182141101	182141400	TENM3-AS1	Exon	4.98128	8.92732e-93	0.671897	4.09469	2.74179e-25	0.657123	0.109165	CpG Island
19	48415801	48416100	GRIN2D	Exon	2.70958	6.79162e-74	0.653225	2.56228	1.72664e-32	0.641569	0.109139	CpG Island
4	4857901	4858200	MSX1	Promoter	5.18846	5.04202e-211	0.777535	3.54702	7.0438e-58	0.729156	0.109125	CpG Island
22	45880801	45881100	ATXN10	Intron	4.5802	1.46928e-39	0.629378	4.33165	1.5074e-11	0.626886	0.109073	CpG Island
1	35120701	35121000	ZMYM1	Distal Intergenic	2.40049	7.12101e-18	0.554369	3.19567	7.60955e-10	0.625822	0.109	CpG Island
1	22953601	22953900	LACTBL1	Exon	3.78898	7.92917e-32	0.674039	3.76293	9.07981e-10	0.675094	0.108981	CpG Island
14	73269901	73270200	PAPLN	Intron	4.9158	1.46237e-31	0.593227	3.87118	3.40874e-07	0.567329	0.10873	Open Sea
2	176165401	176165700	HOXD3	Exon	3.93381	1.35073e-40	0.647124	2.87734	2.84182e-08	0.590307	0.108712	CpG Island
1	33306901	33307200	A3GALT2	Exon	3.22667	1.53423e-63	0.716831	3.01372	7.78281e-20	0.695135	0.108661	CpG Island
19	28793701	28794000	LOC100420587	Distal Intergenic	4.68686	9.66434e-72	0.812027	3.97217	7.96916e-20	0.778205	0.108653	CpG Island
18	10032301	10032600	VAPA	Distal Intergenic	4.00429	8.70269e-223	0.841842	2.61278	2.43248e-53	0.717782	0.108633	CpG Island
3	193869901	193870200	LINC02038	Distal Intergenic	3.76773	1.10835e-218	0.85898	1.7736	8.70112e-55	0.566745	0.108571	CpG Island
7	27193801	27194100	HOTTIP	Intron	4.54191	1.8027e-99	0.666955	2.69319	4.90933e-11	0.537997	0.108481	Shore
3	169660501	169660800	MECOM	Intron	4.65257	6.18504e-125	0.769109	3.11235	3.46162e-18	0.600537	0.108386	Shore
17	49890901	49891200	TAC4	Intron	3.17187	5.97126e-85	0.713266	2.22494	7.64766e-20	0.60139	0.108007	CpG Island
10	117139801	117140100	VAX1	Promoter	4.55619	7.65502e-151	0.767032	4.09394	6.84566e-45	0.75819	0.108003	CpG Island
15	89406301	89406600	MIR9-3HG	Distal Intergenic	5.11066	6.19764e-112	0.622189	4.60822	8.77037e-33	0.618844	0.107889	CpG Island
22	39685801	39686100	CACNA1I	Exon	3.88169	1.19708e-37	0.576247	4.04326	1.17155e-12	0.583341	0.107821	CpG Island
2	24402901	24403200	ITSN2	Exon	2.04171	4.62299e-19	0.510683	2.32873	1.67126e-07	0.565034	0.107695	Open Sea
13	50843101	50843400	DLEU7	Promoter	2.92166	4.24065e-76	0.695746	3.41169	1.60501e-32	0.742911	0.107541	CpG Island
22	41958001	41958300	LINC00634	5' UTR	3.48059	6.10752e-106	0.684086	3.00206	8.00586e-20	0.642209	0.107417	Shore
19	1132801	1133100	SBNO2	Intron	3.35135	2.69825e-51	0.627006	2.45437	2.03424e-11	0.559595	0.107322	Open Sea
9	124453501	124453800	PSMB7	Exon	4.02561	1.50575e-58	0.739879	4.51621	1.97245e-22	0.764229	0.106972	CpG Island
13	57633901	57634200	PCDH17	Exon	4.31788	2.18549e-44	0.680116	4.09972	4.28226e-13	0.676293	0.106959	CpG Island
12	39145201	39145500	KIF21A	Exon	3.76576	1.81445e-48	0.659589	3.78693	3.06983e-16	0.665137	0.106869	CpG Island
7	4861801	4862100	PAPOLB	Promoter	2.89308	3.28391e-98	0.715557	1.94827	6.48869e-23	0.512515	0.106782	CpG Island
17	37745401	37745700	HNF1B	Promoter	4.59474	2.82645e-40	0.519949	4.07886	1.6806e-10	0.512305	0.106709	CpG Island
6	133889401	133889700	TARID	Exon	4.48941	3.18788e-109	0.6113	4.5408	2.8902e-36	0.616298	0.106696	CpG Island
15	93109801	93110100	RGMA	Distal Intergenic	3.51149	4.07655e-75	0.728034	1.88857	3.51139e-16	0.541888	0.106696	CpG Island
2	104843101	104843400	PANTR1	Exon	4.71684	9.62135e-35	0.595872	4.51325	3.04094e-10	0.595253	0.106672	CpG Island
6	37648801	37649100	MDGA1	Exon	2.96705	2.4015e-48	0.736512	3.50334	1.26274e-29	0.795072	0.106609	CpG Island
6	26613901	26614200	ABT1	Distal Intergenic	4.38951	3.57225e-43	0.543717	4.46665	3.42491e-14	0.548655	0.106596	CpG Island
12	106594501	106594800	LOC100287944	Intron	3.5209	2.64999e-73	0.687072	3.75897	3.83214e-27	0.704478	0.106519	Open Sea
17	38578501	38578800	SRCIN1	Exon	3.97702	8.49471e-44	0.615332	4.42616	6.0188e-17	0.628453	0.106487	CpG Island
8	75404101	75404400	HNF4G	Distal Intergenic	5.34698	7.66844e-77	0.630289	3.83875	7.6575e-16	0.599448	0.106466	Shelf
2	176082901	176083200	EVX2	Intron	5.35644	7.01382e-162	0.820715	4.00719	2.47377e-38	0.78141	0.10635	CpG Island
19	18870001	18870300	GDF1	3' UTR	4.25502	2.25557e-222	0.709188	4.13101	1.83466e-101	0.712148	0.106291	CpG Island
6	137489401	137489700	OLIG3	Downstream	4.74802	1.76835e-160	0.719687	2.81487	1.24291e-19	0.615036	0.10621	Shore
1	119008501	119008800	LOC105378933	Distal Intergenic	5.14727	3.3031e-62	0.62199	4.00818	5.22195e-13	0.598817	0.106154	CpG Island
2	19355701	19356000	OSR1	Exon	4.30648	4.16823e-110	0.751089	1.90196	1.56688e-11	0.505817	0.106108	Shore
5	123094801	123095100	PRDM6	Intron	4.90079	4.30448e-178	0.649716	3.85226	5.17893e-41	0.628047	0.10599	CpG Island
13	53200801	53201100	LINC01065	Exon	3.71032	4.20427e-155	0.805492	3.38555	2.24661e-51	0.786438	0.105888	CpG Island
3	15118801	15119100	RBSN	Distal Intergenic	1.97758	1.06395e-49	0.562319	2.6466	6.82988e-36	0.668292	0.105556	Open Sea
9	121736101	121736400	DAB2IP	Intron	3.92582	1.42341e-38	0.698368	3.94619	5.17618e-13	0.703149	0.10545	CpG Island
16	51154501	51154800	SALL1	Intron	4.04238	2.1642e-98	0.74613	4.54529	3.15579e-42	0.767604	0.105448	CpG Island
2	72919801	72920100	EMX1	Intron	4.75686	2.70476e-34	0.630068	4.51143	5.81803e-10	0.627849	0.105406	CpG Island
4	140498101	140498400	MGAT4D	Promoter	4.16925	5.22515e-27	0.56135	4.70193	6.91523e-10	0.577327	0.105297	CpG Island
1	60073801	60074100	C1orf87	Promoter	4.80713	5.24447e-48	0.640604	4.00638	2.35548e-11	0.618636	0.105239	CpG Island
2	25277401	25277700	DNMT3A	Intron	4.16058	1.68202e-198	0.806129	2.50373	3.87356e-40	0.676576	0.105179	CpG Island
13	112061401	112061700	SOX1-OT	Intron	5.08192	1.69208e-37	0.637901	5.05493	8.02552e-12	0.641541	0.10517	CpG Island
1	220891801	220892100	HLX	Distal Intergenic	3.9159	4.42466e-151	0.656628	2.19031	1.02781e-31	0.549217	0.105143	CpG Island
1	147073201	147073500	RNVU1-8	Distal Intergenic	3.57866	6.24635e-46	0.633622	2.29826	2.87304e-08	0.519274	0.10514	Shore
17	34637401	34637700	TMEM132E	Exon	4.10732	2.90872e-92	0.771725	2.0235	1.36801e-14	0.576736	0.105088	CpG Island
6	100463701	100464000	SIM1	5' UTR	4.99709	2.06801e-72	0.676044	3.46208	3.09064e-12	0.623009	0.105078	Shore
14	99246901	99247200	BCL11B	Intron	5.04194	6.70194e-103	0.76718	3.2278	1.15681e-18	0.689307	0.105062	CpG Island
2	44944501	44944800	SIX3	3' UTR	5.3873	1.9106e-87	0.839025	4.66787	3.26735e-25	0.82275	0.104967	CpG Island
1	118989301	118989600	TBX15	Promoter	4.92468	6.0202e-266	0.75185	3.62919	3.32e-72	0.718924	0.104937	CpG Island
10	93063301	93063600	CYP26C1	3' UTR	4.38286	1.15346e-169	0.781795	1.96106	1.34181e-22	0.57321	0.104746	CpG Island
6	105994201	105994500	PRDM1	Intron	5.23266	9.05698e-67	0.684951	5.07284	9.31855e-21	0.686085	0.104623	CpG Island
5	3600301	3600600	IRX1	Intron	4.82303	1.04208e-80	0.637591	2.63839	1.47116e-11	0.552004	0.104606	CpG Island
6	168101401	168101700	FRMD1	Promoter	5.0155	2.61209e-81	0.855038	4.53908	9.53793e-29	0.839966	0.104601	CpG Island
2	19353301	19353600	OSR1	Exon	3.05938	4.64609e-94	0.693125	2.09894	2.79423e-32	0.59709	0.104537	CpG Island
19	1468501	1468800	APC2	Exon	5.14018	2.07654e-25	0.58454	5.38199	3.44395e-08	0.592048	0.104494	CpG Island
16	54933001	54933300	IRX5	Exon	4.74682	2.04175e-46	0.589919	4.35186	1.5779e-13	0.587144	0.104472	CpG Island
2	176150101	176150400	MIR10B	Promoter	4.08072	7.65637e-167	0.63496	3.47516	2.95472e-34	0.615021	0.104327	CpG Island
17	36728701	36729000	MRM1	Distal Intergenic	3.49027	6.96844e-55	0.693922	3.25629	2.23708e-14	0.662931	0.104302	Open Sea
2	120443401	120443700	LINC01101	Distal Intergenic	4.18941	1.30703e-184	0.800001	2.79464	2.01643e-27	0.649465	0.104217	Shore
1	16521001	16521300	RNVU1-18	Intron	3.0962	6.5483e-67	0.687754	4.22799	6.66103e-39	0.758076	0.104193	CpG Island
11	116358301	116358600	LINC02702	Distal Intergenic	3.81269	1.56948e-117	0.720779	2.07131	7.00916e-13	0.527665	0.10414	Open Sea
13	78607201	78607500	OBI1-AS1	Exon	5.15004	6.71002e-203	0.835321	5.01272	3.07635e-63	0.835807	0.103941	CpG Island
6	10390201	10390500	TFAP2A-AS2	Downstream	5.38593	7.69626e-196	0.812778	4.22417	1.96966e-49	0.789865	0.103875	CpG Island
2	172108201	172108500	DLX2-DT	Intron	4.59469	6.43356e-234	0.731561	4.69212	4.39131e-95	0.740683	0.103753	CpG Island
7	8442301	8442600	NXPH1	Intron	5.21204	8.71322e-115	0.769845	4.63021	2.67877e-32	0.760609	0.103635	CpG Island
13	112107601	112107900	SOX1-OT	Exon	3.99977	3.13209e-137	0.719933	2.72033	2.12626e-17	0.605485	0.103527	Shore
5	79112101	79112400	DMGDH	Intron	4.58117	1.9163e-45	0.655164	4.03414	1.2375e-11	0.637899	0.103492	Open Sea
18	47246701	47247000	SKOR2	Exon	4.74093	4.70158e-65	0.715851	4.00425	7.64738e-18	0.695855	0.10348	CpG Island
6	99618601	99618900	PRDM13	Distal Intergenic	3.61756	1.13949e-120	0.774625	4.17761	2.69496e-50	0.812294	0.103103	CpG Island
15	90065101	90065400	ZNF710	Intron	3.36522	4.71025e-63	0.563923	3.04862	3.74775e-21	0.555418	0.103034	Shelf
7	35253601	35253900	TBX20	Promoter	4.73483	7.19363e-51	0.621238	4.01028	1.1733e-12	0.606268	0.102785	CpG Island
2	176085301	176085600	EVX2	Promoter	4.71627	8.69073e-31	0.609531	4.54999	3.60186e-09	0.61026	0.102774	CpG Island
5	141392701	141393000	PCDHGA8	Promoter	1.63094	1.89048e-59	0.515822	2.92206	2.05095e-57	0.704661	0.102668	CpG Island
2	44928601	44928900	LINC01833	Intron	5.23589	5.48452e-39	0.698103	5.3402	4.18134e-12	0.702678	0.102625	CpG Island
9	120869101	120869400	PHF19	Exon	4.16023	8.29996e-22	0.51546	4.98509	2.68632e-08	0.533781	0.102481	CpG Island
9	96877201	96877500	ZNF782	Promoter	4.40548	5.41878e-179	0.826639	4.32745	4.81599e-70	0.832923	0.102333	CpG Island
2	234950701	234951000	SH3BP4	Promoter	3.25511	3.554e-53	0.573969	2.62677	1.34516e-12	0.530333	0.102161	Shore
15	100880701	100881000	LOC105369201	3' UTR	3.7564	8.09094e-40	0.529723	3.86898	1.6067e-13	0.534917	0.10213	CpG Island
1	181482001	181482300	CACNA1E	Intron	3.54936	1.10697e-160	0.800672	3.58836	8.45243e-85	0.815323	0.102031	CpG Island
10	101237101	101237400	LBX1-AS1	Exon	5.40114	1.30708e-208	0.819534	2.67685	4.5299e-27	0.666622	0.101912	Shore
6	26017801	26018100	H1-1	Promoter	3.51826	2.51677e-96	0.734251	3.80088	1.9829e-33	0.755586	0.10191	Shelf
9	121736401	121736700	DAB2IP	Intron	4.23894	1.2994e-40	0.670203	4.39405	3.622e-14	0.676349	0.101898	CpG Island
12	30170101	30170400	TMTC1	Distal Intergenic	4.40354	1.09683e-48	0.583447	4.66871	7.56869e-17	0.591855	0.101838	CpG Island
13	24745801	24746100	RNF17	Exon	5.32742	2.2086e-156	0.847544	3.18048	1.51746e-29	0.732429	0.101615	CpG Island
3	16884001	16884300	PLCL2	Intron	3.15836	3.06821e-32	0.5494	3.33061	2.74513e-11	0.562672	0.101603	CpG Island
4	154490401	154490700	DCHS2	Exon	4.3586	1.3381e-53	0.747005	4.31178	6.47173e-17	0.746359	0.101581	CpG Island
2	176104801	176105100	HOXD11	Intron	5.6836	4.39081e-120	0.831597	4.98348	1.96209e-34	0.822543	0.1015	CpG Island
7	151448101	151448400	CRYGN	Distal Intergenic	2.69704	7.889e-47	0.648474	2.24178	6.12999e-12	0.564228	0.101493	CpG Island
2	174340501	174340800	SP9	Distal Intergenic	5.27511	1.15819e-38	0.675935	4.8679	4.98836e-11	0.67133	0.101463	CpG Island
13	111921301	111921600	LINC00354	Distal Intergenic	2.32203	1.49122e-17	0.521025	2.88702	2.58016e-07	0.588077	0.101441	CpG Island
1	47434201	47434500	FOXD2-AS1	Promoter	2.94562	1.59127e-21	0.539463	2.3995	8.26652e-06	0.50124	0.101316	CpG Island
17	39165601	39165900	ARL5C	Promoter	2.94872	3.64081e-106	0.698203	3.04098	5.32726e-55	0.712663	0.101299	CpG Island
1	6460501	6460800	ESPN	3' UTR	3.47888	2.14174e-81	0.647419	4.10597	4.75872e-37	0.678302	0.101121	CpG Island
13	27921901	27922200	PDX1	Intron	4.51629	2.4509e-72	0.618858	2.67281	3.14284e-09	0.503005	0.10107	CpG Island
10	49768501	49768800	OGDHL	Distal Intergenic	4.24063	4.66392e-49	0.687229	3.86619	3.87312e-14	0.674245	0.100947	CpG Island
6	1601701	1602000	FOXCUT	Promoter	2.05028	1.34624e-98	0.616039	2.44906	4.20621e-67	0.706314	0.100908	CpG Island
10	22477201	22477500	PIP4K2A	5' UTR	2.84109	1.05644e-85	0.709623	2.46361	8.74809e-31	0.676062	0.100736	CpG Island
6	42727201	42727500	ATP6V0CP3	Promoter	2.49392	1.55502e-15	0.506072	3.21191	4.01228e-07	0.568788	0.100676	CpG Island
2	45000901	45001200	SIX2	Distal Intergenic	5.40972	0	0.893567	4.47597	3.71982e-109	0.872351	0.100674	CpG Island
7	27192001	27192300	HOXA11-AS	Intron	3.12652	1.6608e-57	0.696907	3.79746	1.32033e-30	0.742156	0.100647	CpG Island
1	62194801	62195100	L1TD1	Promoter	3.96705	1.02813e-118	0.523	4.09498	2.10837e-47	0.530264	0.100556	CpG Island
15	89379301	89379600	MIR9-3HG	Promoter	4.1868	2.78267e-133	0.826201	3.73871	1.0699e-43	0.806495	0.100522	CpG Island
2	104842801	104843100	PANTR1	Intron	5.24531	2.93223e-48	0.69298	4.74526	2.57853e-13	0.686685	0.100497	CpG Island
9	21967201	21967500	MTAP	Exon	4.57747	4.25342e-125	0.571601	3.5753	3.09224e-27	0.548882	0.10047	Shore
6	26017201	26017500	H1-1	Promoter	2.84767	2.96213e-66	0.613599	3.1172	8.58657e-23	0.635048	0.100458	Shelf
5	135031501	135031800	PITX1	Exon	5.07354	1.58456e-65	0.792471	4.1006	1.53711e-15	0.758941	0.100429	CpG Island
16	1991701	1992000	SYNGR3	5' UTR	4.76997	2.79501e-42	0.676581	5.04897	3.98417e-14	0.685531	0.100426	CpG Island
7	128201401	128201700	MIR129-1	Distal Intergenic	4.79972	8.23785e-61	0.653317	4.71563	5.97799e-19	0.655909	0.10042	CpG Island
9	95553001	95553300	PTCH1	Distal Intergenic	2.8377	5.28333e-36	0.653063	1.93345	2.88524e-07	0.523093	0.100274	CpG Island
6	100464001	100464300	SIM1	Intron	4.8655	7.58257e-60	0.726201	3.89156	6.50758e-15	0.699587	0.100226	CpG Island
8	98948101	98948400	OSR2	Promoter	5.00632	8.76188e-30	0.558129	5.0586	3.54847e-09	0.56151	0.100182	CpG Island
14	92514301	92514600	RIN3	Intron	5.38388	1.05142e-128	0.817332	5.36727	6.03222e-47	0.82232	0.10008	CpG Island
4	7965301	7965600	ABLIM2	3' UTR	2.07866	4.27615e-33	0.512035	2.24043	1.35189e-11	0.542642	0.0998258	Open Sea
2	176081101	176081400	EVX2	Intron	4.67684	1.58856e-121	0.590165	4.18588	1.67417e-33	0.584811	0.0997075	CpG Island
17	44558701	44559000	FZD2	Exon	1.91591	1.37732e-46	0.554022	1.96299	1.19806e-19	0.573742	0.099476	CpG Island
4	183097801	183098100	WWC2-AS2	Exon	3.88958	1.48685e-152	0.788161	3.74424	1.64368e-64	0.781529	0.0994112	CpG Island
17	82241101	82241400	CSNK1D	Intron	2.8118	3.64241e-79	0.633462	2.03245	6.84445e-13	0.516322	0.099302	Shore
7	32761801	32762100	LINC00997	Exon	3.90511	2.89701e-179	0.850165	1.62429	1.78736e-33	0.506367	0.0992853	CpG Island
11	31802701	31803000	PAX6	Promoter	5.04658	1.57799e-55	0.673218	3.57951	5.58972e-10	0.618293	0.0992705	Shore
20	56627101	56627400	TFAP2C	Promoter	4.80413	1.33735e-123	0.601695	4.36592	1.02501e-38	0.599248	0.0989799	CpG Island
1	180233101	180233400	LHX4	Intron	5.16046	1.52825e-54	0.717311	4.27973	3.20352e-13	0.695547	0.0989076	CpG Island
4	173501401	173501700	HAND2-AS1	Distal Intergenic	4.07539	1.7822e-124	0.681576	2.68739	1.0757e-23	0.597373	0.0987896	Shore
1	47439301	47439600	FOXD2	Exon	4.1837	3.85819e-82	0.820516	2.88504	3.21084e-20	0.721941	0.098752	CpG Island
19	1467001	1467300	APC2	Exon	3.75208	2.3634e-33	0.627889	4.25071	3.56092e-12	0.649658	0.098732	CpG Island
7	19112401	19112700	TWIST1	Exon	4.93224	8.38596e-52	0.675112	3.31294	6.99679e-10	0.611985	0.0987305	CpG Island
7	100477201	100477500	TSC22D4	Promoter	4.26701	4.37579e-91	0.672881	2.61403	5.61308e-11	0.525923	0.098477	Shore
21	36693301	36693600	SIM2	Distal Intergenic	5.0255	5.9855e-172	0.836899	4.67478	1.03368e-55	0.832751	0.0984653	CpG Island
20	21391801	21392100	NKX2-4	Distal Intergenic	4.42835	9.7072e-253	0.839562	3.24971	1.03915e-56	0.777717	0.0984585	CpG Island
8	69711301	69711600	SLCO5A1	Intron	3.27001	1.14949e-93	0.725336	3.0075	4.88945e-26	0.707137	0.0984063	Open Sea
5	141421201	141421500	PCDHGA11	Promoter	4.3341	7.15979e-162	0.825032	4.98994	3.12896e-83	0.85052	0.0983886	CpG Island
13	27970501	27970800	CDX2	Promoter	4.64586	2.27744e-54	0.553415	4.22542	5.93286e-16	0.549164	0.0983729	CpG Island
5	171314401	171314700	TLX3	Distal Intergenic	4.81233	1.12475e-124	0.592666	3.87328	2.0456e-42	0.580092	0.0982711	CpG Island
15	89360101	89360400	MIR9-3HG	Promoter	4.96551	7.15887e-44	0.65294	4.79283	4.17385e-13	0.653226	0.0981492	CpG Island
17	31559701	31560000	MIR193A	Promoter	2.82929	4.38324e-15	0.534781	3.35588	5.25062e-06	0.61191	0.0981117	CpG Island
11	31803901	31804200	PAX6	Promoter	3.6199	5.12205e-39	0.610843	2.66926	2.51295e-07	0.556215	0.0980381	CpG Island
14	60486001	60486300	C14orf39	Promoter	5.24315	2.60952e-59	0.73375	4.8029	1.22129e-16	0.728359	0.097971	CpG Island
18	57427801	57428100	ONECUT2	Exon	4.70784	7.37669e-169	0.775236	5.14319	9.93865e-64	0.7894	0.0979416	CpG Island
2	222298201	222298500	CCDC140	Promoter	5.0141	1.20059e-71	0.730621	4.80777	1.26446e-21	0.730685	0.0978977	CpG Island
9	124016401	124016700	LHX2	Intron	5.51378	1.07382e-132	0.783183	2.96486	1.2125e-14	0.634353	0.0978453	CpG Island
17	49890301	49890600	TAC4	Intron	2.61704	8.91828e-48	0.551151	2.58822	4.50152e-14	0.549049	0.09781	CpG Island
19	51601201	51601500	ZNF175	Exon	2.98584	6.01745e-34	0.546437	3.43268	1.04901e-14	0.571927	0.0978004	CpG Island
1	156845101	156845400	INSRR	Exon	4.26969	1.75569e-42	0.59969	4.73919	6.95771e-16	0.61434	0.0977988	CpG Island
14	95714101	95714400	TCL1A	Promoter	3.0769	2.71579e-127	0.765913	2.67915	2.1543e-54	0.715973	0.0976657	CpG Island
8	143939101	143939400	PLEC	Promoter	4.14334	2.67315e-33	0.621728	4.07144	9.57777e-11	0.621793	0.0975996	Shelf
9	126623701	126624000	LMX1B	Intron	4.7626	1.97049e-112	0.614243	4.52241	3.80327e-35	0.613962	0.0975421	CpG Island
12	51721801	51722100	SCN8A	Exon	3.44573	2.54845e-101	0.710869	3.48505	4.4696e-40	0.719326	0.0975211	CpG Island
8	23726701	23727000	NKX2-6	Exon	4.82638	2.56497e-43	0.54334	4.66802	3.80197e-13	0.544639	0.0975002	CpG Island
13	57633001	57633300	PCDH17	Exon	3.40834	7.21883e-45	0.730878	3.51525	2.8093e-15	0.742515	0.097423	CpG Island
7	27156301	27156600	HOXA7	Promoter	5.26304	3.19381e-58	0.638605	5.2653	1.538e-18	0.642764	0.0973093	CpG Island
14	50943301	50943600	PYGL	Intron	4.76477	8.61811e-67	0.644567	3.17238	2.34319e-10	0.579012	0.0972971	Shore
8	8811601	8811900	MFHAS1	Intron	2.71776	4.63526e-88	0.625918	2.31813	1.95045e-15	0.539547	0.0972442	Open Sea
8	64369501	64369800	LINC01414	Promoter	4.93849	1.09206e-33	0.597969	3.29088	2.7522e-06	0.526432	0.0972264	CpG Island
5	132747601	132747900	CCNI2	Promoter	2.6319	1.14437e-31	0.551527	3.27078	7.2114e-14	0.665427	0.0971908	CpG Island
3	12967201	12967500	IQSEC1	Promoter	5.5335	5.07964e-48	0.736014	4.60094	8.45655e-12	0.713585	0.0970627	CpG Island
7	122310601	122310900	FEZF1-AS1	5' UTR	4.85295	2.15023e-40	0.568666	4.56366	1.21899e-11	0.567361	0.0969879	CpG Island
12	1796701	1797000	CACNA2D4	Intron	5.11319	2.02293e-29	0.570527	5.31338	1.50256e-09	0.578225	0.0969264	CpG Island
17	38574901	38575200	SRCIN1	Exon	2.49366	3.90302e-49	0.529572	2.52663	4.03841e-12	0.521119	0.0968225	Shore
18	79068901	79069200	ATP9B	Promoter	4.84406	8.43644e-45	0.607817	4.74613	2.9411e-14	0.610324	0.0967976	CpG Island
14	103102501	103102800	EXOC3L4	Exon	3.90522	3.03722e-126	0.820384	2.25494	1.25863e-21	0.556089	0.0967091	CpG Island
1	50427301	50427600	DMRTA2	Distal Intergenic	5.01017	4.28863e-41	0.601663	4.8955	1.20278e-12	0.603825	0.096544	CpG Island
7	79454401	79454700	MAGI2-AS3	Exon	5.09742	2.76626e-38	0.542656	3.69256	1.88528e-07	0.508893	0.0965176	CpG Island
9	93951601	93951900	BARX1	3' UTR	5.29509	3.3633e-56	0.711712	5.34154	1.02391e-18	0.717704	0.0964957	CpG Island
8	64587001	64587300	LOC401463	Downstream	5.02685	7.68866e-145	0.751664	4.12672	2.02865e-34	0.731945	0.0964679	Shore
5	2749501	2749800	IRX2	Exon	3.80098	9.19709e-28	0.628297	2.82015	5.84133e-06	0.560962	0.096257	CpG Island
5	10333501	10333800	MARCHF6	Distal Intergenic	4.71586	1.56676e-40	0.651594	5.72511	1.21587e-16	0.673465	0.0962457	CpG Island
18	59272801	59273100	RAX	Promoter	5.06514	5.73859e-83	0.687772	5.03639	8.78469e-28	0.692768	0.0961739	CpG Island
7	153888001	153888300	DPP6	Intron	4.4028	1.39984e-30	0.55606	3.48362	5.83242e-07	0.529059	0.0961617	CpG Island
15	89410201	89410500	MIR9-3HG	Distal Intergenic	4.6355	7.21588e-118	0.708909	2.67234	4.17247e-13	0.543175	0.0961398	Shore
1	1173901	1174200	TTLL10	Promoter	3.04263	3.13276e-20	0.607902	2.37508	1.5941e-05	0.538863	0.0961049	CpG Island
13	27034801	27035100	USP12	Distal Intergenic	3.30633	1.61827e-148	0.749567	2.15651	2.47562e-25	0.539652	0.0960042	Open Sea
2	70885201	70885500	LINC01143	Distal Intergenic	5.59103	2.87602e-169	0.84631	3.58403	5.57127e-32	0.751134	0.0960008	Shelf
4	84482701	84483000	NKX6-1	Distal Intergenic	4.92635	1.45543e-54	0.684499	4.20514	5.79804e-14	0.666163	0.0959613	CpG Island
4	112523101	112523400	NEUROG2-AS1	Intron	5.34844	6.36485e-115	0.71648	4.95226	9.07848e-35	0.715044	0.0956948	CpG Island
3	170419801	170420100	CLDN11	Intron	4.34346	2.05301e-47	0.757251	3.84323	1.45723e-12	0.732815	0.095684	CpG Island
2	176122801	176123100	HOXD-AS2	Exon	5.26867	1.34596e-60	0.777969	4.474	1.13631e-15	0.756505	0.0956375	CpG Island
7	155372401	155372700	BLACE	Distal Intergenic	4.79692	9.27331e-39	0.548544	4.62951	1.31738e-11	0.549057	0.0956265	CpG Island
6	105993901	105994200	PRDM1	Promoter	4.88499	2.13795e-79	0.60841	4.82871	2.29972e-25	0.612583	0.0954748	CpG Island
1	165354001	165354300	LMX1A	Intron	5.18709	1.87893e-123	0.736381	4.01425	8.48651e-26	0.708297	0.0954311	CpG Island
20	46057501	46057800	SLC12A5	3' UTR	4.38556	3.3051e-62	0.714559	3.39176	5.01692e-14	0.674822	0.0953922	CpG Island
18	80171101	80171400	PARD6G-AS1	Exon	4.18323	1.167e-74	0.623753	2.95504	6.52032e-12	0.555471	0.0953838	Open Sea
2	222294901	222295200	PAX3	Intron	4.99987	6.0113e-32	0.561276	4.3486	4.14695e-08	0.549999	0.0953095	CpG Island
14	28785001	28785300	LINC01551	Promoter	4.9	7.58273e-41	0.629825	4.02771	8.34993e-10	0.610816	0.0952442	CpG Island
13	27918601	27918900	PDX1	Promoter	4.41152	1.21845e-63	0.586111	3.14611	9.75943e-11	0.526548	0.0952363	Shore
5	141174001	141174300	PCDHB7	Exon	1.94528	1.03324e-44	0.533167	2.747	1.35363e-30	0.622268	0.0950093	CpG Island
9	124015801	124016100	LHX2	Intron	5.49284	3.82329e-83	0.809177	5.50369	9.88586e-27	0.814434	0.0949885	CpG Island
19	49890001	49890300	IL4I1	3' UTR	2.9177	2.25978e-33	0.605868	3.56736	2.98067e-14	0.670125	0.0948528	CpG Island
1	110067601	110067900	ALX3	Intron	3.35331	6.46915e-160	0.689821	3.39583	1.19195e-68	0.698225	0.0948397	CpG Island
7	97731601	97731900	TAC1	Promoter	5.06681	1.24249e-90	0.625429	3.7789	2.07433e-17	0.593793	0.0947173	CpG Island
2	66446101	66446400	MEIS1	Intron	3.63516	8.21664e-125	0.737289	3.2802	6.8748e-67	0.718215	0.0946495	CpG Island
11	65047801	65048100	NAALADL1	Promoter	3.33714	1.00748e-117	0.618696	3.66923	7.79332e-48	0.637997	0.0946396	CpG Island
3	147396301	147396600	LOC440982	Exon	4.08446	1.43509e-82	0.605145	4.24017	2.50862e-34	0.614332	0.0945382	CpG Island
10	75396601	75396900	ZNF503	Intron	4.80371	7.61433e-134	0.82056	3.42904	6.64239e-32	0.757913	0.0943377	CpG Island
9	36987001	36987300	PAX5	Intron	5.57212	5.61998e-194	0.834487	3.21407	3.73836e-26	0.717729	0.0941738	Shore
7	96992401	96992700	DLX6-AS1	Intron	4.02159	2.61476e-78	0.671599	3.97372	9.4194e-25	0.675408	0.0939991	Open Sea
17	4900501	4900800	C17orf107	5' UTR	2.81035	1.33548e-35	0.641819	2.29459	1.23712e-09	0.584654	0.0939459	CpG Island
20	59994301	59994600	CDH26	Exon	4.6363	2.8154e-91	0.721755	3.0618	1.38785e-12	0.588336	0.093745	Open Sea
7	155373301	155373600	BLACE	Distal Intergenic	4.52242	9.02393e-38	0.537764	4.49158	3.6091e-12	0.542586	0.0936527	CpG Island
2	176067301	176067600	EVX2	Distal Intergenic	4.85741	2.27466e-100	0.639528	4.16866	3.27111e-29	0.630497	0.0936359	CpG Island
1	229431601	229431900	ACTA1	Exon	4.71391	4.14028e-73	0.694318	4.69299	8.96708e-25	0.698569	0.0935806	CpG Island
1	201283801	201284100	PKP1	Promoter	2.29951	1.49003e-26	0.608172	2.72771	1.8923e-12	0.67297	0.0935789	CpG Island
20	9508801	9509100	LAMP5-AS1	Exon	5.02496	3.71306e-192	0.72561	3.98939	6.58257e-53	0.704085	0.0935399	Shore
16	67165201	67165500	HSF4	3' UTR	5.08663	1.26221e-200	0.823065	3.52469	1.07448e-51	0.768629	0.0934643	CpG Island
11	31796701	31797000	PAX6	Intron	5.14095	3.27288e-98	0.735544	2.78474	6.79282e-11	0.581267	0.0934529	Shore
10	99531301	99531600	LINC01475	Promoter	4.60071	8.24524e-105	0.662497	4.26388	7.21125e-32	0.659248	0.093431	CpG Island
9	126618901	126619200	LMX1B	Intron	5.05426	2.13732e-81	0.57791	3.26737	3.30657e-15	0.536719	0.0933429	Shelf
6	27680401	27680700	LINC01012	Exon	3.11032	9.55031e-75	0.672515	3.2364	3.45523e-39	0.69211	0.0932539	Shore
7	157020601	157020900	MNX1-AS1	Distal Intergenic	4.52735	8.56117e-53	0.510603	4.13242	8.09324e-15	0.506676	0.0931896	CpG Island
7	114083401	114083700	FOXP2	Distal Intergenic	5.19849	1.59829e-144	0.750997	3.4605	1.14515e-31	0.699958	0.0931815	Shore
7	32762101	32762400	LINC00997	Exon	3.65804	2.82239e-209	0.825653	1.64117	1.16899e-46	0.555977	0.0931801	CpG Island
12	119145301	119145600	SRRM4	3' UTR	2.28635	2.09578e-55	0.589263	2.06262	1.17961e-13	0.550487	0.0931555	Open Sea
1	6454201	6454500	ESPN	Exon	3.62008	5.52334e-136	0.82055	3.96223	8.41155e-95	0.848763	0.0931426	CpG Island
6	100449301	100449600	SIM1	Exon	4.22249	1.10343e-209	0.875394	4.52009	7.00586e-138	0.892878	0.0931326	CpG Island
17	74352001	74352300	KIF19	Exon	4.57115	1.29684e-215	0.884552	4.73136	6.4862e-74	0.897846	0.0931122	CpG Island
6	104952901	104953200	LIN28B	Intron	4.65588	2.13486e-119	0.717452	4.49211	6.7921e-38	0.719088	0.0929979	CpG Island
13	112640701	112641000	ATP11AUN	Distal Intergenic	5.37687	1.43572e-61	0.717778	3.62079	4.52116e-11	0.642749	0.0929931	Open Sea
13	24746101	24746400	RNF17	Exon	5.52271	2.58331e-121	0.846411	3.48487	1.92744e-22	0.748995	0.0929859	CpG Island
20	21714601	21714900	PAX1	3' UTR	4.57118	3.51699e-53	0.523203	3.53908	1.4228e-12	0.502963	0.0929823	CpG Island
16	31569301	31569600	YBX3P1	Promoter	5.1622	2.3793e-60	0.650319	4.39068	3.03363e-15	0.637968	0.0928638	CpG Island
1	156893101	156893400	PEAR1	Promoter	4.59728	4.53159e-69	0.599777	4.60206	1.79809e-24	0.606442	0.0928499	Shore
10	22335001	22335300	COMMD3-BMI1	Distal Intergenic	4.35123	6.17973e-54	0.749744	5.28731	5.21499e-21	0.782406	0.0928115	CpG Island
14	94768201	94768500	GSC	3' UTR	4.21686	2.4679e-47	0.51851	4.25908	4.71108e-16	0.52393	0.0926841	CpG Island
10	99534001	99534300	NKX2-3	Intron	4.7736	1.41378e-176	0.649061	4.18586	1.01885e-48	0.64032	0.0926636	Shore
22	29480701	29481000	NEFH	Promoter	2.71562	1.32118e-69	0.644592	2.47154	7.19966e-22	0.591602	0.0926362	CpG Island
1	8217301	8217600	LINC01714	Distal Intergenic	4.52307	1.36817e-27	0.513773	4.72238	4.29755e-09	0.520063	0.0925565	CpG Island
11	72243601	72243900	PHOX2A	Promoter	4.34619	1.45082e-118	0.797458	3.97916	2.86178e-37	0.786703	0.0925233	CpG Island
11	75429601	75429900	KLHL35	Promoter	1.88899	4.52678e-39	0.55865	2.09875	6.88796e-16	0.606433	0.0925132	CpG Island
14	56808301	56808600	OTX2	Intron	5.04876	6.05564e-51	0.676502	4.50407	9.29064e-14	0.669547	0.0924945	CpG Island
19	57935101	57935400	ZNF418	Promoter	4.24397	2.80661e-43	0.644119	4.47906	7.9747e-15	0.653447	0.0924497	CpG Island
15	82298701	82299000	ADAMTS7P1	Promoter	2.38922	4.11692e-95	0.662684	2.48325	1.37092e-55	0.686844	0.092383	CpG Island
2	181682401	181682700	NEUROD1	Promoter	5.12033	9.98861e-71	0.635541	2.71345	4.65735e-08	0.52844	0.092273	Shore
14	69571801	69572100	CCDC177	Exon	4.41164	6.55088e-29	0.665809	4.98598	3.11802e-10	0.69179	0.0922645	CpG Island
3	42772501	42772800	CCDC13	Promoter	4.16615	2.63222e-87	0.594433	2.92461	7.93287e-14	0.534265	0.0921962	Shore
1	197913601	197913900	LHX9	Intron	5.12097	1.91818e-95	0.693539	2.91225	2.30559e-12	0.590336	0.092155	Shore
22	29481001	29481300	NEFH	Exon	4.24407	5.65835e-188	0.852213	4.32526	5.703e-73	0.860076	0.0920728	CpG Island
16	51153601	51153900	SALL1	Intron	4.3193	2.28307e-38	0.586708	4.81557	1.41665e-14	0.599763	0.0920532	CpG Island
6	50823301	50823600	TFAP2B	Exon	4.69951	1.74e-40	0.583443	4.19891	3.7093e-11	0.576774	0.0919444	CpG Island
18	23258101	23258400	TMEM241	3' UTR	2.88131	5.42287e-83	0.556032	2.51561	2.08307e-27	0.527412	0.0919349	Open Sea
1	209231701	209232000	LINC01696	Intron	2.62075	1.35219e-83	0.667124	3.05538	2.85646e-49	0.714374	0.091906	CpG Island
10	101776501	101776800	FGF8	Intron	3.63014	1.73986e-28	0.576864	3.65569	4.11034e-09	0.58169	0.0918422	CpG Island
17	50559001	50559300	CACNA1G-AS1	Intron	4.70254	9.54814e-30	0.530877	4.97981	9.34064e-10	0.537439	0.0917621	CpG Island
2	44801701	44802000	CAMKMT	Distal Intergenic	5.29936	1.96463e-138	0.769449	4.80626	1.82386e-44	0.76619	0.0916425	CpG Island
2	3594901	3595200	COLEC11	Promoter	2.01523	1.82874e-71	0.620784	2.46565	8.17872e-54	0.70187	0.0914439	CpG Island
1	90719401	90719700	BARHL2	Exon	5.16351	2.45953e-164	0.781582	4.07964	1.39884e-39	0.753248	0.0914259	CpG Island
19	36257401	36257700	ZNF565	Distal Intergenic	2.32291	7.53732e-14	0.502166	2.36054	7.86017e-05	0.509596	0.091378	Open Sea
8	10732201	10732500	LOC102723313	Intron	2.65774	1.10112e-117	0.650901	2.42072	1.2032e-61	0.62512	0.0913532	CpG Island
2	156321001	156321300	NR4A2	Distal Intergenic	5.21782	7.13936e-100	0.651152	3.03698	8.94702e-13	0.569796	0.0911715	Shore
18	45775501	45775800	SLC14A1	Distal Intergenic	4.1703	1.48777e-24	0.546145	3.55567	2.72978e-06	0.527094	0.0911627	CpG Island
7	27220201	27220500	HOTTIP	Distal Intergenic	5.21273	8.33414e-181	0.791815	3.27521	5.51967e-24	0.679037	0.091114	CpG Island
8	94234501	94234800	CDH17	Distal Intergenic	4.6582	6.35657e-123	0.722723	4.3502	1.95273e-36	0.720833	0.0911131	Open Sea
14	56804401	56804700	OTX2	Intron	6.0421	3.31565e-158	0.858027	3.84984	7.00892e-23	0.707981	0.0911082	Shelf
9	21965101	21965400	MTAP	Intron	5.0418	7.60414e-81	0.711705	5.51006	2.26896e-28	0.721204	0.0910308	CpG Island
3	5096101	5096400	ARL8B	Distal Intergenic	3.90427	8.78154e-53	0.53392	3.37269	5.68339e-15	0.521071	0.0909531	CpG Island
13	99997501	99997800	LINC00554	Promoter	3.88946	3.3917e-55	0.733172	3.94738	1.37698e-19	0.742372	0.0909424	CpG Island
20	57389701	57390000	RBM38-AS1	Intron	4.67816	1.42435e-54	0.714737	3.17497	1.05144e-10	0.653638	0.0909142	CpG Island
12	113077501	113077800	DTX1	Exon	2.06606	1.51085e-23	0.586759	2.07408	2.08164e-09	0.591681	0.0907552	CpG Island
1	213985501	213985800	PROX1-AS1	Exon	4.67881	2.73358e-34	0.573487	4.51427	4.73006e-10	0.573163	0.0906802	CpG Island
9	77019601	77019900	FOXB2	Promoter	5.12843	1.1035e-175	0.811963	4.39969	4.68733e-58	0.798015	0.0906023	CpG Island
19	57106201	57106500	USP29	Distal Intergenic	4.59084	8.94578e-97	0.722064	3.69765	2.69329e-24	0.694106	0.0905997	CpG Island
1	44408101	44408400	RNF220	Intron	4.16133	8.26723e-77	0.682002	3.15025	7.31997e-18	0.639035	0.0905755	CpG Island
8	70069201	70069500	PRDM14	Exon	4.42209	9.25494e-106	0.608629	2.4846	9.12668e-12	0.505225	0.0904963	Shore
9	130659001	130659300	PRDM12	Distal Intergenic	3.98584	8.41996e-46	0.659931	3.40283	6.89991e-11	0.620992	0.0904411	CpG Island
10	49611901	49612200	CHAT	Exon	4.24527	1.50941e-287	0.866306	3.83387	7.34293e-132	0.851746	0.0903648	CpG Island
19	384001	384300	THEG	Exon	3.65367	8.9688e-50	0.646172	3.92237	9.77698e-18	0.659446	0.0903365	CpG Island
19	7868701	7869000	PRR36	3' UTR	4.81969	3.72047e-45	0.662861	4.62571	5.47797e-13	0.661751	0.0902661	CpG Island
11	504001	504300	RNH1	Intron	3.54967	1.21823e-38	0.635174	2.71201	4.52832e-09	0.582523	0.0901588	CpG Island
17	42784201	42784500	WNK4	Exon	3.70108	4.24817e-64	0.702417	2.85053	1.06176e-13	0.631725	0.0900144	CpG Island
14	93787801	93788100	PRIMA1	Promoter	5.15955	9.48858e-189	0.678939	3.72553	9.03916e-43	0.649264	0.0899349	CpG Island
15	34495501	34495800	MIR1233-1	Exon	2.87022	3.24878e-26	0.531804	3.51619	2.1345e-11	0.570553	0.0899284	CpG Island
1	66752401	66752700	TCTEX1D1	Promoter	5.17764	5.54871e-60	0.700952	5.54899	1.23854e-20	0.70971	0.0899088	CpG Island
19	48480301	48480600	CYTH2	3' UTR	3.41166	2.69046e-19	0.598461	2.84523	2.90232e-05	0.554417	0.0897464	CpG Island
7	4862101	4862400	RADIL	Intron	2.92014	7.73522e-108	0.649073	1.87914	1.21923e-16	0.523168	0.0895786	CpG Island
5	141432001	141432300	PCDHGA12	Exon	2.73398	1.09916e-106	0.686594	3.93692	9.7916e-74	0.786763	0.089464	CpG Island
21	34669201	34669500	CLIC6	Promoter	4.79837	2.73838e-31	0.637548	3.99932	6.86479e-08	0.614916	0.089387	CpG Island
5	141399901	141400200	PCDHGB5	Exon	2.25916	1.07184e-136	0.587091	2.97545	7.91173e-100	0.741981	0.089385	CpG Island
5	171315601	171315900	TLX3	Distal Intergenic	5.09962	3.88178e-193	0.650033	4.45454	2.64004e-60	0.643816	0.0893383	CpG Island
19	2250901	2251200	AMH	Exon	4.19201	5.09448e-25	0.630371	4.11282	1.2771e-07	0.628947	0.0893309	CpG Island
5	141403201	141403500	PCDHGB5	Exon	2.83678	5.71126e-116	0.631326	3.44064	9.01835e-61	0.676124	0.0892136	Shelf
15	45111601	45111900	DUOX2	Exon	4.17992	1.16884e-37	0.547184	4.46726	8.61122e-13	0.556584	0.0892131	CpG Island
6	108174601	108174900	NR2E1	5' UTR	5.51329	0	0.886039	4.88043	2.93316e-152	0.879391	0.0891754	CpG Island
17	74354101	74354400	KIF19	Exon	3.34989	2.80144e-100	0.680511	4.68762	3.68959e-61	0.735776	0.088999	CpG Island
1	33306601	33306900	A3GALT2	Exon	3.87292	2.17245e-65	0.72551	3.30554	2.05833e-18	0.698779	0.0889947	CpG Island
20	53660101	53660400	LOC105372672	Distal Intergenic	4.04087	1.26592e-63	0.735252	3.34407	1.69208e-19	0.699689	0.0889713	CpG Island
19	12194701	12195000	LOC100289333	Promoter	3.95234	1.16539e-29	0.510348	3.92477	3.30631e-09	0.512879	0.0889425	CpG Island
9	133539301	133539600	ADAMTSL2	Intron	3.58921	3.6779e-121	0.793023	2.80559	5.31897e-33	0.713952	0.0889408	Open Sea
6	6003001	6003300	NRN1	Exon	4.9628	1.31738e-81	0.72176	4.00867	3.46092e-20	0.699267	0.0888922	CpG Island
10	120948901	120949200	WDR11	Intron	6.02391	8.46119e-169	0.868412	2.22088	3.09626e-17	0.582922	0.0888763	CpG Island
11	128859901	128860200	KCNJ1	Intron	4.08377	3.73297e-28	0.58084	4.57793	2.92845e-10	0.597776	0.0888363	Open Sea
10	92691601	92691900	HHEX	Promoter	5.52071	0	0.877892	1.82383	9.51559e-39	0.568351	0.0888023	CpG Island
14	56812201	56812500	OTX2	Intron	4.83883	2.2405e-85	0.580939	4.039	5.98381e-22	0.570679	0.0887901	CpG Island
17	36884701	36885000	LHX1-DT	Intron	4.32473	1.19076e-62	0.62246	3.25506	8.83414e-12	0.579843	0.0887113	Open Sea
16	1992001	1992300	SYNGR3	5' UTR	5.15006	2.97044e-35	0.633475	5.47605	9.99834e-12	0.643307	0.0886699	CpG Island
14	36583801	36584100	NKX2-8	Promoter	4.03785	4.58174e-206	0.829889	2.26582	8.68639e-81	0.67835	0.0886126	CpG Island
5	171313201	171313500	TLX3	Distal Intergenic	4.01917	3.06001e-69	0.648735	2.72639	1.76604e-10	0.526859	0.0885937	Shore
1	75137101	75137400	LHX8	Exon	4.57994	2.90822e-45	0.522244	4.42764	5.37356e-14	0.524242	0.0884915	CpG Island
13	20142001	20142300	GJA3	Exon	3.2299	1.37982e-28	0.63914	3.72732	4.86181e-12	0.677458	0.0884617	CpG Island
4	30722701	30723000	PCDH7	Exon	4.58616	1.55464e-40	0.555608	3.5682	3.54336e-09	0.529049	0.0884459	CpG Island
15	67033501	67033800	LOC102723493	Intron	3.84362	1.40982e-16	0.52709	5.05639	1.64931e-07	0.567075	0.0882952	Open Sea
3	52372801	52373100	DNAH1	Exon	2.8632	2.42412e-137	0.670586	1.88313	5.71527e-26	0.525337	0.0881409	Open Sea
17	61452301	61452600	TBX4	Promoter	5.37767	1.06554e-74	0.791879	5.17375	4.93923e-23	0.790656	0.0879482	CpG Island
2	238231501	238231800	LINC02610	Promoter	4.25728	2.22871e-45	0.720689	4.8162	3.98e-17	0.742058	0.0879411	CpG Island
2	222304201	222304500	CCDC140	3' UTR	4.98355	4.16893e-54	0.67474	3.1292	6.6508e-08	0.550905	0.0878941	CpG Island
15	67829401	67829700	SKOR1	Intron	5.26841	0	0.811305	4.95449	4.71692e-116	0.810382	0.0878269	CpG Island
10	49611301	49611600	CHAT	Exon	3.94909	1.84421e-26	0.565705	3.59532	3.88719e-07	0.552419	0.0876942	CpG Island
20	3072001	3072300	OXT	Promoter	4.48291	1.85268e-24	0.584009	5.23516	5.13494e-09	0.601587	0.087662	CpG Island
22	19765801	19766100	TBX1	Exon	4.69803	2.94195e-32	0.684512	3.16046	6.19162e-06	0.602067	0.0876345	CpG Island
14	99246301	99246600	BCL11B	Intron	4.80269	2.10712e-40	0.636539	4.6819	2.7068e-12	0.637456	0.0876213	CpG Island
12	113463901	113464200	LHX5	Intron	5.03705	2.63646e-29	0.610155	4.73039	1.31233e-08	0.605936	0.0875806	CpG Island
16	54938101	54938400	IRX5	Exon	4.90338	3.38032e-120	0.652893	4.58133	7.33974e-34	0.651047	0.0874113	CpG Island
6	30452701	30453000	HLA-E	Intron	4.26209	9.72369e-93	0.636618	2.18704	2.48397e-11	0.513441	0.0872755	Shore
3	147409801	147410100	LOC440982	5' UTR	4.21029	1.51853e-48	0.697642	4.1184	7.92208e-16	0.699385	0.0872033	CpG Island
20	9507601	9507900	LAMP5-AS1	Intron	5.20963	7.55641e-54	0.737705	4.01374	1.40057e-11	0.705019	0.087183	Shore
10	132784201	132784500	NKX6-2	3' UTR	4.19756	6.13501e-131	0.841742	3.66977	1.93789e-45	0.809018	0.0871787	CpG Island
19	4057801	4058100	ZBTB7A	Intron	2.6729	1.81962e-114	0.657499	3.14617	4.66032e-29	0.700136	0.0871125	Shore
9	133589401	133589700	FAM163B	Distal Intergenic	3.2277	1.69514e-54	0.622526	2.61124	1.73007e-10	0.519732	0.0870757	Shelf
9	37028401	37028700	PAX5	Intron	5.26345	6.31201e-214	0.787843	3.11432	9.69027e-26	0.675256	0.087062	Shore
8	71842201	71842500	MSC-AS1	3' UTR	4.68418	3.43338e-43	0.703444	4.35348	2.44393e-12	0.695761	0.0870089	CpG Island
2	98823301	98823600	CRACDL	Exon	2.1703	1.97271e-116	0.626289	2.59174	6.43129e-51	0.685828	0.0869372	CpG Island
4	165493201	165493500	CPE	Exon	4.00138	1.71152e-94	0.602293	2.71372	1.57494e-13	0.52394	0.086909	Open Sea
7	129783001	129783300	MIR183	Distal Intergenic	5.83926	0	0.92037	5.48725	9.36874e-151	0.920961	0.0868809	CpG Island
9	93958801	93959100	BARX1-DT	Exon	5.09583	8.61943e-58	0.663482	5.12354	2.78334e-18	0.667929	0.086872	CpG Island
15	59996401	59996700	FOXB1	Distal Intergenic	5.29518	2.01006e-110	0.695202	3.96753	1.22267e-21	0.664996	0.0868654	Shore
7	122299801	122300100	FEZF1-AS1	Downstream	4.60021	3.1144e-49	0.554703	3.98147	1.73939e-12	0.545435	0.0868613	CpG Island
5	175878901	175879200	CPLX2	Exon	4.71053	1.31768e-211	0.867064	4.92357	1.99261e-74	0.876468	0.0867774	Open Sea
5	141151501	141151800	PCDHB6	Exon	2.34927	5.644e-53	0.600539	2.95367	2.52655e-31	0.665202	0.0867227	CpG Island
2	66445501	66445800	MEIS1	Intron	3.78239	6.14156e-112	0.793704	2.9877	3.09928e-37	0.736835	0.0866704	CpG Island
6	33975601	33975900	MIR1275	Distal Intergenic	4.51719	9.20176e-63	0.732659	3.71184	2.6957e-14	0.701175	0.0866225	Open Sea
12	121793401	121793700	RHOF	Promoter	5.14359	2.31432e-65	0.674841	4.84982	1.22536e-19	0.673741	0.0866124	CpG Island
5	55223701	55224000	MCIDAS	Intron	5.21643	1.24835e-272	0.772942	2.91572	4.33795e-29	0.652134	0.08657	CpG Island
2	174328801	174329100	LINC01305	Exon	5.09893	4.05763e-223	0.737955	4.75048	7.86791e-68	0.734911	0.0865397	CpG Island
14	60510601	60510900	C14orf39	Intron	5.07144	4.24111e-92	0.654626	4.03764	1.45492e-23	0.63823	0.0863943	CpG Island
12	130163701	130164000	FZD10	Exon	4.58904	5.81054e-73	0.814358	2.57806	2.92796e-10	0.65651	0.0863828	CpG Island
16	54937201	54937500	IRX5	Intron	4.51452	7.48925e-28	0.512758	4.3254	4.02244e-08	0.511961	0.0863589	CpG Island
8	71842501	71842800	MSC-AS1	3' UTR	4.28803	6.85168e-36	0.5751	3.79876	2.32074e-09	0.565075	0.0861816	CpG Island
7	78040201	78040500	MAGI2	Intron	3.28307	1.41506e-60	0.749889	2.43836	7.75791e-22	0.646262	0.086171	CpG Island
16	88634701	88635000	IL17C	Distal Intergenic	4.46753	1.34699e-57	0.798503	4.66211	3.43025e-21	0.807042	0.0861279	CpG Island
6	28091101	28091400	ZSCAN12P1	Promoter	2.07412	2.37076e-52	0.619071	2.62231	3.91233e-59	0.706471	0.0860835	Open Sea
8	70069501	70069800	PRDM14	Exon	4.62167	6.29054e-75	0.669954	4.51767	5.98239e-26	0.674708	0.086079	CpG Island
7	8442601	8442900	NXPH1	Intron	5.18638	2.4476e-120	0.801004	4.67004	2.87112e-39	0.793802	0.0860581	CpG Island
10	75396301	75396600	ZNF503	Intron	4.7297	1.08718e-114	0.847855	3.1787	2.97814e-23	0.739604	0.0860312	CpG Island
21	44706301	44706600	TSPEAR	Intron	5.32982	2.71405e-153	0.854114	4.11848	3.85112e-46	0.820884	0.08597	Shore
17	36884401	36884700	LHX1-DT	Intron	4.62616	6.63395e-58	0.742575	4.44188	2.07395e-15	0.729823	0.0859153	Open Sea
13	78597001	78597300	OBI1-AS1	Exon	4.78549	1.52422e-68	0.542315	3.83278	6.62446e-15	0.526083	0.0858811	CpG Island
2	176082001	176082300	EVX2	Exon	5.17123	1.17446e-295	0.803096	4.43514	3.12798e-107	0.792639	0.0858787	CpG Island
17	44559301	44559600	FZD2	3' UTR	2.78689	1.64029e-84	0.634251	1.80991	5.13958e-19	0.517372	0.0858096	CpG Island
1	75124501	75124800	LHX8	Distal Intergenic	2.18113	2.2445e-64	0.627443	2.04562	5.49323e-24	0.597669	0.0858017	Shore
5	141402901	141403200	PCDHGA9	Promoter	3.25238	2.06471e-95	0.708275	3.40209	1.78281e-34	0.72712	0.0857513	Shelf
19	12513301	12513600	ZNF709	Intron	3.10935	1.58823e-49	0.647544	3.37764	2.24302e-20	0.667685	0.0857244	CpG Island
1	217138201	217138500	ESRRG	Promoter	4.82298	3.95027e-61	0.583733	3.58186	9.32155e-14	0.558591	0.0856984	CpG Island
19	29530201	29530500	VSTM2B	Exon	4.38807	1.43011e-27	0.514806	4.79526	6.57119e-10	0.527309	0.0856438	CpG Island
1	40884001	40884300	CITED4	Distal Intergenic	2.96873	5.82338e-29	0.651717	2.18006	4.13737e-06	0.540304	0.085527	CpG Island
22	19723501	19723800	SEPT5-GP1BB	5' UTR	5.51599	7.29609e-93	0.813021	2.16141	1.17827e-08	0.566077	0.0855081	CpG Island
19	11674201	11674500	ZNF833P	Intron	3.40529	1.53069e-72	0.738548	3.84719	6.40748e-28	0.767158	0.0854937	CpG Island
8	98951401	98951700	OSR2	3' UTR	4.86382	8.51838e-140	0.775809	2.89848	3.07857e-18	0.604447	0.0853295	Shelf
20	3093301	3093600	AVP	Distal Intergenic	3.56043	2.72319e-172	0.705653	2.00013	1.44839e-39	0.572649	0.0852893	CpG Island
1	19274101	19274400	AKR7L	Promoter	3.16918	1.3175e-60	0.760553	3.24169	2.03246e-28	0.766782	0.0852283	CpG Island
4	173523901	173524200	HAND2-AS1	Downstream	4.81642	7.77499e-169	0.622009	2.95293	5.52326e-24	0.555879	0.0852123	Shore
6	104941501	104941800	LIN28B	Intron	4.37332	5.35769e-71	0.532017	4.07332	5.0577e-22	0.528831	0.085208	CpG Island
19	1470001	1470300	APC2	3' UTR	4.94602	1.22979e-20	0.512853	4.62829	5.6683e-06	0.508358	0.085156	CpG Island
3	105353701	105354000	ALCAM	Distal Intergenic	2.8549	1.66653e-57	0.714398	2.00749	7.07529e-15	0.587965	0.0851475	CpG Island
6	5994301	5994600	NRN1	Distal Intergenic	4.31509	3.72582e-145	0.702358	2.04826	6.57806e-15	0.533975	0.085132	Shore
5	73380601	73380900	LINC02230	Distal Intergenic	4.90923	0	0.863087	2.9396	5.05337e-84	0.756874	0.0851227	CpG Island
11	14905201	14905500	CALCB	Promoter	5.08565	4.09638e-154	0.76948	5.68983	3.21553e-58	0.782836	0.0850773	CpG Island
1	152107801	152108100	TCHH	Exon	3.47583	2.78915e-102	0.774972	4.03961	3.62517e-55	0.821476	0.0850697	CpG Island
1	118984201	118984500	TBX15	Intron	5.0805	0	0.873438	4.24543	1.13564e-124	0.854559	0.0850465	CpG Island
19	58356301	58356600	A1BG	Exon	3.82229	1.17518e-159	0.832557	3.58081	6.8076e-57	0.805616	0.0850239	CpG Island
2	45006301	45006600	SIX2	Exon	5.45851	2.34867e-129	0.835124	2.58886	2.35094e-15	0.637032	0.0849111	Shore
2	104863801	104864100	LINC01159	Intron	5.12589	5.21201e-179	0.83387	4.95041	3.622e-63	0.834466	0.084909	CpG Island
1	63316501	63316800	LINC00466	Promoter	2.65214	5.03334e-59	0.620614	2.57606	4.01235e-17	0.610248	0.0848733	CpG Island
4	107101	107400	ZNF718	Exon	2.62145	2.63871e-67	0.547401	3.04941	2.11812e-33	0.58336	0.0848672	CpG Island
10	69569101	69569400	NEUROG3	Downstream	5.15143	2.50786e-77	0.722758	4.95958	5.00232e-23	0.72273	0.084749	Shelf
2	176099401	176099700	HOXD12	Promoter	5.19056	3.78436e-225	0.739419	5.01005	1.57395e-79	0.742084	0.0846725	CpG Island
5	93597001	93597300	NR2F1	Distal Intergenic	4.52755	8.81105e-42	0.619525	2.62309	3.83712e-06	0.533016	0.0845555	Shore
2	38960101	38960400	LOC375196	Promoter	3.00387	1.87194e-58	0.705713	3.47005	1.61529e-26	0.766417	0.0845334	CpG Island
1	118984801	118985100	TBX15	Intron	5.17034	1.0328e-286	0.765421	3.41592	7.38226e-60	0.71298	0.0844412	Shore
19	16283701	16284000	KLF2	Exon	3.70722	1.43742e-26	0.515979	4.59169	8.41174e-11	0.53993	0.0843922	CpG Island
5	175879801	175880100	CPLX2	3' UTR	2.60114	7.92427e-36	0.500145	2.75944	1.8002e-10	0.5204	0.084202	Open Sea
1	50048101	50048400	ELAVL4	5' UTR	5.19877	1.58927e-60	0.761323	4.29371	1.81405e-15	0.737452	0.0841566	CpG Island
15	93109501	93109800	RGMA	Distal Intergenic	2.98327	1.03213e-53	0.716427	2.04325	2.95579e-42	0.600159	0.0841305	CpG Island
2	219331801	219332100	RESP18	Intron	4.69228	2.28787e-131	0.80994	4.49848	3.66837e-47	0.811706	0.0841169	CpG Island
19	15233101	15233400	EPHX3	Promoter	4.90622	1.2938e-50	0.748956	3.92028	1.36999e-12	0.720245	0.0841019	CpG Island
2	19356601	19356900	OSR1	Exon	5.23906	0	0.87651	3.32865	3.05435e-96	0.796419	0.0840455	CpG Island
6	42104701	42105000	C6orf132	Exon	4.98777	2.94745e-218	0.862165	2.80878	2.8695e-47	0.736046	0.0840108	CpG Island
11	31820101	31820400	PAX6-AS1	Intron	5.13678	1.36187e-64	0.71432	4.90303	1.36207e-19	0.714301	0.0838267	CpG Island
19	46493701	46494000	PPP5D1	Exon	5.05743	9.11765e-60	0.773855	3.57565	1.7729e-12	0.707782	0.0837461	CpG Island
5	141235801	141236100	PCDHB18P	Exon	2.85947	4.1503e-83	0.652143	3.6173	2.40954e-42	0.708186	0.0837449	CpG Island
17	74212201	74212500	MGC16275	Exon	4.78221	7.34944e-45	0.616712	4.24806	4.57988e-12	0.608133	0.0837426	CpG Island
6	5086201	5086500	PPP1R3G	Exon	3.40829	4.31698e-103	0.743975	2.70206	1.99717e-28	0.684193	0.0836627	CpG Island
10	79983301	79983600	SFTPD	Promoter	2.1499	4.23527e-94	0.626878	2.56126	3.99182e-63	0.709534	0.0836398	CpG Island
5	135028501	135028800	PITX1	3' UTR	3.80914	1.33553e-116	0.648519	3.23637	1.73294e-42	0.627608	0.0836014	CpG Island
6	73314901	73315200	KHDC1	Distal Intergenic	3.85766	5.17842e-61	0.746179	4.349	2.37017e-27	0.772767	0.0835659	CpG Island
17	44316301	44316600	RUNDC3A	Promoter	4.35933	2.74339e-67	0.628859	2.67847	2.69209e-08	0.510807	0.0834992	Shore
3	129046201	129046500	GP9	Exon	2.2173	4.30067e-53	0.590881	1.89251	4.57427e-15	0.509906	0.083418	CpG Island
13	94703401	94703700	LOC101927284	Promoter	5.46641	1.58343e-106	0.852191	4.449	6.54756e-27	0.81857	0.0833848	Shore
13	57634501	57634800	PCDH17	Exon	5.19668	5.28726e-67	0.72223	4.0678	1.99109e-15	0.692641	0.0832856	CpG Island
20	40691101	40691400	MAFB	Promoter	4.41037	4.49554e-107	0.657683	2.18382	9.0723e-14	0.523701	0.0832119	CpG Island
13	110115901	110116200	COL4A1	Intron	3.54008	1.06963e-79	0.710342	2.55009	9.05036e-15	0.606938	0.083121	Open Sea
9	122144101	122144400	NDUFA8	3' UTR	3.16337	3.3933e-73	0.603567	2.45576	3.30055e-12	0.541671	0.083015	Open Sea
10	117546601	117546900	EMX2	Intron	5.29708	1.19673e-72	0.746952	4.06474	2.04214e-16	0.715452	0.0829188	Shore
2	120654601	120654900	GLI2	Distal Intergenic	2.93689	2.07854e-169	0.7357	3.72795	1.51579e-140	0.806297	0.0826786	CpG Island
9	130666501	130666800	PRDM12	Exon	5.16238	6.10024e-53	0.60149	4.94388	2.51397e-16	0.603216	0.0826646	CpG Island
15	67829701	67830000	SKOR1	Intron	5.78072	0	0.923587	5.14498	2.01163e-134	0.91452	0.082663	CpG Island
9	93948301	93948600	BARX1	Distal Intergenic	5.27249	5.96486e-71	0.659598	3.3149	3.08759e-11	0.60058	0.0826139	CpG Island
2	176082301	176082600	EVX2	Exon	5.35276	0	0.924812	4.34658	5.64694e-111	0.887485	0.0825332	CpG Island
10	75043801	75044100	DUSP29	Exon	2.03647	4.40946e-69	0.606181	2.22823	1.47457e-36	0.647101	0.0824574	CpG Island
17	74356501	74356800	BTBD17	3' UTR	4.79869	1.1325e-50	0.656385	4.46551	8.43128e-14	0.651359	0.082438	CpG Island
4	10461301	10461600	ZNF518B	Intron	5.06261	5.50451e-46	0.739606	5.13324	5.24875e-15	0.745008	0.0823032	CpG Island
5	33936901	33937200	RXFP3	Exon	2.09118	3.06938e-21	0.509663	2.86135	2.73159e-13	0.597489	0.0822987	CpG Island
1	229407901	229408200	ACTA1	Distal Intergenic	3.42165	3.85253e-66	0.642134	3.78079	1.79906e-26	0.660344	0.082217	CpG Island
13	24328201	24328500	LINC00566	Exon	2.36396	4.88654e-18	0.586096	2.77749	5.43588e-09	0.650124	0.0821445	CpG Island
22	50603701	50604000	MAPK8IP2	Exon	4.35243	6.39363e-181	0.80154	2.60259	5.82441e-41	0.689141	0.0820741	CpG Island
19	43774501	43774800	KCNN4	Exon	2.32534	2.3415e-49	0.636287	2.07406	1.43269e-16	0.604455	0.082037	CpG Island
5	93594901	93595200	NR2F1	Distal Intergenic	2.87237	3.16763e-27	0.626437	2.73305	1.05055e-08	0.613007	0.082024	CpG Island
1	220877101	220877400	HLX-AS1	Intron	4.22857	4.96197e-168	0.876263	2.34999	5.09364e-48	0.637687	0.0819312	CpG Island
10	117140701	117141000	VAX1	Distal Intergenic	5.65246	3.63957e-243	0.803611	4.40504	7.62325e-61	0.780055	0.0819121	CpG Island
16	3159901	3160200	CASP16P	Distal Intergenic	2.88264	4.75452e-40	0.549603	2.27065	5.00738e-09	0.500873	0.0817613	Shore
18	57428101	57428400	ONECUT2	Exon	4.67365	3.64984e-198	0.858624	5.23347	3.12798e-107	0.876614	0.0817081	CpG Island
1	27635101	27635400	FGR	Promoter	4.01401	1.66526e-84	0.745295	2.38576	6.11077e-14	0.624413	0.0816284	CpG Island
10	103584601	103584900	NEURL1	Exon	3.59396	1.97035e-41	0.685184	3.23581	1.13024e-10	0.640246	0.0814989	CpG Island
1	119006401	119006700	LOC105378933	Distal Intergenic	5.06109	2.8768e-48	0.605929	4.93887	2.30472e-14	0.607605	0.081269	CpG Island
2	176121901	176122200	HOXD-AS2	Exon	4.56057	5.02744e-90	0.700646	3.76082	1.554e-22	0.677648	0.0811441	CpG Island
19	57708901	57709200	ZNF154	Promoter	5.07609	6.33424e-107	0.786975	5.56622	1.25303e-37	0.799373	0.0811277	CpG Island
8	10731001	10731300	LOC102723313	Intron	4.71168	1.69696e-65	0.69338	4.27041	1.65444e-19	0.687495	0.0810293	CpG Island
16	700201	700500	FBXL16	Intron	3.2594	4.96099e-34	0.611207	3.50056	4.95873e-12	0.629944	0.081009	CpG Island
19	37551601	37551900	ZNF571-AS1	Promoter	4.28755	5.8054e-140	0.655786	4.33543	2.81987e-45	0.661785	0.0809884	Shelf
1	180235501	180235800	LHX4	Intron	4.57745	3.13858e-38	0.594341	4.60724	3.2842e-12	0.599297	0.080919	CpG Island
6	98843401	98843700	POU3F2	Distal Intergenic	4.94228	4.07262e-35	0.547114	4.59568	6.39899e-10	0.544675	0.0808795	CpG Island
10	101237401	101237700	LBX1-AS1	Exon	5.63061	3.94926e-208	0.851717	2.22794	2.9146e-21	0.592617	0.0808565	Shore
17	61454101	61454400	TBX4	Intron	5.45872	3.38343e-150	0.875133	3.44372	1.04192e-23	0.74265	0.0805445	CpG Island
3	169660801	169661100	MECOM	Intron	5.04105	8.45882e-95	0.689894	2.77294	9.19058e-12	0.57661	0.0805134	Shore
8	64370101	64370400	LINC01414	Promoter	5.20029	7.03642e-43	0.660102	4.20601	2.03325e-10	0.635281	0.080448	CpG Island
7	27088201	27088500	HOXA1	Distal Intergenic	4.28811	1.07343e-171	0.85904	2.7121	9.94561e-65	0.736739	0.080431	CpG Island
11	64971901	64972200	MAJIN	Promoter	4.12393	1.14512e-123	0.797775	4.90919	7.87722e-57	0.837468	0.0804194	CpG Island
22	19767001	19767300	TBX1	3' UTR	5.01446	6.40368e-46	0.701016	3.10143	1.08796e-07	0.624391	0.0803926	CpG Island
1	63326101	63326400	MIR6068	Downstream	4.87576	9.57167e-58	0.658223	4.46056	1.04566e-15	0.653308	0.0802986	Shore
12	122947501	122947800	ABCB9	5' UTR	3.70291	4.35787e-97	0.698308	2.19725	7.3081e-12	0.526268	0.0802918	Open Sea
1	19665901	19666200	HTR6	Exon	2.40188	2.0818e-19	0.505719	2.96252	3.68253e-09	0.562243	0.0802838	CpG Island
2	63051901	63052200	OTX1	Exon	4.64764	7.8087747e-317	0.896463	1.72521	7.79991e-38	0.502641	0.0802388	CpG Island
1	147079201	147079500	RNVU1-8	Distal Intergenic	1.7549	1.75121e-14	0.507749	2.79338	5.33245e-20	0.635405	0.0800516	CpG Island
4	13543801	13544100	NKX3-2	Promoter	5.1075	2.77125e-44	0.683379	4.21135	2.08151e-11	0.662087	0.0800025	CpG Island
20	59007301	59007600	CTSZ	Promoter	4.70762	4.16149e-57	0.520357	4.75886	3.07076e-20	0.526616	0.0798918	CpG Island
13	110812201	110812500	LINC00567	Exon	2.40774	2.03657e-100	0.653853	2.92206	1.49533e-53	0.7422	0.0798202	CpG Island
3	308701	309000	CHL1	Exon	3.22956	2.70597e-92	0.54246	2.61132	5.45538e-17	0.501776	0.0797304	CpG Island
7	155803501	155803800	SHH	Exon	3.22606	2.2471e-21	0.546996	4.72462	2.00491e-12	0.611977	0.0796156	CpG Island
1	17149501	17149800	PADI2	Distal Intergenic	3.14671	2.46389e-79	0.699694	2.72053	2.30397e-19	0.65218	0.0796003	CpG Island
2	131040001	131040300	ARHGEF4	3' UTR	2.86628	2.07877e-86	0.685036	2.42856	1.73341e-36	0.580218	0.079561	CpG Island
6	100464301	100464600	SIM1	Promoter	4.36396	1.34717e-29	0.532869	4.2224	3.37923e-09	0.533307	0.0795234	CpG Island
16	51134401	51134700	SALL1	Downstream	4.88706	7.05771e-93	0.839842	5.18519	1.89189e-40	0.852788	0.0795188	CpG Island
7	27165901	27166200	HOXA10-HOXA9	Intron	4.93868	2.77997e-57	0.584755	4.4008	2.40611e-15	0.579403	0.0794701	CpG Island
8	70069801	70070100	PRDM14	5' UTR	5.01149	1.06871e-100	0.682248	5.04804	3.99063e-35	0.688094	0.0794553	CpG Island
9	93346501	93346800	C9orf129	Promoter	3.79894	2.39505e-15	0.51047	3.92454	4.08619e-05	0.517424	0.0794359	CpG Island
17	28251301	28251600	PPY2P	Distal Intergenic	3.88412	5.92654e-24	0.611823	4.76909	9.34472e-10	0.650063	0.0793622	CpG Island
10	101139301	101139600	TLX1	Distal Intergenic	5.15087	1.61381e-254	0.811524	4.43335	1.16086e-70	0.798091	0.0793601	CpG Island
18	57439501	57439800	ONECUT2	Intron	4.60441	4.86863e-187	0.889808	5.09255	4.24908e-83	0.909311	0.0793531	CpG Island
8	98947501	98947800	OSR2	Intron	5.16503	6.51654e-105	0.738683	2.9898	7.87609e-13	0.608903	0.0793263	Shore
18	76823701	76824000	ZNF236	Intron	2.7177	7.12076e-84	0.712662	1.81898	4.94029e-18	0.572752	0.0792538	CpG Island
1	6455401	6455700	ESPN	Exon	4.25475	5.59382e-157	0.876774	4.47587	8.36052e-92	0.891589	0.0792226	CpG Island
5	140795101	140795400	PCDHA2	Promoter	3.50198	1.79032e-57	0.511225	4.09422	1.69938e-24	0.533222	0.0792104	CpG Island
11	14905801	14906100	CALCB	Intron	2.91348	1.07768e-150	0.67647	2.70375	7.37394e-43	0.664123	0.0791673	CpG Island
10	101217901	101218200	LBX1-AS1	Distal Intergenic	4.77251	7.13951e-55	0.593272	3.92795	1.32411e-13	0.577704	0.0791575	CpG Island
5	73380301	73380600	LINC02230	Distal Intergenic	5.13492	0	0.900566	2.46852	5.48112e-76	0.679927	0.0791408	CpG Island
19	58118101	58118400	ZSCAN18	Promoter	4.31888	6.6194e-185	0.837116	3.50666	7.47202e-49	0.793536	0.0790712	CpG Island
14	56793901	56794200	OTX2	Distal Intergenic	3.99638	1.53803e-120	0.70851	2.97197	2.09434e-17	0.612042	0.078992	CpG Island
5	141189301	141189600	PCDHB9	Exon	2.16267	1.12827e-44	0.585627	2.65216	4.75027e-24	0.669146	0.0789561	CpG Island
6	45663601	45663900	RUNX2	3' UTR	4.71001	4.343e-118	0.800761	4.28825	8.61984e-36	0.78938	0.0789288	CpG Island
9	132587401	132587700	BARHL1	Exon	4.70836	1.22978e-31	0.507511	4.41474	1.21779e-08	0.504328	0.0789041	CpG Island
16	2967001	2967300	KREMEN2	Exon	5.07315	8.45008e-73	0.83856	4.73146	4.48698e-21	0.827452	0.0788313	CpG Island
5	141241201	141241500	PCDHB19P	Exon	3.0593	2.50989e-75	0.706692	3.4093	6.11467e-37	0.748521	0.0788301	CpG Island
18	57427501	57427800	ONECUT2	Exon	3.99326	7.77917e-158	0.83057	3.69658	4.79491e-63	0.816165	0.0787891	CpG Island
11	64340401	64340700	CCDC88B	Promoter	4.22247	8.98511e-74	0.693412	2.59158	1.42651e-11	0.576268	0.0787292	Shore
6	84772801	84773100	TBX18	Distal Intergenic	4.15036	9.96685e-82	0.748021	3.94201	1.14023e-24	0.742355	0.0786447	CpG Island
17	36940501	36940800	LHX1	Exon	4.6642	3.82448e-88	0.690237	4.81891	6.61258e-33	0.698359	0.0785918	CpG Island
16	54282301	54282600	IRX3	Downstream	5.41313	1.63913e-80	0.748697	5.43954	1.81819e-26	0.754033	0.078576	CpG Island
17	29613301	29613600	ANKRD13B	3' UTR	4.89832	1.36099e-62	0.780807	5.92071	7.0392e-26	0.807216	0.0785688	CpG Island
20	63488701	63489000	EEF1A2	Exon	3.49564	1.397e-62	0.710124	3.91522	7.13735e-25	0.740172	0.0785398	CpG Island
15	79209601	79209900	MIR184	Promoter	4.64129	6.71659e-87	0.633297	2.52761	3.50168e-10	0.519364	0.0784756	Open Sea
9	116701	117000	FOXD4	3' UTR	4.41223	1.86658e-20	0.504483	4.51407	1.62375e-06	0.509226	0.0784585	CpG Island
22	49999201	49999500	IL17REL	Exon	2.79069	1.40433e-75	0.660536	3.29245	1.48802e-30	0.709224	0.0783734	CpG Island
1	212514601	212514900	LINC01740	Intron	2.74412	3.00853e-52	0.65293	3.86067	1.11493e-27	0.728991	0.0783376	CpG Island
5	171315901	171316200	TLX3	Distal Intergenic	4.96522	3.73512e-205	0.670098	4.02871	7.0908e-56	0.654938	0.0782214	CpG Island
2	120675301	120675600	GLI2	Distal Intergenic	2.32016	2.00388e-39	0.553177	2.69669	6.93804e-14	0.599504	0.0781244	Open Sea
2	172080301	172080600	METAP1D	3' UTR	4.38708	8.85024e-78	0.654402	2.812	3.19301e-15	0.59192	0.0781148	CpG Island
10	70255501	70255800	NPFFR1	Exon	4.46731	2.6817e-160	0.869301	3.85046	7.05151e-79	0.84241	0.0781024	CpG Island
2	10091701	10092000	CYS1	Distal Intergenic	3.59185	5.28179e-46	0.667739	2.42649	6.37785e-08	0.534387	0.078048	Open Sea
15	58865101	58865400	RNF111	Promoter	2.20284	8.08041e-13	0.505379	2.90482	2.99123e-06	0.590145	0.0780461	CpG Island
6	6003901	6004200	NRN1	Promoter	5.46258	3.49368e-44	0.699608	5.03056	3.23259e-12	0.693736	0.0780338	CpG Island
2	199462201	199462500	SATB2-AS1	Intron	4.89595	1.22326e-98	0.732442	4.47661	9.75379e-30	0.727902	0.0780328	CpG Island
15	41501701	41502000	ITPKA	Promoter	3.21155	3.93035e-22	0.50972	4.42867	3.84974e-11	0.564414	0.0779934	CpG Island
5	77639101	77639400	OTP	Promoter	5.5952	1.59127e-229	0.87949	5.18207	3.668e-78	0.876446	0.0779539	CpG Island
20	21396301	21396600	NKX2-4	Exon	4.27723	1.52121e-24	0.625599	4.06018	6.43386e-07	0.617519	0.0778908	CpG Island
15	58864801	58865100	RNF111	Promoter	2.60964	2.79056e-16	0.562743	3.46452	1.06367e-07	0.639844	0.0778722	CpG Island
20	40683601	40683900	MAFB	Downstream	3.83331	2.62306e-35	0.636905	2.26408	1.28054e-05	0.515868	0.077802	CpG Island
1	47434501	47434800	FOXD2-AS1	Promoter	2.78887	2.73781e-18	0.532264	2.45045	4.02503e-05	0.505457	0.0776978	CpG Island
17	4785301	4785600	VMO1	3' UTR	2.84149	9.21597e-29	0.584137	4.21245	2.03046e-18	0.657138	0.077633	CpG Island
5	173244601	173244900	NKX2-5	Distal Intergenic	4.52777	7.22527e-77	0.612948	4.01601	1.59615e-22	0.60451	0.0776228	CpG Island
3	181695601	181695900	SOX2-OT	Intron	4.78268	6.87684e-30	0.538345	4.90916	1.6555e-09	0.543347	0.0775755	CpG Island
10	123143401	123143700	HMX2	Distal Intergenic	5.11225	1.812e-197	0.677757	4.14888	4.26605e-45	0.660127	0.0775661	Shore
11	20605801	20606100	SLC6A5	Intron	4.64567	3.15181e-110	0.658122	2.64325	1.08741e-15	0.565094	0.0775263	Shelf
15	67828501	67828800	SKOR1	Intron	5.48959	8.10322e-71	0.744553	5.06759	1.92052e-20	0.742217	0.0774871	CpG Island
9	137453701	137454000	NSMF	Exon	2.6558	1.06697e-75	0.668832	2.63798	8.76281e-27	0.672377	0.0773273	CpG Island
11	70662001	70662300	SHANK2	Promoter	3.52062	2.13217e-125	0.809693	2.14339	3.12823e-47	0.64089	0.0773098	CpG Island
9	93861001	93861300	MIR4291	Distal Intergenic	2.75755	2.1879e-18	0.528728	3.35471	6.53879e-10	0.568882	0.0772922	CpG Island
9	136846801	136847100	PHPT1	Promoter	4.13947	4.27004e-20	0.591211	3.69525	2.10626e-05	0.568574	0.0772489	CpG Island
10	27741301	27741600	MKX	Exon	4.0354	4.30634e-147	0.844625	3.47331	3.12952e-84	0.817522	0.0772221	CpG Island
9	1046101	1046400	LINC01230	Promoter	4.76219	2.22132e-88	0.791457	3.83139	9.53946e-24	0.758191	0.0771076	CpG Island
13	111066601	111066900	LINC00368	Distal Intergenic	1.79624	1.32505e-26	0.554523	1.71077	4.73812e-10	0.538681	0.0770457	Shore
1	37735201	37735500	EPHA10	5' UTR	2.33772	2.38385e-14	0.514319	4.03434	2.71369e-10	0.635249	0.0769791	Open Sea
5	1503601	1503900	LPCAT1	Intron	3.31944	9.05489e-91	0.694513	2.29569	3.41752e-13	0.526487	0.0769449	Open Sea
5	141366301	141366600	PCDHGB2	Exon	3.06977	8.93619e-134	0.720826	3.86169	2.75155e-59	0.790302	0.0768852	CpG Island
1	154502701	154503000	TDRD10	Promoter	2.17522	2.3931e-33	0.550998	3.00343	8.15138e-18	0.663599	0.0768453	CpG Island
9	84102301	84102600	LOC101927575	Distal Intergenic	4.87641	3.48813e-251	0.713049	3.64121	3.04039e-62	0.682772	0.0768446	Open Sea
22	29313301	29313600	RASL10A	3' UTR	2.61963	8.94264e-29	0.587622	2.33706	6.68822e-08	0.536922	0.0767683	CpG Island
16	29877301	29877600	SEZ6L2	Exon	4.52458	1.89806e-248	0.807383	4.71433	3.00829e-89	0.815736	0.0767374	Shore
2	45170101	45170400	LINC01121	Intron	2.41479	9.00818e-30	0.506704	3.0419	1.78495e-16	0.556588	0.0767257	CpG Island
18	78973201	78973500	SALL3	Distal Intergenic	4.49308	2.77438e-39	0.73759	4.28429	1.42896e-11	0.731549	0.0766146	CpG Island
20	25081501	25081800	VSX1	Promoter	4.28249	1.34051e-24	0.598758	4.17545	2.40252e-07	0.597303	0.076575	CpG Island
10	42898201	42898500	LINC02623	Distal Intergenic	3.94514	1.49995e-38	0.575513	3.67158	1.65733e-11	0.568937	0.0765675	CpG Island
12	21942001	21942300	ABCC9	Promoter	3.92379	1.74613e-49	0.527477	4.03548	1.66273e-17	0.534683	0.0764878	CpG Island
10	101134501	101134800	TLX1	Intron	5.1435	4.56551e-56	0.65102	4.26493	1.47227e-13	0.636426	0.0764684	CpG Island
15	67828201	67828500	SKOR1	Intron	4.9913	1.0471e-55	0.694276	4.01377	2.55892e-13	0.669524	0.0763945	CpG Island
5	1659901	1660200	LOC728613	Distal Intergenic	1.94889	1.58619e-23	0.508198	2.94409	2.57064e-13	0.628915	0.0763032	Shelf
5	141360301	141360600	PCDHGB2	Promoter	3.78227	7.05534e-100	0.731174	2.96914	2.51653e-21	0.658826	0.0762527	Shore
16	88922401	88922700	CBFA2T3	Intron	3.71608	7.03377e-44	0.634205	2.51154	2.05809e-07	0.501992	0.0761033	Open Sea
13	112053301	112053600	SOX1-OT	Distal Intergenic	5.47815	1.53817e-111	0.801209	5.06505	7.91383e-32	0.797562	0.075934	CpG Island
5	140794801	140795100	PCDHA2	Promoter	3.96951	2.91455e-51	0.665147	2.9456	1.51149e-09	0.566739	0.0759113	CpG Island
11	20342401	20342700	HTATIP2	Distal Intergenic	3.81489	4.38077e-106	0.728721	3.26661	2.25363e-22	0.646974	0.0759112	Open Sea
8	52100701	52101000	ST18	Distal Intergenic	4.79819	6.59733e-55	0.676212	3.34811	4.02122e-10	0.616708	0.0758807	Open Sea
2	230850301	230850600	ITM2C	Distal Intergenic	2.73549	2.13408e-77	0.595405	2.76532	2.35128e-17	0.592864	0.0758559	Shelf
12	80708701	80709000	MYF6	3' UTR	4.65669	2.8073e-122	0.768496	3.25103	2.54073e-32	0.713973	0.0758549	CpG Island
2	207771301	207771600	FZD5	Promoter	3.54195	4.94135e-96	0.712259	2.85656	5.14543e-19	0.637172	0.0758428	Shore
12	4911301	4911600	KCNA1	5' UTR	2.2433	5.3844e-18	0.516652	3.13093	1.77914e-09	0.59992	0.0758381	CpG Island
19	48875701	48876000	PPP1R15A	3' UTR	3.93979	1.06224e-62	0.605746	2.91984	5.3261e-11	0.556969	0.0757906	Shelf
10	99527701	99528000	LINC01475	Exon	3.17534	9.90572e-75	0.698182	2.6206	3.56337e-19	0.646579	0.0756436	CpG Island
11	61516201	61516500	SYT7	3' UTR	2.83743	3.88402e-78	0.648369	2.88651	2.90471e-27	0.659925	0.075642	CpG Island
17	48723601	48723900	PRAC2	Promoter	4.61361	7.79128e-44	0.516783	4.89257	1.19611e-14	0.524225	0.0756063	CpG Island
10	72340801	72341100	DNAJB12	5' UTR	2.0427	1.68922e-45	0.503625	2.54958	4.6085e-16	0.589846	0.07553	Open Sea
4	41866201	41866500	LINC00682	Distal Intergenic	3.79368	4.26594e-38	0.561581	4.2711	1.06821e-14	0.57875	0.0755207	Shore
8	101223901	101224200	ZNF706	Exon	3.2989	4.39814e-108	0.780612	3.08778	1.51538e-46	0.759073	0.0754895	CpG Island
15	66254401	66254700	MEGF11	Promoter	5.71158	1.14411e-236	0.827899	3.26784	7.90661e-42	0.735912	0.0754119	Shore
3	158094301	158094600	SHOX2	Downstream	3.9422	1.62272e-193	0.857777	3.95507	2.96727e-84	0.863293	0.0754046	CpG Island
9	96026101	96026400	LINC00092	Intron	2.20096	1.09739e-131	0.667226	1.51825	2.86767e-43	0.527385	0.0754032	CpG Island
4	2763601	2763900	TNIP2	Distal Intergenic	2.05047	3.98722e-95	0.579967	2.24021	4.2391e-36	0.611677	0.0753642	Shore
3	147393601	147393900	ZIC1	Promoter	4.84347	1.53154e-78	0.652054	4.22207	1.93066e-21	0.641854	0.0752444	CpG Island
9	130692601	130692900	EXOSC2	Promoter	2.48103	1.44792e-160	0.637413	2.0721	1.42246e-23	0.571301	0.075185	Shore
5	55220401	55220700	MCIDAS	3' UTR	6.04715	7.62596e-236	0.906349	4.67046	8.90239e-56	0.875803	0.0751535	CpG Island
20	22586101	22586400	FOXA2	Promoter	4.23362	8.25175e-154	0.721374	2.32477	1.05772e-29	0.603565	0.075149	CpG Island
21	36695701	36696000	SIM2	Distal Intergenic	4.9387	3.3509e-41	0.641349	3.56745	5.86598e-08	0.590995	0.0751109	CpG Island
17	57874501	57874800	CUEDC1	Intron	3.53141	2.73671e-28	0.626733	2.36624	1.19959e-05	0.533629	0.0750827	Open Sea
17	81923401	81923700	MAFG	Promoter	4.59298	3.24026e-159	0.853006	2.46111	2.09843e-21	0.642122	0.0750695	Shore
13	94701601	94701900	LOC101927284	Promoter	3.81192	7.00807e-156	0.814432	3.63847	8.52619e-56	0.808165	0.0750634	Shore
8	104330101	104330400	DPYS	Exon	2.66225	3.76523e-38	0.529609	3.26044	1.65639e-19	0.57024	0.0749302	CpG Island
18	10032901	10033200	VAPA	Distal Intergenic	5.04018	3.10172e-249	0.85565	2.48282	1.92722e-23	0.570781	0.0748912	CpG Island
1	3073501	3073800	PRDM16	Intron	4.37094	3.76432e-28	0.625689	3.96326	8.09314e-08	0.611167	0.0747955	CpG Island
18	12897001	12897300	PTPN2	Intron	2.81409	1.09677e-22	0.517419	2.59534	2.86126e-07	0.503032	0.0747602	CpG Island
2	222298801	222299100	PAX3	Promoter	4.95904	1.77473e-55	0.627693	4.9076	2.0601e-17	0.63025	0.0746849	CpG Island
5	93588301	93588600	NR2F1	Exon	2.97384	7.53813e-22	0.535106	2.52101	1.04445e-05	0.50478	0.0745225	CpG Island
13	112107301	112107600	SOX1-OT	Exon	3.05563	5.3685e-62	0.7028	3.84754	1.77152e-29	0.784002	0.0745198	Shore
6	105981601	105981900	PRDM1	Distal Intergenic	3.62936	3.77351e-89	0.737514	3.1282	1.37643e-35	0.711339	0.0744878	CpG Island
11	19242601	19242900	E2F8	Promoter	2.63099	1.67555e-160	0.715951	2.42526	7.16283e-64	0.693137	0.0744621	CpG Island
22	19724401	19724700	SEPT5-GP1BB	3' UTR	4.91067	4.76029e-61	0.77658	1.99883	1.38862e-05	0.534172	0.0744337	CpG Island
5	141364501	141364800	PCDHGB2	Exon	2.72852	6.12088e-136	0.708616	3.47062	5.80307e-84	0.79453	0.0744178	CpG Island
3	122577901	122578200	PARP15	Promoter	5.62645	6.81497e-196	0.86176	3.84142	7.34011e-31	0.773639	0.0743771	CpG Island
5	37834501	37834800	GDNF-AS1	5' UTR	4.15474	1.75381e-24	0.603236	3.84313	2.9757e-07	0.593758	0.0742627	CpG Island
8	24914101	24914400	NEFM	Promoter	4.30563	1.86018e-69	0.777894	3.98494	2.62956e-21	0.768303	0.0741956	CpG Island
15	41502901	41503200	ITPKA	3' UTR	3.18006	4.92712e-20	0.544478	2.54414	4.39072e-05	0.501061	0.0741332	CpG Island
10	123140101	123140400	HMX3	Distal Intergenic	4.99303	3.7764e-36	0.580074	5.15558	1.8288e-11	0.585481	0.0741149	CpG Island
8	41798101	41798400	ANK1	Intron	2.96372	2.49759e-28	0.604603	3.41702	6.89226e-12	0.635202	0.0741121	CpG Island
14	105033601	105033900	CDCA4	Distal Intergenic	3.6431	8.52854e-51	0.641571	3.60264	3.4159e-19	0.645968	0.0741076	CpG Island
16	85420801	85421100	GSE1	Intron	3.2654	1.48919e-23	0.526262	4.45169	3.61007e-11	0.575682	0.0740787	Open Sea
1	47443801	47444100	FOXD2	Distal Intergenic	4.83946	3.00646e-218	0.684961	3.92714	8.11202e-55	0.666208	0.0739884	CpG Island
19	29529901	29530200	VSTM2B	Exon	4.01771	1.09316e-38	0.731075	3.97144	1.54653e-11	0.729131	0.0739022	CpG Island
2	45170701	45171000	LINC01121	Intron	2.18118	5.4706e-36	0.585987	2.41715	1.29128e-20	0.613873	0.073816	CpG Island
7	157005001	157005300	MNX1	3' UTR	5.02992	3.40801e-137	0.627432	3.09566	1.31322e-24	0.576174	0.0737768	CpG Island
14	105153001	105153300	JAG2	Intron	2.13929	3.31051e-61	0.557769	2.11637	1.40303e-15	0.550107	0.0737352	Shelf
2	176160901	176161200	HOXD3	5' UTR	4.18908	1.67065e-154	0.665694	2.936	4.80621e-31	0.609637	0.0737157	Shore
1	34177201	34177500	C1orf94	5' UTR	4.37473	6.12846e-29	0.540803	4.2446	3.27985e-09	0.543632	0.0736944	CpG Island
1	46543801	46544100	TMEM275	Promoter	4.50231	3.1028e-37	0.521794	5.16098	1.06305e-13	0.533953	0.0736899	CpG Island
8	69711001	69711300	SLCO5A1	Intron	2.3874	2.80846e-114	0.644775	2.80144	4.92019e-46	0.69915	0.073664	Open Sea
5	73119901	73120200	TMEM171	Promoter	4.70407	1.27707e-80	0.748738	4.73214	9.54405e-27	0.754122	0.0736043	CpG Island
4	13524301	13524600	LINC01097	Downstream	4.19988	8.23066e-162	0.684501	3.50485	9.97848e-37	0.658084	0.0735015	CpG Island
7	157686001	157686300	PTPRN2	Intron	4.66716	2.7293e-43	0.70352	4.26635	8.74715e-12	0.695625	0.0734449	CpG Island
10	92420701	92421000	IDE	Exon	4.19548	5.5665e-120	0.680035	4.63702	6.35405e-51	0.697595	0.0734409	CpG Island
1	145872001	145872300	ANKRD35	Exon	5.17931	1.83447e-145	0.85562	2.79524	5.20426e-22	0.691766	0.0733815	Open Sea
12	100716301	100716600	ANO4	Promoter	2.82526	7.16624e-79	0.703818	2.63101	3.45127e-29	0.691943	0.0732496	CpG Island
9	117901	118200	FOXD4	Promoter	4.57848	5.0286e-32	0.650627	3.37013	8.46052e-07	0.603256	0.0732123	CpG Island
17	36943201	36943500	LHX1	3' UTR	4.81846	5.2969e-66	0.661043	4.76531	1.52123e-21	0.664637	0.073182	CpG Island
16	79590001	79590300	MAF	Intron	2.45057	8.88551e-40	0.507102	2.73507	1.45174e-12	0.553169	0.0731627	CpG Island
13	112078201	112078500	SOX1-OT	Intron	4.32548	7.78213e-53	0.571533	2.93561	9.35778e-09	0.509978	0.073149	Open Sea
1	217136701	217137000	ESRRG	Intron	5.35291	6.3357e-87	0.703793	2.37516	9.02375e-08	0.514098	0.0731302	Shore
12	114671701	114672000	TBX3	3' UTR	3.3634	1.35449e-69	0.738162	3.50239	3.02756e-27	0.748797	0.0731215	CpG Island
6	17580601	17580900	FAM8A1	Distal Intergenic	2.58031	5.22712e-17	0.557613	3.29956	3.99219e-08	0.634961	0.0731114	Open Sea
7	158203801	158204100	PTPRN2	Intron	3.06979	6.59899e-97	0.707118	2.43628	1.09091e-22	0.629658	0.0731041	CpG Island
21	44349901	44350200	TRPM2	Promoter	3.22954	6.53313e-23	0.597166	3.33312	1.59994e-07	0.604956	0.0731016	CpG Island
2	66583201	66583500	LINC01798	Intron	5.01333	1.70353e-93	0.658858	2.4626	1.50049e-09	0.505402	0.0730974	Shore
7	155806501	155806800	SHH	5' UTR	3.61732	5.1234e-74	0.703135	2.84199	1.43222e-23	0.658286	0.0730849	CpG Island
12	34107901	34108200	ALG10	Distal Intergenic	2.8868	6.17049e-54	0.691347	3.04813	1.66735e-24	0.709025	0.0730341	CpG Island
12	95446501	95446800	METAP2	Distal Intergenic	2.83957	1.35832e-85	0.626534	3.54815	2.78988e-46	0.679475	0.073026	Open Sea
7	27102001	27102300	HOXA2	Promoter	3.45227	5.3988e-69	0.684463	4.34086	6.18741e-31	0.724113	0.072998	Shore
5	171308401	171308700	TLX3	Promoter	4.2095	9.50061e-19	0.568723	3.68681	5.22158e-05	0.541825	0.0729594	CpG Island
5	177984301	177984600	PROP1	Distal Intergenic	4.18448	8.17267e-43	0.720641	5.01356	2.4097e-18	0.753925	0.0728335	CpG Island
5	141393001	141393300	PCDHGB3	Exon	1.68604	4.16947e-50	0.513227	2.65052	7.42827e-40	0.671164	0.0727966	CpG Island
6	105986101	105986400	PRDM1	Distal Intergenic	5.08353	4.36998e-276	0.879475	2.66688	1.19534e-45	0.717617	0.0727307	CpG Island
3	195147901	195148200	XXYLT1-AS2	Promoter	3.98361	1.43277e-112	0.768022	2.11006	4.33038e-14	0.54415	0.0727199	Open Sea
14	56794801	56795100	OTX2	Distal Intergenic	4.98228	2.10868e-235	0.717022	4.08647	2.36711e-68	0.702539	0.0726018	CpG Island
16	54933301	54933600	IRX5	3' UTR	5.28521	6.70586e-87	0.803425	4.10912	2.63284e-20	0.763096	0.0725318	CpG Island
15	76337701	76338000	ISL2	Exon	5.36215	2.44987e-66	0.757066	5.34684	7.25163e-21	0.760153	0.0725239	CpG Island
11	72244501	72244800	PHOX2A	Intron	4.39444	3.20146e-29	0.536189	4.29694	1.34068e-08	0.536878	0.0724933	CpG Island
7	128241001	128241300	LEP	Promoter	2.26437	1.08743e-42	0.598485	2.8694	2.93353e-23	0.708289	0.0724716	CpG Island
14	105528901	105529200	TMEM121	Exon	2.53629	7.67602e-80	0.692757	2.35938	2.50862e-34	0.675194	0.072404	CpG Island
9	95517601	95517900	PTCH1	Promoter	1.94156	1.59087e-46	0.54153	1.92437	4.65581e-14	0.532164	0.0723747	Shore
19	12867901	12868200	MAST1	Exon	4.39685	8.6954e-46	0.649425	3.46754	3.05758e-09	0.591561	0.072354	CpG Island
5	135544501	135544800	NEUROG1	Distal Intergenic	5.21544	3.05894e-76	0.740256	4.14529	9.98242e-20	0.720716	0.0723333	Shore
9	124016101	124016400	LHX2	Intron	4.96625	1.0643e-74	0.669291	5.17538	8.85141e-27	0.677889	0.0723161	CpG Island
5	141210001	141210300	PCDHB12	3' UTR	2.06242	3.53256e-45	0.539522	3.05545	1.08602e-30	0.644673	0.0722011	CpG Island
1	151704001	151704300	CELF3	Intron	2.79547	3.2827e-124	0.669047	2.3666	4.37162e-25	0.612107	0.0721969	Open Sea
9	21402901	21403200	IFNA8	Exon	4.74322	9.03751e-42	0.531696	4.25569	1.68375e-11	0.526635	0.0721629	CpG Island
1	220881001	220881300	HLX	Promoter	4.47437	1.65166e-100	0.706729	3.25658	8.39025e-20	0.659327	0.0721035	CpG Island
1	165357001	165357300	LMX1A	Promoter	5.26359	9.60483e-144	0.786343	4.06751	5.30125e-31	0.748392	0.072091	CpG Island
8	98951701	98952000	OSR2	3' UTR	3.94502	2.27026e-95	0.694416	2.26357	3.60902e-11	0.514304	0.0720243	Shelf
6	100467901	100468200	SIM1	Distal Intergenic	5.23083	1.37418e-196	0.812121	3.18222	1.40853e-23	0.660362	0.0720054	CpG Island
8	54459301	54459600	SOX17	Exon	4.43241	9.39305e-54	0.651843	3.36439	2.29136e-12	0.609435	0.0719359	CpG Island
10	123142501	123142800	HMX2	Distal Intergenic	5.43662	3.50468e-132	0.780279	5.49242	9.11054e-48	0.787524	0.071935	CpG Island
2	181683001	181683300	NEUROD1	Exon	4.85107	3.38887e-40	0.62652	4.84094	2.37866e-12	0.629385	0.0719287	CpG Island
5	179792701	179793000	LTC4S	Promoter	4.81809	8.75692e-268	0.817993	2.0067	2.05861e-24	0.548083	0.0719003	Shelf
4	41873401	41873700	LINC00682	Intron	4.37909	7.78013e-43	0.570362	4.17552	1.06061e-12	0.568336	0.0718884	CpG Island
1	110069701	110070000	ALX3	Intron	4.74562	5.02227e-43	0.587711	3.59156	2.05549e-09	0.557923	0.071838	CpG Island
2	176091601	176091900	HOXD13	Promoter	5.36163	9.60606e-186	0.746391	3.20479	3.42369e-26	0.665921	0.0718305	CpG Island
1	119007301	119007600	LOC105378933	Distal Intergenic	4.73516	2.36704e-113	0.700181	4.68499	5.23495e-40	0.706011	0.0716529	CpG Island
1	154342801	154343100	ATP8B2	Exon	3.59391	4.50621e-97	0.670168	2.2957	8.67334e-12	0.517116	0.0716095	Open Sea
8	26864101	26864400	ADRA1A	Exon	4.67193	1.17777e-51	0.612088	4.0671	9.17523e-14	0.600184	0.071584	CpG Island
11	44303401	44303700	ALX4	Intron	4.52471	1.52224e-53	0.518633	3.91139	2.38919e-14	0.510056	0.0715744	CpG Island
3	158094901	158095200	SHOX2	Downstream	5.1682	8.0701e-190	0.740547	3.64587	1.05026e-33	0.69707	0.071569	CpG Island
1	31772101	31772400	ADGRB2	Distal Intergenic	4.72217	3.15423e-31	0.667698	5.36564	1.44184e-11	0.685855	0.0715152	CpG Island
12	124466101	124466400	NCOR2	Exon	3.42075	2.562e-78	0.690505	1.70766	9.94669e-14	0.505463	0.0714886	CpG Island
2	11669701	11670000	NTSR2	Promoter	2.87353	3.27957e-120	0.706246	3.59509	2.60059e-65	0.81057	0.071412	CpG Island
12	124497301	124497600	NCOR2	Intron	2.85443	9.96229e-161	0.691999	2.3833	2.90007e-26	0.620171	0.0713974	Open Sea
15	76338301	76338600	ISL2	Exon	5.53361	5.23776e-64	0.764759	3.9198	6.24963e-14	0.717359	0.0713704	CpG Island
3	48655501	48655800	CELSR3	Exon	4.52399	1.9539e-247	0.804121	3.80123	1.74652e-46	0.761472	0.0713641	CpG Island
3	181695001	181695300	SOX2-OT	Intron	3.38564	3.48053e-23	0.533717	3.76534	6.32254e-08	0.554403	0.0712486	CpG Island
8	10731301	10731600	LOC102723313	Intron	4.44493	2.69307e-142	0.843939	2.81929	2.05811e-31	0.726052	0.0712375	CpG Island
1	16162501	16162800	EPHA2	Distal Intergenic	3.59716	1.75265e-49	0.747959	2.42016	1.60948e-09	0.608461	0.0712067	Open Sea
2	26184601	26184900	GAREM2	Exon	4.03047	1.83053e-25	0.604428	4.90578	9.81006e-10	0.640248	0.0711821	CpG Island
2	94735501	94735800	ANKRD20A8P	Exon	4.45477	1.57718e-78	0.686877	4.29392	4.53048e-26	0.686942	0.0711315	CpG Island
17	47852101	47852400	SP6	Intron	4.53936	2.23269e-144	0.81369	2.14857	1.39204e-14	0.520958	0.0711152	Shore
1	213979501	213979800	PROX1-AS1	Intron	4.4702	7.71141e-138	0.773903	2.76926	2.48426e-17	0.579302	0.07109	Shore
22	19766101	19766400	TBX1	Exon	4.81625	5.56901e-35	0.595879	3.32214	1.40509e-06	0.548147	0.0709987	CpG Island
5	140848501	140848800	PCDHA8	Exon	3.21062	2.85025e-34	0.624323	4.12143	5.78352e-17	0.669514	0.0708501	CpG Island
6	6002401	6002700	NRN1	Exon	4.51367	9.82715e-120	0.857344	1.88036	2.52543e-12	0.508284	0.0708022	CpG Island
7	156948901	156949200	NOM1	Promoter	2.60966	4.52631e-33	0.58484	2.36625	7.55547e-10	0.561456	0.0707951	CpG Island
8	100809901	100810200	PABPC1	Distal Intergenic	4.95198	4.54629e-217	0.791264	2.71772	5.54917e-27	0.66217	0.0707358	Open Sea
11	119741101	119741400	LOC102724301	Distal Intergenic	3.26434	1.09924e-116	0.701085	3.62623	1.16871e-29	0.726342	0.070706	CpG Island
11	73661401	73661700	PLEKHB1	3' UTR	3.41751	7.48613e-87	0.598193	2.98638	1.53498e-27	0.583885	0.0706323	CpG Island
17	15917401	15917700	ADORA2B	Distal Intergenic	3.59095	6.19349e-32	0.572933	3.2493	7.29646e-09	0.557634	0.070623	CpG Island
16	29876101	29876400	SEZ6L2	Intron	3.25877	1.56583e-142	0.695959	2.8928	4.32838e-24	0.640001	0.0705571	Shore
17	34626301	34626600	TMEM132E	Exon	4.48875	2.12753e-37	0.692829	4.59272	6.29217e-12	0.702605	0.0705176	CpG Island
1	6455701	6456000	ESPN	Exon	3.06547	1.19504e-133	0.771001	2.79618	1.00501e-67	0.739917	0.0704996	CpG Island
17	56891701	56892000	TRIM25	3' UTR	2.34812	3.1878e-106	0.61483	2.19435	5.87982e-21	0.577372	0.0704218	Open Sea
5	179530501	179530800	C5orf60	Distal Intergenic	4.43621	1.05439e-20	0.505577	4.45834	1.78234e-06	0.508469	0.0703523	CpG Island
9	96027301	96027600	LINC00092	Promoter	4.86509	2.63826e-83	0.697148	4.97112	2.22995e-28	0.702735	0.070327	CpG Island
2	156320401	156320700	NR4A2	Distal Intergenic	5.25887	1.19999e-221	0.762739	4.91396	1.87543e-76	0.761657	0.0703029	CpG Island
14	60510001	60510300	C14orf39	Intron	4.94493	9.82329e-53	0.587518	3.53101	3.39482e-10	0.552254	0.0702854	CpG Island
1	212514901	212515200	LINC01740	Intron	2.41426	6.45377e-46	0.617087	2.896	5.88693e-21	0.672986	0.0701943	CpG Island
18	14999701	15000000	LINC01444	Distal Intergenic	1.82019	7.77478e-28	0.513467	2.08578	9.31713e-13	0.567919	0.0701278	CpG Island
2	88765201	88765500	ANKRD36BP2	Promoter	4.59581	5.28767e-38	0.691207	4.41378	1.60535e-11	0.688329	0.0701209	CpG Island
3	184381501	184381800	THPO	Promoter	3.71477	3.92013e-21	0.640683	4.08063	7.38752e-08	0.661794	0.0700743	CpG Island
15	60399301	60399600	ANXA2	Intron	2.4535	1.22771e-43	0.519912	2.49397	5.92669e-11	0.515789	0.0700196	Shore
18	80171401	80171700	PARD6G-AS1	Exon	4.11702	3.72175e-62	0.61385	2.66791	1.29686e-08	0.503511	0.0700172	Open Sea
7	158570101	158570400	PTPRN2	Intron	2.84486	3.08821e-134	0.729426	3.22919	6.17395e-57	0.784523	0.0699821	CpG Island
4	139278901	139279200	MGARP	Intron	3.89947	2.96107e-92	0.598325	2.62951	3.85594e-13	0.517212	0.0699792	Shore
9	97854901	97855200	FOXE1	3' UTR	3.65654	1.12659e-36	0.664963	4.06232	1.46585e-14	0.691857	0.0699583	CpG Island
7	151008601	151008900	NOS3	Promoter	2.03512	3.37991e-84	0.611041	2.45375	1.7849e-44	0.674137	0.0699152	CpG Island
4	110618701	110619000	PITX2	Exon	3.82222	5.27058e-70	0.606958	2.83691	2.23711e-16	0.556807	0.069911	CpG Island
14	103189201	103189500	LINC00605	Promoter	3.27079	1.2697e-40	0.531625	3.62365	1.18452e-15	0.550722	0.0699033	CpG Island
4	168878101	168878400	PALLD	Exon	4.70003	1.08053e-50	0.760555	3.45712	1.43879e-11	0.698795	0.0698732	CpG Island
19	19860601	19860900	ZNF253	Distal Intergenic	3.97593	1.81568e-70	0.580615	2.7812	5.81447e-13	0.524097	0.0697917	CpG Island
3	62371201	62371500	FEZF2	Exon	4.9323	2.85896e-211	0.670976	4.84016	7.81947e-78	0.67403	0.0697897	CpG Island
9	130666801	130667100	PRDM12	Intron	4.87157	1.55859e-84	0.722289	4.85852	7.53017e-28	0.727031	0.0697468	CpG Island
1	31944301	31944600	PTP4A2	Promoter	4.34999	7.23985e-41	0.568932	3.08826	1.29437e-07	0.509184	0.0697344	CpG Island
6	133893001	133893300	TCF21	3' UTR	4.67294	3.41538e-42	0.584851	3.17729	2.76271e-08	0.538495	0.0697059	CpG Island
7	45573601	45573900	ADCY1	Promoter	3.94312	7.15962e-47	0.634423	3.50188	2.90032e-12	0.620559	0.0696975	CpG Island
15	67826401	67826700	SKOR1	Exon	4.2243	2.45149e-49	0.724039	4.05527	5.01169e-15	0.722669	0.0696696	CpG Island
10	21510301	21510600	MIR1915HG	Downstream	2.80365	1.9674e-160	0.710921	2.32174	1.26795e-54	0.656139	0.0696453	CpG Island
13	57633301	57633600	PCDH17	Exon	4.23777	2.99264e-67	0.76543	3.95152	8.82444e-20	0.75768	0.0696122	CpG Island
14	95360101	95360400	LINC02292	Distal Intergenic	3.89709	1.37197e-115	0.731208	3.00983	1.70104e-21	0.662024	0.0695874	CpG Island
7	27166501	27166800	HOXA10-HOXA9	Intron	4.7365	4.55337e-46	0.66223	3.7553	7.54506e-11	0.633503	0.0695624	CpG Island
17	49890601	49890900	TAC4	Intron	3.54459	4.21519e-118	0.656764	3.13437	2.02246e-40	0.638547	0.0695408	CpG Island
17	74351701	74352000	KIF19	Exon	4.88257	6.62118e-256	0.908083	4.94174	1.02415e-94	0.914486	0.0694297	CpG Island
8	11708101	11708400	GATA4	Promoter	3.77884	3.44825e-36	0.549163	3.08062	1.78619e-08	0.517748	0.069402	CpG Island
17	77389801	77390100	SEPTIN9	Intron	4.28072	2.59502e-183	0.784585	2.83043	1.47505e-24	0.667472	0.0693614	Open Sea
8	144530101	144530400	ARHGAP39	3' UTR	2.31112	2.25235e-93	0.671099	1.69324	2.46762e-28	0.548473	0.0693596	CpG Island
2	199469101	199469400	SATB2-AS1	Intron	5.18111	7.81422e-77	0.667319	4.47124	1.55021e-21	0.658754	0.0692791	CpG Island
17	9004501	9004800	NTN1	Distal Intergenic	4.62866	1.81413e-90	0.709098	3.2495	2.85058e-20	0.659777	0.0692609	CpG Island
10	125015401	125015700	CTBP2	Intron	2.73496	2.74654e-68	0.628022	2.44835	6.95912e-20	0.587439	0.0692405	Open Sea
10	101227201	101227500	LBX1	3' UTR	5.62843	2.44107e-54	0.762735	2.45201	7.51222e-06	0.55513	0.0692298	CpG Island
2	207771001	207771300	FZD5	Promoter	3.16037	1.69172e-142	0.751952	3.67395	1.4442e-65	0.806727	0.0692265	Shore
1	3071101	3071400	PRDM16	Intron	3.54887	4.37997e-76	0.751334	2.40913	4.84452e-19	0.624824	0.0692104	CpG Island
6	28090801	28091100	ZSCAN16-AS1	Intron	2.42836	6.59449e-64	0.635545	2.09006	1.38267e-21	0.580811	0.0692049	Open Sea
2	44929201	44929500	LINC01833	Intron	5.48982	1.59078e-87	0.812834	4.99954	1.86366e-26	0.80877	0.0691758	CpG Island
1	118985101	118985400	TBX15	Intron	4.65257	8.46185e-227	0.637529	3.03977	4.60796e-41	0.58957	0.0691741	Shore
4	140497801	140498100	MGAT4D	Promoter	4.8306	1.15202e-26	0.530677	4.48269	2.035e-07	0.525825	0.0691441	CpG Island
5	79111501	79111800	DMGDH	Intron	2.47977	8.21239e-32	0.597842	3.24768	4.26149e-16	0.682065	0.0690846	Open Sea
4	110622301	110622600	PITX2	Promoter	4.74546	2.98736e-28	0.547227	4.09723	2.56125e-07	0.535723	0.069077	CpG Island
6	37649101	37649400	MDGA1	Exon	2.72717	1.23578e-37	0.68575	3.56996	5.95993e-29	0.794794	0.0690518	CpG Island
5	141152401	141152700	PCDHB6	3' UTR	3.45791	1.72526e-63	0.673989	2.74005	4.57369e-12	0.561247	0.0690029	CpG Island
4	9781501	9781800	DRD5	Promoter	4.47786	3.66598e-27	0.570662	4.24011	1.09621e-07	0.566567	0.0690003	CpG Island
2	94735801	94736100	ANKRD20A8P	Exon	4.4995	9.02817e-72	0.645285	2.89201	9.96805e-13	0.566585	0.0689707	CpG Island
8	37964701	37965000	ADRB3	Exon	2.69892	1.74091e-57	0.524014	2.69892	1.32715e-18	0.528701	0.0689692	CpG Island
6	98844301	98844600	POU3F2	Distal Intergenic	4.28737	2.47382e-27	0.55038	3.97767	8.258e-08	0.545748	0.0689678	Shore
6	1619401	1619700	GMDS	Distal Intergenic	3.6448	6.19308e-64	0.558501	3.7113	4.9982e-24	0.567945	0.0689585	CpG Island
4	48490801	48491100	ZAR1	Exon	3.38071	2.96433e-150	0.789784	2.64379	1.79812e-43	0.698178	0.0689289	CpG Island
15	52795501	52795800	ONECUT1	Distal Intergenic	3.82621	4.11177e-37	0.530447	3.34851	1.13202e-09	0.509241	0.0687823	Shore
17	44959801	44960100	C1QL1	3' UTR	4.5006	1.16713e-48	0.690897	4.91283	5.05192e-17	0.703251	0.0687328	CpG Island
6	1524001	1524300	FOXCUT	Distal Intergenic	3.53563	5.80601e-48	0.701685	3.66058	2.53081e-17	0.716893	0.0686957	CpG Island
7	27252301	27252600	EVX1-AS	Distal Intergenic	4.23233	8.57529e-49	0.574157	4.11655	1.45351e-14	0.573875	0.0686764	CpG Island
7	64889701	64890000	ZNF273	Exon	4.63939	2.42337e-105	0.724592	2.27804	5.87148e-12	0.537864	0.0686558	CpG Island
20	45098101	45098400	KCNS1	Exon	2.90709	2.47361e-132	0.702657	2.71315	1.63227e-47	0.668162	0.0686485	CpG Island
8	18387001	18387300	NAT2	Exon	2.76989	3.49037e-18	0.507542	3.6803	1.76966e-08	0.564751	0.0686478	CpG Island
3	194397901	194398200	ATP13A3	Exon	4.17766	4.35854e-26	0.610883	4.29555	1.17644e-08	0.616651	0.068509	CpG Island
9	137454601	137454900	NSMF	Promoter	3.08326	1.62215e-69	0.655945	2.12665	4.21764e-10	0.518087	0.0685015	Shore
1	225911401	225911700	LEFTY1	Intron	2.51355	6.60988e-91	0.677244	3.43515	3.86342e-52	0.770927	0.0684512	Open Sea
19	19540201	19540500	CILP2	Exon	2.96443	5.41046e-123	0.743808	3.40092	2.38922e-63	0.81189	0.0684138	CpG Island
5	141152101	141152400	PCDHB6	Exon	2.05882	3.86885e-64	0.595723	2.58612	7.27954e-35	0.695173	0.0683537	CpG Island
18	37274101	37274400	LOC105372068	Promoter	2.34104	1.35956e-75	0.644095	2.09917	5.99148e-29	0.614805	0.0683413	CpG Island
13	57633601	57633900	PCDH17	Exon	4.7403	1.1644e-68	0.780295	3.78987	7.84769e-17	0.74236	0.0682818	CpG Island
6	136923601	136923900	SLC35D3	Exon	4.10171	1.71555e-26	0.634748	3.0646	4.84034e-06	0.575935	0.0682483	CpG Island
11	118611001	118611300	PHLDB1	Intron	4.626	1.29021e-29	0.587201	5.09413	1.77712e-10	0.599219	0.068215	CpG Island
10	124672201	124672500	FAM53B	Intron	2.38515	2.50948e-53	0.542568	2.41272	4.26866e-13	0.534706	0.068186	Open Sea
8	41797201	41797500	ANK1	Promoter	3.38593	7.26394e-85	0.618102	2.03547	2.89108e-11	0.505382	0.0681411	CpG Island
4	153792601	153792900	SFRP2	Distal Intergenic	4.86661	1.51611e-78	0.526415	4.25668	1.24281e-22	0.521208	0.0681091	CpG Island
14	100709401	100709700	DLK1	Distal Intergenic	2.23977	1.37635e-23	0.528342	2.73268	2.57802e-10	0.580788	0.0680657	CpG Island
16	29876401	29876700	SEZ6L2	Intron	4.4992	8.07594e-160	0.823238	4.96523	6.94943e-64	0.839865	0.0680231	CpG Island
2	8676601	8676900	ID2-AS1	Promoter	4.24521	4.95775e-26	0.625859	3.78087	5.67797e-07	0.609535	0.0680124	CpG Island
19	2282401	2282700	SPPL2B	Intron	4.24913	1.40773e-101	0.676842	3.85489	3.73258e-29	0.666707	0.067994	Shelf
19	58118401	58118700	ZSCAN18	Promoter	3.1936	3.24241e-90	0.625664	3.31687	1.1439e-48	0.638791	0.0679853	CpG Island
18	12911401	12911700	PTPN2	Exon	3.41421	1.82511e-134	0.774843	2.79607	1.6549e-44	0.728021	0.0679801	CpG Island
4	173518801	173519100	HAND2-AS1	Distal Intergenic	5.33453	4.25822e-119	0.747932	4.67359	9.26105e-36	0.739723	0.0679698	CpG Island
1	90723601	90723900	BARHL2	Exon	4.82661	6.01311e-154	0.540956	3.88008	1.93437e-37	0.526315	0.0679393	CpG Island
9	97854601	97854900	FOXE1	Exon	3.31544	4.62283e-26	0.586213	3.17958	7.42152e-08	0.579841	0.0679333	CpG Island
7	20784301	20784600	SP8	Exon	4.406	2.2439e-20	0.554208	3.2935	0.000142559	0.505162	0.067811	CpG Island
1	13583101	13583400	PDPN	Promoter	3.14719	2.01292e-110	0.668393	3.2328	1.44556e-40	0.676937	0.0677671	CpG Island
2	170713801	170714100	LOC101926913	Exon	5.22392	9.09673e-29	0.547588	4.07296	1.23148e-06	0.524145	0.0677411	CpG Island
19	17606101	17606400	UNC13A	Exon	5.08884	1.57566e-23	0.583657	5.59497	3.4923e-08	0.595692	0.0676477	CpG Island
8	98947801	98948100	OSR2	Intron	4.83134	2.34671e-55	0.608328	3.09396	1.23317e-08	0.541416	0.0676467	Shore
13	78596401	78596700	OBI1-AS1	Exon	5.37195	2.17753e-61	0.72087	5.02481	1.09249e-17	0.719163	0.0676057	CpG Island
1	90717601	90717900	BARHL2	Promoter	4.46997	4.96216e-24	0.584277	3.15274	6.95119e-05	0.525962	0.0675742	CpG Island
14	37602601	37602900	TTC6	Intron	4.3548	9.47145e-144	0.718991	2.05725	1.62451e-12	0.516481	0.0675711	Shelf
9	981601	981900	DMRT3	Intron	5.13819	9.1185e-79	0.709514	3.35151	5.17811e-12	0.632436	0.0675655	Shelf
1	182942101	182942400	SHCBP1L	Exon	5.45739	5.0953e-131	0.8223	3.0961	3.22166e-18	0.665493	0.0675107	Open Sea
11	31803601	31803900	PAX6	Promoter	6.10149	2.70624e-76	0.777534	3.82108	2.56864e-11	0.63186	0.0674131	Shore
2	132489301	132489600	GPR39	Intron	4.68864	5.31687e-63	0.761036	3.6947	1.69964e-13	0.68993	0.0674008	Open Sea
5	135041101	135041400	C5orf66	Intron	4.74656	2.19127e-240	0.791548	3.23753	5.81252e-35	0.699611	0.0673889	Shore
7	128168401	128168700	MIR129-1	Distal Intergenic	5.27146	4.46631e-126	0.751613	4.95763	1.16583e-36	0.7496	0.0673655	CpG Island
5	141236401	141236700	PCDHB18P	Exon	2.83454	7.31517e-107	0.719991	3.00734	5.39615e-45	0.750786	0.0673445	CpG Island
9	124503301	124503600	NR5A1	5' UTR	3.91944	9.96483e-26	0.606792	4.33317	6.42477e-09	0.622581	0.0673235	CpG Island
19	37007701	37008000	ZNF420	Promoter	2.23125	4.64614e-39	0.595588	3.13994	2.34397e-25	0.708571	0.0673118	Open Sea
13	78587701	78588000	OBI1-AS1	Intron	4.49435	1.20215e-83	0.681832	2.6469	1.78572e-10	0.514023	0.0672676	Open Sea
13	110116201	110116500	COL4A1	Intron	3.66203	4.01764e-70	0.59689	3.07851	4.67383e-18	0.575117	0.0672374	Open Sea
14	94768501	94768800	GSC	Exon	4.79316	7.29754e-36	0.57649	4.65418	1.22546e-11	0.580398	0.0672132	CpG Island
5	77851501	77851800	TBCA	Intron	2.33301	1.79615e-24	0.622876	3.87765	5.94931e-19	0.764047	0.0672001	CpG Island
8	104466601	104466900	DPYS	Promoter	4.95747	1.51428e-65	0.802125	4.4809	4.47421e-19	0.78856	0.0671863	CpG Island
5	140882401	140882700	PCDHA13	Promoter	3.79283	1.16126e-56	0.613833	3.99001	1.02285e-21	0.626284	0.0671012	CpG Island
2	222311701	222312000	CT75	Distal Intergenic	5.16433	6.74026e-81	0.706912	4.85491	5.34309e-25	0.706117	0.0670521	CpG Island
4	84493201	84493500	NKX6-1	3' UTR	5.33268	2.88857e-91	0.755604	4.1098	1.17544e-21	0.723805	0.0670324	CpG Island
5	79112401	79112700	DMGDH	Intron	4.93579	5.6586e-47	0.706622	4.42573	9.87585e-13	0.695056	0.0669674	Open Sea
1	152108701	152109000	TCHH	Exon	3.16748	4.95787e-50	0.635273	3.46712	6.3441e-19	0.658003	0.0669626	CpG Island
5	37834801	37835100	GDNF	Promoter	4.05095	3.12344e-26	0.582513	3.64195	1.39625e-07	0.569086	0.0669501	CpG Island
2	70905001	70905300	VAX2	Intron	5.0882	1.82924e-248	0.76791	1.96302	1.2698e-21	0.541279	0.0669121	CpG Island
10	75395101	75395400	ZNF503	Intron	3.01249	3.1861e-45	0.643433	3.54541	2.33824e-17	0.693064	0.0668655	CpG Island
21	43986001	43986300	AGPAT3	3' UTR	3.65363	2.01022e-42	0.580782	2.86068	3.48315e-08	0.524091	0.066706	Shelf
7	64889401	64889700	ZNF273	Exon	4.72455	8.16933e-134	0.810061	3.29413	3.82542e-31	0.741786	0.0667043	CpG Island
2	130916401	130916700	ARHGEF4	Promoter	3.08993	7.74605e-86	0.714928	3.3324	5.01831e-31	0.741546	0.0667014	CpG Island
5	177117001	177117300	NSD1	Distal Intergenic	2.7922	8.47263e-87	0.706065	3.66026	2.67977e-44	0.813971	0.0666831	CpG Island
2	45013201	45013500	SIX2	Exon	5.30468	6.33417e-104	0.848554	4.54986	2.20959e-27	0.825894	0.0666449	CpG Island
4	54095701	54096000	PDGFRA	Intron	3.19265	8.72605e-55	0.599802	2.21887	2.70676e-08	0.523305	0.0665755	Shelf
5	141355201	141355500	PCDHGB1	Exon	3.03107	8.94262e-112	0.731823	3.83425	1.03771e-71	0.801905	0.0665496	CpG Island
9	36739501	36739800	MIR4475	Distal Intergenic	4.47131	7.38053e-37	0.68544	4.78178	4.33367e-12	0.697878	0.0665472	CpG Island
5	141352201	141352500	PCDHGB1	Exon	2.2983	1.42578e-119	0.644898	2.98633	8.18218e-84	0.736753	0.0664825	CpG Island
10	123150601	123150900	HMX2	3' UTR	4.93573	8.79629e-64	0.604327	4.28609	1.1564e-16	0.595722	0.0664702	CpG Island
8	98972401	98972700	OSR2	Intron	2.5082	7.91474e-81	0.673328	2.89649	9.15074e-72	0.758111	0.0664606	CpG Island
3	50340901	50341200	RASSF1	Promoter	4.58318	2.31847e-118	0.795286	5.46036	1.724e-62	0.81805	0.0664557	CpG Island
1	54996901	54997200	BSND	Promoter	5.31917	5.90946e-121	0.803412	5.52692	9.9927e-44	0.812562	0.0664546	CpG Island
5	176542201	176542500	CDHR2	Promoter	4.34124	5.30099e-84	0.690963	2.6888	2.72247e-11	0.528002	0.0664416	Shore
5	140856301	140856600	PCDHA10	Promoter	4.39921	3.94656e-64	0.692349	3.55469	1.83163e-14	0.656816	0.0664398	CpG Island
15	89370901	89371200	MIR9-3HG	Intron	5.54825	2.80347e-245	0.824807	4.17417	4.93918e-47	0.785084	0.0664119	CpG Island
4	1406401	1406700	NKX1-1	Promoter	3.98606	8.96628e-24	0.538319	3.40214	4.90846e-06	0.514045	0.0663808	CpG Island
6	40599301	40599600	LRFN2	Distal Intergenic	2.68127	1.0534e-84	0.582778	2.80772	8.15959e-20	0.590318	0.066372	CpG Island
4	52077001	52077300	SPATA18	Exon	4.8544	7.47116e-115	0.744384	2.81642	2.35874e-13	0.572029	0.066203	CpG Island
6	26240101	26240400	H4C6	Promoter	4.70451	4.04368e-146	0.794244	3.53229	1.91072e-25	0.658049	0.0661988	Shore
5	141236701	141237000	PCDHB18P	Exon	3.26977	9.80438e-70	0.632404	3.27138	5.93262e-22	0.636592	0.0661931	CpG Island
3	147396001	147396300	LOC440982	Exon	4.15544	1.67015e-79	0.721159	3.80079	1.7707e-25	0.708402	0.0661757	CpG Island
9	93951001	93951300	BARX1	Downstream	4.88929	2.63609e-35	0.533835	4.5238	6.80742e-10	0.53178	0.0661316	CpG Island
15	52795201	52795500	ONECUT1	Distal Intergenic	3.70675	1.10806e-55	0.589369	4.31087	7.08682e-27	0.610897	0.0661098	CpG Island
2	96470401	96470700	NEURL3	Distal Intergenic	3.5635	3.18391e-95	0.672862	3.33126	1.80431e-20	0.631605	0.0660679	Open Sea
7	26857501	26857800	SKAP2	Promoter	3.28027	1.01961e-33	0.592317	2.52904	7.42788e-07	0.52999	0.0660418	Open Sea
11	59555701	59556000	MIR3162	Intron	3.70463	7.87795e-46	0.556598	2.88667	1.22262e-10	0.519994	0.0659512	Open Sea
5	176619301	176619600	GPRIN1	Downstream	4.18273	4.51412e-23	0.534955	4.94129	9.3497e-09	0.553222	0.0659118	CpG Island
16	2967601	2967900	KREMEN2	3' UTR	1.82673	1.81379e-74	0.559735	2.69712	8.39073e-63	0.731855	0.0658879	CpG Island
2	134027701	134028000	MGAT5	Distal Intergenic	3.17828	6.78426e-58	0.633033	2.78965	4.56269e-16	0.60651	0.0658502	Open Sea
15	89775901	89776200	MESP2	Intron	2.52901	4.66707e-39	0.509046	2.69214	1.56202e-10	0.520317	0.0658122	Shore
1	62194501	62194800	L1TD1	Promoter	3.50176	3.90578e-119	0.567978	2.82597	2.53691e-19	0.529797	0.065771	Shore
5	77628301	77628600	WDR41	Downstream	5.45211	0	0.909832	4.9602	7.93296e-105	0.90171	0.0657672	CpG Island
5	135544801	135545100	NEUROG1	Distal Intergenic	4.77968	3.98404e-109	0.634216	3.11481	1.416e-17	0.578946	0.0657625	Shore
19	18866401	18866700	UPF1	3' UTR	1.96772	2.53124e-27	0.507812	2.86328	1.33165e-14	0.614026	0.0656599	CpG Island
2	176160001	176160300	HOXD3	Intron	4.10092	6.06501e-81	0.802415	4.51177	1.53687e-30	0.824712	0.0656581	CpG Island
17	38578201	38578500	SRCIN1	Exon	4.6513	2.41841e-62	0.747206	3.67932	7.4531e-13	0.675668	0.0656128	CpG Island
3	105353401	105353700	ALCAM	Distal Intergenic	3.35436	3.52768e-82	0.66128	2.4705	5.23611e-15	0.522417	0.0655679	CpG Island
15	45135001	45135300	DUOX1	Exon	4.5049	1.12994e-33	0.587343	3.44418	2.72271e-07	0.549304	0.0655644	CpG Island
12	124390801	124391100	NCOR2	Intron	4.03825	1.63003e-112	0.696716	3.18644	7.00426e-24	0.651534	0.065545	Shore
6	77462701	77463000	HTR1B	Exon	4.48788	2.79711e-56	0.502697	4.17169	7.42268e-17	0.50079	0.0655052	CpG Island
22	19758601	19758900	TBX1	Intron	2.3423	1.493e-53	0.63396	2.48462	8.6313e-23	0.659162	0.0653443	CpG Island
10	93063001	93063300	CYP26C1	3' UTR	4.89009	9.11736e-120	0.857726	2.33767	2.40193e-14	0.570818	0.065335	CpG Island
8	64587301	64587600	LOC401463	Downstream	4.50835	9.69733e-91	0.588377	3.8943	5.38532e-25	0.578213	0.0653344	Shore
14	56808001	56808300	OTX2	Intron	4.86752	1.44806e-48	0.541017	4.37368	3.20967e-13	0.536623	0.0652996	CpG Island
2	113275801	113276100	PAX8-AS1	Exon	3.6252	4.51878e-95	0.765298	2.34175	2.07415e-18	0.631572	0.0652747	CpG Island
11	72712201	72712500	ARAP1	Exon	2.07621	9.34537e-114	0.601699	1.70168	1.21617e-24	0.520135	0.0652108	Open Sea
19	42424201	42424500	LIPE-AS1	Promoter	2.48813	1.4843e-138	0.697807	3.92435	2.56421e-107	0.817727	0.0651413	CpG Island
20	63941401	63941700	MIR1914	Promoter	3.2211	6.98831e-138	0.719034	1.94849	1.08042e-20	0.573672	0.0651161	Shore
13	50127301	50127600	DLEU1	Exon	4.30657	1.35546e-232	0.828089	2.97857	1.74656e-77	0.750935	0.0651137	CpG Island
2	44802601	44802900	CAMKMT	Distal Intergenic	4.71929	5.52716e-24	0.568305	4.4768	7.25091e-07	0.565511	0.0650834	CpG Island
22	16609801	16610100	TPTEP1	Intron	4.2265	3.85944e-44	0.536112	3.33781	1.30306e-10	0.512762	0.0649356	CpG Island
4	13523401	13523700	LINC01097	Downstream	4.65255	1.00078e-119	0.710697	4.72513	3.57937e-47	0.719965	0.0649202	CpG Island
5	150671401	150671700	MYOZ3	Promoter	4.75108	5.22134e-43	0.542518	3.86384	7.38817e-10	0.524098	0.0648711	CpG Island
10	23195101	23195400	PTF1A	Distal Intergenic	5.42392	5.33749e-81	0.793433	4.54814	3.40909e-22	0.773884	0.0648369	CpG Island
7	154914001	154914300	PAXIP1-AS2	Distal Intergenic	3.46835	3.88606e-20	0.539809	3.96592	1.85952e-07	0.56177	0.0648192	CpG Island
16	56647801	56648100	MT1B	Promoter	3.59962	5.29521e-57	0.691755	2.73327	5.69302e-14	0.634421	0.0647777	Open Sea
17	81097501	81097800	BAIAP2	Promoter	2.95163	3.94614e-81	0.667685	3.64007	1.39132e-31	0.718177	0.0647551	Open Sea
13	24746401	24746700	RNF17	Distal Intergenic	5.09687	1.92996e-115	0.723017	3.78117	3.83099e-26	0.690351	0.0647258	CpG Island
2	185738401	185738700	FSIP2-AS2	Promoter	4.40406	9.08533e-153	0.772304	2.53886	1.52669e-20	0.61537	0.064679	CpG Island
16	1872001	1872300	MEIOB	Promoter	2.16011	4.41225e-26	0.513241	2.93855	1.68492e-12	0.599365	0.0646301	CpG Island
8	52101001	52101300	ST18	Distal Intergenic	4.21604	3.46455e-49	0.713863	3.66732	1.89485e-13	0.692823	0.0646054	Open Sea
15	67820101	67820400	SKOR1	Promoter	4.48271	9.80766e-94	0.703994	4.0152	1.13313e-24	0.691119	0.0644499	Shore
16	49278301	49278600	CBLN1	3' UTR	5.03461	6.36951e-79	0.696657	4.51324	1.69679e-26	0.694334	0.064413	CpG Island
5	6465601	6465900	UBE2QL1	Intron	2.4664	5.38745e-69	0.633172	2.0014	5.45056e-16	0.560191	0.0643815	Open Sea
2	185738701	185739000	FSIP2-AS2	Promoter	5.20417	3.70234e-187	0.872756	4.35843	7.91545e-64	0.847602	0.0643467	CpG Island
7	4861501	4861800	RADIL	Exon	1.81222	3.84184e-57	0.540195	1.7361	1.19044e-25	0.536852	0.0643149	CpG Island
5	171316801	171317100	TLX3	Distal Intergenic	5.28335	2.73482e-177	0.767195	4.59508	8.92379e-52	0.757329	0.064313	CpG Island
17	78879901	78880200	CEP295NL	Intron	2.17617	4.71147e-57	0.620629	1.80505	9.73824e-27	0.563313	0.0642919	Open Sea
14	36655201	36655500	PAX9	Exon	5.94175	1.44115e-207	0.8675	2.77206	1.17974e-22	0.661236	0.0642902	Shore
2	10091401	10091700	CYS1	Distal Intergenic	3.38784	6.36555e-31	0.65079	3.13571	5.18738e-09	0.628977	0.0642116	Open Sea
5	141101701	141102000	PCDHB3	Exon	3.14885	1.55154e-88	0.612937	2.54569	1.89359e-15	0.549399	0.0642086	CpG Island
7	25858801	25859100	MIR148A	Distal Intergenic	4.47599	6.74513e-58	0.667523	2.37277	1.31986e-07	0.545409	0.0641963	CpG Island
17	79815601	79815900	LINC01977	Distal Intergenic	4.70535	1.17533e-261	0.8956	3.34914	2.54276e-73	0.809195	0.0641865	CpG Island
2	176172001	176172300	HOXD3	3' UTR	4.52819	2.75281e-292	0.892309	4.36028	9.11356e-116	0.88609	0.0641624	CpG Island
17	76140301	76140600	RNF157-AS1	Promoter	3.64915	3.8167e-18	0.545678	3.42053	2.15924e-05	0.535526	0.0641199	CpG Island
1	197928901	197929200	LHX9	Exon	3.82975	1.50311e-31	0.599032	2.91685	3.50765e-07	0.53477	0.0640917	Open Sea
3	50340301	50340600	RASSF1	Promoter	4.96493	5.24563e-104	0.854124	4.79118	1.15038e-43	0.852475	0.064089	CpG Island
1	201614401	201614700	NAV1	Distal Intergenic	3.73348	1.2441e-84	0.693974	3.01198	4.05811e-16	0.633265	0.0640847	Open Sea
7	158317801	158318100	PTPRN2	Intron	3.72962	2.36524e-23	0.610304	3.47626	6.48357e-07	0.600473	0.06406	CpG Island
6	100449001	100449300	SIM1	Intron	4.80014	8.41533e-224	0.774032	3.84742	2.06867e-57	0.748612	0.063996	CpG Island
16	10553101	10553400	EMP2	Intron	3.18216	6.2429e-45	0.624528	2.24084	5.49886e-08	0.523415	0.0639432	Open Sea
16	67165501	67165800	HSF4	Promoter	4.71868	2.23883e-164	0.8683	3.01335	4.15331e-39	0.746071	0.0639113	CpG Island
4	182142301	182142600	TENM3-AS1	Exon	4.48164	7.55104e-117	0.558237	2.81631	9.80935e-26	0.506074	0.063903	CpG Island
10	101134801	101135100	TLX1	Intron	4.85013	2.48601e-49	0.599025	4.61365	5.84445e-15	0.600397	0.0638445	CpG Island
17	72115801	72116100	SOX9-AS1	Promoter	5.32937	0	0.861675	2.38409	4.93425e-72	0.694381	0.0638273	CpG Island
5	2754901	2755200	C5orf38	3' UTR	4.68209	3.31004e-46	0.56399	3.79266	2.79825e-11	0.546648	0.0638072	CpG Island
10	123142801	123143100	HMX2	Distal Intergenic	5.17265	5.61558e-152	0.71514	4.95378	5.43758e-52	0.716751	0.0638016	CpG Island
6	10417501	10417800	TFAP2A	Intron	5.19924	1.20598e-156	0.808693	3.48662	2.32397e-32	0.753128	0.0637982	CpG Island
19	55082101	55082400	EPS8L1	Exon	4.63677	1.45989e-81	0.776129	2.77474	5.6327e-14	0.650231	0.0637413	CpG Island
6	28977301	28977600	HCG15	Exon	2.76854	2.14608e-64	0.703523	2.00827	1.78217e-19	0.594963	0.0636957	Open Sea
16	86511301	86511600	FOXF1	Exon	4.1883	6.61647e-47	0.585645	3.38902	1.42911e-11	0.560439	0.0636907	CpG Island
5	173233801	173234100	NKX2-5	Exon	5.38983	1.05604e-94	0.758854	4.57371	9.8914e-27	0.744642	0.0636589	CpG Island
10	97320901	97321200	FRAT1	3' UTR	4.84034	2.58894e-42	0.581443	3.58672	4.1535e-09	0.553384	0.0636021	CpG Island
5	42993901	42994200	FLJ32255	Promoter	4.96139	6.06307e-91	0.656732	3.92673	5.56926e-20	0.635029	0.0636018	Shore
1	228650401	228650700	RNA5S1	Exon	3.58197	3.15372e-127	0.723668	2.11713	4.21786e-21	0.570696	0.0635693	CpG Island
1	2789401	2789700	TTC34	Promoter	4.16222	4.31403e-49	0.597886	4.05033	5.43703e-16	0.598589	0.0634392	CpG Island
7	129783301	129783600	MIR183	Exon	5.39238	5.654197e-317	0.832363	5.08433	2.29113e-118	0.834067	0.0634121	CpG Island
16	54288901	54289200	IRX3	Exon	4.8418	2.09348e-174	0.821226	1.90118	1.2069e-20	0.589324	0.0633932	CpG Island
11	45927301	45927600	LARGE2	Exon	4.0216	7.58349e-136	0.788306	2.84338	8.53438e-29	0.671534	0.0633078	Open Sea
9	136846501	136846800	PHPT1	Promoter	3.80107	6.50066e-21	0.610895	4.31164	2.09529e-07	0.642549	0.0633004	CpG Island
3	147409201	147409500	ZIC1	Promoter	3.67879	7.69618e-55	0.598442	3.24959	1.31093e-15	0.581138	0.0632801	CpG Island
5	93570901	93571200	NR2F1-AS1	Exon	4.68552	1.74371e-198	0.863846	1.83158	3.78853e-20	0.503232	0.0632554	CpG Island
5	141414601	141414900	PCDHGB6	Exon	2.76742	1.95226e-103	0.664057	2.20437	6.31819e-20	0.561413	0.0632475	CpG Island
11	62547301	62547600	AHNAK	Exon	3.65344	4.53272e-41	0.662277	2.94747	1.51249e-10	0.622692	0.0632294	CpG Island
16	3018001	3018300	CLDN6	Promoter	2.78719	1.14721e-14	0.502169	4.67789	6.08531e-09	0.598605	0.06322	CpG Island
4	1406101	1406400	NKX1-1	Promoter	4.10871	4.24623e-28	0.556124	3.28686	1.7627e-06	0.52276	0.0631748	CpG Island
5	73230601	73230900	LOC340090	Intron	5.53573	0	0.845784	3.61984	3.74781e-86	0.787064	0.0631695	CpG Island
4	212701	213000	ZNF876P	Promoter	3.86762	3.02867e-32	0.674855	2.79194	7.54366e-07	0.582142	0.0631679	CpG Island
5	123098101	123098400	PRDM6	Intron	2.89047	2.64842e-184	0.75142	3.07029	8.34754e-114	0.784622	0.0631595	CpG Island
20	21515701	21516000	NKX2-2	Promoter	4.43127	1.75539e-23	0.50356	4.50557	1.69959e-07	0.507415	0.0630896	CpG Island
15	52794601	52794900	ONECUT1	Distal Intergenic	4.18788	9.78445e-86	0.593748	3.48083	1.6793e-21	0.572144	0.063039	CpG Island
6	37648501	37648800	MDGA1	Promoter	1.76122	5.34325e-27	0.547025	3.92965	1.05399e-62	0.761821	0.063007	CpG Island
3	15118501	15118800	RBSN	Distal Intergenic	2.80405	2.25876e-109	0.607825	3.98359	2.4088e-52	0.671148	0.0629928	Open Sea
2	45013501	45013800	SIX2	Exon	5.12834	5.41101e-87	0.825386	4.80602	3.49908e-26	0.81824	0.0629645	CpG Island
18	57429001	57429300	ONECUT2	Exon	4.52183	6.07162e-98	0.721806	4.05281	4.2096e-27	0.710697	0.0629643	CpG Island
12	6555001	6555300	IFFO1	5' UTR	5.53026	2.54187e-221	0.870036	2.16312	3.29924e-27	0.612516	0.0629361	CpG Island
5	141389101	141389400	PCDHGB3	Exon	1.89648	1.95624e-69	0.517209	2.25678	9.54183e-29	0.567321	0.0629232	CpG Island
11	65048101	65048400	NAALADL1	Promoter	2.99706	1.0867e-149	0.606315	3.5259	4.12709e-65	0.638899	0.0629219	CpG Island
19	55503601	55503900	SSC5D	Intron	1.95409	2.28792e-42	0.548414	2.90353	9.49813e-26	0.690831	0.0629125	CpG Island
2	169768801	169769100	PHOSPHO2-KLHL23	Intron	2.9598	1.17574e-91	0.723166	2.56446	2.11095e-48	0.680531	0.0628686	Shore
20	56625901	56626200	TFAP2C	Distal Intergenic	4.66404	3.28008e-73	0.564794	3.47464	2.46106e-15	0.537566	0.0628305	CpG Island
10	99531001	99531300	LINC01475	Promoter	5.02503	2.40979e-92	0.610399	4.72545	3.03576e-29	0.610063	0.0627916	CpG Island
16	54939001	54939300	IRX5	Intron	4.77934	3.39324e-155	0.686122	2.99213	1.11485e-21	0.610355	0.0627736	Shore
4	54108901	54109200	PDGFRA	Intron	4.68896	9.81313e-117	0.641115	2.7749	1.43248e-15	0.558197	0.062722	Shore
6	5086501	5086800	PPP1R3G	3' UTR	2.39247	1.21103e-85	0.678855	2.22492	1.82954e-35	0.647085	0.0627171	CpG Island
5	88659901	88660200	LINC00461	Intron	5.43331	1.86768e-156	0.801088	3.99318	5.1849e-35	0.762254	0.0626907	CpG Island
4	173501101	173501400	HAND2-AS1	Distal Intergenic	4.71698	9.05859e-211	0.805422	4.19053	1.3131e-66	0.792841	0.0626738	CpG Island
6	101399401	101399700	GRIK2	Intron	5.13707	2.09418e-180	0.774924	3.69564	2.13144e-38	0.733466	0.0626466	Shore
20	9516301	9516600	LAMP5	Exon	5.31888	6.40615e-155	0.770772	3.51127	3.00604e-26	0.713678	0.062632	Shore
7	156616801	156617100	LINC01006	Intron	4.88167	2.2644e-53	0.685578	4.60239	7.37283e-16	0.683853	0.0624868	CpG Island
12	52258801	52259100	KRT87P	Promoter	2.30839	6.47894e-82	0.635559	2.90965	5.10768e-43	0.721335	0.0624294	CpG Island
2	66439201	66439500	MEIS1	Promoter	3.81598	4.33682e-63	0.78716	3.55878	4.31735e-24	0.774088	0.0623299	Shelf
9	136199701	136200000	LHX3	Exon	3.5913	3.82045e-25	0.624129	4.351	7.82025e-11	0.667937	0.0623256	CpG Island
1	90720001	90720300	BARHL2	Intron	5.15619	6.4918e-191	0.730188	2.93324	2.64187e-24	0.636183	0.0623166	CpG Island
2	174342601	174342900	SP9	Distal Intergenic	4.84845	3.80607e-22	0.511203	4.39683	4.43592e-06	0.505784	0.0623064	CpG Island
6	13860001	13860300	MCUR1	Distal Intergenic	2.69854	1.91962e-60	0.679097	2.83267	7.09303e-27	0.703001	0.0622759	Open Sea
16	67165801	67166100	HSF4	Promoter	4.55608	3.30382e-135	0.865371	2.59621	3.03576e-29	0.663149	0.0622658	CpG Island
1	229434001	229434300	ACTA1	Promoter	4.84225	1.27476e-35	0.573362	4.64473	1.89066e-10	0.573522	0.0622339	CpG Island
1	6456001	6456300	ESPN	3' UTR	1.89601	3.15349e-72	0.535031	1.99174	2.04271e-36	0.558897	0.0621783	CpG Island
1	110084101	110084400	LINC01397	Intron	5.36893	5.39296e-85	0.769404	4.9515	2.06904e-24	0.764377	0.0621336	CpG Island
6	28259101	28259400	NKAPL	Promoter	2.0849	1.88918e-85	0.622474	2.9975	5.51697e-71	0.732801	0.0621208	CpG Island
9	1045801	1046100	LINC01230	Promoter	4.55864	6.70336e-83	0.692576	4.11586	1.10311e-25	0.684211	0.0620965	CpG Island
2	96839701	96840000	ANKRD23	3' UTR	1.83298	9.3686e-34	0.519436	1.91659	4.7248e-12	0.542007	0.0620924	CpG Island
3	179942101	179942400	PEX5L	Intron	4.65241	2.22279e-40	0.654531	2.94884	3.64634e-06	0.52981	0.0620465	Open Sea
9	97848901	97849200	PTCSC2	Intron	4.96544	2.11532e-121	0.618565	4.49091	7.46895e-33	0.613877	0.0619387	CpG Island
12	52601101	52601400	KRT72	Promoter	2.44972	7.50201e-62	0.640833	2.63304	3.58588e-28	0.679932	0.0618678	CpG Island
2	191846701	191847000	CAVIN2	Promoter	4.44201	5.56511e-94	0.735361	3.47051	1.34028e-18	0.68421	0.0618408	Open Sea
7	35254801	35255100	TBX20	Promoter	4.07768	2.38317e-175	0.679906	3.89672	1.03963e-67	0.682419	0.0618219	CpG Island
16	51153901	51154200	SALL1	Intron	4.10727	1.87137e-63	0.64182	4.44068	2.89389e-25	0.655056	0.0617933	CpG Island
3	62369701	62370000	FEZF2	3' UTR	4.68344	4.48973e-150	0.586188	3.4191	3.86977e-29	0.553741	0.061772	CpG Island
8	95073301	95073600	NDUFAF6	Intron	2.44083	1.2175e-24	0.590623	2.93952	6.3988e-11	0.649899	0.0616928	CpG Island
1	119007601	119007900	LOC105378933	Distal Intergenic	5.23705	2.96432e-103	0.739159	4.55801	1.0999e-28	0.729238	0.061649	CpG Island
12	130164001	130164300	FZD10	Exon	4.20159	3.68356e-53	0.746096	1.90425	3.49999e-06	0.537617	0.0616432	CpG Island
8	141152701	141153000	DENND3	Intron	1.81896	5.02076e-55	0.519102	1.82011	5.82883e-16	0.521259	0.0616089	Open Sea
11	31797601	31797900	PAX6	Intron	4.66722	3.07589e-80	0.569244	2.95691	1.16171e-10	0.505223	0.0616032	Shore
1	119006101	119006400	LOC105378933	Distal Intergenic	4.61025	2.85315e-91	0.629995	2.58364	1.18175e-09	0.500281	0.0615416	Shore
17	82414801	82415100	OGFOD3	Intron	4.06621	1.76555e-68	0.729177	4.16723	1.64484e-20	0.73442	0.0615391	Shore
17	60139201	60139500	CA4	Intron	4.17738	4.91173e-40	0.676854	4.60147	6.58112e-15	0.690324	0.0615188	CpG Island
2	176147401	176147700	HOXD3	Intron	4.13336	6.56939e-254	0.807763	3.62971	4.81247e-60	0.785457	0.0615081	CpG Island
2	65344501	65344800	SPRED2	Promoter	2.14058	1.10818e-93	0.561969	1.99557	2.74764e-18	0.516268	0.0614606	Open Sea
3	158095501	158095800	SHOX2	Downstream	5.7285	1.16874e-266	0.892914	3.7792	4.02115e-40	0.79243	0.0614461	Shore
6	136923301	136923600	SLC35D3	Intron	4.7608	1.44302e-33	0.577309	4.55177	1.29032e-09	0.576027	0.061433	CpG Island
2	38959801	38960100	ARHGEF33	Exon	1.89718	6.69109e-48	0.551508	2.66486	8.0896e-34	0.706246	0.0613356	CpG Island
12	2794201	2794500	ITFG2-AS1	Exon	3.69674	1.57717e-23	0.590604	4.21302	1.72393e-08	0.612632	0.0613173	CpG Island
6	158516401	158516700	TMEM181	Distal Intergenic	2.64997	1.1923e-124	0.710225	2.63631	7.91107e-51	0.724162	0.0612699	CpG Island
7	5695201	5695500	RNF216	Intron	3.58471	3.50467e-69	0.589455	2.31864	1.63943e-10	0.500239	0.0612569	Open Sea
2	176152801	176153100	HOXD3	3' UTR	3.49639	8.26905e-57	0.664654	3.22227	3.66533e-15	0.645219	0.0612381	Shore
3	194269501	194269800	LINC02036	Distal Intergenic	3.97185	3.31858e-180	0.842691	3.4919	6.06747e-66	0.820856	0.0611396	CpG Island
8	23705401	23705700	NKX2-6	Intron	4.19196	3.50753e-108	0.636058	4.37406	1.13937e-44	0.645932	0.0611014	CpG Island
15	31080301	31080600	TRPM1	Intron	3.71741	1.11459e-119	0.694207	2.55824	7.11033e-16	0.53026	0.061098	Open Sea
4	13538701	13539000	LINC01097	Downstream	4.81857	2.87884e-101	0.664	2.85198	1.22987e-12	0.55043	0.0610765	Shelf
1	220877401	220877700	HLX-AS1	Intron	3.49338	1.44535e-144	0.562341	2.61763	2.97568e-45	0.521395	0.0610606	CpG Island
11	31825201	31825500	PAX6-AS1	Intron	5.03985	7.21462e-63	0.738181	4.26006	5.65686e-15	0.714067	0.0610152	Shore
1	229432201	229432500	ACTA1	Exon	4.21288	4.95901e-25	0.535561	4.1453	1.13422e-07	0.536768	0.0610067	CpG Island
6	34235701	34236000	HMGA1	Promoter	3.7315	5.71038e-21	0.527508	4.67553	9.78744e-09	0.553999	0.0610029	CpG Island
20	3071701	3072000	OXT	Promoter	4.21991	1.51329e-31	0.66922	3.88083	1.54448e-08	0.654434	0.060997	CpG Island
13	99955801	99956100	LOC101927437	Exon	4.31647	2.4355e-29	0.614164	5.1638	1.31721e-11	0.634837	0.0609272	CpG Island
10	116271001	116271300	GFRA1	Exon	4.46531	2.06715e-73	0.736	4.11083	1.19023e-26	0.729339	0.0609003	CpG Island
3	158103001	158103300	SHOX2	Exon	4.71604	6.34983e-161	0.620046	3.43268	8.42377e-40	0.591216	0.0608963	Shore
9	136846201	136846500	PHPT1	Exon	3.10481	1.36993e-23	0.521338	3.52835	4.69452e-09	0.546004	0.0608942	CpG Island
12	50032801	50033100	RACGAP1	Promoter	4.49182	6.85734e-40	0.672965	3.91912	2.03709e-10	0.656225	0.0608737	CpG Island
[truncated: 2,063 more rows]

## Sheet: SupplementaryTable5
Supplementary Table 5. Univariable Cox regression analysis for Overall Survival. P values calculated using a two-sided Wald test.
Variable	HR (95% CI)	P
Age (continuous)	1.01 (0.99 - 1.04)	0.344
Sex (Female vs Male)	0.67 (0.41 - 1.08)	0.101
Clinical Stage (Extensive vs Limited)	2.69 (1.58 - 4.57)	0.00026
Methylation score (continuous)	5.62 (2.11 - 14.97)	0.000561
Methylation score (dichotomised; High vs Low)	2.55 (1.55 - 4.21)	0.000233

## Sheet: SupplementaryTable6
Supplementary Table 6. Multivariate Cox regression analysis for Overall Survival. P values calculated using a two-sided Wald test.
Models	Variable	HR (95% CI)	P	AIC	BIC	Concordance Index
No methylation score model	Age (continuous)	1.05 (1.02 - 1.08)	0.00297	470.63	477.33	0.702
	Sex (Female vs Male)	0.55 (0.33 - 0.91)	0.0187
	Clinical Stage (Extensive vs Limited)	4.10 (2.26 - 7.46)	3.76e-06
Continuous methylation score model	Age (continuous)	1.05 (1.02 - 1.08)	0.00264	467.97	476.9	0.715
	Sex (Female vs Male)	0.51 (0.31 - 0.85)	0.00914
	Clinical Stage (Extensive vs Limited)	2.88 (1.46 - 5.70)	0.00239
	Methylation score (continuous)	3.60 (1.11 -11.68)	0.0329
Dichotomised methylation score model	Age (continuous)	1.05 (1.01 - 1.08)	0.00366	466.29	475.23	0.719
	Sex (Female vs Male)	0.49 (0.30 - 0.81)	0.00583
	Clinical Stage (Extensive vs Limited)	2.76 (1.38 - 5.49)	0.004
	Methylation score (dichotomised; High vs Low)	2.16 (1.17 - 3.99)	0.0141

## Sheet: SupplementaryTable7
Supplementary Table 7. Spearman correlation between normalised reads per million (nrpm) values from T7-MBDSeq (columns) and nrpm values estimated from our transformation on 450k Infininium Methylation Arrays (rows) for 8 CDX models
id	CDX03	CDX03P	CDX08	CDX08P	CDX12	CDX13	CDX14P	CDX15P	CDX15PP
Array_CDX03	0.764529	0.739046	0.577012	0.592232	0.537649	0.394847	0.591632	0.538993	0.544281
Array_CDX03P	0.753794	0.772605	0.567566	0.579622	0.533451	0.399803	0.574918	0.531729	0.534948
Array_CDX08	0.557197	0.547502	0.78902	0.756891	0.515059	0.358713	0.581218	0.50759	0.513967
Array_CDX08P	0.567955	0.557889	0.765977	0.784988	0.53454	0.372945	0.591216	0.514632	0.521208
Array_CDX12	0.574792	0.562981	0.566496	0.576334	0.746111	0.419436	0.568157	0.54598	0.542178
Array_CDX13	0.505223	0.49572	0.470375	0.483726	0.497862	0.726779	0.474726	0.467951	0.46195
Array_CDX14	0.554241	0.543322	0.580635	0.603719	0.498019	0.298482	0.767685	0.523587	0.53985
Array_CDX15P	0.57076	0.561728	0.567235	0.582287	0.556085	0.36559	0.609522	0.743602	0.740181

## Sheet: SupplementaryTable8
Supplementray Table 8. List of DMRs used for the subtype classifiers. DMRs are investigated using a negative binomial generalised linear model. A separate model is fitted for each window, with P values calculated using a likelihood ratio test. The whole set of P values is adjusted for multiple testing using a Benjamini & Hochberg false discovery rate correction.
chr	start	end	Gene	Annnotation	NEUROD1_vs_ASCL1_log2_foldchange	NEUROD1_vs_ASCL1_adjustedPvalue	POU2F3_vs_ASCL1_log2_foldchange	POU2F3_vs_ASCL1_adjustedPvalue	YAP1_vs_ASCL1_log2_foldchange	YAP1_vs_ASCL1_adjustedPvalue	NEUROD1_vs_POU2F3_Log2_foldchange	NEUROD1_vs_POU2F3_adjustedPvalue	NEUROD1_vs_YAP1_log2foldchange	NEUROD1_vs_YAP1_adjustedPvalue	NEUROD1_vs_ASCL1_Δbeta	POU2F3_vs_ASCL1_Δbeta	YAP1_vs_ASCL1_Δbeta	NEUROD1_vs_POU2F3_Δbeta	NEUROD1_vs_YAP1_Δbeta	Average ASCL1 Classifier Importance	Average NEUROD1 Classifier Importance	CpG landscape
2	181678501	181678800	NEUROD1	Exon	-4.55759	7.04332e-23	0.14631	0.973859	-0.661214	0.277546	-4.7039	1.89314e-15	-3.89637	1.16609e-11	-0.794924	0.0808297	-0.286791	-0.875753	-0.508132	5.00103	67.2313	Shore
12	102961201	102961500	PAH	Distal Intergenic	2.43651	6.1376e-38	2.67017	6.31638e-24	2.52532	1.52691e-37	-0.23367	0.926087	-0.088812	0.983795	0.505797	0.596758	0.534968	-0.0909613	-0.0291708	51.6399	0.0682582	Shelf
3	50238001	50238300	GNAI2	Promoter	2.22264	3.07071e-05	1.05666	0.749886	-0.241945	0.917819	1.16598	0.825488	2.46459	0.0675587	0.560458	0.16536	-0.0241382	0.395098	0.584596	0.480055	41.1957	CpG Island
11	120564301	120564600	GRIK4	Promoter	2.17315	0.000169844	2.34939	0.0122362	2.88979	2.85984e-08	-0.176247	0.991013	-0.71664	0.899952	0.426841	0.395233	0.717021	0.0316078	-0.29018	35.5564	NA	Open Sea
10	123274801	123275100	BUB3	Distal Intergenic	2.5563	3.23208e-11	2.99012	1.15011e-08	2.79778	6.55772e-13	-0.433828	0.94779	-0.241489	0.978983	0.497583	0.7087	0.615822	-0.211117	-0.118239	29.1623	0.0720723	Shelf
2	181677901	181678200	NEUROD1	Exon	-3.2265	5.12587e-25	-1.53161	0.00270243	-0.463663	0.300268	-1.69489	0.0161029	-2.76284	1.55892e-11	-0.692301	-0.499069	-0.201885	-0.193232	-0.490417	18.9119	1.21915	CpG Island
2	181683001	181683300	NEUROD1	Exon	-2.23307	1.13996e-14	-0.70208	0.488653	-0.295932	0.629981	-1.53099	0.00946466	-1.93713	1.41938e-06	-0.59078	-0.278861	-0.124505	-0.311919	-0.466276	2.29532	17.824	CpG Island
15	45187201	45187500	SHF	Promoter	-2.18237	9.09623e-09	-0.547321	0.831806	-0.163577	0.884753	-1.63505	0.0405955	-2.0188	0.000180181	-0.543318	-0.206642	-0.0609483	-0.336675	-0.482369	0.6268	17.3166	CpG Island
13	112104301	112104600	SOX1-OT	Intron	-2.20337	8.29821e-07	-0.507935	0.886609	-2.07571	1.45654e-05	-1.69543	0.0757005	-0.127653	0.99027	-0.642589	-0.271146	-0.625244	-0.371443	-0.0173454	17.0622	0.0848031	CpG Island
12	52903501	52903800	KRT8	Promoter	3.23289	7.9954e-24	1.82895	0.0122362	3.26897	2.29918e-22	1.40394	0.472405	-0.036079	0.996919	0.574895	0.181991	0.579682	0.392904	-0.00478656	16.2983	0.629774	CpG Island
14	76961701	76962000	LINC01629	Intron	1.24432	0.0861223	-0.910157	0.865904	-2.60393	0.00491155	2.15448	0.368167	3.84825	0.000495367	0.369438	-0.131888	-0.236734	0.501326	0.606172	NA	13.3725	CpG Island
12	102958501	102958800	ASCL1	Exon	2.32053	2.74473e-10	3.64262	8.49036e-18	2.19521	3.09898e-08	-1.32209	0.375119	0.125323	0.991355	0.212822	0.613775	0.189731	-0.400954	0.023091	13.3359	NA	CpG Island
5	5886901	5887200	LINC02145	Distal Intergenic	2.30804	0.00164356	3.34043	0.000178967	1.17642	0.369578	-1.0324	0.89777	1.13162	0.836133	0.35915	0.728222	0.122996	-0.369072	0.236154	12.6325	NA	Open Sea
5	80256301	80256600	SERINC5	Promoter	-0.9602	0.549999	-1.26963	0.766335	-3.46017	0.00011808	0.309431	0.980755	2.49997	0.0783454	-0.282485	-0.335801	-0.54207	0.0533157	0.259585	11.3605	NA	CpG Island
7	150975001	150975300	KCNH2	Intron	2.63369	3.3209e-31	0.418634	0.900357	0.366536	0.663128	2.21506	0.00120142	2.26716	6.10077e-07	0.46646	0.0301957	0.025325	0.436264	0.441135	NA	11.1498	CpG Island
14	73634101	73634400	DNAL1	Distal Intergenic	1.97683	2.03175e-05	2.10214	0.00541966	2.71659	8.32601e-11	-0.125312	0.992285	-0.739759	0.828779	0.298483	0.333018	0.565422	-0.034535	-0.266938	10.1092	NA	Open Sea
11	44066101	44066400	ACCS	Promoter	1.76559	0.000659623	0.515993	0.928092	-1.24254	0.231491	1.2496	0.747282	3.00813	0.00381906	0.396573	0.0707745	-0.0957398	0.325799	0.492313	NA	9.53063	CpG Island
1	65002801	65003100	JAK1	Intron	-0.66645	0.616781	-1.35777	0.494545	-2.23855	0.00044847	0.691325	0.89643	1.5721	0.177989	-0.256399	-0.441156	-0.58706	0.184757	0.330661	8.94893	NA	Shelf
1	151839901	151840200	C2CD4D	Promoter	2.09713	0.000242558	1.13184	0.717764	2.26767	6.61311e-05	0.965292	0.886446	-0.170544	0.992242	0.575998	0.225537	0.667112	0.350461	-0.0911145	8.52907	0.095418	CpG Island
6	52576501	52576800	TRAM2-AS1	Promoter	-0.20692	0.945699	-0.768263	0.781609	-2.24247	1.43309e-05	0.561342	0.901335	2.03555	0.00627747	-0.0880722	-0.290448	-0.607095	0.202376	0.519023	0.327712	8.17811	CpG Island
1	43550101	43550400	PTPRF	Intron	2.55861	8.51016e-05	-0.998006	0.906804	2.40016	0.0006354	3.55662	0.22901	0.158446	0.994272	0.643647	-0.0728394	0.601925	0.716487	0.0417222	6.98082	0.439848	CpG Island
10	117534301	117534600	EMX2OS	Intron	1.80085	0.000985638	2.1395	0.0114718	2.79002	8.20997e-10	-0.33865	0.972563	-0.989165	0.720476	0.245347	0.343221	0.59218	-0.0978734	-0.346833	6.7582	NA	CpG Island
10	49614301	49614600	CHAT	5' UTR	2.49779	8.60551e-16	0.297151	0.953027	2.61789	3.75452e-16	2.20064	0.0542802	-0.120096	0.990428	0.501544	0.024374	0.546306	0.47717	-0.0447618	6.52676	0.67076	CpG Island
6	31740301	31740600	MSH5-SAPCD1	Promoter	0.451361	0.829623	-0.242764	0.971186	-2.36655	0.000993367	0.694125	0.905868	2.81791	0.00306868	0.184306	-0.109182	-0.409721	0.293489	0.594027	NA	6.11606	CpG Island
17	74352001	74352300	KIF19	Exon	0.0228965	0.99175	-3.26176	3.41113e-14	-0.942628	0.000339636	3.28466	3.85955e-12	0.965525	0.018233	0.00283615	-0.751318	-0.383482	0.754154	0.386318	2.09375	6.0564	CpG Island
11	68380501	68380800	LRP5	Intron	2.23862	4.95716e-06	0.749871	0.87582	2.53435	1.35809e-07	1.48875	0.665503	-0.295728	0.978677	0.550043	0.109373	0.66129	0.44067	-0.111246	5.43134	0.0392732	CpG Island
11	118910701	118911000	MIR4492	Promoter	0.204097	0.945749	-1.67296	0.147327	-2.50466	2.86297e-06	1.87705	0.157646	2.70875	0.000100826	0.0844737	-0.426226	-0.510146	0.510699	0.59462	0.146773	4.85982	CpG Island
7	157017901	157018200	MNX1-AS1	Distal Intergenic	-2.15476	5.61261e-06	-1.26124	0.365645	-0.32613	0.772151	-0.893519	0.726752	-1.82863	0.01332	-0.491728	-0.367874	-0.122488	-0.123853	-0.369239	4.65238	1.10253	CpG Island
7	143882701	143883000	TCAF1	Promoter	-0.643486	0.877014	1.25157	0.740388	2.688	1.5829e-05	-1.89505	0.588678	-3.33149	0.0191089	-0.0480373	0.17404	0.618326	-0.222077	-0.666364	0.146339	4.53478	CpG Island
12	57865201	57865500	LOC283387	Distal Intergenic	0.315703	0.921761	-0.648173	0.903588	-2.90206	6.98412e-05	0.963877	0.833195	3.21776	0.000693513	0.134721	-0.195113	-0.488278	0.329834	0.622999	0.204303	3.89585	CpG Island
8	41828701	41829000	ANK1	Exon	2.74989	4.55369e-24	0.409023	0.920052	1.53859	2.63999e-05	2.34086	0.0117481	1.2113	0.145261	0.58217	0.0365495	0.202061	0.545621	0.38011	0.641442	3.87935	CpG Island
21	33022801	33023100	OLIG2	Intron	1.69658	0.000284104	2.38569	0.000112094	1.50635	0.00405597	-0.689105	0.890467	0.190237	0.987346	0.410417	0.703793	0.361872	-0.293376	0.0485453	3.41775	NA	CpG Island
9	77016601	77016900	FOXB2	Distal Intergenic	-2.15622	1.15147e-06	-0.49251	0.889211	-0.432494	0.630023	-1.66371	0.0876766	-1.72373	0.0150773	-0.586104	-0.195349	-0.174325	-0.390755	-0.41178	3.03721	0.677665	CpG Island
19	46713901	46714200	PRKD2	Promoter	2.57737	8.41929e-07	1.44164	0.479967	1.15882	0.224051	1.13573	0.84953	1.41854	0.565747	0.58428	0.222584	0.144797	0.361696	0.439483	0.994577	2.99548	CpG Island
19	3360901	3361200	NFIC	Intron	-0.779698	0.341086	-0.847265	0.741679	-2.00967	0.000180902	0.0675663	0.994267	1.22997	0.282751	-0.256452	-0.273341	-0.46573	0.0168891	0.209278	2.95009	NA	CpG Island
16	54289501	54289800	IRX3	Exon	-0.381381	0.666345	-2.50805	1.63167e-05	-0.0599722	0.959828	2.12667	0.00370856	-0.321408	0.908762	-0.171684	-0.663036	-0.0251697	0.491353	-0.146514	2.72379	NA	CpG Island
13	112106701	112107000	SOX1-OT	Exon	-1.00617	0.000424539	-2.29934	8.55186e-07	-0.653098	0.0633032	1.29317	0.114922	-0.353071	0.847483	-0.376499	-0.6312	-0.263825	0.2547	-0.112675	2.58952	NA	Shore
1	65003101	65003400	JAK1	Intron	-0.684916	0.454436	-1.01035	0.611536	-1.93899	0.000275734	0.325439	0.963339	1.25408	0.251608	-0.286095	-0.355157	-0.567406	0.0690626	0.281312	2.41278	NA	CpG Island
11	119741401	119741700	LOC102724301	Distal Intergenic	0.070975	0.984226	-3.02511	1.98921e-05	-0.824993	0.12679	3.09609	0.000129356	0.895968	0.381269	0.037025	-0.693479	-0.323007	0.730504	0.360032	1.79761	2.38083	CpG Island
16	78045901	78046200	CLEC3A	Intron	-0.132679	0.947978	-1.41297	0.0123408	-1.71778	4.23869e-08	1.28029	0.102485	1.58511	0.000371107	-0.068216	-0.489632	-0.553096	0.421416	0.48488	0.676793	2.32789	CpG Island
11	130159501	130159800	ST14	Promoter	1.81523	0.000191781	-0.744256	0.895087	2.57284	1.92018e-09	2.55948	0.153137	-0.757616	0.825907	0.360466	-0.0594952	0.683606	0.419961	-0.32314	2.30318	NA	CpG Island
16	54936301	54936600	IRX5	Intron	-0.421568	0.78336	-3.15297	0.000256751	-0.179765	0.897851	2.7314	0.0100339	-0.241803	0.973236	-0.189627	-0.679633	-0.104112	0.490006	-0.0855144	2.21627	NA	CpG Island
8	41828401	41828700	ANK1	Exon	3.43357	1.70806e-25	0.608903	0.906965	1.96679	2.71376e-05	2.82467	0.0132635	1.46678	0.123733	0.496788	0.0286822	0.15964	0.468106	0.337148	0.110608	1.90557	CpG Island
12	57865501	57865800	LOC283387	Distal Intergenic	-0.0460741	0.986228	0.28562	0.904182	-2.48433	6.80013e-15	-0.331694	0.905098	2.43826	9.75387e-10	-0.0255487	0.113126	-0.529004	-0.138674	0.503456	0.101388	1.88445	CpG Island
2	181680601	181680900	NEUROD1	Promoter	-2.05431	0.00050002	-0.752212	0.844404	-1.08771	0.155108	-1.30209	0.520016	-0.966596	0.625815	-0.492129	-0.245003	-0.3359	-0.247126	-0.156229	1.82083	0.272514	CpG Island
13	99895201	99895500	LOC101927437	3' UTR	-0.286877	0.775335	-2.72967	2.70326e-07	-0.5702	0.194008	2.44279	0.000114468	0.283324	0.918888	-0.122144	-0.606373	-0.227514	0.484229	0.10537	1.81764	NA	Open Sea
19	12996301	12996600	NFIX	Intron	-0.370602	0.774109	-1.30009	0.182934	-2.00869	2.24697e-06	0.929493	0.628125	1.63809	0.0117489	-0.158489	-0.445093	-0.578173	0.286604	0.419684	1.80288	NA	Shore
6	36131101	36131400	MAPK13	5' UTR	1.92272	0.000421423	-0.553907	0.939306	1.88544	0.00102118	2.47663	0.273597	0.037284	0.997531	0.496148	-0.0589798	0.484454	0.555128	0.0116945	1.78974	0.171571	Shore
7	157018201	157018500	MNX1-AS1	Distal Intergenic	-1.83335	2.37257e-05	-0.180859	0.968653	-0.352024	0.715596	-1.65249	0.0664904	-1.48132	0.0426091	-0.478649	-0.0984442	-0.138043	-0.380205	-0.340606	1.74376	0.709243	CpG Island
11	124746901	124747200	NRGN	3' UTR	2.87539	2.50857e-18	-0.564129	0.921961	2.10472	1.21746e-07	3.43952	0.00234015	0.770671	0.715342	0.508458	-0.0268253	0.27184	0.535283	0.236618	1.74084	0.4993	Shore
20	59605501	59605800	PHACTR3	Intron	-0.668422	0.776236	0.467204	0.940991	2.51221	1.14668e-07	-1.13563	0.78491	-3.18064	0.00137488	-0.045182	0.0458523	0.563063	-0.0910343	-0.608245	0.151136	1.69843	CpG Island
21	34670401	34670700	CLIC6	Exon	-1.32409	0.0173577	0.360953	0.931598	-2.18825	3.67463e-05	-1.68505	0.11273	0.864157	0.640075	-0.394854	0.152667	-0.520035	-0.547521	0.125181	1.67029	NA	Shore
17	62652601	62652900	MRC2	Intron	2.74643	1.15969e-10	1.71387	0.115739	0.867842	0.372392	1.03256	0.824394	1.87859	0.147013	0.497893	0.225046	0.0816206	0.272847	0.416272	0.759892	1.61404	CpG Island
19	17680201	17680500	UNC13A	Intron	0.0564525	0.986228	-1.44704	0.0581928	-1.60725	3.8292e-05	1.50349	0.114772	1.6637	0.00279292	0.0173421	-0.49706	-0.532014	0.514402	0.549356	0.517236	1.60195	CpG Island
2	25216201	25216500	LINC01381	Distal Intergenic	0.0200028	0.994736	-0.742279	0.589682	-1.52707	2.89639e-05	0.762282	0.656469	1.54708	0.0034033	0.0344711	-0.330055	-0.522279	0.364526	0.55675	0.452995	1.57852	CpG Island
17	57810901	57811200	MRPS23	Intron	1.846	0.0004617	2.84821	5.24337e-06	2.36357	6.88495e-07	-1.00221	0.784711	-0.51757	0.930415	0.247182	0.586345	0.432156	-0.339163	-0.184975	1.56368	NA	Shore
13	94705201	94705500	LOC101927284	Intron	-0.453528	0.0458051	-4.54587	1.11235e-27	-0.34337	0.203576	4.09234	1.81524e-17	-0.110157	0.972142	-0.187557	-0.792273	-0.140935	0.604716	-0.046622	0.835377	1.55344	CpG Island
1	21622201	21622500	RAP1GAP	5' UTR	-0.107118	0.980712	-3.36322	0.000783356	-2.18564	0.000179926	3.2561	0.00576304	2.07852	0.0145329	-0.0208025	-0.66526	-0.567324	0.644457	0.546521	1.48509	1.53789	CpG Island
20	44326801	44327100	R3HDML	Distal Intergenic	-1.6279	3.23352e-07	-1.22312	0.0774818	-0.743268	0.0753007	-0.404778	0.902766	-0.884631	0.233153	-0.490887	-0.414689	-0.287888	-0.0761973	-0.202999	1.43504	0.0213751	Open Sea
3	134406901	134407200	MIR4788	Distal Intergenic	-1.41965	0.113322	0.937154	0.721437	1.87261	8.84715e-05	-2.3568	0.0718937	-3.29226	0.000127938	-0.110603	0.161624	0.45371	-0.272227	-0.564313	NA	1.38224	CpG Island
2	8676601	8676900	ID2-AS1	Promoter	-0.106664	0.966112	-0.530803	0.78421	-1.52615	8.439e-06	0.42414	0.887367	1.41949	0.00556001	-0.0455659	-0.241051	-0.5354	0.195485	0.489834	0.552201	1.31769	Open Sea
6	27091801	27092100	H2BC11	Distal Intergenic	-0.845358	0.286991	-1.05199	0.607663	-2.58219	3.81358e-06	0.206632	0.981926	1.73684	0.0718296	-0.261132	-0.305919	-0.506258	0.0447868	0.245127	1.26009	NA	CpG Island
5	69414901	69415200	MARVELD2	Promoter	3.37928	3.54932e-25	0.42107	0.939306	2.68941	5.32324e-13	2.95821	0.0143158	0.689876	0.804258	0.597917	0.0250928	0.33191	0.572824	0.266007	1.20421	1.15336	CpG Island
17	50559001	50559300	CACNA1G-AS1	Intron	-0.572686	0.24129	-2.47432	5.27621e-06	0.0134318	0.991331	1.90163	0.00853132	-0.586118	0.586577	-0.240547	-0.622596	-0.00807119	0.382049	-0.232476	1.20051	NA	CpG Island
21	33022501	33022800	OLIG2	Intron	1.46701	0.00670688	2.3754	0.000206078	1.73632	0.000541753	-0.908385	0.796179	-0.269308	0.977398	0.234582	0.547462	0.307679	-0.312881	-0.0730978	1.20003	NA	CpG Island
19	48330301	48330600	EMP3	3' UTR	0.652875	0.341547	-0.345039	0.944495	3.17511	2.20118e-37	0.997914	0.668448	-2.52223	8.65115e-08	0.0445763	-0.0172075	0.615249	0.0617838	-0.570673	0.655227	1.18519	Shore
12	6199801	6200100	CD9	Promoter	-2.40094	2.56152e-05	0.443169	0.91774	-0.690234	0.46364	-2.84411	0.00121338	-1.71071	0.0949041	-0.397979	0.167027	-0.184983	-0.565006	-0.212997	NA	1.16636	CpG Island
17	8109601	8109900	ALOXE3	Intron	2.63354	1.62227e-09	1.64449	0.164375	2.50097	9.03968e-08	0.989045	0.843699	0.132564	0.993376	0.598116	0.26438	0.565944	0.333736	0.0321712	1.08717	0.0214019	CpG Island
19	13506301	13506600	CACNA1A	Promoter	-0.0252124	0.991036	-1.28388	0.00201774	-1.57072	1.37945e-10	1.25867	0.0176789	1.5455	2.75144e-06	-0.034553	-0.449766	-0.51132	0.415213	0.476767	0.293864	1.06636	CpG Island
10	71965201	71965500	CHST3	Intron	-0.662524	0.385186	-2.44944	0.00311835	-1.9677	4.23416e-05	1.78692	0.178473	1.30518	0.169528	-0.242143	-0.532099	-0.482247	0.289956	0.240104	1.06045	NA	Open Sea
12	51172801	51173100	TFCP2	Promoter	1.96115	4.14271e-07	2.92413	6.05432e-10	0.462094	0.699013	-0.962978	0.688808	1.49905	0.157553	0.23812	0.562223	0.0324089	-0.324103	0.205711	1.03816	NA	CpG Island
18	72867301	72867600	NETO1	Promoter	-0.275159	0.969537	3.26627	0.000132714	0.755512	0.665419	-3.54143	0.0392269	-1.03067	0.85671	-0.0189561	0.822474	0.0776181	-0.84143	-0.0965742	0.968447	1.0202	CpG Island
5	135491701	135492000	TIFAB	Distal Intergenic	2.66428	6.23278e-13	2.31741	0.000215989	3.29177	3.43777e-20	0.346867	0.966172	-0.627494	0.849269	0.358412	0.275621	0.560459	0.0827904	-0.202047	0.982854	NA	Open Sea
10	97714801	97715100	MARVELD1	3' UTR	-0.97109	0.14313	-0.270111	0.956229	-2.30977	1.30946e-05	-0.700979	0.833462	1.33868	0.216157	-0.325587	-0.0869314	-0.555216	-0.238656	0.229628	0.944219	NA	CpG Island
19	13840501	13840800	MIR23AHG	Exon	0.277317	0.875181	-0.738057	0.752267	-2.48619	5.08546e-07	1.01537	0.591543	2.76351	1.12444e-05	0.0962237	-0.215533	-0.57626	0.311757	0.672484	0.0641066	0.921663	CpG Island
17	57874501	57874800	CUEDC1	Intron	-1.56972	0.00010853	0.0594583	0.990465	-0.566705	0.386036	-1.62918	0.0405955	-1.00302	0.276641	-0.523107	0.0428879	-0.242315	-0.565995	-0.280792	0.832505	0.238195	Open Sea
11	615901	616200	IRF7	Promoter	2.14351	0.000228967	1.52284	0.411319	0.775701	0.561746	0.62067	0.951081	1.36781	0.606161	0.509453	0.217176	0.109682	0.292276	0.399771	0.374312	0.8299	Open Sea
12	51173101	51173400	TFCP2	Promoter	1.38818	0.00218151	2.569	2.75261e-07	0.16415	0.922432	-1.18082	0.515622	1.22403	0.345048	0.171672	0.521174	0.0126656	-0.349502	0.159007	0.757596	NA	Shore
12	57238201	57238500	NDUFA4L2	Intron	0.490058	0.911443	-0.636822	0.945702	2.60854	8.24159e-05	1.12688	0.898941	-2.11848	0.306527	0.0511938	-0.0477678	0.635546	0.0989616	-0.584352	0.728641	NA	CpG Island
9	136991701	136992000	PAXX	Promoter	0.0512866	0.987361	-0.79595	0.549122	-1.32288	0.000660182	0.847236	0.594911	1.37417	0.0188887	0.0285381	-0.285011	-0.406604	0.313549	0.435142	NA	0.723879	Open Sea
9	101737801	101738100	GRIN3A	Promoter	-0.892007	0.664551	2.61763	0.000799682	0.916133	0.402767	-3.50964	0.00558154	-1.80814	0.305651	-0.0439556	0.483787	0.0860769	-0.527743	-0.130032	NA	0.715503	Shelf
1	77888401	77888700	NEXN	Promoter	-0.101106	0.960448	0.0733713	0.983193	-1.3154	2.93311e-06	-0.174477	0.966172	1.21429	0.00449877	-0.0320686	0.0351042	-0.491622	-0.0671727	0.459553	0.191797	0.706317	Open Sea
2	181681201	181681500	NEUROD1	Promoter	-2.21966	2.03267e-08	-0.729732	0.674395	-0.406082	0.582284	-1.48992	0.160369	-1.81357	0.00436037	-0.589815	-0.272677	-0.161361	-0.317139	-0.428455	0.704842	0.22442	Shore
19	1467001	1467300	APC2	Exon	-0.0886099	0.969683	-1.8354	0.000195445	-0.181267	0.814431	1.74679	0.00424422	0.0926568	0.988559	-0.00148247	-0.582293	-0.0430327	0.580811	0.0415503	NA	0.70219	Open Sea
17	50559301	50559600	CACNA1G-AS1	Promoter	-0.553985	0.812505	-4.69837	0.000710754	-0.102053	0.964057	4.14438	0.0115899	-0.451931	0.952169	-0.192828	-0.638717	-0.0605086	0.445889	-0.13232	0.687515	NA	Shore
7	27179701	27180000	HOXA10-HOXA9	Promoter	-0.515872	0.514482	-2.54468	0.000167862	-0.373832	0.640559	2.0288	0.0236335	-0.14204	0.984159	-0.209501	-0.626365	-0.162715	0.416864	-0.0467864	0.674176	NA	Shore
17	81166501	81166800	PVALEF	5' UTR	1.50692	0.000688962	-1.17526	0.680865	0.867198	0.213503	2.68218	0.0469156	0.639724	0.840892	0.449074	-0.14257	0.206006	0.591644	0.243068	NA	0.656734	Open Sea
14	74922901	74923200	RPS6KL1	Promoter	-0.148033	0.962831	1.78064	2.40226e-05	2.51672	8.92727e-26	-1.92867	0.00215148	-2.66475	6.88476e-10	-0.011173	0.264749	0.502251	-0.275922	-0.513424	NA	0.654199	Open Sea
22	36410401	36410700	MYH9	Distal Intergenic	2.80193	5.74226e-27	-0.498077	0.917159	2.95962	3.81197e-28	3.30001	3.45204e-05	-0.157696	0.980579	0.520619	-0.0253671	0.581243	0.545986	-0.0606242	0.622377	0.0220129	Open Sea
10	123151201	123151500	BUB3	Distal Intergenic	-0.0162182	0.996604	-3.79341	4.16035e-06	0.0755424	0.959823	3.77719	5.02622e-05	-0.0917606	0.993097	-0.00600524	-0.646036	0.0378203	0.640031	-0.0438256	0.579019	0.60774	Open Sea
5	69415501	69415800	MARVELD2	Promoter	3.38475	8.1754e-22	0.0981528	0.990736	3.26875	2.54751e-18	3.2866	0.011994	0.115997	0.993066	0.502388	0.00396154	0.467444	0.498427	0.0349447	0.594268	0.106346	Open Sea
10	132423301	132423600	LINC02870	Distal Intergenic	-2.02422	1.2377e-06	0.263278	0.943718	0.037056	0.979754	-2.28749	0.000853035	-2.06127	0.000542037	-0.537293	0.0972118	0.0334677	-0.634504	-0.57076	0.0749054	0.579257	Shore
2	5692801	5693100	SOX11	Promoter	-0.709385	0.780737	2.71361	0.000277096	1.289	0.108457	-3.42299	0.00629651	-1.99838	0.185593	-0.0441908	0.56322	0.167107	-0.607411	-0.211298	0.33138	0.544585	Open Sea
1	1032901	1033200	AGRN	Intron	-0.0719705	0.986228	0.0293824	0.99608	1.80991	6.94584e-08	-0.101353	0.992047	-1.88188	0.00465266	-0.00934415	0.00789839	0.522262	-0.0172425	-0.531606	NA	0.534393	Shore
16	22814101	22814400	HS3ST2	Promoter	-0.490417	0.891271	3.04242	3.55063e-06	0.869718	0.421584	-3.53284	0.00248956	-1.36014	0.552697	-0.0247658	0.550672	0.0732625	-0.575438	-0.0980283	0.525154	0.267228	Open Sea
19	46714201	46714500	PRKD2	Promoter	2.62214	1.60456e-10	-0.0568664	0.995347	0.937333	0.319168	2.67901	0.0872466	1.68481	0.147013	0.512123	-0.00329652	0.099306	0.515419	0.412816	0.0436797	0.513323	Open Sea
2	181679401	181679700	NEUROD1	Intron	-2.51675	1.43381e-10	-0.187748	0.96256	-0.470362	0.493044	-2.329	0.000393988	-2.04638	0.000461631	-0.591452	-0.0535656	-0.174025	-0.537886	-0.417427	0.371557	0.50549	CpG Island
2	130372501	130372800	PTPN18	Promoter	1.92421	7.62165e-10	3.41171	1.29281e-22	0.406095	0.687665	-1.4875	0.0801352	1.51812	0.0417102	0.199112	0.705726	0.0249795	-0.506614	0.174132	0.483667	NA	CpG Island
2	8676301	8676600	ID2-AS1	Exon	-0.0376022	0.987872	-0.269046	0.91072	-1.74741	3.9725e-10	0.231444	0.948157	1.70981	5.31405e-06	-0.0178378	-0.128808	-0.528248	0.11097	0.510411	0.0458072	0.467085	Open Sea
17	77319301	77319600	SEPTIN9	Promoter	0.0682272	0.977808	-0.460766	0.795663	-1.34175	1.9158e-05	0.528993	0.774636	1.40998	0.00192865	0.0179406	-0.164505	-0.501678	0.182445	0.519619	0.0557153	0.463106	CpG Island
22	36410101	36410400	MYH9	Distal Intergenic	3.26476	1.00487e-40	-0.482714	0.919419	3.47826	1.38301e-43	3.74748	1.26227e-06	-0.213497	0.968356	0.560725	-0.0188519	0.650738	0.579577	-0.0900134	0.457851	0.199294	Open Sea
15	59994001	59994300	FOXB1	Distal Intergenic	-0.662724	0.345387	-3.24124	4.08578e-05	-0.468863	0.551491	2.57851	0.0147745	-0.193862	0.977991	-0.258746	-0.649029	-0.161118	0.390284	-0.0976279	0.451303	NA	Shelf
3	171458101	171458400	TNIK	Intron	-1.72288	3.50579e-05	-0.56619	0.834517	-0.123431	0.920369	-1.15669	0.396711	-1.59945	0.0162119	-0.483306	-0.204882	-0.0523342	-0.278424	-0.430972	0.431915	0.400525	Open Sea
1	67833601	67833900	GNG12-AS1	Intron	-1.04571	0.0235625	0.279405	0.939306	-2.1235	5.38801e-07	-1.32512	0.163382	1.07778	0.244069	-0.378432	0.0946799	-0.580788	-0.473111	0.202357	0.419867	NA	CpG Island
3	133674301	133674600	TF	Intron	-1.75793	0.00348038	1.20243	0.258651	0.151169	0.924554	-2.96036	0.000331327	-1.9091	0.032237	-0.202351	0.373693	0.0314767	-0.576044	-0.233828	NA	0.413233	Shore
2	197309701	197310000	ANKRD44	Intron	-0.887903	0.420075	1.03517	0.497427	1.51762	0.000594282	-1.92307	0.125456	-2.40552	0.00216983	-0.137391	0.268657	0.47432	-0.406048	-0.611711	NA	0.410402	Open Sea
17	38428801	38429100	ARHGAP23	Intron	-0.050686	0.981775	-0.375904	0.819215	-1.78151	5.09611e-12	0.325218	0.889525	1.73082	4.77339e-07	-0.0211014	-0.143143	-0.447895	0.122041	0.426794	NA	0.405538	Shore
2	47369701	47370000	EPCAM	Exon	3.25185	1.63895e-28	-0.210087	0.97596	3.29049	8.91105e-27	3.46193	0.000438177	-0.0386432	0.996365	0.495611	-0.00745844	0.516278	0.503069	-0.0206671	0.400527	0.0678526	CpG Island
19	13506001	13506300	CACNA1A	Promoter	-0.172773	0.916206	-0.095681	0.979771	-1.52508	1.21484e-06	-0.0770924	0.990612	1.35231	0.00441522	-0.0804133	-0.0991178	-0.47335	0.0187045	0.392937	0.398537	NA	Open Sea
2	130371901	130372200	PTPN18	Promoter	1.92945	3.46485e-06	3.29192	5.29203e-13	0.432922	0.752771	-1.36247	0.354697	1.49653	0.186327	0.224475	0.689032	0.0282039	-0.464557	0.196271	0.393502	NA	Open Sea
1	201540001	201540300	RPS10P7	Intron	-0.264652	0.947134	-0.218372	0.975197	2.53265	3.1635e-12	-0.0462794	0.996361	-2.7973	0.000101306	-0.0216283	-0.0178257	0.50529	-0.00380257	-0.526918	NA	0.390523	Open Sea
2	238241101	238241400	HES6	Promoter	0.698447	0.150107	1.02189	0.175073	2.31969	2.45568e-20	-0.32344	0.943701	-1.62125	0.00176308	0.104729	0.174564	0.638259	-0.069835	-0.53353	0.37874	0.125665	Open Sea
15	99447001	99447300	LRRC28	Distal Intergenic	1.46596	0.0847977	1.1377	0.757644	2.33605	0.000122358	0.328263	0.981469	-0.870087	0.862996	0.255425	0.195283	0.563355	0.0601423	-0.30793	0.37737	NA	CpG Island
11	60767401	60767700	MS4A15	5' UTR	-0.707636	0.0400751	-2.22224	2.71764e-06	-0.6064	0.111702	1.51461	0.0267582	-0.101236	0.986181	-0.296646	-0.655548	-0.261001	0.358902	-0.0356456	0.362423	NA	CpG Island
1	6459901	6460200	ESPN	3' UTR	-0.161049	0.810827	-3.53654	4.87791e-20	-0.154555	0.720357	3.37549	3.59158e-14	-0.00649373	0.998721	-0.048758	-0.775993	-0.0468309	0.727235	-0.00192702	0.362347	0.0888128	CpG Island
13	22915501	22915800	LINC00621	Promoter	-0.112463	0.972098	2.62916	9.64366e-19	0.750847	0.0655719	-2.74163	7.796e-10	-0.86331	0.321584	-0.00825609	0.511078	0.0702473	-0.519334	-0.0785034	0.0503369	0.355457	Shelf
11	121722601	121722900	SORL1	Intron	-0.268385	0.964437	2.95106	8.1426e-05	1.45047	0.0693316	-3.21944	0.0205742	-1.71886	0.375236	-0.015125	0.531686	0.15693	-0.546811	-0.172055	0.19571	0.351334	Open Sea
12	128853301	128853600	GLT1D1	Promoter	-0.057032	0.987805	-0.550079	0.855937	-1.85809	4.15236e-05	0.493047	0.903367	1.80106	0.00615407	-0.026163	-0.194333	-0.446674	0.16817	0.420511	NA	0.343028	Shelf
20	46118101	46118400	CD40	Promoter	0.178988	0.943202	-0.910474	0.562872	-1.59114	0.00044102	1.08946	0.496301	1.77013	0.00546682	0.0827268	-0.339771	-0.485749	0.422498	0.568475	0.0782936	0.337903	Open Sea
2	219514201	219514500	ASIC4	Promoter	0.866413	0.411273	1.30589	0.424415	2.57956	5.94853e-09	-0.439478	0.960709	-1.71315	0.176131	0.0867539	0.181706	0.583573	-0.0949522	-0.496819	0.325671	NA	CpG Island
8	53657101	53657400	ATP6V1H	Distal Intergenic	2.92653	1.49964e-10	1.84006	0.112215	2.85138	3.46413e-09	1.08647	0.834806	0.0751528	0.995571	0.548944	0.223381	0.529799	0.325563	0.0191452	0.318655	0.0819795	CpG Island
6	50849401	50849700	TFAP2B	Distal Intergenic	-0.282492	0.703741	-3.03815	2.03504e-10	-0.546616	0.13117	2.75566	1.54178e-06	0.264124	0.905786	-0.113931	-0.66957	-0.211082	0.555639	0.0971505	0.316646	NA	Shore
12	121918201	121918500	CFAP251	3' UTR	1.84239	0.00354561	2.08874	0.049698	2.48215	6.12779e-06	-0.246347	0.986255	-0.639756	0.923444	0.312642	0.421354	0.586007	-0.108712	-0.273366	0.315299	NA	Shore
2	181680901	181681200	NEUROD1	Promoter	-2.18872	1.22877e-06	-0.577516	0.843365	-1.18205	0.0221279	-1.6112	0.163173	-1.00667	0.498101	-0.489824	-0.199386	-0.351991	-0.290437	-0.137833	0.293185	0.0630422	Open Sea
3	13021501	13021800	IQSEC1	Intron	-2.79463	9.35137e-07	0.132098	0.982704	-0.168428	0.909722	-2.92672	0.00165645	-2.6262	0.0016053	-0.552662	0.116958	0.0161037	-0.66962	-0.568766	0.0967529	0.285819	Open Sea
11	70399501	70399800	CTTN	Intron	-0.132597	0.962285	-0.117048	0.979762	-2.60785	8.45849e-09	-0.0155491	0.99778	2.47525	6.59555e-05	-0.0555132	-0.0275115	-0.515056	-0.0280017	0.459543	0.0181904	0.2841	Open Sea
2	176073001	176073300	EVX2	Distal Intergenic	0.122334	0.966528	-2.3912	0.000981439	-0.0684229	0.959646	2.51354	0.00316755	0.190757	0.975977	0.0671234	-0.536869	-0.00892868	0.603992	0.0760521	NA	0.274328	Shore
1	209806201	209806500	IRF6	Promoter	1.77398	0.000950546	-0.901467	0.865869	1.25677	0.0771163	2.67544	0.172655	0.517209	0.938952	0.511453	-0.100388	0.313725	0.611841	0.197727	0.269512	0.250437	CpG Island
17	2058901	2059200	HIC1	3' UTR	-0.044729	0.978215	-1.97914	1.80847e-11	-0.0344991	0.958626	1.93441	1.5845e-08	-0.0102299	0.997725	-0.0151459	-0.625633	-0.0209867	0.610487	0.00584072	0.261474	0.0588366	CpG Island
11	65546401	65546700	LTBP3	5' UTR	2.30693	4.03271e-05	-1.04367	0.868585	1.68485	0.0185048	3.3506	0.137909	0.622082	0.933981	0.55671	-0.07481	0.293529	0.63152	0.263181	0.255842	0.205865	Open Sea
19	1467901	1468200	APC2	Exon	0.185102	0.851084	-1.68727	3.7985e-05	-0.0144461	0.98778	1.87237	6.53428e-05	0.199548	0.938246	0.0836842	-0.514981	-0.000495124	0.598665	0.0841793	NA	0.255805	Open Sea
16	19113601	19113900	ITPRIPL2	Promoter	0.0096642	0.997984	-0.352972	0.952376	-2.67652	8.20076e-05	0.362636	0.966678	2.68618	0.00397238	0.0162412	-0.113631	-0.467189	0.129872	0.48343	0.247011	0.0677828	Shore
7	74094601	74094900	LIMK1	Intron	-0.0137644	0.994347	-0.0680414	0.979273	-1.41236	5.70509e-11	0.054277	0.990464	1.39859	2.1756e-06	-0.00192259	-0.0234328	-0.439596	0.0215102	0.437674	NA	0.241781	Shore
10	123150901	123151200	HMX2	Distal Intergenic	0.0749921	0.985207	-3.62833	1.77884e-05	0.0808375	0.957602	3.70333	0.000102937	-0.00584538	0.999231	0.035503	-0.55068	0.0236211	0.586183	0.011882	NA	0.238906	CpG Island
13	111857401	111857700	LINC00354	Distal Intergenic	-1.80378	2.44509e-08	-1.70144	0.00371193	-2.25768	4.43445e-10	-0.102334	0.991013	0.453905	0.899532	-0.476434	-0.460111	-0.531374	-0.0163229	0.05494	0.236531	0.0684152	CpG Island
13	112215901	112216200	LINC01070	Distal Intergenic	-1.44879	0.000319878	-0.651845	0.762899	-1.23777	0.00511873	-0.796944	0.686401	-0.211021	0.974948	-0.480499	-0.253385	-0.428655	-0.227113	-0.0518438	0.236101	0.0904842	Shore
1	6460201	6460500	ESPN	3' UTR	-0.574214	0.0504068	-3.29422	4.09038e-12	-0.302677	0.479718	2.72	1.30196e-05	-0.271537	0.881253	-0.197113	-0.701144	-0.121731	0.50403	-0.0753822	0.234631	NA	Shore
7	5296801	5297100	SLC29A4	Exon	0.00805988	0.99765	-2.73577	4.02704e-05	0.0361812	0.979475	2.74383	0.00037991	-0.0281213	0.996728	0.0449062	-0.632761	0.0169347	0.677667	0.0279715	0.229661	0.121401	Shelf
6	169225201	169225500	LOC101929523	Exon	-1.40793	1.76088e-06	0.191161	0.945702	-0.40616	0.422226	-1.59909	0.00245426	-1.00177	0.0835378	-0.457664	0.0722178	-0.16685	-0.529881	-0.290814	NA	0.229491	Shore
5	139543501	139543800	UBE2D2	Intron	-0.018074	0.995361	-2.89311	1.18705e-05	-0.128405	0.910522	2.87504	0.000170487	0.110331	0.988747	-0.00201845	-0.5862	-0.0409834	0.584182	0.038965	0.0885239	0.2189	Shore
3	2098501	2098800	CNTN4	Promoter	0.282657	0.955467	3.24038	3.44754e-07	0.249838	0.910638	-2.95773	0.020302	0.0328191	0.997916	0.0135227	0.502389	0.0120844	-0.488866	0.00143833	0.207123	NA	Open Sea
10	133309801	133310100	TUBGCP2	Exon	2.08853	0.000279575	0.976609	0.811225	2.28816	5.60468e-05	1.11192	0.852533	-0.199627	0.99027	0.633817	0.211141	0.674705	0.422676	-0.0408882	0.206963	0.0934879	Open Sea
1	54342901	54343200	SSBP3	Intron	-2.24253	0.000125001	-0.0123571	0.998651	0.168695	0.915879	-2.23018	0.0392269	-2.41123	0.003108	-0.435013	0.004765	0.0782556	-0.439778	-0.513269	NA	0.205449	Open Sea
10	132058801	132059100	JAKMIP3	Intron	-2.22753	6.63341e-05	-0.407569	0.937165	-0.295187	0.833695	-1.81996	0.138789	-1.93234	0.025789	-0.586395	-0.19813	-0.122121	-0.388265	-0.464274	0.0279964	0.197839	Shore
8	10404601	10404900	MSRA	Intron	-0.0586229	0.991142	0.46463	0.922526	1.9101	1.22155e-06	-0.523252	0.93304	-1.96873	0.0136586	-0.00876071	0.071393	0.483523	-0.0801537	-0.492284	NA	0.196392	Shore
4	785701	786000	CPLX1	3' UTR	0.0778725	0.968452	-2.11871	2.1248e-07	-0.226609	0.684034	2.19658	3.11831e-06	0.304481	0.845545	0.0475205	-0.580443	-0.0878212	0.627963	0.135342	NA	0.195919	Open Sea
5	10479601	10479900	MIR6131	Intron	1.96656	0.000458866	1.89185	0.0901501	1.61476	0.0164832	0.074713	0.995029	0.351794	0.973269	0.527161	0.555047	0.41465	-0.0278866	0.112511	0.0508688	0.192672	Open Sea
1	10779301	10779600	CASZ1	Intron	2.23009	4.55825e-07	1.14952	0.570736	1.53783	0.00741001	1.08057	0.791672	0.692254	0.864879	0.590915	0.180403	0.322474	0.410512	0.268441	0.18483	0.0947245	Open Sea
11	834901	835200	CD151	Promoter	0.160805	0.939402	0.024999	0.995619	-1.60372	7.36889e-05	0.135806	0.98287	1.76453	0.00189823	0.0871358	0.0377225	-0.436402	0.0494133	0.523538	NA	0.180675	Open Sea
16	57884101	57884400	CNGB1	3' UTR	0.13996	0.914298	-1.44474	0.000510184	0.144517	0.822445	1.5847	0.00116391	-0.00455696	0.999003	0.0647882	-0.510072	0.0357858	0.57486	0.0290024	NA	0.178328	Open Sea
16	11667901	11668200	SNN	Promoter	0.182581	0.874355	-1.92385	1.53575e-05	-0.233164	0.699486	2.10643	3.54712e-05	0.415745	0.7223	0.0806898	-0.534778	-0.102101	0.615467	0.182791	NA	0.177725	Shore
16	85329601	85329900	GSE1	Intron	0.207694	0.964488	0.684138	0.867559	2.65061	5.3384e-16	-0.476444	0.94773	-2.44292	4.11245e-05	0.0168998	0.0698202	0.498244	-0.0529204	-0.481344	NA	0.175879	Open Sea
1	3607801	3608100	MEGF6	Intron	-1.33989	2.58622e-08	0.23861	0.903913	-0.0623515	0.939721	-1.5785	0.000134612	-1.27754	0.000611651	-0.409817	0.11344	-0.0267258	-0.523257	-0.383091	NA	0.175181	Open Sea
6	111567001	111567300	TRAF3IP2	Promoter	2.15008	4.51973e-06	2.99979	1.47932e-07	2.77801	2.72475e-11	-0.84971	0.774124	-0.627925	0.830391	0.333641	0.526355	0.451824	-0.192714	-0.118183	0.175123	NA	Open Sea
17	2058601	2058900	HIC1	3' UTR	0.0972674	0.957199	-1.69305	5.36138e-05	-0.0905988	0.909014	1.79032	0.000266074	0.187866	0.948262	0.0602468	-0.516577	-0.0501728	0.576824	0.11042	NA	0.173187	Open Sea
2	239246401	239246700	HDAC4	Intron	2.12633	1.96288e-06	-0.227296	0.977578	2.26452	5.74938e-07	2.35363	0.196311	-0.138183	0.992242	0.527119	-0.0227911	0.562938	0.54991	-0.0358187	0.0596683	0.173001	Shore
16	72961201	72961500	ZFHX3	Intron	0.226475	0.967736	-0.239544	0.979771	2.60653	1.58574e-08	0.466019	0.967157	-2.38006	0.0214465	0.0218135	-0.0173725	0.554314	0.0391859	-0.5325	NA	0.171566	Open Sea
10	133309501	133309800	TUBGCP2	Exon	2.22741	3.22154e-08	0.731525	0.84486	1.96201	1.41015e-05	1.49589	0.521672	0.265398	0.976393	0.557708	0.104203	0.455144	0.453506	0.102564	0.1697	0.0155481	Shore
2	235533901	235534200	AGAP1	Intron	-3.30848	5.85485e-10	0.024631	0.996494	-0.0632696	0.967265	-3.33311	6.3817e-05	-3.24521	5.70749e-06	-0.65454	-0.122519	0.0477728	-0.53202	-0.702312	0.0449194	0.160905	Open Sea
2	181678801	181679100	NEUROD1	5' UTR	-2.58546	7.41648e-10	0.193157	0.953561	-0.571155	0.305434	-2.77862	4.53337e-05	-2.01431	0.00663636	-0.48701	0.0718817	-0.167955	-0.558891	-0.319055	0.160231	0.0865902	Open Sea
2	10983301	10983600	KCNF1	Distal Intergenic	-2.86962	1.96777e-18	-0.104713	0.974351	-0.496047	0.233782	-2.76491	2.21872e-07	-2.37357	1.18741e-06	-0.62617	-0.0409805	-0.179439	-0.585189	-0.44673	0.156323	0.079804	CpG Island
2	47370001	47370300	EPCAM	Intron	2.10271	6.05612e-12	0.0531751	0.993404	2.07896	1.42745e-10	2.04953	0.0531799	0.0237483	0.997437	0.527268	0.00675156	0.542231	0.520516	-0.0149626	0.155423	0.0121339	CpG Island
16	89837701	89838000	SPIRE2	Intron	2.07505	3.25801e-06	0.670954	0.881583	1.70878	0.00104163	1.40409	0.628414	0.366263	0.96339	0.542266	0.103907	0.394297	0.438359	0.147969	0.153847	0.0169341	Open Sea
19	1468201	1468500	APC2	Exon	-0.095549	0.96421	-2.23509	1.56819e-06	0.0912488	0.916277	2.13954	0.000102937	-0.186798	0.957722	-0.0441301	-0.585356	0.037055	0.541226	-0.0811851	0.15302	NA	CpG Island
20	17315401	17315700	PCSK2	Intron	0.118975	0.929054	-0.914382	0.0529243	-1.0689	9.31676e-06	1.03336	0.0648809	1.18787	0.000508235	0.0261016	-0.366248	-0.414337	0.39235	0.440438	NA	0.151969	Open Sea
22	45867301	45867600	ATXN10	Distal Intergenic	-0.14678	0.925969	-2.15789	1.56819e-06	-0.182683	0.795447	2.01111	0.000189774	0.0359025	0.99519	-0.0496003	-0.6196	-0.057758	0.57	0.0081577	0.14945	NA	CpG Island
4	40856701	40857000	APBB2	5' UTR	0.20267	0.964488	-0.534086	0.932582	2.64317	9.63318e-11	0.736755	0.911221	-2.4405	0.00669061	0.0155712	-0.0333553	0.550745	0.0489265	-0.535174	NA	0.148988	Shore
6	168396601	168396900	SMOC2	Distal Intergenic	-2.45251	6.53801e-08	-0.658676	0.788688	-0.896829	0.10343	-1.79383	0.110545	-1.55568	0.0987816	-0.496176	-0.2099	-0.271309	-0.286276	-0.224866	0.147016	0.104162	CpG Island
1	6460501	6460800	ESPN	3' UTR	-0.325105	0.233516	-3.49791	8.95631e-22	-0.286616	0.306702	3.17281	1.24952e-13	-0.0384896	0.993715	-0.124876	-0.584003	-0.11326	0.459127	-0.011616	0.145182	NA	Open Sea
11	65551201	65551500	LTBP3	3' UTR	2.67727	2.01214e-09	1.47856	0.340846	2.6875	9.00901e-09	1.19871	0.773035	-0.010222	0.999003	0.673838	0.259138	0.704186	0.4147	-0.0303487	0.143085	0.130535	Open Sea
6	168459001	168459300	SMOC2	Intron	-1.67085	0.000389673	0.105652	0.983739	-1.22768	0.0192731	-1.7765	0.0620875	-0.443172	0.927082	-0.48294	-0.0195515	-0.372217	-0.463388	-0.110723	0.0522028	0.142737	Open Sea
12	132473401	132473700	FBRSL1	Distal Intergenic	0.266121	0.87014	-2.50203	0.000374133	-0.0926474	0.943765	2.76815	0.000504255	0.358768	0.913795	0.122142	-0.545159	-0.0308224	0.667302	0.152965	NA	0.14249	CpG Island
12	109606801	109607100	MVK	Distal Intergenic	-3.09686	8.51016e-05	-0.193302	0.979771	0.0480866	0.983039	-2.90356	0.0496884	-3.14495	0.00420469	-0.511192	-0.107401	0.0351557	-0.403791	-0.546348	0.142458	0.0756037	CpG Island
19	3435001	3435300	NFIC	Promoter	1.66638	0.0708127	-0.0135468	0.999066	2.74752	2.68389e-05	1.67992	0.778411	-1.08114	0.833385	0.232532	-0.00148275	0.565085	0.234015	-0.332553	0.141795	NA	CpG Island
11	64352701	64353000	CCDC88B	Promoter	1.52634	0.0104867	0.659002	0.89747	1.9398	0.000228955	0.867334	0.881315	-0.413469	0.95811	0.411539	0.176348	0.577003	0.235191	-0.165464	0.140813	NA	CpG Island
12	113093101	113093400	DTX1	Exon	0.210987	0.853383	-2.13019	1.16928e-05	-0.125097	0.884865	2.34118	2.21332e-05	0.336083	0.856471	0.113676	-0.564209	-0.0460071	0.677885	0.159683	NA	0.139046	CpG Island
14	22822501	22822800	SLC7A7	Intron	0.116484	0.874204	-1.73277	2.96302e-11	-0.165597	0.643304	1.84925	4.29365e-10	0.282081	0.674004	0.0353549	-0.596519	-0.0627809	0.631873	0.0981358	0.136301	0.0386984	CpG Island
14	50943301	50943600	PYGL	Intron	0.0286004	0.990634	-0.0838658	0.980122	-2.0634	6.52566e-11	0.112466	0.981635	2.092	6.10077e-07	0.03034	-0.017849	-0.532533	0.048189	0.562873	0.134331	0.10337	CpG Island
5	73201801	73202100	LOC340090	Promoter	-0.262868	0.905818	-3.49035	5.06877e-05	-0.627895	0.394357	3.22748	0.00183194	0.365028	0.934053	-0.0755473	-0.619055	-0.19617	0.543507	0.120623	0.134024	NA	CpG Island
12	132159301	132159600	NOC4L	Distal Intergenic	-0.0945436	0.97633	-2.52938	0.000265313	0.224721	0.813316	2.43483	0.00370856	-0.319265	0.930298	-0.0514585	-0.628387	0.103052	0.576928	-0.15451	0.13245	0.0161144	CpG Island
6	73580401	73580700	EEF1A1	Distal Intergenic	-0.0477495	0.990827	0.131364	0.98127	-2.06916	0.000368583	-0.179113	0.982722	2.02141	0.0220469	0.0202735	0.0732564	-0.446173	-0.0529829	0.466447	NA	0.132005	CpG Island
12	570301	570600	NINJ2	Intron	-0.0819981	0.981781	-0.205581	0.962778	-1.93424	0.000129898	0.123583	0.988661	1.85224	0.0178102	-0.0372865	-0.0162248	-0.466078	-0.0210617	0.428792	0.0331583	0.13111	CpG Island
16	21556801	21557100	SMG1P3	Distal Intergenic	0.324333	0.932381	2.79448	1.13173e-07	2.48992	1.84633e-10	-2.47014	0.00606928	-2.16559	0.00627176	0.0273674	0.597704	0.43675	-0.570337	-0.409383	0.129495	0.0868186	CpG Island
20	31849501	31849800	DUSP15	Promoter	2.34538	0.000823789	0.822716	0.906184	2.10258	0.00706801	1.52267	0.818572	0.242808	0.99027	0.529796	0.103533	0.43159	0.426262	0.0982058	0.128503	0.0156978	CpG Island
7	143882401	143882700	TCAF1	Intron	0.358285	0.96032	1.51079	0.695088	2.71515	0.000434897	-1.15251	0.896046	-2.35687	0.339757	0.0386931	0.205947	0.649718	-0.167254	-0.611025	0.128384	NA	Shore
1	55063201	55063500	PCSK9	Exon	-2.22911	3.49138e-05	0.118625	0.98482	0.107674	0.948787	-2.34773	0.0106959	-2.33678	0.00191825	-0.594216	0.0702992	0.0578265	-0.664515	-0.652043	0.0443818	0.126241	CpG Island
19	4912201	4912500	UHRF1	Intron	-0.0838961	0.97846	-0.851026	0.554584	-1.96115	9.44098e-06	0.76713	0.728416	1.87725	0.00506476	-0.00609725	-0.189682	-0.46558	0.183585	0.459483	0.0349144	0.123577	CpG Island
17	81223801	81224100	CEP131	Promoter	1.9476	4.99721e-06	2.42323	4.08578e-05	1.7453	0.000312374	-0.47563	0.924237	0.202298	0.98205	0.491886	0.602177	0.417819	-0.11029	0.0740673	0.123025	NA	CpG Island
2	130372801	130373100	PTPN18	Exon	1.74823	2.45587e-05	2.94665	4.86072e-12	0.220207	0.911409	-1.19842	0.185268	1.52802	0.10746	0.222253	0.592586	0.0177226	-0.370334	0.20453	0.122819	NA	CpG Island
2	4002901	4003200	LINC01304	Distal Intergenic	-0.750346	0.386122	-1.57309	0.208159	-2.86331	2.20325e-07	0.822742	0.816125	2.11297	0.0119774	-0.310401	-0.526452	-0.70146	0.216051	0.391059	0.122818	NA	Open Sea
15	74133301	74133600	ISLR2	Exon	0.00615056	0.99765	-1.89629	9.37119e-05	-0.132227	0.878041	1.90244	0.00106134	0.138377	0.977317	0.0295098	-0.606843	-0.0501445	0.636353	0.0796543	0.0677058	0.122265	Open Sea
16	89562301	89562600	RPL13	Promoter	-0.277722	0.8322	-0.169145	0.962999	-1.54116	9.451e-05	-0.108578	0.988035	1.26343	0.078599	-0.142871	-0.0428312	-0.494605	-0.100039	0.351734	0.120419	NA	CpG Island
9	77016901	77017200	FOXB2	Distal Intergenic	-1.97117	7.16064e-05	-0.519668	0.88514	0.0458319	0.977626	-1.4515	0.336114	-2.017	0.00619399	-0.479664	-0.161883	-0.00432664	-0.317781	-0.475337	0.120289	0.116365	Shore
16	4345201	4345500	CORO7-PAM16	Exon	2.21078	4.44318e-09	1.31804	0.303898	2.16743	7.0745e-08	0.892737	0.772591	0.0433492	0.996295	0.5207	0.23264	0.510296	0.28806	0.0104042	0.0766741	0.11979	Shore
7	140403901	140404200	RAB19	Promoter	1.63734	0.000423798	-1.98619	0.384081	2.03265	2.10845e-06	3.62354	0.0120285	-0.395307	0.945913	0.441096	-0.174513	0.583513	0.615609	-0.142417	0.118372	0.0383394	CpG Island
4	113049601	113049900	ANK2	Promoter	1.51635	0.00353955	2.76596	8.19971e-08	2.18026	1.37192e-07	-1.24961	0.348595	-0.663906	0.76384	0.238958	0.560089	0.444944	-0.321131	-0.205986	0.117893	NA	CpG Island
5	68434201	68434500	PIK3R1	Exon	0.112033	0.96439	0.117304	0.976129	-1.72047	4.52441e-06	-0.00527133	0.999553	1.8325	0.00041647	0.0610204	0.0656794	-0.51214	-0.004659	0.57316	0.0462848	0.115048	CpG Island
6	168411901	168412200	SMOC2	Distal Intergenic	-1.34743	5.2295e-05	-0.133725	0.971616	-0.851245	0.0350771	-1.21371	0.118107	-0.496188	0.762074	-0.48879	-0.0344057	-0.32605	-0.454385	-0.162741	0.114272	0.0191049	CpG Island
7	157866601	157866900	PTPRN2	Intron	-0.592169	0.0937266	-2.02516	6.20512e-06	-0.710822	0.0295096	1.43299	0.0286622	0.118653	0.981373	-0.255982	-0.599276	-0.296714	0.343294	0.0407325	0.109631	NA	CpG Island
12	570601	570900	NINJ2	Intron	0.327057	0.857464	0.234375	0.960395	-1.81053	0.000812352	0.0926816	0.992643	2.13758	0.00353166	0.0969652	0.110615	-0.462499	-0.01365	0.559464	NA	0.109577	CpG Island
13	113078701	113079000	MCF2L	Exon	-2.05558	2.01214e-06	0.143647	0.976043	-0.444412	0.59734	-2.19923	0.00270222	-1.61117	0.0242622	-0.485929	0.0723891	-0.161567	-0.558318	-0.324362	0.0334764	0.109008	CpG Island
3	13022401	13022700	IQSEC1	Promoter	-2.31994	9.75144e-06	0.047581	0.993902	-0.174392	0.904744	-2.36752	0.00969493	-2.14555	0.00627747	-0.498757	0.0284141	-0.102854	-0.527171	-0.395903	0.0441503	0.10895	CpG Island
22	19881001	19881300	TXNRD2	Promoter	0.138582	0.94259	-0.551268	0.77333	-1.82995	6.92694e-06	0.68985	0.686687	1.96853	0.000548927	0.0450125	-0.166162	-0.4423	0.211175	0.487312	NA	0.108761	Shore
1	86755501	86755800	SH3GLB1	Distal Intergenic	1.8769	1.62071e-05	2.17859	0.000845992	1.89936	2.88788e-05	-0.301685	0.967626	-0.0224637	0.997973	0.45322	0.570488	0.454198	-0.117269	-0.000977973	0.108424	NA	CpG Island
9	137278201	137278500	TOR4A	Promoter	0.0300497	0.986362	-2.02022	3.43311e-11	-0.139135	0.772882	2.05027	4.8553e-09	0.169185	0.928181	0.00381338	-0.633148	-0.101185	0.636962	0.104999	0.10736	0.0413365	CpG Island
2	176114101	176114400	HOXD10	Intron	2.48077	8.71123e-12	0.81181	0.840457	2.60708	2.31956e-12	1.66896	0.230758	-0.126307	0.988574	0.544714	0.135249	0.51632	0.409466	0.0283945	0.10731	0.0921702	CpG Island
15	98727601	98727900	IGF1R	Intron	0.136692	0.929228	0.047548	0.989228	-2.00118	1.19269e-09	0.0891441	0.987185	2.13787	6.62869e-07	0.0617069	0.00157913	-0.489191	0.0601278	0.550898	0.10434	0.0665457	Open Sea
6	30171901	30172200	TRIM15	Exon	0.669326	0.403033	0.520361	0.883845	1.64432	1.69127e-05	0.148965	0.988442	-0.974993	0.472931	0.167617	0.114295	0.569895	0.0533218	-0.402278	0.104129	NA	CpG Island
17	47847301	47847600	SP6	Exon	-0.580445	0.412422	-2.63234	0.000121641	-0.36538	0.657717	2.05189	0.0243504	-0.215065	0.971818	-0.240056	-0.625506	-0.161839	0.385449	-0.0782175	0.103955	NA	Shore
11	62547301	62547600	AHNAK	Exon	-0.0720945	0.976674	-0.186202	0.950744	-1.48291	9.1272e-07	0.114107	0.983464	1.41082	0.00137488	-0.0242402	-0.0779162	-0.495674	0.053676	0.471434	0.103871	0.0413479	Shore
13	111901501	111901800	LINC00354	Distal Intergenic	-1.96487	2.39069e-05	-0.536831	0.874054	-1.04059	0.0685777	-1.42804	0.260909	-0.924283	0.536805	-0.5726	-0.240448	-0.365366	-0.332152	-0.207235	0.045412	0.103097	CpG Island
7	57654901	57655200	ZNF716	Exon	0.338673	0.911565	2.89445	3.00479e-13	1.19605	0.028647	-2.55578	1.14843e-05	-0.857379	0.635158	0.0346824	0.658708	0.148873	-0.624026	-0.114191	0.0515853	0.102933	Shore
2	112182601	112182900	FBLN7	Exon	2.60783	7.19041e-08	2.71058	0.000286949	3.13835	1.14613e-11	-0.102747	0.993276	-0.530512	0.93312	0.529296	0.61086	0.745006	-0.0815641	-0.21571	0.101731	0.0253785	CpG Island
19	47648101	47648400	BICRA	Intron	1.66382	5.06696e-06	1.23838	0.201716	1.19374	0.0119772	0.425434	0.93439	0.470071	0.882673	0.494819	0.367451	0.314516	0.127367	0.180302	0.100927	0.101711	Open Sea
11	1748101	1748400	CTSD	Exon	-1.08677	0.390931	-0.341247	0.962458	1.87132	0.000365315	-0.745524	0.911743	-2.95809	0.00256175	-0.0818523	-0.0329585	0.394242	-0.0488938	-0.476095	NA	0.0990105	CpG Island
15	74789101	74789400	CSK	Intron	-0.0879716	0.96705	-2.92251	3.44754e-07	-0.146656	0.846622	2.83454	4.56188e-05	0.0586839	0.993312	0.00463858	-0.652972	-0.0335022	0.657611	0.0381407	0.055672	0.0986867	CpG Island
12	6962401	6962700	MIR200CHG	Promoter	2.19907	1.1419e-05	0.318304	0.96572	2.12446	7.0189e-05	1.88076	0.485327	0.0746019	0.995548	0.548599	0.0569006	0.559608	0.491698	-0.0110091	0.0836385	0.0961347	CpG Island
19	13283101	13283400	CACNA1A	Exon	-0.489288	0.492828	-3.38103	9.00541e-06	-0.562303	0.311513	2.89174	0.00558154	0.0730148	0.993723	-0.0873931	-0.660514	-0.0555678	0.573121	-0.0318252	0.052221	0.0956512	CpG Island
6	168517201	168517500	SMOC2	Intron	-1.84969	6.14114e-06	0.104676	0.983193	-1.38363	0.00199475	-1.95436	0.00818384	-0.466051	0.889898	-0.537148	0.0536984	-0.467314	-0.590846	-0.0698339	0.0934497	0.0414318	Open Sea
3	149657101	149657400	WWTR1	5' UTR	-0.159302	0.949561	0.0710635	0.988189	-1.60421	5.79442e-05	-0.230366	0.966507	1.44491	0.0197124	-0.0629862	0.0337309	-0.466369	-0.0967171	0.403383	0.0932908	NA	Open Sea
11	68380201	68380500	LRP5	Intron	2.19451	1.94578e-07	-0.0367038	0.997101	2.363	2.75879e-08	2.23121	0.170429	-0.168488	0.986794	0.53918	0.0105403	0.597823	0.52864	-0.0586424	0.0924556	0.0203472	Shelf
10	78528901	78529200	LINC00856	Intron	2.2222	2.8326e-08	2.76347	1.44387e-07	2.44608	4.8799e-10	-0.541268	0.831957	-0.223885	0.966537	0.401722	0.562563	0.515456	-0.160841	-0.113734	0.0910724	NA	Shore
19	427201	427500	SHC2	Intron	-1.65224	0.000551893	-0.789175	0.747507	-0.521217	0.547263	-0.863061	0.718958	-1.13102	0.270529	-0.543345	-0.316502	-0.225364	-0.226843	-0.317981	0.0605492	0.0891504	CpG Island
16	85287001	85287300	GSE1	Intron	-2.42782	2.01214e-09	-0.318123	0.932266	0.128033	0.913757	-2.1097	0.00398804	-2.55585	1.64849e-06	-0.571569	-0.115449	0.0358077	-0.45612	-0.607376	0.0890344	0.0685065	CpG Island
17	62750701	62751000	LOC105371855	Exon	-2.93871	8.03609e-08	0.37624	0.922836	0.0396614	0.981266	-3.31495	4.65769e-05	-2.97837	5.95806e-05	-0.567862	0.142333	0.0282508	-0.710195	-0.596113	0.0888345	0.0215477	Shore
2	3314101	3314400	EIPR1	Intron	-1.56666	2.01423e-05	0.0493288	0.991081	0.19485	0.824693	-1.61599	0.0261849	-1.76152	0.000750474	-0.449491	0.0558563	0.068676	-0.505347	-0.518166	NA	0.0884724	Open Sea
16	3012901	3013200	CLDN9	Promoter	1.77826	0.00375245	0.778451	0.878627	2.64431	1.72341e-07	0.999812	0.871746	-0.866047	0.828566	0.271666	0.0803546	0.567488	0.191311	-0.295822	0.0884311	NA	CpG Island
12	6647101	6647400	ACRBP	Promoter	0.0516669	0.988691	-2.70916	0.000359097	0.020529	0.989704	2.76082	0.00183194	0.0311379	0.996728	0.0781469	-0.643411	0.0422219	0.721558	0.0359249	0.088336	0.045271	Open Sea
10	101485801	101486100	BTRC	Intron	-0.743388	0.771991	2.22164	0.000799682	1.56659	0.00380426	-2.96503	0.00353105	-2.30998	0.0258557	-0.0880222	0.523889	0.402182	-0.611911	-0.490204	0.0857398	0.0204996	CpG Island
11	31812001	31812300	PAX6	Promoter	-0.557819	0.751426	0.165245	0.979166	2.21585	2.69967e-13	-0.723063	0.877879	-2.77366	4.77339e-07	-0.0488631	0.0187387	0.516144	-0.0676018	-0.565007	NA	0.0852014	CpG Island
14	97025701	97026000	LINC00618	Distal Intergenic	0.339315	0.709	-2.24647	0.000977169	-0.0205371	0.987546	2.58579	0.000607597	0.359852	0.883149	0.142732	-0.467726	0.00216363	0.610458	0.140568	NA	0.0842405	CpG Island
2	11539801	11540100	GREB1	Promoter	1.69144	0.00216343	2.46264	0.000289905	2.24322	1.62632e-06	-0.7712	0.834806	-0.551783	0.883848	0.298891	0.583045	0.530482	-0.284154	-0.231591	0.0839566	NA	Open Sea
15	31306501	31306800	KLF13	Distal Intergenic	2.31209	8.36989e-07	0.529916	0.933266	1.94816	0.000365315	1.78217	0.482129	0.363924	0.967164	0.582046	0.0824615	0.468795	0.499584	0.113251	0.0547533	0.0833392	Shore
11	849001	849300	TSPAN4	Intron	-0.0623657	0.985712	-0.106126	0.983193	2.20055	2.14149e-25	0.0437606	0.995006	-2.26292	4.02372e-10	-0.00736326	-0.0127121	0.591305	0.0053488	-0.598669	0.0831483	0.067733	Open Sea
17	82003501	82003800	ASPSCR1	Intron	-0.00040923	0.999805	0.107704	0.976979	-1.19004	0.000552324	-0.108113	0.986134	1.18963	0.0260501	0.00107242	0.0353701	-0.491493	-0.0342977	0.492566	0.0447493	0.0828382	Open Sea
2	7457101	7457400	LOC100506274	Distal Intergenic	-0.0639288	0.98081	0.13681	0.965515	-1.71361	6.88856e-06	-0.200739	0.964217	1.64968	0.0053055	-0.0105038	0.0414243	-0.446574	-0.051928	0.43607	NA	0.0828002	Open Sea
12	37423501	37423800	ALG10B	Distal Intergenic	0.452399	0.796084	2.23773	5.34275e-06	0.442686	0.699022	-1.78533	0.0409886	0.00971334	0.998985	0.0571112	0.520088	0.0537663	-0.462977	0.00334491	0.082425	NA	Open Sea
18	3624001	3624300	DLGAP1	Intron	-0.120347	0.963967	0.0596309	0.989546	-2.41577	8.1947e-08	-0.179977	0.973923	2.29542	0.000408415	-0.052239	-0.0102966	-0.504774	-0.0419424	0.452535	0.0819747	0.0579702	Open Sea
19	49746301	49746600	TSKS	Exon	0.215148	0.852996	-2.27563	4.43788e-06	0.130603	0.877398	2.49078	9.35884e-06	0.0845454	0.989492	0.115664	-0.536793	0.0719365	0.652457	0.0437272	NA	0.0817089	CpG Island
6	19719601	19719900	LNC-LBCS	Intron	-2.00766	9.17689e-05	0.254074	0.947046	-0.665369	0.344069	-2.26173	0.0156659	-1.34229	0.324943	-0.436869	0.0902436	-0.186537	-0.527112	-0.250332	NA	0.0807586	CpG Island
12	116970001	116970300	FBXW8	Intron	-2.41365	2.7412e-06	0.302613	0.939306	0.482984	0.49215	-2.71626	0.00115717	-2.89663	8.26489e-06	-0.487083	0.112311	0.0843916	-0.599394	-0.571475	0.0530994	0.0801392	Open Sea
14	37596301	37596600	TTC6	Promoter	0.819413	0.244382	0.941206	0.587733	3.33011	3.08419e-37	-0.121794	0.989853	-2.5107	1.08703e-07	0.0467159	0.0567038	0.527981	-0.00998784	-0.481265	NA	0.0800589	Shelf
16	1299601	1299900	UBE2I	Distal Intergenic	-2.13516	4.08144e-06	-0.720372	0.746652	-0.625409	0.343218	-1.41479	0.386589	-1.50975	0.120809	-0.486549	-0.196965	-0.198962	-0.289584	-0.287586	0.0207948	0.0799065	Shore
3	116265301	116265600	LSAMP	Intron	-2.64052	1.49122e-05	0.324239	0.939467	-0.901099	0.22345	-2.96476	0.00316755	-1.73942	0.241107	-0.495948	0.107724	-0.214405	-0.603672	-0.281543	0.0794589	0.0566417	Open Sea
19	4566301	4566600	SEMA6B	Distal Intergenic	-0.159173	0.970956	0.534202	0.895745	1.69966	4.20522e-05	-0.693376	0.873437	-1.85883	0.0284327	-0.0255661	0.104617	0.523266	-0.130183	-0.548832	NA	0.0786345	Shelf
1	43285501	43285800	C1orf210	Promoter	1.81189	6.41479e-07	-1.00853	0.780987	2.36398	1.92303e-12	2.82042	0.0130806	-0.552088	0.822243	0.455401	-0.107857	0.64303	0.563258	-0.187629	0.0781277	NA	Shore
8	141235201	141235500	SLC45A4	Intron	2.36944	7.2203e-12	0.346228	0.955375	2.07407	1.58674e-07	2.02321	0.0906986	0.295369	0.953669	0.501351	0.0373051	0.404597	0.464046	0.0967539	0.0780895	0.0227889	Shore
12	54218101	54218400	MIR3198-2	Distal Intergenic	0.208882	0.910446	-3.13112	2.75718e-06	-0.0278224	0.983798	3.34	8.34136e-06	0.236704	0.960379	0.0991447	-0.607545	-0.00788462	0.70669	0.107029	0.0779773	0.0528179	CpG Island
2	4158001	4158300	LINC01304	Distal Intergenic	-0.971394	0.0105297	-1.06565	0.208681	-2.44721	6.25698e-11	0.0942572	0.990236	1.47582	0.0226512	-0.313177	-0.335724	-0.527256	0.022547	0.214079	0.0775588	NA	Shelf
7	1537201	1537500	MAFK	Promoter	-0.105498	0.964637	-0.436054	0.843933	-1.72879	1.3429e-07	0.330556	0.923046	1.62329	0.000481677	-0.0471151	-0.17707	-0.551998	0.129954	0.504883	0.0771156	0.0383173	Open Sea
7	3181501	3181800	LOC100129603	Distal Intergenic	-2.21836	1.92252e-07	-0.145756	0.976129	-0.486601	0.532743	-2.07261	0.00698315	-1.73176	0.0119774	-0.567558	-0.093893	-0.199495	-0.473665	-0.368063	0.0765493	0.0560155	Open Sea
12	124758601	124758900	SCARB1	Distal Intergenic	-1.69698	0.109513	-0.262052	0.97437	1.72209	0.00243877	-1.43492	0.71944	-3.41906	0.000809227	-0.153023	-0.0324067	0.474302	-0.120616	-0.627325	NA	0.0763318	Open Sea
19	18777001	18777300	CRTC1	Exon	0.00801536	0.996857	-3.21181	2.2016e-14	-0.15935	0.770668	3.21982	6.74357e-12	0.167365	0.946934	0.0129591	-0.708007	-0.0631371	0.720966	0.0760962	0.0758271	0.0554543	Open Sea
7	57653101	57653400	ZNF716	Exon	0.380227	0.92107	2.4202	0.000116813	1.043	0.216437	-2.03998	0.0573524	-0.662773	0.87706	0.0668341	0.512815	0.151444	-0.445981	-0.0846099	0.0758237	NA	Shore
17	47847601	47847900	SP6	Exon	-0.42125	0.519636	-2.74865	2.1248e-07	-0.587798	0.184779	2.3274	0.000288527	0.166547	0.97388	-0.194354	-0.701412	-0.249455	0.507058	0.055101	0.0757561	NA	Open Sea
17	81036601	81036900	BAIAP2	5' UTR	-2.1989	7.09604e-08	-0.279088	0.936212	-0.539875	0.357796	-1.91982	0.0321215	-1.65903	0.0320331	-0.507618	-0.0703011	-0.0833903	-0.437317	-0.424228	0.0756881	0.0563357	Shelf
7	105643501	105643800	ATXN7L1	Intron	-1.90285	3.71707e-07	-0.487664	0.841025	-0.0737716	0.950316	-1.41519	0.163173	-1.82908	0.00136334	-0.506036	-0.147827	0.0224263	-0.35821	-0.528463	0.0723427	0.0753514	Open Sea
12	52904101	52904400	KRT8	Intron	2.40699	2.21534e-11	0.441962	0.943519	2.14597	1.50776e-07	1.96502	0.124436	0.261015	0.964706	0.510268	0.0676435	0.499771	0.442625	0.0104977	0.0671023	0.0744067	CpG Island
1	15156001	15156300	TMEM51	Intron	-2.57741	1.87756e-06	0.059449	0.990711	0.00514097	0.997316	-2.63686	0.0101807	-2.58255	0.00145778	-0.483009	NA	0.0283145	NA	-0.511323	0.0554602	0.0737052	Open Sea
9	35689801	35690100	TPM2	Promoter	-0.298455	0.473773	0.0342632	0.990324	-1.2558	1.86626e-09	-0.332718	0.823226	0.957346	0.00436037	-0.134275	0.00165154	-0.484561	-0.135927	0.350285	0.0735676	NA	CpG Island
1	113757901	113758200	PHTF1	Intron	-0.0324909	0.995157	2.33211	1.42993e-05	0.522149	0.673852	-2.36461	0.00588364	-0.55464	0.91421	-0.00327481	0.543699	0.0658971	-0.546974	-0.0691719	0.0733837	0.0582758	Shore
8	10404301	10404600	MSRA	Intron	0.254245	0.959059	1.15558	0.634167	2.63338	1.89766e-08	-0.901339	0.865549	-2.37914	0.0302877	0.0211024	0.136466	0.558707	-0.115364	-0.537605	NA	0.0721658	CpG Island
16	86432701	86433000	FENDRR	Distal Intergenic	-0.100738	0.986332	-0.775044	0.894115	2.29965	9.04019e-08	0.674307	0.932315	-2.40039	0.0081867	-0.00957349	-0.0637845	0.559622	0.054211	-0.569195	0.0697604	0.0177323	Shelf
7	101915101	101915400	CUX1	Intron	-2.06905	4.80802e-10	0.105965	0.976673	0.0747054	0.942402	-2.17502	9.58254e-05	-2.14376	2.72559e-06	-0.588819	0.0205256	-0.0155508	-0.609344	-0.573268	0.0291481	0.0694597	Open Sea
2	181682701	181683000	NEUROD1	Promoter	-2.32627	2.96917e-09	-0.0979152	0.982511	-0.518409	0.355847	-2.22836	0.00254089	-1.80787	0.0101524	-0.525406	-0.0918747	-0.170062	-0.433531	-0.355344	0.0692993	0.0590001	Open Sea
7	1912801	1913100	MAD1L1	Intron	0.0213932	0.989094	-1.83908	2.42651e-11	-0.0245472	0.969384	1.86047	5.98291e-09	0.0459404	0.990546	-0.016088	-0.610474	-0.0122304	0.594386	-0.00385761	0.0380146	0.0690156	Open Sea
2	128306101	128306400	HS6ST1	Intron	1.32777	0.00740851	2.19073	0.000130065	1.79922	1.83698e-05	-0.862958	0.733113	-0.471446	0.897209	0.248377	0.520829	0.357213	-0.272452	-0.108836	0.0689952	NA	Open Sea
7	5297101	5297400	SLC29A4	Exon	0.150376	0.941649	-2.10339	0.000362557	-0.0351198	0.977737	2.25377	0.00101746	0.185495	0.971128	0.0768037	-0.50232	-0.00795637	0.579123	0.08476	NA	0.0674148	Open Sea
17	6893701	6894000	ALOX12P2	Promoter	-2.02453	0.000298692	0.226156	0.965192	0.257457	0.846991	-2.25069	0.0210258	-2.28199	0.00332552	-0.444966	0.0980488	0.109962	-0.543015	-0.554928	NA	0.0671867	CpG Island
1	155192701	155193000	MUC1	Promoter	2.36239	1.40191e-07	-0.397604	0.962778	1.98658	0.00016647	2.76	0.105789	0.375808	0.956758	0.505642	-0.0356994	0.332342	0.541341	0.1733	0.0422107	0.066189	Shelf
11	64081801	64082100	MACROD1	Exon	2.65555	1.3526e-14	2.51189	4.64695e-06	2.90564	7.38957e-17	0.143659	0.988386	-0.250092	0.972253	0.450136	0.405031	0.567559	0.0451055	-0.117423	0.0639351	NA	Open Sea
11	12802501	12802800	TEAD1	Intron	3.07428	6.41697e-17	1.61898	0.278378	1.89662	0.000904229	1.4553	0.324058	1.17766	0.220309	0.499287	0.197948	0.257204	0.301339	0.242083	0.0639319	0.0347029	Open Sea
11	12167401	12167700	MICAL2	Intron	0.183471	0.911443	0.377391	0.863717	-1.42111	0.000583015	-0.19392	0.966172	1.60458	0.00634591	0.0519225	0.096086	-0.371199	-0.0441635	0.423121	NA	0.0625447	Shore
17	75130501	75130800	NT5C	3' UTR	-1.63751	1.45763e-05	0.407781	0.849763	-0.107834	0.919985	-2.04529	0.00104793	-1.52968	0.0143399	-0.417043	0.157986	-0.0336704	-0.575028	-0.383373	NA	0.062375	Open Sea
12	131863801	131864100	MMP17	Exon	-1.57289	1.60441e-06	0.0117304	0.99769	0.387838	0.433274	-1.58463	0.0133667	-1.96073	5.36911e-06	-0.443568	-0.00597346	0.0750152	-0.437594	-0.518583	NA	0.0617383	Open Sea
7	157730701	157731000	PTPRN2	Intron	-0.799588	0.0557145	-2.14729	0.000490423	-0.902839	0.026702	1.3477	0.254846	0.103251	0.989582	-0.280881	-0.601567	-0.306542	0.320686	0.0256609	0.0611576	NA	Open Sea
5	154712701	154713000	LARP1	Promoter	2.04718	4.95716e-06	1.55915	0.204344	2.99194	6.93776e-16	0.488026	0.935077	-0.944766	0.480147	0.37592	0.294968	0.59887	0.0809516	-0.22295	0.0611202	NA	Shore
20	3799501	3799800	CDC25B	Intron	2.13677	9.6678e-09	1.12055	0.56974	2.53924	4.3688e-13	1.01622	0.615814	-0.402469	0.877339	0.471118	0.141716	0.573524	0.329402	-0.102406	0.0600754	NA	Open Sea
17	47852101	47852400	SP6	Intron	-0.17827	0.891007	-2.2969	6.11923e-06	-0.222795	0.724309	2.11863	0.00115504	0.0445241	0.994948	-0.0845934	-0.604629	-0.0761841	0.520036	-0.00840931	0.0599415	NA	CpG Island
10	624601	624900	DIP2C	Intron	1.74165	0.000573491	2.19683	0.00250758	1.91917	0.000112761	-0.455179	0.951752	-0.177515	0.988746	0.401519	0.550507	0.472365	-0.148988	-0.0708463	0.0591743	NA	CpG Island
7	57654601	57654900	ZNF716	Exon	0.00552322	0.998845	2.15986	0.000914163	0.89756	0.291629	-2.15434	0.0445351	-0.892037	0.752139	-0.00303513	0.518216	0.153584	-0.521251	-0.156619	0.0585853	0.0548267	CpG Island
19	15181501	15181800	NOTCH3	Exon	1.88381	0.00316314	1.58268	0.36492	2.79037	1.35809e-07	0.301127	0.982722	-0.906554	0.835358	0.309617	0.231757	0.6599	0.0778603	-0.350283	0.0581956	NA	CpG Island
18	3624301	3624600	DLGAP1	Intron	0.00303786	0.998814	-0.290173	0.933266	-2.89402	8.30038e-09	0.293211	0.951664	2.89706	1.96991e-05	0.0226765	-0.0727508	-0.524047	0.0954273	0.546723	0.0372807	0.0579287	CpG Island
7	73743001	73743300	ABHD11	Distal Intergenic	2.78247	3.14757e-19	-0.0710144	0.993927	3.71212	1.11623e-42	2.85349	0.00166258	-0.929644	0.12985	0.360648	-0.00303722	0.634715	0.363685	-0.274067	0.0561706	NA	CpG Island
8	143733001	143733300	MIR4664	Promoter	0.29686	0.792544	-2.12203	0.000734288	-0.0506364	0.967621	2.41889	0.000633416	0.347497	0.894837	0.141128	-0.486815	-0.0149131	0.627943	0.156041	NA	0.0560416	CpG Island
6	169838401	169838700	LINC00242	Distal Intergenic	-2.92217	3.44435e-09	-0.220452	0.960927	-0.848236	0.156759	-2.70172	0.00203126	-2.07393	0.0197124	-0.513039	-0.0592902	-0.246996	-0.453749	-0.266043	0.0559529	0.0423005	CpG Island
7	57820201	57820500	ZNF716	Exon	0.559429	0.714687	2.27289	0.000150127	1.09831	0.0769699	-1.71346	0.20429	-0.538882	0.899756	0.0635614	0.509215	0.150945	-0.445653	-0.0873837	0.0558293	NA	CpG Island
17	10183501	10183800	GAS7	Intron	1.00817	0.203533	2.42004	0.000130065	2.19594	6.58982e-07	-1.41187	0.471832	-1.18777	0.461754	0.125439	0.514614	0.437488	-0.389175	-0.312049	0.0556023	NA	CpG Island
10	130015201	130015500	EBF3	Distal Intergenic	0.132509	0.95592	-2.69314	0.000164485	-0.00774079	0.995154	2.82565	0.000607597	0.14025	0.98205	0.0612098	-0.607926	-0.0145389	0.669136	0.0757488	0.055562	0.0371711	CpG Island
20	20396401	20396700	RALGAPA2	3' UTR	1.94334	0.000300149	1.29276	0.523859	1.91525	0.000720661	0.650582	0.931867	0.0280861	0.998083	0.494795	0.261595	0.522363	0.2332	-0.0275688	0.0550822	0.0393921	CpG Island
7	2123701	2124000	MAD1L1	Intron	2.24391	9.56093e-10	2.29346	8.69786e-05	2.1409	8.57446e-08	-0.0495438	0.994997	0.10301	0.992171	0.462971	0.499686	0.434254	-0.0367149	0.0287175	0.0550188	NA	CpG Island
6	158663401	158663700	SYTL3	Intron	1.25392	0.106386	2.56964	0.000163056	2.94445	2.05941e-12	-1.31572	0.55644	-1.69053	0.114897	0.176473	0.539716	0.69301	-0.363243	-0.516536	0.0549575	NA	CpG Island
7	143434801	143435100	EPHA1-AS1	Intron	-0.185924	0.976391	2.60455	5.67054e-06	0.82494	0.421308	-2.79048	0.0024961	-1.01086	0.731945	-0.0181284	0.596935	0.110501	-0.615063	-0.128629	0.0542737	0.0518066	CpG Island
1	85582801	85583100	CCN1	3' UTR	0.195585	0.835778	0.364328	0.790975	-1.47299	1.2424e-07	-0.168744	0.962052	1.66858	5.94378e-06	0.0148605	0.0413633	-0.472481	-0.0265028	0.487341	0.0345678	0.0541382	CpG Island
17	47846701	47847000	SP6	3' UTR	-0.502845	0.529039	-3.54913	1.16078e-06	-0.584955	0.332953	3.04629	0.000752505	0.0821105	0.993097	-0.195591	-0.656923	-0.210812	0.461332	0.0152206	0.0539138	NA	Shore
15	66936601	66936900	LINC02206	Intron	-2.04485	2.21773e-05	0.202914	0.962505	-0.0785076	0.95793	-2.24776	0.00795958	-1.96634	0.00791001	-0.485297	0.00690014	-0.0120219	-0.492197	-0.473275	0.0532691	0.0450174	CpG Island
6	154359001	154359300	CNKSR3	Intron	-1.82235	6.86847e-06	-0.154271	0.966252	0.138837	0.883057	-1.66808	0.0964299	-1.96119	0.00100005	-0.43829	-0.041602	0.0475338	-0.396688	-0.485824	NA	0.0515943	Open Sea
17	50893501	50893800	TOB1-AS1	Exon	0.505975	0.360747	-2.56828	0.00153023	-0.033618	0.980293	3.07426	0.000254497	0.539593	0.71616	0.136527	-0.551083	-0.0423017	0.687611	0.178829	NA	0.0515693	CpG Island
8	144354001	144354300	TMEM249	Promoter	0.0997015	0.968432	-2.42919	8.97465e-06	0.1553	0.861404	2.52889	5.59316e-05	-0.0555983	0.994599	0.0405489	-0.630136	0.0655392	0.670684	-0.0249903	0.0512504	0.0260468	Shelf
7	150282001	150282300	ACTR3C	Intron	-1.32099	0.000170673	0.313107	0.902464	0.0838632	0.936717	-1.6341	0.00922962	-1.40485	0.0097642	-0.402986	0.114583	0.0283177	-0.517569	-0.431304	NA	0.0507802	Open Sea
14	95661901	95662200	TCL6	Intron	-0.284105	0.83443	-2.98287	0.000143533	-0.162488	0.873033	2.69876	0.0102957	-0.121617	0.986641	-0.0626791	-0.615881	-0.0227754	0.553202	-0.0399036	0.0506669	NA	CpG Island
16	1989301	1989600	SYNGR3	Promoter	-0.00777724	0.998159	-0.0118442	0.998674	1.92731	2.24398e-08	0.00406699	0.999763	-1.93508	0.0039315	0.00580492	0.00471562	0.482693	0.0010893	-0.476888	NA	0.049209	CpG Island
17	32828101	32828400	MYO1D	Intron	0.513256	0.820211	3.12446	3.7704e-13	1.69688	0.000344223	-2.6112	7.54368e-05	-1.18363	0.335168	0.0374155	0.632187	0.19119	-0.594771	-0.153775	0.0490632	0.0331884	Shore
7	152827501	152827800	ACTR3B	Intron	-1.72706	7.8966e-09	0.312258	0.880715	-0.169681	0.826879	-2.03932	2.67844e-05	-1.55738	0.000945516	-0.484669	0.11094	-0.060747	-0.59561	-0.423922	0.0485359	0.0419	CpG Island
5	144594901	144595200	KCTD16	Distal Intergenic	-0.269891	0.873656	-1.41209	0.0978456	-1.66246	6.98412e-05	1.1422	0.417707	1.39256	0.0422634	-0.10834	-0.430348	-0.471289	0.322008	0.362949	0.0477705	NA	CpG Island
17	10026001	10026300	GAS7	Promoter	1.05653	0.305628	2.77288	2.43648e-05	2.01094	0.000226935	-1.71635	0.307252	-0.954403	0.714942	0.135835	0.607364	0.330857	-0.471529	-0.195022	0.0475548	NA	CpG Island
13	110991901	110992200	LINC00431	Distal Intergenic	-2.08085	5.55574e-06	0.554703	0.77449	-0.428079	0.593155	-2.63555	0.000152875	-1.65277	0.0541467	-0.436401	0.203971	-0.128434	-0.640371	-0.307967	NA	0.0475071	Shelf
11	119741701	119742000	LOC102724301	Distal Intergenic	0.0429542	0.98743	-2.94994	2.07483e-07	-0.47561	0.319929	2.9929	4.39741e-06	0.518564	0.656236	0.0276843	-0.645309	-0.203086	0.672993	0.230771	0.0466992	0.0344175	CpG Island
4	139833001	139833300	MAML3	Intron	-0.355082	0.950839	2.51109	0.00197576	2.35889	1.25984e-05	-2.86617	0.0405955	-2.71397	0.0203439	-0.0405004	0.640538	0.546779	-0.681038	-0.58728	0.0463461	0.0287186	Shore
6	168410401	168410700	SMOC2	Distal Intergenic	-1.33939	5.01821e-06	0.174144	0.950744	-0.438413	0.353546	-1.51353	0.00536008	-0.900975	0.156371	-0.428319	0.0867295	-0.186353	-0.515048	-0.241966	NA	0.0445591	CpG Island
2	207930601	207930900	PLEKHM3	Intron	2.21547	7.7564e-05	0.893434	0.859478	1.94568	0.00233537	1.32204	0.774077	0.269792	0.982674	0.60108	0.16018	0.483262	0.4409	0.117818	0.0255582	0.0444607	CpG Island
16	85436701	85437000	GSE1	Intron	-2.34788	6.48533e-05	0.0751797	0.991386	-0.557258	0.622148	-2.42306	0.0161821	-1.79062	0.0715663	-0.601836	0.0355207	-0.220938	-0.637356	-0.380897	0.0285595	0.0440373	CpG Island
2	173416201	173416500	CDCA7	Distal Intergenic	-1.6324	6.8954e-09	0.295902	0.877358	-0.142183	0.851312	-1.92831	3.45204e-05	-1.49022	0.000861985	-0.448382	0.120438	-0.0476593	-0.56882	-0.400722	NA	0.043721	CpG Island
6	168825601	168825900	LOC105378146	Distal Intergenic	-1.66548	2.06245e-06	0.0467598	0.991769	-0.834623	0.0609288	-1.71224	0.00783701	-0.830857	0.374087	-0.481229	0.0210757	-0.305595	-0.502305	-0.175634	0.042521	0.0306999	Open Sea
11	73342501	73342800	ARHGEF17	Intron	2.01534	0.000230571	-0.516285	0.945581	2.44756	1.8594e-06	2.53162	0.278	-0.43222	0.96226	0.394798	-0.0419401	0.585831	0.436738	-0.191033	0.0421782	NA	Shore
10	514201	514500	DIP2C	Intron	1.57393	0.000292277	2.76754	5.40623e-10	2.18363	2.0694e-09	-1.19361	0.270217	-0.609699	0.745155	0.191828	0.524398	0.337089	-0.33257	-0.145261	0.039547	NA	Open Sea
7	158973901	158974200	LINC00689	Distal Intergenic	-0.108585	0.92896	-1.80342	2.93553e-08	-0.263868	0.481299	1.69484	1.49055e-05	0.155283	0.949752	-0.0448196	-0.588588	-0.121783	0.543768	0.0769629	0.0391699	NA	CpG Island
9	136057501	136057800	NACC2	Intron	-0.19837	0.803018	-3.21534	6.10549e-13	0.227303	0.589008	3.01697	1.3797e-08	-0.425673	0.550512	-0.0894132	-0.680697	0.0480975	0.591284	-0.137511	0.0391526	0.0109223	CpG Island
11	69468901	69469200	LINC01488	Exon	0.400717	0.845356	2.02757	0.000167862	1.35665	0.0025406	-1.62685	0.106597	-0.955932	0.486314	0.0612732	0.544949	0.300856	-0.483676	-0.239583	0.0390399	NA	Shore
21	45478201	45478500	MIR6815	Promoter	0.33751	0.943644	-1.71648	0.724078	2.58957	4.6264e-07	2.05399	0.641514	-2.25206	0.07213	0.0326559	-0.100572	0.591508	0.133228	-0.558852	0.038237	NA	Open Sea
18	79964101	79964400	HSBP1L1	Promoter	0.147224	0.962831	-2.77323	0.000491918	-1.04532	0.0551943	2.92045	0.00140363	1.19254	0.179572	0.042279	-0.579247	-0.341249	0.621526	0.383528	NA	0.0377152	Open Sea
12	6963301	6963600	MIR200CHG	Promoter	2.02903	0.00315798	-1.36205	0.827465	2.2312	0.000849715	3.39108	0.209117	-0.202171	0.991382	0.497509	-0.102453	0.595411	0.599961	-0.0979017	0.0372483	0.0147623	CpG Island
19	511501	511800	TPGS1	Intron	2.02542	3.7666e-09	1.17237	0.392312	3.12898	2.86204e-30	0.853054	0.673131	-1.10356	0.0407843	0.266824	0.110314	0.603091	0.15651	-0.336267	0.0372438	NA	Open Sea
19	39306901	39307200	LRFN1	3' UTR	1.86497	1.04702e-06	1.16422	0.378167	1.12992	0.0448851	0.700751	0.858935	0.735052	0.733039	0.529028	0.248303	0.256096	0.280725	0.272933	0.0371797	0.0278971	CpG Island
9	137280601	137280900	TOR4A	3' UTR	0.0867187	0.945282	-1.45605	1.72418e-06	-0.104875	0.847704	1.54277	1.49055e-05	0.191593	0.902232	0.0429441	-0.530266	-0.038314	0.57321	0.0812581	NA	0.036826	CpG Island
7	57770101	57770400	ZNF716	Distal Intergenic	0.702003	0.591597	2.5891	1.96109e-05	1.48918	0.00797797	-1.88709	0.190011	-0.787175	0.8066	0.066028	0.525446	0.189301	-0.459418	-0.123273	0.0365499	NA	Open Sea
21	41398801	41399100	MX2	Promoter	-1.74851	0.00060965	0.725933	0.626471	0.363648	0.669911	-2.47444	0.00116391	-2.11216	0.00240145	-0.330846	0.26656	0.0911079	-0.597405	-0.421954	NA	0.0365314	CpG Island
12	119156401	119156700	SRRM4	Exon	-0.0504526	0.984246	-0.0471914	0.989851	-1.09702	0.000205594	-0.00326125	0.999652	1.04657	0.0258557	0.00624609	0.0123017	-0.422098	-0.00605563	0.428344	NA	0.0362892	CpG Island
6	168595201	168595500	SMOC2	Intron	-1.807	0.000256819	0.416856	0.902461	-1.54542	0.00373319	-2.22386	0.00708369	-0.261583	0.976563	-0.424887	0.141532	-0.388958	-0.566419	-0.0359293	NA	0.0356632	Shore
15	74130901	74131200	ISLR2	Promoter	0.164911	0.89473	-1.72105	0.000208808	0.0310828	0.974798	1.88596	0.000438177	0.133828	0.975093	0.0871181	-0.498984	0.0150406	0.586102	0.0720775	NA	0.03558	Open Sea
12	102959401	102959700	ASCL1	3' UTR	2.46412	1.13699e-13	1.60822	0.0876915	2.10278	1.08833e-07	0.855901	0.628229	0.361342	0.889924	0.503632	0.271567	0.389354	0.232065	0.114278	0.0322673	0.0355123	Shore
16	1713901	1714200	MAPK8IP3	Exon	0.686441	0.0731418	-3.01365	0.000215244	0.60426	0.15473	3.70009	5.95023e-06	0.0821812	0.991129	0.156949	-0.591742	0.16334	0.74869	-0.00639145	0.0291413	0.0346013	Open Sea
16	12098401	12098700	SNX29	Intron	0.0173834	0.993459	-1.86416	1.7975e-06	7.03206e-05	0.999879	1.88154	4.84556e-05	0.017313	0.996875	-0.0311894	-0.585029	0.00994552	0.553839	-0.0411349	0.0344455	NA	CpG Island
15	74312401	74312700	CCDC33	Intron	-0.186372	0.978215	1.23348	0.534317	2.68315	9.03309e-14	-1.41985	0.600783	-2.86952	8.26489e-06	-0.0153864	0.171498	0.496833	-0.186884	-0.512219	NA	0.0338103	Open Sea
11	8339701	8340000	LMO1	Distal Intergenic	0.351822	0.758156	-2.45945	0.00115197	0.191831	0.856566	2.81127	0.000895193	0.159991	0.981596	0.145905	-0.515058	0.0825185	0.660963	0.0633868	NA	0.0333306	Open Sea
18	14543401	14543700	POTEC	Promoter	0.122077	0.973163	1.72549	0.000632367	0.770873	0.137661	-1.60342	0.0720287	-0.648796	0.732808	0.0222127	0.54556	0.176247	-0.523347	-0.154035	0.0326538	NA	Open Sea
11	44878201	44878500	TSPAN18	Intron	2.30703	0.000318095	0.996699	0.850504	2.68226	1.01965e-05	1.31033	0.832524	-0.375225	0.976812	0.480355	0.162458	0.57774	0.317896	-0.0973858	0.0315351	NA	Shore
7	749101	749400	DNAAF5	Intron	-1.56536	0.000598982	0.0745451	0.988769	0.346176	0.670024	-1.6399	0.0888182	-1.91153	0.00235956	-0.428169	0.0481155	0.132803	-0.476284	-0.560972	NA	0.0309076	Shore
19	11483701	11484000	ZNF653	3' UTR	-0.027159	0.985453	-2.18335	2.75161e-18	-0.0592671	0.903448	2.15619	2.99889e-14	0.0321081	0.993723	-0.0142052	-0.67619	-0.0597988	0.661985	0.0455936	0.013386	0.0305143	Shore
7	158052301	158052600	PTPRN2	Intron	-1.10189	0.0134557	-2.06047	0.00970049	-2.00122	8.79744e-06	0.958579	0.757884	0.899334	0.619314	-0.283642	-0.51032	-0.487665	0.226678	0.204023	0.0303868	NA	Open Sea
7	157910701	157911000	PTPRN2	Intron	-0.875488	0.207304	-3.46563	0.000937427	-0.126061	0.930727	2.59014	0.140656	-0.749427	0.699104	-0.200611	-0.63599	0.0249384	0.435379	-0.225549	0.03038	NA	CpG Island
6	94511401	94511700	TSG1	Distal Intergenic	0.059533	0.980851	-0.167325	0.956136	-1.55189	8.42161e-07	0.226858	0.954431	1.61143	0.000253459	0.0349099	-0.0498654	-0.443843	0.0847753	0.478753	NA	0.030286	CpG Island
11	119730001	119730300	LOC102724301	Promoter	0.229464	0.850835	-0.891406	0.402967	-1.72993	1.26968e-05	1.12087	0.277744	1.9594	0.000239114	0.0828109	-0.250799	-0.415079	0.33361	0.49789	NA	0.0301182	Open Sea
2	45771301	45771600	PRKCE	Intron	-0.643235	0.720717	1.34941	0.112889	1.51826	0.000122918	-1.99265	0.0632869	-2.1615	0.00279366	-0.114259	0.359658	0.39784	-0.473917	-0.512099	NA	0.0295821	Shelf
21	40178701	40179000	DSCAM	Exon	-0.787596	0.00996919	-0.930353	0.137913	-1.99928	9.16842e-12	0.142758	0.976787	1.21168	0.0188617	-0.303927	-0.345746	-0.551648	0.0418189	0.247721	0.029414	NA	Open Sea
16	85444801	85445100	GSE1	Intron	0.725957	0.384826	1.26994	0.208879	1.93312	3.73051e-07	-0.543983	0.911629	-1.20717	0.283816	0.131369	0.308489	0.560078	-0.177119	-0.428709	0.0291809	NA	Shore
9	123678301	123678600	DENND1A	Intron	1.87434	8.76683e-05	2.47529	8.72001e-05	2.46046	3.72676e-09	-0.600947	0.884529	-0.586115	0.839969	0.362212	0.581544	0.561028	-0.219332	-0.198816	0.0273214	NA	Open Sea
14	97413001	97413300	LINC02325	Distal Intergenic	0.150616	0.903212	-2.19921	1.86285e-05	0.0643615	0.939214	2.34983	6.75257e-05	0.0862542	0.98614	0.0470853	-0.551516	0.0237291	0.598601	0.0233563	NA	0.0271963	Open Sea
12	6963901	6964200	MIR141	Promoter	1.68963	0.000521536	-1.59064	0.67498	1.76459	0.000375335	3.28027	0.0417319	-0.0749596	0.994948	0.450561	-0.1593	0.492173	0.609861	-0.0416121	NA	0.0264876	Shelf
16	85286701	85287000	GSE1	Intron	-1.92616	9.86827e-12	-0.549416	0.631303	0.27337	0.566124	-1.37674	0.0537107	-2.19953	2.25371e-09	-0.4418	-0.185434	0.0945272	-0.256366	-0.536327	NA	0.0258254	Open Sea
14	92322301	92322600	SLC24A4	Promoter	1.02319	0.22573	1.9323	0.0177735	1.81965	0.000269007	-0.909106	0.787172	-0.796461	0.759482	0.184043	0.519473	0.38908	-0.33543	-0.205037	0.0257384	NA	Shore
5	172559101	172559400	LINC01944	Promoter	-1.60371	0.000134993	0.313753	0.915079	-1.13627	0.0139773	-1.91746	0.0108564	-0.467436	0.910933	-0.413492	0.099925	-0.324826	-0.513417	-0.088666	NA	0.024909	Open Sea
9	27610801	27611100	C9orf72	Distal Intergenic	-0.077904	0.970533	0.266875	0.897167	-1.31465	2.47117e-06	-0.344779	0.873174	1.23675	0.00369621	-0.00568866	0.0842141	-0.42586	-0.0899027	0.420172	NA	0.0243901	Open Sea
6	168553801	168554100	SMOC2	Intron	-1.92482	1.62081e-08	0.299095	0.903066	-1.29138	0.000358409	-2.22391	5.90236e-05	-0.633442	0.753506	-0.471266	0.103667	-0.375146	-0.574933	-0.0961201	NA	0.0239759	Open Sea
1	234984601	234984900	LOC101927851	Distal Intergenic	0.144388	0.919815	-1.25422	0.0314948	-1.25865	7.78575e-05	1.39861	0.0409	1.40304	0.00210238	0.0580169	-0.36882	-0.372522	0.426837	0.430539	NA	0.0230375	CpG Island
16	85424401	85424700	GSE1	Intron	0.738684	0.668586	0.186713	0.984376	2.04942	0.000215645	0.551971	0.956047	-1.31074	0.510358	0.128488	0.06243	0.565956	0.0660584	-0.437468	0.02294	NA	Open Sea
19	751201	751500	MISP	Promoter	1.66595	0.00120702	0.0168617	0.998674	3.03845	6.35901e-18	1.64909	0.464935	-1.3725	0.084104	0.197618	0.00225934	0.561073	0.195359	-0.363455	0.0226464	NA	Open Sea
17	62751001	62751300	LOC105371855	Intron	-2.69934	9.05167e-08	0.826116	0.370011	-0.187575	0.871157	-3.52546	3.08757e-07	-2.51177	0.00131765	-0.426107	0.265971	-0.051681	-0.692077	-0.374426	NA	0.0222972	Shore
12	111287101	111287400	CUX2	Intron	1.72765	0.0145273	2.22162	0.0335373	2.14243	0.000621026	-0.493975	0.962879	-0.414789	0.971489	0.37327	0.607608	0.514694	-0.234338	-0.141425	0.0221382	NA	Open Sea
18	46337401	46337700	RNF165	3' UTR	-1.98481	0.00048999	0.274247	0.950586	0.431615	0.614177	-2.25906	0.0291169	-2.41643	0.00143805	-0.414937	0.110358	0.156375	-0.525296	-0.571312	NA	0.0219498	Open Sea
8	101026201	101026500	FLJ42969	Distal Intergenic	0.0209879	0.99496	-0.505106	0.876002	-2.17038	5.28331e-05	0.526094	0.89164	2.19137	0.00574256	0.00422853	-0.13153	-0.436252	0.135759	0.44048	NA	0.0198498	Shelf
14	50943601	50943900	PYGL	Intron	-0.0132747	0.996457	-0.229293	0.946975	-2.06271	2.42189e-06	0.216018	0.967256	2.04943	0.00143805	0.0197212	-0.084335	-0.452832	0.104056	0.472553	NA	0.0197334	Open Sea
6	70280401	70280700	COL9A1	Promoter	1.51353	0.00654731	2.45447	9.60572e-05	1.45579	0.0145484	-0.940947	0.730161	0.0577378	0.995738	0.347039	0.612312	0.289067	-0.265274	0.0579719	0.0185291	NA	Shore
19	4566601	4566900	SEMA6B	Distal Intergenic	-0.537335	0.60048	-0.304733	0.944209	1.45188	8.06443e-07	-0.232602	0.973991	-1.98922	9.6011e-05	-0.107712	-0.0632262	0.444824	-0.0444856	-0.552535	NA	0.0131592	CpG Island
6	168517801	168518100	SMOC2	Intron	-1.36902	0.000650761	0.282671	0.9361	-0.795828	0.123589	-1.65169	0.0243504	-0.57319	0.757453	-0.407553	0.1123	-0.282824	-0.519853	-0.124729	NA	0.0110371	CpG Island
19	2608201	2608500	GNG7	Intron	-0.870946	0.500382	0.456779	0.931222	1.96722	9.02899e-06	-1.32773	0.595844	-2.83817	0.000732255	-0.0764231	0.0625655	0.472236	-0.138989	-0.548659	NA	0.00728441	Shore

## Sheet: SupplementaryTable9
Supplementary Table 9. Clinical characteristics of paired, post-treatment SCLC samples and NGS metrics for MeCap (blue) and input samples (green). These samples are only used for Extended Data Figure 5
sample name	sex	age	stage	clinical stage	Days after intitial sample	hyperStableFraction	initial reads	deduplicated reads	total fragments post-QSEA	total fragments post blacklisting	enrichment score (RelH)	initial reads	deduplicated reads	total fragments post-QSEA	total fragments post blacklisting	input_relH
SCLC0005_PT	Female	71	Limited	IIIB	150	0.793	39895978	31945196	12586083	11758759	4.49918	4927548	4368028	1981331	1878640	1.33714
SCLC0009_PT	Male	77	Extensive	IV	140	0.84	57140466	42370377	17399326	16407263	3.51757	5310983	4778728	2098474	1999134	1.2584
SCLC0010_PT	Male	67	Limited	IIIB	256	0.638	20960524	14152547	5840712	5524613	3.06893	1959021	1614131	739760	713707	1.24661
SCLC0011_PT	Female	51.9205	Extensive	IV	258	0.736	29660916	24561559	9174046	8402654	4.81823	2430776	2201243	919144	870992	1.36132
SCLC0012_PT	Female	66.7836	Extensive	IV	182	0.858	86885865	69550414	25908121	23900225	4.8081	7312080	6792958	2821869	2678392	1.33716
SCLC0013_PT	Female	67.0685	Extensive	IV	118	0.824	91198611	74651288	28852426	26875459	5.25881	9297658	8608601	3603671	3377227	1.36641
SCLC0015_PT	Female	82.1151	Extensive	IV	210	0.759	38747362	31724544	12178097	11399215	4.5517	2983629	2741222	1148813	1092638	1.38257
