# Supplementary material for: cfDNA methylome profiling for detection and subtyping of small cell lung cancers
Source: Nat Cancer. 2022 Aug 8;3(10):1260–70. doi: 10.1038/s43018-022-00415-9 (PMC9586870; doi:10.1038/s43018-022-00415-9)
Supplement: Source Data Fig. 1 — Statistical Source Data. [file 43018_2022_415_MOESM3_ESM.xlsx]

## Sheet: Fig. 1b
	H1975_1ng_Rep1	H1975_1ng_Rep2	H1975_1ng_Rep3	H1975_5ng_Rep1	H1975_5ng_Rep2	H1975_5ng_Rep3	H1975_10ng_Rep1	H1975_10ng_Rep2	H1975_10ng_Rep3	H1975_75ng_Rep1	H1975_75ng_Rep2	H1975_75ng_Rep3
H1975_1ng_Rep1	1	0.963528	0.962103	0.942313	0.941292	0.943337	0.932348	0.932452	0.933412	0.917965	0.915231	0.888839
H1975_1ng_Rep2	0.963528	1	0.965193	0.943997	0.942882	0.94526	0.934377	0.934665	0.935657	0.919553	0.916998	0.889393
H1975_1ng_Rep3	0.962103	0.965193	1	0.947257	0.946902	0.949191	0.93826	0.938793	0.939638	0.923715	0.921131	0.895879
H1975_5ng_Rep1	0.942313	0.943997	0.947257	1	0.975664	0.978375	0.970103	0.970381	0.970934	0.933609	0.958618	0.92983
H1975_5ng_Rep2	0.941292	0.942882	0.946902	0.975664	1	0.977562	0.96893	0.969194	0.969934	0.93383	0.957897	0.930938
H1975_5ng_Rep3	0.943337	0.94526	0.949191	0.978375	0.977562	1	0.971959	0.972395	0.97338	0.936542	0.96048	0.934309
H1975_10ng_Rep1	0.932348	0.934377	0.93826	0.970103	0.96893	0.971959	1	0.975922	0.976343	0.925953	0.95053	0.926224
H1975_10ng_Rep2	0.932452	0.934665	0.938793	0.970381	0.969194	0.972395	0.975922	1	0.977156	0.927084	0.950908	0.928782
H1975_10ng_Rep3	0.933412	0.935657	0.939638	0.970934	0.969934	0.97338	0.976343	0.977156	1	0.926087	0.950934	0.926891
H1975_75ng_Rep1	0.917965	0.919553	0.923715	0.933609	0.93383	0.936542	0.925953	0.927084	0.926087	1	0.950245	0.944399
H1975_75ng_Rep2	0.915231	0.916998	0.921131	0.958618	0.957897	0.96048	0.95053	0.950908	0.950934	0.950245	1	0.951708
H1975_75ng_Rep3	0.888839	0.889393	0.895879	0.92983	0.930938	0.934309	0.926224	0.928782	0.926891	0.944399	0.951708	1

## Sheet: Fig. 1c
sample_ID	Type				CDX03	CDX03P	CDX08	CDX08P	CDX12	CDX13	CDX14P	CDX15P	CDX15PP	CDX17	CDX17P	CDX18	CDX18P	CDX20	CDX20P	CDX25	CDX26	CDX29	CDX30P	CDX32P	CDX33P	CDX34	CDX35	CDX38	CDX39P	CDX41P	CDX42	CDX42P	CDX45	CDX46	MR018_N	MR021_N	MR022_N	MR023_N	MR054_N	MR056_N	MR058_N	MR059_N	MR060_N	MR061_N	MR062_N	MR063_N	MR064_N	PDX022	PDX022R
CDX03	T7-MBDseq CDX/PDXs			CDX03	1	0.956621	0.826168	0.834442	0.849841	0.729691	0.804784	0.816275	0.812637	0.799947	0.834918	0.834415	0.837262	0.81732	0.829948	0.751613	0.859546	0.775357	0.732802	0.759946	0.80158	0.779911	0.810907	0.806153	0.828619	0.831323	0.827497	0.827557	0.816186	0.801929	0.270561	0.266296	0.290265	0.260992	0.236693	0.260178	0.231793	0.307954	0.267136	0.255289	0.240108	0.282173	0.220189	0.815692	0.816102
CDX03P	T7-MBDseq CDX/PDXs			CDX03P	0.956621	1	0.806637	0.811931	0.833206	0.722316	0.793252	0.809314	0.804975	0.785442	0.814866	0.823409	0.829017	0.803775	0.817746	0.744843	0.843135	0.757273	0.72553	0.749667	0.786829	0.768669	0.79481	0.791444	0.811856	0.814874	0.814418	0.811975	0.805118	0.787465	0.265395	0.258572	0.282748	0.253883	0.231202	0.252777	0.226924	0.29873	0.261172	0.248876	0.236088	0.275156	0.214694	0.794467	0.795546
CDX08	T7-MBDseq CDX/PDXs			CDX08	0.826168	0.806637	1	0.954229	0.816466	0.689881	0.806228	0.791411	0.79277	0.767268	0.802927	0.806092	0.802486	0.800277	0.81143	0.734239	0.826721	0.816618	0.70508	0.736479	0.786397	0.807856	0.79713	0.804919	0.811909	0.830151	0.845631	0.852416	0.818583	0.77838	0.334969	0.331785	0.354109	0.324975	0.30172	0.323643	0.296288	0.3693	0.33021	0.318193	0.301935	0.346042	0.282588	0.802596	0.805041
CDX08P	T7-MBDseq CDX/PDXs			CDX08P	0.834442	0.811931	0.954229	1	0.823805	0.69639	0.804929	0.795522	0.795369	0.772468	0.80922	0.813881	0.810271	0.80688	0.816988	0.739294	0.826566	0.816568	0.711475	0.74306	0.78558	0.811446	0.80191	0.814256	0.814256	0.830636	0.847513	0.855579	0.814147	0.780063	0.330219	0.328022	0.349653	0.321759	0.295843	0.319383	0.292242	0.365402	0.328233	0.315578	0.299325	0.343353	0.278108	0.820054	0.822387
CDX12	T7-MBDseq CDX/PDXs			CDX12	0.849841	0.833206	0.816466	0.823805	1	0.750488	0.844216	0.861934	0.851692	0.808347	0.847611	0.84529	0.843895	0.864257	0.875178	0.775317	0.884318	0.802689	0.765904	0.801184	0.874186	0.842297	0.851053	0.836563	0.87912	0.862345	0.830568	0.834931	0.85643	0.832722	0.250772	0.248738	0.267791	0.241545	0.21911	0.238679	0.213988	0.28375	0.248348	0.237281	0.220741	0.258893	0.203718	0.825855	0.824853
CDX13	T7-MBDseq CDX/PDXs			CDX13	0.729691	0.722316	0.689881	0.69639	0.750488	1	0.692989	0.718013	0.709286	0.712585	0.745326	0.701413	0.700863	0.731515	0.741186	0.665185	0.724417	0.696559	0.661734	0.6984	0.698801	0.679676	0.701433	0.717948	0.70218	0.718218	0.692364	0.691282	0.695721	0.689329	0.356009	0.345369	0.363691	0.342727	0.327148	0.345861	0.319331	0.375038	0.347395	0.33793	0.32726	0.353645	0.30965	0.692902	0.697513
CDX14P	T7-MBDseq CDX/PDXs			CDX14P	0.804784	0.793252	0.806228	0.804929	0.844216	0.692989	1	0.842929	0.83804	0.789427	0.806134	0.817901	0.81802	0.799089	0.821132	0.755995	0.8411	0.78431	0.76353	0.776637	0.846302	0.848381	0.839707	0.80847	0.867132	0.83583	0.816067	0.822043	0.852035	0.835848	0.296806	0.293325	0.315109	0.284783	0.27243	0.283509	0.260749	0.323445	0.291801	0.279328	0.263862	0.299973	0.249067	0.804643	0.798702
CDX15P	T7-MBDseq CDX/PDXs			CDX15P	0.816275	0.809314	0.791411	0.795522	0.861934	0.718013	0.842929	1	0.957654	0.791917	0.815751	0.826222	0.828271	0.832792	0.849292	0.752954	0.856007	0.780119	0.756928	0.794289	0.849577	0.824109	0.826518	0.81304	0.851513	0.842612	0.822573	0.826317	0.853481	0.8568	0.282439	0.271913	0.290461	0.264859	0.248725	0.265348	0.241546	0.304133	0.274537	0.259791	0.250507	0.283808	0.229224	0.795018	0.795849
CDX15PP	T7-MBDseq CDX/PDXs			CDX15PP	0.812637	0.804975	0.79277	0.795369	0.851692	0.709286	0.83804	0.957654	1	0.779681	0.806446	0.820053	0.823503	0.819243	0.833979	0.741507	0.84989	0.777097	0.747394	0.779893	0.837087	0.824295	0.824402	0.804429	0.849198	0.834498	0.822506	0.82747	0.847838	0.849057	0.278653	0.269315	0.287413	0.261428	0.244679	0.261016	0.24039	0.301786	0.271583	0.258442	0.246759	0.280605	0.225555	0.79514	0.793286
CDX17	T7-MBDseq CDX/PDXs			CDX17	0.799947	0.785442	0.767268	0.772468	0.808347	0.712585	0.789427	0.791917	0.779681	1	0.918381	0.79124	0.785312	0.773969	0.785883	0.813498	0.82433	0.760632	0.796987	0.755298	0.796592	0.787616	0.776744	0.827352	0.796265	0.788578	0.772119	0.775035	0.783003	0.77902	0.350407	0.339403	0.368203	0.334346	0.321687	0.337969	0.310531	0.372493	0.342172	0.326841	0.316228	0.353098	0.299036	0.796194	0.796974
CDX17P	T7-MBDseq CDX/PDXs			CDX17P	0.834918	0.814866	0.802927	0.80922	0.847611	0.745326	0.806134	0.815751	0.806446	0.918381	1	0.821438	0.816176	0.819283	0.828871	0.80808	0.855309	0.794353	0.788754	0.772233	0.813391	0.802389	0.818294	0.843832	0.824411	0.822767	0.802388	0.803018	0.810488	0.798	0.320732	0.315243	0.338294	0.308716	0.292634	0.310462	0.286392	0.349087	0.315519	0.30358	0.288818	0.326581	0.273799	0.82343	0.826298
CDX18	T7-MBDseq CDX/PDXs			CDX18	0.834415	0.823409	0.806092	0.813881	0.84529	0.701413	0.817901	0.826222	0.820053	0.79124	0.821438	1	0.974504	0.819532	0.831897	0.782434	0.854862	0.767452	0.788029	0.789384	0.817389	0.804807	0.808656	0.829582	0.846526	0.822374	0.84228	0.843865	0.821829	0.805446	0.317946	0.314343	0.334615	0.305331	0.285864	0.306319	0.28043	0.341468	0.314161	0.301101	0.288302	0.324577	0.27287	0.815256	0.815925
CDX18P	T7-MBDseq CDX/PDXs			CDX18P	0.837262	0.829017	0.802486	0.810271	0.843895	0.700863	0.81802	0.828271	0.823503	0.785312	0.816176	0.974504	1	0.81676	0.830035	0.778228	0.85269	0.762874	0.784063	0.788595	0.815324	0.801812	0.80743	0.824507	0.845906	0.819457	0.838252	0.839103	0.822719	0.804467	0.304488	0.298882	0.319094	0.289786	0.272068	0.29071	0.267212	0.327879	0.299209	0.287367	0.27459	0.310639	0.257619	0.811418	0.812251
CDX20	T7-MBDseq CDX/PDXs			CDX20	0.81732	0.803775	0.800277	0.80688	0.864257	0.731515	0.799089	0.832792	0.819243	0.773969	0.819283	0.819532	0.81676	1	0.960379	0.739997	0.854378	0.770318	0.738188	0.790033	0.832655	0.785898	0.824767	0.781753	0.843885	0.831013	0.809477	0.811252	0.814651	0.801668	0.257812	0.25546	0.273868	0.249172	0.228279	0.247317	0.222117	0.286357	0.256971	0.244548	0.228263	0.26625	0.211333	0.780656	0.784958
CDX20P	T7-MBDseq CDX/PDXs			CDX20P	0.829948	0.817746	0.81143	0.816988	0.875178	0.741186	0.821132	0.849292	0.833979	0.785883	0.828871	0.831897	0.830035	0.960379	1	0.74975	0.866104	0.785412	0.750467	0.797052	0.848721	0.798776	0.835975	0.79275	0.861689	0.845061	0.820321	0.822576	0.834154	0.819155	0.252435	0.249241	0.268095	0.242613	0.222615	0.240575	0.215833	0.280524	0.249581	0.236869	0.223364	0.258897	0.205099	0.794039	0.797865
CDX25	T7-MBDseq CDX/PDXs			CDX25	0.751613	0.744843	0.734239	0.739294	0.775317	0.665185	0.755995	0.752954	0.741507	0.813498	0.80808	0.782434	0.778228	0.739997	0.74975	1	0.784543	0.752575	0.86601	0.736672	0.772312	0.772304	0.74852	0.792502	0.771773	0.742486	0.750313	0.749419	0.751695	0.74223	0.36618	0.35626	0.379807	0.353594	0.344544	0.354544	0.328284	0.384536	0.361934	0.346117	0.332936	0.371609	0.317244	0.778884	0.776316
CDX26	T7-MBDseq CDX/PDXs			CDX26	0.859546	0.843135	0.826721	0.826566	0.884318	0.724417	0.8411	0.856007	0.84989	0.82433	0.855309	0.854862	0.85269	0.854378	0.866104	0.784543	1	0.799922	0.782643	0.790229	0.849325	0.832718	0.858237	0.833418	0.868629	0.855412	0.831889	0.835548	0.860348	0.824238	0.269488	0.267044	0.288732	0.258877	0.240538	0.257245	0.234579	0.301915	0.266101	0.254317	0.238051	0.275204	0.222709	0.817589	0.817319
CDX29	T7-MBDseq CDX/PDXs			CDX29	0.775357	0.757273	0.816618	0.816568	0.802689	0.696559	0.78431	0.780119	0.777097	0.760632	0.794353	0.767452	0.762874	0.770318	0.785412	0.752575	0.799922	1	0.741155	0.708578	0.774866	0.799418	0.789167	0.794695	0.790415	0.799468	0.782783	0.789905	0.783313	0.760681	0.323466	0.319267	0.338937	0.312989	0.297148	0.315441	0.292317	0.348827	0.317534	0.307272	0.295084	0.324614	0.276324	0.788567	0.789887
CDX30P	T7-MBDseq CDX/PDXs			CDX30P	0.732802	0.72553	0.70508	0.711475	0.765904	0.661734	0.76353	0.756928	0.747394	0.796987	0.788754	0.788029	0.784063	0.738188	0.750467	0.86601	0.782643	0.741155	1	0.733368	0.772208	0.75853	0.74582	0.777083	0.774035	0.725827	0.733587	0.732805	0.742466	0.731389	0.327438	0.318754	0.342226	0.313732	0.307819	0.316143	0.290944	0.343321	0.325019	0.307075	0.294141	0.332421	0.277281	0.773711	0.77247
CDX32P	T7-MBDseq CDX/PDXs			CDX32P	0.759946	0.749667	0.736479	0.74306	0.801184	0.6984	0.776637	0.794289	0.779893	0.755298	0.772233	0.789384	0.788595	0.790033	0.797052	0.736672	0.790229	0.708578	0.733368	1	0.812916	0.768016	0.766932	0.756151	0.798726	0.759443	0.76619	0.76839	0.775954	0.794285	0.344449	0.334671	0.358358	0.331954	0.317111	0.335148	0.303204	0.364803	0.343091	0.325763	0.309618	0.351753	0.295905	0.74232	0.748037
CDX33P	T7-MBDseq CDX/PDXs			CDX33P	0.80158	0.786829	0.786397	0.78558	0.874186	0.698801	0.846302	0.849577	0.837087	0.796592	0.813391	0.817389	0.815324	0.832655	0.848721	0.772312	0.849325	0.774866	0.772208	0.812916	1	0.849152	0.827431	0.808888	0.87671	0.829714	0.799082	0.80493	0.857262	0.84895	0.282584	0.278183	0.301344	0.272287	0.25741	0.27109	0.248074	0.309059	0.279893	0.266521	0.24874	0.292047	0.233629	0.799242	0.79859
CDX34	T7-MBDseq CDX/PDXs			CDX34	0.779911	0.768669	0.807856	0.811446	0.842297	0.679676	0.848381	0.824109	0.824295	0.787616	0.802389	0.804807	0.801812	0.785898	0.798776	0.772304	0.832718	0.799418	0.75853	0.768016	0.849152	1	0.808699	0.824156	0.835452	0.831137	0.830581	0.837509	0.83557	0.826209	0.336375	0.330401	0.352623	0.323706	0.308133	0.32328	0.299711	0.360093	0.330561	0.316901	0.29856	0.341287	0.281822	0.812615	0.805281
CDX35	T7-MBDseq CDX/PDXs			CDX35	0.810907	0.79481	0.79713	0.80191	0.851053	0.701433	0.839707	0.826518	0.824402	0.776744	0.818294	0.808656	0.80743	0.824767	0.835975	0.74852	0.858237	0.789167	0.74582	0.766932	0.827431	0.808699	1	0.804126	0.847956	0.817233	0.807516	0.812627	0.828986	0.800597	0.272573	0.269767	0.288733	0.26569	0.244146	0.261354	0.238841	0.296981	0.26887	0.258495	0.243428	0.277683	0.229866	0.819102	0.813561
CDX38	T7-MBDseq CDX/PDXs			CDX38	0.806153	0.791444	0.804919	0.814256	0.836563	0.717948	0.80847	0.81304	0.804429	0.827352	0.843832	0.829582	0.824507	0.781753	0.79275	0.792502	0.833418	0.794695	0.777083	0.756151	0.808888	0.824156	0.804126	1	0.808214	0.820922	0.809865	0.811413	0.808774	0.796187	0.355911	0.345029	0.369028	0.339134	0.324916	0.340189	0.316786	0.37232	0.348122	0.332441	0.32079	0.355254	0.305284	0.827776	0.828089
CDX39P	T7-MBDseq CDX/PDXs			CDX39P	0.828619	0.811856	0.811909	0.814256	0.87912	0.70218	0.867132	0.851513	0.849198	0.796265	0.824411	0.846526	0.845906	0.843885	0.861689	0.771773	0.868629	0.790415	0.774035	0.798726	0.87671	0.835452	0.847956	0.808214	1	0.852769	0.824668	0.832759	0.861744	0.837483	0.25917	0.25955	0.279532	0.251543	0.232921	0.247369	0.22436	0.293167	0.258839	0.246674	0.229863	0.266339	0.213651	0.810853	0.806006
CDX41P	T7-MBDseq CDX/PDXs			CDX41P	0.831323	0.814874	0.830151	0.830636	0.862345	0.718218	0.83583	0.842612	0.834498	0.788578	0.822767	0.822374	0.819457	0.831013	0.845061	0.742486	0.855412	0.799468	0.725827	0.759443	0.829714	0.831137	0.817233	0.820922	0.852769	1	0.833867	0.83702	0.848302	0.83342	0.292101	0.287439	0.308976	0.283163	0.26146	0.281345	0.258465	0.321085	0.28497	0.277404	0.260334	0.295547	0.245232	0.795506	0.793162
CDX42	T7-MBDseq CDX/PDXs			CDX42	0.827497	0.814418	0.845631	0.847513	0.830568	0.692364	0.816067	0.822573	0.822506	0.772119	0.802388	0.84228	0.838252	0.809477	0.820321	0.750313	0.831889	0.782783	0.733587	0.76619	0.799082	0.830581	0.807516	0.809865	0.824668	0.833867	1	0.970576	0.817871	0.798718	0.341531	0.338298	0.359924	0.327539	0.306254	0.328386	0.303171	0.372169	0.339781	0.320947	0.306158	0.350161	0.291553	0.814148	0.812157
CDX42P	T7-MBDseq CDX/PDXs			CDX42P	0.827557	0.811975	0.852416	0.855579	0.834931	0.691282	0.822043	0.826317	0.82747	0.775035	0.803018	0.843865	0.839103	0.811252	0.822576	0.749419	0.835548	0.789905	0.732805	0.76839	0.80493	0.837509	0.812627	0.811413	0.832759	0.83702	0.970576	1	0.824384	0.803652	0.340648	0.337528	0.359152	0.32688	0.304903	0.327216	0.301409	0.373523	0.339672	0.321362	0.304379	0.349307	0.289812	0.81499	0.812347
CDX45	T7-MBDseq CDX/PDXs			CDX45	0.816186	0.805118	0.818583	0.814147	0.85643	0.695721	0.852035	0.853481	0.847838	0.783003	0.810488	0.821829	0.822719	0.814651	0.834154	0.751695	0.860348	0.783313	0.742466	0.775954	0.857262	0.83557	0.828986	0.808774	0.861744	0.848302	0.817871	0.824384	1	0.844512	0.279144	0.272077	0.29303	0.266506	0.249217	0.264835	0.241477	0.306813	0.270711	0.259727	0.245044	0.280754	0.228552	0.788628	0.788176
CDX46	T7-MBDseq CDX/PDXs			CDX46	0.801929	0.787465	0.77838	0.780063	0.832722	0.689329	0.835848	0.8568	0.849057	0.77902	0.798	0.805446	0.804467	0.801668	0.819155	0.74223	0.824238	0.760681	0.731389	0.794285	0.84895	0.826209	0.800597	0.796187	0.837483	0.83342	0.798718	0.803652	0.844512	1	0.326658	0.319977	0.342368	0.314829	0.29807	0.314293	0.29027	0.351077	0.31978	0.307662	0.293421	0.328869	0.273406	0.77959	0.778638
MR018_N	T7-MBDseq Normal Lung			MR018_N	0.270561	0.265395	0.334969	0.330219	0.250772	0.356009	0.296806	0.282439	0.278653	0.350407	0.320732	0.317946	0.304488	0.257812	0.252435	0.36618	0.269488	0.323466	0.327438	0.344449	0.282584	0.336375	0.272573	0.355911	0.25917	0.292101	0.341531	0.340648	0.279144	0.326658	1	0.909434	0.911102	0.907308	0.912258	0.916107	0.893259	0.88887	0.904143	0.888152	0.897213	0.905334	0.88872	0.313914	0.311691
MR021_N	T7-MBDseq Normal Lung			MR021_N	0.266296	0.258572	0.331785	0.328022	0.248738	0.345369	0.293325	0.271913	0.269315	0.339403	0.315243	0.314343	0.298882	0.25546	0.249241	0.35626	0.267044	0.319267	0.318754	0.334671	0.278183	0.330401	0.269767	0.345029	0.25955	0.287439	0.338298	0.337528	0.272077	0.319977	0.909434	1	0.913384	0.914345	0.911011	0.914146	0.897755	0.894129	0.91171	0.896818	0.902233	0.907048	0.896771	0.311938	0.307227
MR022_N	T7-MBDseq Normal Lung			MR022_N	0.290265	0.282748	0.354109	0.349653	0.267791	0.363691	0.315109	0.290461	0.287413	0.368203	0.338294	0.334615	0.319094	0.273868	0.268095	0.379807	0.288732	0.338937	0.342226	0.358358	0.301344	0.352623	0.288733	0.369028	0.279532	0.308976	0.359924	0.359152	0.29303	0.342368	0.911102	0.913384	1	0.908832	0.911355	0.914555	0.894516	0.89103	0.908435	0.890254	0.895354	0.907226	0.888397	0.331791	0.327919
MR023_N	T7-MBDseq Normal Lung			MR023_N	0.260992	0.253883	0.324975	0.321759	0.241545	0.342727	0.284783	0.264859	0.261428	0.334346	0.308716	0.305331	0.289786	0.249172	0.242613	0.353594	0.258877	0.312989	0.313732	0.331954	0.272287	0.323706	0.26569	0.339134	0.251543	0.283163	0.327539	0.32688	0.266506	0.314829	0.907308	0.914345	0.908832	1	0.911677	0.918243	0.89838	0.888149	0.907897	0.893764	0.900083	0.903985	0.894359	0.301036	0.296608
MR054_N	T7-MBDseq Normal Lung			MR054_N	0.236693	0.231202	0.30172	0.295843	0.21911	0.327148	0.27243	0.248725	0.244679	0.321687	0.292634	0.285864	0.272068	0.228279	0.222615	0.344544	0.240538	0.297148	0.307819	0.317111	0.25741	0.308133	0.244146	0.324916	0.232921	0.26146	0.306254	0.304903	0.249217	0.29807	0.912258	0.911011	0.911355	0.911677	1	0.918913	0.905352	0.885533	0.912854	0.890425	0.899752	0.90206	0.895092	0.281657	0.278887
MR056_N	T7-MBDseq Normal Lung			MR056_N	0.260178	0.252777	0.323643	0.319383	0.238679	0.345861	0.283509	0.265348	0.261016	0.337969	0.310462	0.306319	0.29071	0.247317	0.240575	0.354544	0.257245	0.315441	0.316143	0.335148	0.27109	0.32328	0.261354	0.340189	0.247369	0.281345	0.328386	0.327216	0.264835	0.314293	0.916107	0.914146	0.914555	0.918243	0.918913	1	0.902029	0.89314	0.91423	0.897593	0.905505	0.910799	0.896688	0.302525	0.299046
MR058_N	T7-MBDseq Normal Lung			MR058_N	0.231793	0.226924	0.296288	0.292242	0.213988	0.319331	0.260749	0.241546	0.24039	0.310531	0.286392	0.28043	0.267212	0.222117	0.215833	0.328284	0.234579	0.292317	0.290944	0.303204	0.248074	0.299711	0.238841	0.316786	0.22436	0.258465	0.303171	0.301409	0.241477	0.29027	0.893259	0.897755	0.894516	0.89838	0.905352	0.902029	1	0.870896	0.898339	0.882654	0.892723	0.888063	0.892256	0.272003	0.26935
MR059_N	T7-MBDseq Normal Lung			MR059_N	0.307954	0.29873	0.3693	0.365402	0.28375	0.375038	0.323445	0.304133	0.301786	0.372493	0.349087	0.341468	0.327879	0.286357	0.280524	0.384536	0.301915	0.348827	0.343321	0.364803	0.309059	0.360093	0.296981	0.37232	0.293167	0.321085	0.372169	0.373523	0.306813	0.351077	0.88887	0.894129	0.89103	0.888149	0.885533	0.89314	0.870896	1	0.890425	0.876567	0.878316	0.891014	0.867808	0.341842	0.33912
MR060_N	T7-MBDseq Normal Lung			MR060_N	0.267136	0.261172	0.33021	0.328233	0.248348	0.347395	0.291801	0.274537	0.271583	0.342172	0.315519	0.314161	0.299209	0.256971	0.249581	0.361934	0.266101	0.317534	0.325019	0.343091	0.279893	0.330561	0.26887	0.348122	0.258839	0.28497	0.339781	0.339672	0.270711	0.31978	0.904143	0.91171	0.908435	0.907897	0.912854	0.91423	0.898339	0.890425	1	0.890882	0.897926	0.904044	0.884778	0.309981	0.307376
MR061_N	T7-MBDseq Normal Lung			MR061_N	0.255289	0.248876	0.318193	0.315578	0.237281	0.33793	0.279328	0.259791	0.258442	0.326841	0.30358	0.301101	0.287367	0.244548	0.236869	0.346117	0.254317	0.307272	0.307075	0.325763	0.266521	0.316901	0.258495	0.332441	0.246674	0.277404	0.320947	0.321362	0.259727	0.307662	0.888152	0.896818	0.890254	0.893764	0.890425	0.897593	0.882654	0.876567	0.890882	1	0.887053	0.890583	0.883158	0.293278	0.288025
MR062_N	T7-MBDseq Normal Lung			MR062_N	0.240108	0.236088	0.301935	0.299325	0.220741	0.32726	0.263862	0.250507	0.246759	0.316228	0.288818	0.288302	0.27459	0.228263	0.223364	0.332936	0.238051	0.295084	0.294141	0.309618	0.24874	0.29856	0.243428	0.32079	0.229863	0.260334	0.306158	0.304379	0.245044	0.293421	0.897213	0.902233	0.895354	0.900083	0.899752	0.905505	0.892723	0.878316	0.897926	0.887053	1	0.896991	0.895251	0.278791	0.275699
MR063_N	T7-MBDseq Normal Lung			MR063_N	0.282173	0.275156	0.346042	0.343353	0.258893	0.353645	0.299973	0.283808	0.280605	0.353098	0.326581	0.324577	0.310639	0.26625	0.258897	0.371609	0.275204	0.324614	0.332421	0.351753	0.292047	0.341287	0.277683	0.355254	0.266339	0.295547	0.350161	0.349307	0.280754	0.328869	0.905334	0.907048	0.907226	0.903985	0.90206	0.910799	0.888063	0.891014	0.904044	0.890583	0.896991	1	0.883351	0.319842	0.316616
MR064_N	T7-MBDseq Normal Lung			MR064_N	0.220189	0.214694	0.282588	0.278108	0.203718	0.30965	0.249067	0.229224	0.225555	0.299036	0.273799	0.27287	0.257619	0.211333	0.205099	0.317244	0.222709	0.276324	0.277281	0.295905	0.233629	0.281822	0.229866	0.305284	0.213651	0.245232	0.291553	0.289812	0.228552	0.273406	0.88872	0.896771	0.888397	0.894359	0.895092	0.896688	0.892256	0.867808	0.884778	0.883158	0.895251	0.883351	1	0.260479	0.255723
PDX022	T7-MBDseq CDX/PDXs			PDX022	0.815692	0.794467	0.802596	0.820054	0.825855	0.692902	0.804643	0.795018	0.79514	0.796194	0.82343	0.815256	0.811418	0.780656	0.794039	0.778884	0.817589	0.788567	0.773711	0.74232	0.799242	0.812615	0.819102	0.827776	0.810853	0.795506	0.814148	0.81499	0.788628	0.77959	0.313914	0.311938	0.331791	0.301036	0.281657	0.302525	0.272003	0.341842	0.309981	0.293278	0.278791	0.319842	0.260479	1	0.955067
PDX022R	T7-MBDseq CDX/PDXs			PDX022R	0.816102	0.795546	0.805041	0.822387	0.824853	0.697513	0.798702	0.795849	0.793286	0.796974	0.826298	0.815925	0.812251	0.784958	0.797865	0.776316	0.817319	0.789887	0.77247	0.748037	0.79859	0.805281	0.813561	0.828089	0.806006	0.793162	0.812157	0.812347	0.788176	0.778638	0.311691	0.307227	0.327919	0.296608	0.278887	0.299046	0.26935	0.33912	0.307376	0.288025	0.275699	0.316616	0.255723	0.955067	1
PDX033	T7-MBDseq CDX/PDXs			PDX033	0.753944	0.729843	0.755277	0.763759	0.758248	0.689185	0.71149	0.69274	0.692221	0.725874	0.764665	0.72909	0.720421	0.733867	0.744618	0.709403	0.7485	0.7453	0.694809	0.679607	0.72639	0.72068	0.725145	0.716342	0.740707	0.740883	0.739383	0.744215	0.713032	0.701715	0.324307	0.325634	0.342822	0.320971	0.29856	0.320776	0.290388	0.360185	0.326959	0.31169	0.292336	0.336871	0.274973	0.761288	0.762194
PDX033R	T7-MBDseq CDX/PDXs			PDX033R	0.744899	0.719703	0.743901	0.752398	0.746499	0.677822	0.704472	0.682527	0.681167	0.712226	0.755199	0.718051	0.710043	0.730478	0.739044	0.697794	0.736376	0.731744	0.679669	0.676857	0.714743	0.704509	0.714814	0.701824	0.730655	0.730038	0.729346	0.732767	0.704811	0.693622	0.318763	0.320212	0.338458	0.3148	0.294285	0.314756	0.284864	0.355575	0.322894	0.308052	0.287339	0.332042	0.268646	0.748278	0.751126
PDX040	T7-MBDseq CDX/PDXs			PDX040	0.762755	0.758289	0.718786	0.721135	0.806939	0.666275	0.79996	0.809816	0.79718	0.749854	0.760015	0.773195	0.779372	0.772378	0.790808	0.716131	0.79013	0.694987	0.717963	0.787788	0.825133	0.768928	0.753298	0.742866	0.80974	0.765055	0.752909	0.755757	0.799632	0.811717	0.249419	0.243676	0.26565	0.237105	0.224418	0.238178	0.211614	0.27663	0.247391	0.232719	0.217184	0.254954	0.197888	0.739453	0.740802
PDX040R	T7-MBDseq CDX/PDXs			PDX040R	0.770094	0.764822	0.725603	0.727375	0.816247	0.669625	0.806586	0.82116	0.810127	0.752582	0.766076	0.781706	0.787927	0.783468	0.800241	0.720598	0.798884	0.707912	0.730517	0.78379	0.829099	0.776178	0.767392	0.750689	0.818721	0.77169	0.761258	0.76452	0.808329	0.816991	0.231725	0.22462	0.247768	0.216901	0.204747	0.217914	0.193396	0.259601	0.227242	0.212344	0.198964	0.238014	0.177116	0.746827	0.748695
PDX048	T7-MBDseq CDX/PDXs			PDX048	0.846109	0.82731	0.832287	0.83481	0.866183	0.704604	0.841269	0.830823	0.82483	0.776389	0.81095	0.827826	0.827342	0.844595	0.860008	0.736397	0.856126	0.774362	0.73887	0.784187	0.852973	0.819436	0.833411	0.794304	0.864991	0.841938	0.842904	0.849456	0.847965	0.833624	0.242689	0.243828	0.267833	0.238459	0.216734	0.233017	0.202319	0.282507	0.245491	0.230976	0.209592	0.254689	0.191027	0.822354	0.82273
PDX048R	T7-MBDseq CDX/PDXs			PDX048R	0.845951	0.827124	0.830997	0.835435	0.866513	0.705359	0.840712	0.829961	0.822724	0.776465	0.811249	0.828141	0.826752	0.845975	0.861479	0.7365	0.855689	0.7751	0.738837	0.783659	0.851231	0.819261	0.832478	0.79506	0.864166	0.844231	0.843305	0.848515	0.84748	0.834006	0.239932	0.242089	0.265903	0.235542	0.213907	0.232307	0.202679	0.28012	0.242798	0.229775	0.208779	0.251938	0.189393	0.821124	0.822888
PDX095	T7-MBDseq CDX/PDXs			PDX095	0.776293	0.76552	0.727586	0.734981	0.816422	0.694756	0.785974	0.789561	0.779469	0.753928	0.788863	0.761266	0.76382	0.777262	0.786813	0.708075	0.802159	0.723756	0.717966	0.741742	0.764011	0.743928	0.791879	0.757335	0.785077	0.762929	0.747084	0.744608	0.763826	0.756964	0.204952	0.198244	0.219328	0.193103	0.180754	0.19311	0.171113	0.233458	0.200293	0.191316	0.180246	0.210419	0.159095	0.761107	0.76137
PDX095R	T7-MBDseq CDX/PDXs			PDX095R	0.763032	0.750499	0.715114	0.72861	0.813291	0.691445	0.762	0.777676	0.766859	0.746165	0.782756	0.746987	0.747551	0.772691	0.780085	0.703507	0.791268	0.724031	0.71075	0.739215	0.757625	0.738452	0.785743	0.750531	0.76951	0.750689	0.736979	0.735738	0.742317	0.741876	0.214617	0.211414	0.231033	0.204931	0.191282	0.2029	0.182899	0.245409	0.214331	0.203716	0.190576	0.220516	0.17162	0.7563	0.759933
PDX101	T7-MBDseq CDX/PDXs			PDX101	0.838878	0.815394	0.828316	0.8329	0.86592	0.708607	0.849916	0.834917	0.831303	0.787193	0.824924	0.827409	0.82563	0.815343	0.831148	0.744468	0.852293	0.792004	0.7395	0.7746	0.839854	0.828363	0.834797	0.808603	0.856037	0.842279	0.82824	0.836481	0.838911	0.834348	0.258425	0.255724	0.278674	0.249188	0.225125	0.246567	0.220878	0.293769	0.255758	0.24288	0.224123	0.266884	0.208737	0.837725	0.833742
PDX101R	T7-MBDseq CDX/PDXs			PDX101R	0.841496	0.81646	0.826968	0.8335	0.865642	0.710948	0.845572	0.835058	0.832275	0.78314	0.823216	0.825682	0.823104	0.818046	0.834208	0.738068	0.852233	0.7929	0.732634	0.769247	0.834713	0.823141	0.835575	0.802851	0.853889	0.843459	0.828419	0.836404	0.836105	0.83053	0.247849	0.246904	0.268503	0.240005	0.214641	0.237758	0.210974	0.285915	0.245499	0.233154	0.215006	0.257109	0.197511	0.837658	0.834652
PDX102	T7-MBDseq CDX/PDXs			PDX102	0.851449	0.828678	0.831863	0.839856	0.840518	0.679625	0.83208	0.805408	0.805296	0.774086	0.816568	0.828042	0.828202	0.806517	0.822087	0.749259	0.840478	0.778581	0.74084	0.752894	0.829522	0.819042	0.825357	0.804648	0.84767	0.83205	0.836422	0.841044	0.831077	0.807175	0.220899	0.224968	0.246763	0.217156	0.18995	0.214637	0.184141	0.268214	0.226373	0.211523	0.190753	0.241706	0.169493	0.831843	0.831381
PDX102R	T7-MBDseq CDX/PDXs			PDX102R	0.846136	0.825183	0.83284	0.837245	0.835798	0.677138	0.837794	0.806261	0.806141	0.777282	0.812829	0.828724	0.829289	0.79858	0.816669	0.754636	0.835676	0.778945	0.746757	0.754976	0.831489	0.825334	0.821352	0.80896	0.847122	0.830051	0.838621	0.844061	0.835725	0.813823	0.242929	0.244249	0.266768	0.23656	0.210398	0.235394	0.204701	0.286134	0.244317	0.230237	0.211247	0.260643	0.189649	0.832534	0.831402
PDX108	T7-MBDseq CDX/PDXs			PDX108	0.836736	0.820301	0.790106	0.796987	0.840451	0.704224	0.816812	0.833425	0.830249	0.757792	0.795641	0.810778	0.818069	0.809429	0.828366	0.717868	0.835718	0.737765	0.725443	0.798834	0.840258	0.784533	0.81811	0.75832	0.839478	0.793341	0.802543	0.80672	0.823324	0.819059	0.228073	0.225637	0.246292	0.220016	0.193089	0.214628	0.18567	0.261922	0.226976	0.211273	0.195736	0.238575	0.170042	0.797789	0.798146
PDX108R	T7-MBDseq CDX/PDXs			PDX108R	0.835963	0.820378	0.784941	0.792928	0.839914	0.70685	0.810067	0.829735	0.825439	0.7532	0.794351	0.809306	0.817145	0.812867	0.828664	0.713977	0.83248	0.735786	0.719485	0.802349	0.831807	0.773096	0.814947	0.753274	0.834679	0.789943	0.793783	0.79782	0.815351	0.811362	0.217656	0.215126	0.235991	0.209473	0.18611	0.206419	0.177279	0.252685	0.218957	0.203272	0.188457	0.228929	0.162413	0.790333	0.793127
PDX110	T7-MBDseq CDX/PDXs			PDX110	0.857829	0.841993	0.791412	0.8012	0.85698	0.722484	0.803045	0.816264	0.812283	0.79019	0.829644	0.835273	0.836678	0.818456	0.828068	0.74398	0.861682	0.762338	0.746825	0.765762	0.803932	0.773241	0.824351	0.79289	0.83437	0.813418	0.802867	0.802165	0.81298	0.787668	0.24546	0.242115	0.262053	0.235519	0.215861	0.231424	0.206538	0.277382	0.243476	0.23083	0.214454	0.25114	0.194828	0.817767	0.817852
PDX110R	T7-MBDseq CDX/PDXs			PDX110R	0.853594	0.836663	0.789678	0.801353	0.85609	0.725726	0.796509	0.812733	0.807511	0.783994	0.827856	0.830631	0.832523	0.820798	0.830992	0.738432	0.860518	0.758244	0.742085	0.762918	0.800825	0.76935	0.820724	0.786188	0.830287	0.809928	0.797928	0.798849	0.806707	0.780833	0.236019	0.232361	0.25291	0.226039	0.206189	0.222889	0.198826	0.26845	0.233796	0.221112	0.205377	0.242392	0.186481	0.810084	0.810519
PDX149	T7-MBDseq CDX/PDXs			PDX149	0.861514	0.835653	0.856598	0.859101	0.864112	0.703916	0.837718	0.831567	0.831557	0.777893	0.827321	0.828311	0.826425	0.830146	0.841264	0.726723	0.862458	0.795082	0.709606	0.763654	0.820791	0.811892	0.839393	0.80544	0.848688	0.86034	0.844658	0.852037	0.840969	0.823	0.273149	0.276607	0.293467	0.265634	0.2393	0.263411	0.236453	0.313835	0.272493	0.261921	0.239463	0.284916	0.225491	0.825377	0.823682
PDX149R	T7-MBDseq CDX/PDXs			PDX149R	0.863365	0.836909	0.848445	0.852715	0.864808	0.708891	0.835818	0.832525	0.831765	0.777551	0.827926	0.824186	0.82222	0.832477	0.843997	0.724347	0.860212	0.791124	0.709584	0.770743	0.818219	0.80595	0.834986	0.800237	0.846579	0.85639	0.840325	0.846324	0.835229	0.821858	0.259163	0.261686	0.279275	0.251588	0.224946	0.2489	0.223485	0.302048	0.258603	0.24764	0.225639	0.271008	0.212624	0.823386	0.822407
X134426	Poirier et al Primary Tumours			X631052	0.673172	0.653798	0.66543	0.662462	0.716579	0.603151	0.704867	0.712284	0.7018	0.703661	0.710706	0.691156	0.685546	0.680691	0.68625	0.665155	0.726398	0.659327	0.65837	0.655347	0.714574	0.717968	0.687181	0.717267	0.697524	0.708477	0.687759	0.690576	0.709595	0.715271	0.352827	0.348335	0.366915	0.337964	0.332044	0.340917	0.317039	0.366285	0.348305	0.328362	0.320872	0.352427	0.304111	0.688055	0.683293
X134427	Poirier et al Primary Tumours			X631076	0.692025	0.668794	0.681183	0.677532	0.756635	0.613455	0.716609	0.723032	0.70955	0.706698	0.725644	0.708814	0.701356	0.715551	0.720788	0.656613	0.743502	0.671775	0.652961	0.68688	0.747797	0.722899	0.713875	0.720942	0.724635	0.727577	0.691863	0.696662	0.729257	0.73128	0.284034	0.280368	0.299578	0.272414	0.258872	0.274174	0.247376	0.303629	0.277579	0.261018	0.247493	0.286134	0.239649	0.698108	0.697182
X134430	Poirier et al Primary Tumours			X631056	0.723085	0.707551	0.690256	0.687464	0.766107	0.638631	0.732819	0.74526	0.731006	0.729218	0.744304	0.723325	0.721927	0.739331	0.746173	0.678732	0.766122	0.67674	0.683103	0.713194	0.756322	0.72464	0.71721	0.72559	0.738782	0.742212	0.700806	0.703917	0.745339	0.743069	0.269413	0.260537	0.280845	0.251434	0.241846	0.253424	0.225018	0.289786	0.259631	0.242811	0.231719	0.269947	0.216769	0.706587	0.708256
X585210	Poirier et al Primary Tumours			X631080	0.682358	0.667355	0.631216	0.63226	0.709552	0.583786	0.665908	0.676956	0.660858	0.688232	0.700705	0.679785	0.674457	0.672712	0.676423	0.649416	0.724151	0.639264	0.650164	0.634603	0.681059	0.669482	0.667858	0.697156	0.676939	0.680354	0.654434	0.652949	0.676538	0.669647	0.234791	0.233118	0.252522	0.223071	0.211952	0.223096	0.202008	0.255011	0.227166	0.213921	0.202701	0.237497	0.193816	0.665837	0.665435
X585276	Poirier et al Primary Tumours			X631060	0.711409	0.690057	0.695848	0.693914	0.767402	0.619371	0.728831	0.74016	0.727637	0.713735	0.735108	0.724627	0.720621	0.741246	0.74558	0.663101	0.770741	0.679758	0.665944	0.69762	0.753796	0.730321	0.725691	0.727658	0.74267	0.739379	0.702434	0.707241	0.751286	0.738805	0.238243	0.234884	0.25377	0.226403	0.211549	0.226158	0.199859	0.259246	0.231545	0.216565	0.202608	0.239565	0.192251	0.701729	0.702947
X585203	Poirier et al Primary Tumours			X631084	0.675752	0.66	0.665193	0.660538	0.72854	0.590976	0.72822	0.716677	0.705251	0.674715	0.687899	0.684918	0.684734	0.698461	0.707448	0.634008	0.71563	0.645517	0.636672	0.674114	0.750449	0.715413	0.691748	0.692108	0.723638	0.706739	0.6786	0.681712	0.739797	0.732099	0.244165	0.236542	0.253757	0.229002	0.218386	0.23032	0.206171	0.259145	0.235492	0.218635	0.208	0.244477	0.195462	0.671004	0.667153
X585270	Poirier et al Primary Tumours			X631064	0.706974	0.688724	0.674067	0.675174	0.734166	0.593996	0.707739	0.712808	0.702818	0.709659	0.729591	0.7157	0.711756	0.70319	0.709662	0.672452	0.751799	0.661605	0.679671	0.662495	0.723487	0.719227	0.718079	0.729701	0.714279	0.716931	0.695339	0.696966	0.720168	0.705817	0.220717	0.215378	0.234852	0.209113	0.195086	0.208642	0.184415	0.239357	0.213162	0.200117	0.186339	0.221192	0.175689	0.705784	0.706158
X585258	Poirier et al Primary Tumours			X631088	0.70425	0.684632	0.70426	0.701453	0.761132	0.607193	0.735018	0.741549	0.731325	0.707507	0.726864	0.72097	0.71662	0.732615	0.740962	0.660666	0.754218	0.690626	0.656746	0.681939	0.75716	0.75133	0.7172	0.726395	0.74058	0.753923	0.717111	0.723168	0.755529	0.747861	0.237061	0.232428	0.252903	0.223358	0.212154	0.225845	0.198512	0.258157	0.229607	0.213282	0.20084	0.237905	0.190598	0.705612	0.704166
X585208	Poirier et al Primary Tumours			X631068	0.701202	0.682197	0.677331	0.680964	0.752824	0.59977	0.726715	0.734338	0.725869	0.716311	0.729527	0.729449	0.726613	0.722961	0.728619	0.693996	0.760739	0.675696	0.705581	0.688501	0.73982	0.735861	0.733033	0.735096	0.735335	0.720971	0.714413	0.715757	0.723698	0.722553	0.206478	0.202546	0.222687	0.194144	0.181604	0.194785	0.170431	0.225395	0.200199	0.186371	0.172521	0.208118	0.163175	0.72418	0.724002
X585260	Poirier et al Primary Tumours			X631092	0.682332	0.660681	0.678778	0.673213	0.730535	0.614362	0.699511	0.711902	0.696799	0.69005	0.70882	0.687351	0.682659	0.713718	0.716362	0.639657	0.720373	0.669644	0.635198	0.669566	0.718916	0.709087	0.677838	0.699521	0.701756	0.729349	0.678771	0.682311	0.715044	0.716935	0.333864	0.328356	0.344338	0.319406	0.312188	0.324537	0.295856	0.351371	0.327795	0.308725	0.296587	0.33445	0.285374	0.678369	0.678032
X585272	Poirier et al Primary Tumours			X631072	0.688249	0.674209	0.668658	0.665735	0.740681	0.608213	0.723578	0.73649	0.72495	0.700498	0.710484	0.728246	0.728874	0.710662	0.718306	0.655464	0.744643	0.658603	0.667152	0.694618	0.745252	0.712421	0.699656	0.710703	0.727128	0.716251	0.684804	0.688804	0.741431	0.730917	0.244978	0.238687	0.255683	0.229543	0.219989	0.23122	0.20569	0.262136	0.237521	0.221534	0.212293	0.246071	0.196155	0.678054	0.680557
X585205	Poirier et al Primary Tumours			X134421	0.710653	0.695841	0.697979	0.697438	0.771049	0.617588	0.751894	0.760636	0.750513	0.715621	0.734181	0.74258	0.743124	0.74543	0.750254	0.686169	0.771827	0.688618	0.690066	0.701948	0.769666	0.745977	0.739483	0.735204	0.756601	0.743826	0.719137	0.724238	0.761088	0.749601	0.229848	0.224034	0.242821	0.215599	0.202019	0.21669	0.190383	0.249813	0.222629	0.206065	0.19477	0.231423	0.180272	0.717336	0.716456
X585223	Poirier et al Primary Tumours			X134398	0.653918	0.633743	0.648788	0.648447	0.711228	0.59547	0.695446	0.708511	0.693927	0.680877	0.689284	0.671479	0.66585	0.682961	0.686823	0.639995	0.707252	0.653215	0.64949	0.671923	0.725869	0.702809	0.683881	0.68536	0.69285	0.682685	0.659009	0.661754	0.699195	0.708	0.345142	0.339347	0.353175	0.329395	0.327056	0.332729	0.306877	0.358611	0.339081	0.320494	0.311863	0.344108	0.298222	0.676097	0.676605
X585267	Poirier et al Primary Tumours			X134423	0.18642	0.179438	0.245697	0.238335	0.195069	0.297579	0.23205	0.224055	0.216343	0.289617	0.260571	0.236619	0.223092	0.210361	0.200166	0.29567	0.209157	0.25338	0.268479	0.288994	0.228324	0.264649	0.209176	0.286153	0.198597	0.226896	0.25413	0.252307	0.214926	0.258864	0.723579	0.711012	0.713671	0.713428	0.730658	0.726714	0.706801	0.684504	0.719174	0.681543	0.694725	0.699215	0.693328	0.22865	0.228436
X631052	Poirier et al Primary Tumours			X134413	0.661923	0.644301	0.678769	0.674262	0.701186	0.610092	0.684818	0.681241	0.668965	0.688279	0.702797	0.671373	0.665427	0.671651	0.674656	0.650847	0.697558	0.677376	0.642156	0.645647	0.694722	0.698189	0.666465	0.710113	0.673936	0.69572	0.668429	0.671767	0.700654	0.687149	0.361816	0.353602	0.372278	0.347827	0.338347	0.350753	0.32315	0.37591	0.353195	0.334158	0.32594	0.359838	0.313265	0.676138	0.677014
X631056	Poirier et al Primary Tumours			X134429	0.175192	0.166696	0.239532	0.228336	0.182709	0.291574	0.220426	0.214698	0.206621	0.280727	0.249951	0.224116	0.20904	0.193	0.183737	0.278934	0.198161	0.245097	0.247654	0.273407	0.213274	0.257412	0.197833	0.283443	0.185406	0.225723	0.244344	0.243134	0.209644	0.25176	0.718191	0.703623	0.71123	0.705626	0.722206	0.719824	0.70092	0.674598	0.709876	0.672142	0.686302	0.688707	0.689225	0.214443	0.213907
X631060	Poirier et al Primary Tumours			X134417	0.705659	0.685872	0.690942	0.68869	0.764006	0.617346	0.728097	0.741516	0.728754	0.710573	0.729164	0.714581	0.709838	0.736191	0.743071	0.657999	0.760877	0.675634	0.654845	0.706367	0.765243	0.729027	0.723009	0.718448	0.7424	0.737183	0.69832	0.701954	0.756416	0.744216	0.223534	0.21761	0.238412	0.210876	0.197935	0.212125	0.18552	0.245667	0.217312	0.200546	0.187119	0.225735	0.175867	0.699063	0.700166
X631064	Poirier et al Primary Tumours			X134428	0.158307	0.151428	0.218715	0.210795	0.165095	0.277726	0.203777	0.196766	0.189525	0.262441	0.230955	0.203737	0.189277	0.179012	0.168962	0.259472	0.176276	0.225018	0.233543	0.25895	0.198574	0.236332	0.178221	0.260075	0.167089	0.202639	0.225472	0.223893	0.186403	0.234205	0.714192	0.701749	0.701709	0.705042	0.72035	0.719155	0.698806	0.673655	0.709755	0.672022	0.685448	0.687845	0.685144	0.198764	0.198516
X631076	Poirier et al Primary Tumours			X134430	0.708587	0.69053	0.681204	0.679059	0.741584	0.644831	0.704568	0.706891	0.698039	0.693992	0.712245	0.681799	0.680152	0.70728	0.713812	0.637047	0.729375	0.666253	0.629159	0.66873	0.724238	0.712269	0.687734	0.70752	0.708589	0.724798	0.684496	0.692289	0.725464	0.714325	0.226058	0.216644	0.243655	0.211878	0.19709	0.2168	0.185326	0.245848	0.216977	0.200182	0.186094	0.225339	0.173491	0.679592	0.682888
X631084	Poirier et al Primary Tumours			X134425	0.0920517	0.0875681	0.156529	0.147102	0.0946963	0.225488	0.135755	0.128119	0.120932	0.201428	0.166586	0.144297	0.129246	0.11037	0.100461	0.215515	0.108181	0.171611	0.185338	0.198134	0.127552	0.171788	0.11427	0.200532	0.0985202	0.1355	0.161859	0.158904	0.118028	0.161554	0.728759	0.716356	0.718099	0.719932	0.742049	0.734008	0.717977	0.685327	0.722521	0.691413	0.704556	0.703099	0.707456	0.137324	0.138307
X631092	Poirier et al Primary Tumours			X134427	0.695336	0.68006	0.680666	0.678738	0.753868	0.623178	0.730726	0.747653	0.736952	0.707157	0.718479	0.709491	0.707683	0.731307	0.737151	0.662484	0.746768	0.674973	0.668736	0.697425	0.765143	0.727602	0.716848	0.715852	0.74123	0.727529	0.697262	0.701323	0.747232	0.746172	0.28532	0.278813	0.297748	0.270516	0.260892	0.274741	0.245146	0.303955	0.278633	0.25979	0.250395	0.287894	0.235374	0.693189	0.695781
X134398	Poirier et al Primary Tumours			X98714	0.179908	0.172899	0.237331	0.229235	0.190039	0.299016	0.224142	0.2202	0.211298	0.282674	0.252935	0.227886	0.213807	0.200862	0.190473	0.283914	0.199344	0.246161	0.25667	0.280438	0.219207	0.257339	0.200117	0.285095	0.190125	0.22386	0.244492	0.242573	0.208061	0.253674	0.710451	0.695917	0.698399	0.697963	0.714266	0.713788	0.69262	0.668677	0.702691	0.666376	0.678723	0.683486	0.680623	0.220603	0.220041
X134421	Poirier et al Primary Tumours			X134426	0.687772	0.669339	0.678664	0.680039	0.735412	0.605403	0.705282	0.714118	0.706133	0.695502	0.705852	0.685643	0.682311	0.696554	0.702937	0.659359	0.722492	0.676902	0.648524	0.661025	0.723479	0.737428	0.694559	0.717832	0.708696	0.720032	0.702473	0.708492	0.716506	0.722096	0.256313	0.249908	0.270629	0.243506	0.231248	0.245992	0.220098	0.272237	0.245909	0.230527	0.219134	0.254136	0.209629	0.699854	0.698042
X134413	Poirier et al Primary Tumours			X631054	0.211019	0.201887	0.269906	0.260817	0.217633	0.313917	0.256571	0.248883	0.241143	0.311161	0.283379	0.256544	0.241841	0.22761	0.218578	0.312823	0.232761	0.272139	0.282971	0.302418	0.249447	0.290294	0.231205	0.310232	0.219533	0.251668	0.27934	0.277546	0.239126	0.281722	0.721067	0.712054	0.716016	0.711331	0.72892	0.72487	0.707517	0.684399	0.719021	0.681894	0.694216	0.698729	0.690471	0.252198	0.251875
X585215	Poirier et al Primary Tumours			X631058	0.132268	0.125592	0.191361	0.18363	0.134599	0.254929	0.173251	0.165224	0.157749	0.236845	0.204456	0.177687	0.163659	0.151943	0.141427	0.243981	0.147448	0.201655	0.21657	0.236432	0.169031	0.206958	0.149453	0.23056	0.139058	0.172465	0.195735	0.193508	0.15757	0.203728	0.720209	0.708327	0.708093	0.711217	0.728598	0.724912	0.705031	0.680784	0.71488	0.680453	0.694066	0.695538	0.694075	0.173178	0.174005
X585221	Poirier et al Primary Tumours			X134404	0.0990347	0.0933863	0.163963	0.155571	0.102331	0.233829	0.141138	0.135562	0.128797	0.208477	0.174814	0.15091	0.135031	0.120714	0.109965	0.215253	0.116314	0.177479	0.186653	0.205595	0.134477	0.177132	0.121522	0.207038	0.10622	0.145733	0.169129	0.165619	0.125544	0.172119	0.727307	0.715802	0.715661	0.720681	0.737267	0.735127	0.717635	0.683368	0.722314	0.688226	0.703607	0.701895	0.706706	0.142314	0.142586
X585268	Poirier et al Primary Tumours			X631062	0.107746	0.101935	0.17132	0.162468	0.110689	0.234855	0.152368	0.142076	0.135495	0.214548	0.181417	0.158933	0.143784	0.129884	0.119158	0.226241	0.127058	0.182948	0.197952	0.214218	0.143899	0.185168	0.130235	0.211231	0.116776	0.148973	0.175078	0.172478	0.134553	0.177279	0.723643	0.713187	0.713541	0.718032	0.736923	0.731012	0.713606	0.68169	0.719739	0.687209	0.700883	0.699117	0.702171	0.149239	0.150356
X98737	Poirier et al Primary Tumours			X134400	0.0928674	0.0867783	0.156083	0.148658	0.0948992	0.225883	0.135728	0.127387	0.120283	0.202071	0.167832	0.14305	0.127647	0.113457	0.102805	0.211433	0.108215	0.169671	0.183939	0.199411	0.12972	0.170091	0.113046	0.197376	0.0998414	0.135787	0.16079	0.158039	0.118244	0.163784	0.723377	0.712447	0.709994	0.715491	0.735342	0.72978	0.710898	0.682925	0.720703	0.686259	0.700066	0.698836	0.700772	0.137893	0.138146
X113368	Poirier et al Primary Tumours			X631066	0.153862	0.147509	0.213211	0.204648	0.158432	0.271854	0.199122	0.189575	0.182067	0.261633	0.230587	0.20418	0.189737	0.175167	0.164313	0.268859	0.175179	0.223974	0.241982	0.256497	0.192749	0.233685	0.177794	0.259298	0.162261	0.193911	0.221904	0.219422	0.181799	0.223812	0.724437	0.713817	0.714875	0.715304	0.734642	0.729386	0.711772	0.683547	0.720519	0.683739	0.698027	0.698987	0.699285	0.197271	0.197372
X134417	Poirier et al Primary Tumours			X134416	0.181673	0.17336	0.24851	0.23841	0.191939	0.296992	0.229743	0.223846	0.216154	0.288771	0.259344	0.233898	0.218538	0.202096	0.191567	0.289627	0.206111	0.255254	0.259137	0.279314	0.222458	0.264848	0.205904	0.292762	0.193317	0.231007	0.253055	0.251685	0.21516	0.257567	0.716815	0.706242	0.712689	0.70765	0.723006	0.721086	0.702993	0.676791	0.712061	0.674585	0.688718	0.692065	0.69021	0.225142	0.22436
X631088	Poirier et al Primary Tumours			X631078	0.0998159	0.09475	0.162998	0.154993	0.0998786	0.227582	0.13969	0.132293	0.125282	0.206927	0.172431	0.149877	0.13501	0.117413	0.106637	0.220689	0.114019	0.175496	0.192012	0.204188	0.133276	0.174888	0.120067	0.203933	0.104552	0.139825	0.166589	0.163513	0.124621	0.166681	0.730759	0.717071	0.718121	0.719724	0.740553	0.735567	0.717803	0.689529	0.724154	0.689244	0.705664	0.705248	0.704739	0.142552	0.143979
X631068	Poirier et al Primary Tumours			X98737	0.582325	0.56993	0.604756	0.603615	0.618524	0.563038	0.623772	0.618608	0.607917	0.660915	0.644728	0.622134	0.613171	0.593424	0.598326	0.636562	0.630692	0.627161	0.635025	0.606753	0.624084	0.661122	0.605786	0.659625	0.606891	0.611693	0.621625	0.624713	0.611378	0.616661	0.42096	0.408249	0.427763	0.40306	0.403959	0.412555	0.385883	0.422407	0.414741	0.387987	0.381984	0.411482	0.373049	0.624162	0.625288
X631072	Poirier et al Primary Tumours			X631086	0.131804	0.126316	0.197036	0.188704	0.135489	0.254707	0.179198	0.166449	0.159239	0.238421	0.20495	0.181292	0.166875	0.152235	0.142458	0.2489	0.149196	0.205944	0.221939	0.236217	0.172423	0.210956	0.153405	0.234587	0.143598	0.170787	0.20137	0.198827	0.161673	0.202202	0.724068	0.713395	0.715312	0.715177	0.73608	0.730149	0.712248	0.684876	0.721581	0.684783	0.698192	0.701463	0.696713	0.17499	0.175838
X631080	Poirier et al Primary Tumours			X631094	0.132272	0.125837	0.190532	0.18324	0.133854	0.251532	0.172861	0.165584	0.157944	0.235775	0.203532	0.177534	0.163842	0.152076	0.141415	0.244945	0.147159	0.202357	0.218058	0.233789	0.167851	0.207404	0.148113	0.230698	0.139736	0.172102	0.195253	0.19259	0.157787	0.201617	0.718078	0.704643	0.703268	0.705992	0.72717	0.721001	0.703007	0.680575	0.71194	0.678006	0.69078	0.693785	0.690578	0.17391	0.173449
X98714	Poirier et al Normal Lung			X585222	0.0865681	0.0808527	0.150713	0.142492	0.0879152	0.217436	0.127722	0.11754	0.11092	0.19533	0.160152	0.136065	0.120948	0.104759	0.0949978	0.210217	0.100246	0.165691	0.180616	0.192566	0.120985	0.1641	0.106211	0.188806	0.0927472	0.127513	0.153356	0.150964	0.110522	0.15369	0.721696	0.711631	0.711554	0.714775	0.735305	0.729161	0.711552	0.682879	0.718161	0.686114	0.700052	0.698475	0.701291	0.130764	0.13167
X134404	Poirier et al Normal Lung			X585266	0.0807292	0.0748047	0.144803	0.136753	0.0809039	0.215326	0.121968	0.111564	0.105203	0.188589	0.154483	0.131461	0.116337	0.100217	0.0892226	0.202389	0.0936313	0.158504	0.174646	0.188676	0.115596	0.155984	0.0999357	0.182692	0.0865754	0.120148	0.147004	0.144688	0.103431	0.147918	0.722142	0.71364	0.712378	0.717046	0.736652	0.730154	0.713229	0.68313	0.720714	0.688571	0.700802	0.700492	0.701842	0.126742	0.127764
X585222	Poirier et al Normal Lung			X585202	0.105135	0.0993242	0.167352	0.159663	0.107182	0.231868	0.145889	0.134518	0.127398	0.213238	0.178057	0.154252	0.139449	0.121449	0.111989	0.231406	0.119904	0.184018	0.200839	0.205383	0.139135	0.183161	0.122288	0.206534	0.112545	0.142886	0.169048	0.166492	0.129329	0.168147	0.72316	0.710091	0.709668	0.711089	0.734024	0.725804	0.709029	0.686723	0.715786	0.684603	0.696998	0.698021	0.696466	0.148415	0.149255
X585202	Poirier et al Normal Lung			X585277	0.173804	0.166987	0.236815	0.227182	0.179458	0.292485	0.215901	0.205325	0.197958	0.280409	0.24868	0.221425	0.20679	0.191867	0.182199	0.28691	0.190922	0.247186	0.255588	0.267261	0.209872	0.250058	0.191358	0.277072	0.182704	0.21582	0.237478	0.236276	0.202109	0.239634	0.723804	0.712699	0.717337	0.71256	0.732812	0.726745	0.708643	0.689116	0.720019	0.68367	0.695023	0.701503	0.692771	0.211858	0.213419
X585217	Poirier et al Normal Lung			X585211	0.105677	0.0997134	0.170009	0.161822	0.109078	0.235132	0.149127	0.138175	0.132214	0.216165	0.181456	0.156087	0.140678	0.123435	0.113154	0.23058	0.123001	0.1867	0.201218	0.208901	0.140481	0.184754	0.127193	0.211273	0.114791	0.14599	0.173287	0.170708	0.131235	0.171632	0.723857	0.710642	0.712688	0.71564	0.734988	0.731465	0.712068	0.684421	0.717841	0.685531	0.69872	0.698991	0.698902	0.150469	0.151383
X585280	Poirier et al Normal Lung			X585204	0.121607	0.117054	0.178416	0.170472	0.123378	0.254855	0.158012	0.152119	0.145168	0.228635	0.196081	0.167589	0.153204	0.137349	0.127146	0.238086	0.134266	0.194761	0.210774	0.222453	0.153787	0.192078	0.137287	0.220451	0.125342	0.157872	0.182955	0.179542	0.142158	0.183886	0.722026	0.71048	0.710937	0.714029	0.734305	0.728452	0.710913	0.682777	0.717912	0.685758	0.698067	0.699101	0.69784	0.164038	0.165217
X585206	Poirier et al Normal Lung			X585217	0.0996556	0.0945124	0.165026	0.156108	0.103622	0.230118	0.145124	0.13495	0.127962	0.211039	0.175762	0.150872	0.13573	0.118065	0.108548	0.226016	0.117759	0.180694	0.197362	0.206269	0.138175	0.180765	0.122395	0.207116	0.109006	0.140807	0.16827	0.165625	0.127668	0.169841	0.723038	0.712581	0.714073	0.716135	0.737986	0.72982	0.712704	0.682687	0.719082	0.687675	0.699806	0.698917	0.700865	0.145469	0.146401
X134425	Poirier et al Normal Lung			X585216	0.0878503	0.0840798	0.151259	0.142504	0.0880941	0.224705	0.129226	0.120123	0.113739	0.197458	0.161885	0.138958	0.124008	0.104607	0.0946301	0.213938	0.102675	0.168011	0.18481	0.192039	0.120863	0.164559	0.107322	0.192349	0.0947143	0.126831	0.154336	0.15155	0.11194	0.152285	0.725953	0.712853	0.713501	0.715986	0.738517	0.731212	0.713741	0.686035	0.719772	0.688735	0.702315	0.701459	0.702165	0.131672	0.132427
X134428	Poirier et al Normal Lung			X585261	0.131678	0.125959	0.194785	0.185624	0.137749	0.262689	0.174852	0.166864	0.159736	0.241822	0.209634	0.182371	0.166889	0.150817	0.141125	0.252405	0.150377	0.209727	0.221704	0.235395	0.169175	0.210052	0.153505	0.238061	0.141247	0.174354	0.196592	0.194623	0.158677	0.199466	0.720498	0.708255	0.711347	0.711054	0.730692	0.72608	0.706313	0.681668	0.713516	0.681386	0.693098	0.695643	0.695255	0.175092	0.176019
X134429	Poirier et al Normal Lung			X585273	0.080877	0.0760203	0.144877	0.136425	0.0814398	0.213621	0.122527	0.111308	0.105317	0.19005	0.154446	0.128681	0.113668	0.0981859	0.0878488	0.203797	0.0936892	0.159147	0.173899	0.187624	0.115446	0.157255	0.101079	0.182575	0.0868761	0.121263	0.14761	0.144429	0.104802	0.148423	0.722726	0.711188	0.711294	0.715983	0.736606	0.730889	0.712049	0.682833	0.718471	0.687942	0.69946	0.699127	0.700093	0.123708	0.124332
X585216	Poirier et al Normal Lung			X585209	0.178364	0.170572	0.239987	0.232853	0.187816	0.287317	0.222963	0.212336	0.204838	0.285028	0.252475	0.228134	0.213403	0.198388	0.189623	0.297714	0.198817	0.253224	0.269402	0.2757	0.219441	0.257924	0.198089	0.279853	0.189765	0.215979	0.244959	0.243464	0.204119	0.244717	0.724139	0.711356	0.715413	0.711935	0.733562	0.727377	0.706949	0.691578	0.718925	0.685229	0.697762	0.702402	0.693047	0.223797	0.224378
X585204	Poirier et al Normal Lung			X585214	0.151283	0.143603	0.211339	0.204396	0.159968	0.269377	0.197129	0.187721	0.180273	0.255755	0.222666	0.198544	0.183726	0.170322	0.160302	0.266248	0.167125	0.222837	0.239601	0.255505	0.193432	0.231493	0.16852	0.251126	0.160774	0.190597	0.218063	0.216201	0.178033	0.223696	0.718182	0.706642	0.708335	0.709369	0.728776	0.723317	0.703452	0.680822	0.713089	0.679625	0.692174	0.695311	0.691919	0.196568	0.196357
X585209	Poirier et al Normal Lung			X585268	0.697805	0.675342	0.67049	0.6696	0.765526	0.597982	0.728632	0.729617	0.7171	0.683286	0.711887	0.69914	0.696487	0.726972	0.73663	0.635402	0.746232	0.665624	0.647856	0.682028	0.750218	0.707697	0.723363	0.691083	0.737408	0.72245	0.67609	0.681522	0.732152	0.727029	0.144517	0.145637	0.163853	0.138378	0.121519	0.136423	0.111933	0.17334	0.141362	0.131697	0.114866	0.15083	0.10448	0.696832	0.6956
X585275	Poirier et al Normal Lung			X585280	0.099159	0.0934519	0.164556	0.155875	0.103878	0.234988	0.143077	0.137337	0.129717	0.210475	0.17716	0.150857	0.135288	0.119416	0.109186	0.220125	0.117273	0.180006	0.191052	0.204019	0.136038	0.178391	0.124144	0.208194	0.107705	0.144085	0.167937	0.165146	0.127101	0.169101	0.725038	0.714353	0.714986	0.716281	0.73782	0.731043	0.714763	0.682767	0.72063	0.687756	0.700297	0.69957	0.703859	0.145263	0.145272
X585264	Poirier et al Normal Lung			X585206	0.0710744	0.065855	0.136154	0.128729	0.0716633	0.209607	0.11348	0.105085	0.098246	0.179635	0.1455	0.123799	0.108144	0.0881395	0.0779825	0.195185	0.0850953	0.151487	0.166641	0.177099	0.104471	0.1479	0.0928805	0.177645	0.0779824	0.111497	0.140335	0.13682	0.0958239	0.13932	0.720384	0.709684	0.70942	0.712116	0.733235	0.727701	0.711752	0.677751	0.717406	0.683086	0.697051	0.697656	0.698131	0.118442	0.118533
X585214	Poirier et al Normal Lung			X585264	0.128996	0.123331	0.194709	0.185424	0.135087	0.25253	0.179792	0.167553	0.160469	0.237197	0.205075	0.182174	0.167454	0.149959	0.140146	0.249643	0.14978	0.207432	0.221462	0.235442	0.169139	0.212155	0.153205	0.234944	0.141004	0.172689	0.198291	0.196039	0.16095	0.199173	0.718921	0.706832	0.708946	0.710354	0.730987	0.724662	0.707112	0.679431	0.713622	0.681841	0.693734	0.694168	0.695718	0.174735	0.175694
X585266	Poirier et al Normal Lung			X585275	0.124336	0.11864	0.188339	0.180452	0.129597	0.250431	0.17111	0.161142	0.154497	0.233514	0.200193	0.175325	0.160164	0.144119	0.134494	0.246966	0.144343	0.204632	0.218376	0.230965	0.164656	0.206878	0.14885	0.229195	0.135056	0.16445	0.193866	0.191804	0.153941	0.194286	0.720902	0.709093	0.712483	0.713994	0.733629	0.728549	0.709501	0.680279	0.715515	0.68334	0.69556	0.697503	0.69752	0.171401	0.172532
X585277	Poirier et al Normal Lung			X585276	0.668613	0.652175	0.648793	0.648678	0.708665	0.636494	0.658497	0.675686	0.663778	0.698899	0.712362	0.667975	0.661854	0.673877	0.677757	0.658183	0.699989	0.660496	0.65492	0.640022	0.687214	0.666659	0.652217	0.693353	0.676745	0.691564	0.647646	0.649137	0.679808	0.672707	0.317731	0.313275	0.332112	0.305597	0.295579	0.310075	0.283852	0.333634	0.310335	0.294876	0.284961	0.318306	0.272096	0.669167	0.674926
X585211	Poirier et al Normal Lung			X585210	0.581339	0.570839	0.56653	0.55996	0.606928	0.653234	0.569617	0.581657	0.572219	0.609702	0.617084	0.568934	0.564736	0.579545	0.583008	0.55857	0.591727	0.565793	0.548141	0.591201	0.5872	0.578783	0.553743	0.60497	0.57198	0.6007	0.563202	0.564491	0.589949	0.590086	0.436901	0.427076	0.444469	0.419779	0.418835	0.429619	0.396743	0.446131	0.428217	0.410904	0.402448	0.43185	0.382511	0.564944	0.56865
X585261	Poirier et al Normal Lung			X585208	0.656255	0.63509	0.638466	0.642311	0.703541	0.614648	0.665812	0.682387	0.669772	0.666802	0.677956	0.648355	0.643815	0.675516	0.677989	0.612998	0.673797	0.632902	0.606458	0.664066	0.694486	0.677765	0.637998	0.672113	0.66644	0.686639	0.654378	0.659997	0.673989	0.706213	0.340614	0.334043	0.351138	0.327125	0.316962	0.332722	0.30182	0.354838	0.335923	0.313515	0.304999	0.341641	0.290603	0.654064	0.65514
X585273	Poirier et al Normal Lung			X585260	0.468629	0.453126	0.478975	0.476821	0.532263	0.509596	0.498519	0.517286	0.504637	0.529857	0.53326	0.515998	0.507685	0.525336	0.517977	0.513755	0.518675	0.493785	0.508804	0.546142	0.526892	0.518581	0.496745	0.534215	0.500565	0.517908	0.495244	0.496114	0.491118	0.537241	0.469114	0.468077	0.477771	0.459101	0.462768	0.464902	0.4448	0.472983	0.46869	0.442978	0.442832	0.463509	0.439197	0.505223	0.507331
X631054	Poirier et al Normal Lung			X585272	0.626053	0.61122	0.620164	0.613012	0.663315	0.600852	0.635275	0.637247	0.626805	0.648674	0.659097	0.631838	0.626151	0.639303	0.644233	0.60127	0.653283	0.621092	0.588545	0.603969	0.646902	0.64479	0.612128	0.657172	0.636908	0.660433	0.615064	0.618986	0.65514	0.642074	0.363134	0.358372	0.374769	0.349547	0.341711	0.351252	0.322307	0.372955	0.355175	0.335746	0.325569	0.361185	0.312719	0.607032	0.610332
X631058	Poirier et al Normal Lung			X585258	0.685149	0.669619	0.69221	0.686912	0.740116	0.606497	0.758161	0.725935	0.716212	0.698704	0.711545	0.709891	0.706756	0.700011	0.70953	0.654404	0.734637	0.675953	0.651995	0.676957	0.738992	0.742671	0.704928	0.718597	0.724325	0.734247	0.695329	0.701345	0.745216	0.727816	0.272491	0.266693	0.283443	0.257835	0.249095	0.257552	0.235311	0.290312	0.263573	0.248473	0.236882	0.270696	0.228518	0.692492	0.689541
X631062	Poirier et al Normal Lung			X585205	0.662777	0.642904	0.655776	0.652953	0.707778	0.625702	0.672376	0.667182	0.658364	0.676768	0.697217	0.660532	0.653165	0.675501	0.678141	0.638764	0.699801	0.654051	0.624895	0.637016	0.681509	0.675636	0.661951	0.690396	0.682373	0.68649	0.655493	0.663835	0.681137	0.674255	0.332436	0.324185	0.342517	0.319395	0.306922	0.321499	0.289834	0.346125	0.323492	0.303209	0.292659	0.330477	0.278418	0.655927	0.658932
X631066	Poirier et al Normal Lung			X585270	0.712379	0.693577	0.698071	0.700877	0.767404	0.609897	0.740654	0.746987	0.738991	0.715785	0.73472	0.708926	0.706767	0.725782	0.734669	0.663861	0.754612	0.694457	0.666876	0.676295	0.757471	0.75329	0.725435	0.728927	0.742435	0.744347	0.708755	0.715329	0.752821	0.744627	0.190839	0.186207	0.206597	0.180294	0.163639	0.179159	0.153827	0.214556	0.18339	0.170725	0.157323	0.197393	0.143487	0.723453	0.721974
X631078	Poirier et al Normal Lung			X585223	0.68192	0.663637	0.652981	0.648868	0.72475	0.684476	0.677301	0.688093	0.679533	0.683893	0.701872	0.670918	0.666671	0.689247	0.694133	0.636053	0.705593	0.656829	0.633139	0.660729	0.700821	0.679792	0.665369	0.688021	0.685	0.693511	0.662194	0.664557	0.695784	0.689168	0.302239	0.292205	0.312574	0.28787	0.275632	0.291705	0.259443	0.316771	0.293568	0.276284	0.263398	0.299669	0.247729	0.670967	0.676427
X631086	Poirier et al Normal Lung			X585203	0.680218	0.66147	0.673827	0.67229	0.732048	0.598322	0.704267	0.720643	0.708022	0.701291	0.712594	0.693068	0.686157	0.704248	0.710197	0.651671	0.72556	0.665826	0.649185	0.673676	0.730832	0.718363	0.688676	0.711119	0.706128	0.719858	0.69268	0.698347	0.720993	0.730602	0.278858	0.272819	0.293652	0.267064	0.255061	0.269137	0.243649	0.293183	0.272965	0.252405	0.244153	0.280734	0.232712	0.68226	0.683473
X631094	Poirier et al Normal Lung			X585267	0.712912	0.695606	0.6771	0.673256	0.754874	0.617608	0.714812	0.731542	0.718631	0.70359	0.720954	0.702032	0.701061	0.709824	0.720688	0.64174	0.741368	0.659262	0.639705	0.689037	0.745308	0.711258	0.695255	0.707256	0.726023	0.730673	0.679694	0.686433	0.743383	0.736856	0.212804	0.204926	0.228532	0.199665	0.185302	0.199723	0.172251	0.234556	0.204363	0.18951	0.178338	0.213433	0.163226	0.687332	0.688717
X134400	Poirier et al Normal Lung			X585215	0.640078	0.623377	0.611173	0.611217	0.697596	0.57213	0.674421	0.701189	0.687406	0.646983	0.659699	0.655866	0.653562	0.664251	0.667999	0.608415	0.675146	0.618392	0.61188	0.651858	0.708621	0.673126	0.64346	0.653528	0.671064	0.675261	0.640533	0.643969	0.677014	0.714554	0.251998	0.24787	0.261881	0.239284	0.232849	0.242058	0.217451	0.265165	0.245404	0.227551	0.221774	0.249882	0.209266	0.639033	0.639538
X134423	Poirier et al Normal Lung			X585221	0.614129	0.602688	0.60089	0.598508	0.645828	0.625408	0.611049	0.63481	0.625554	0.632607	0.638753	0.604682	0.603765	0.625821	0.622699	0.605795	0.622539	0.59821	0.596558	0.643506	0.626309	0.620606	0.596126	0.633523	0.61757	0.620837	0.612848	0.613205	0.618496	0.629696	0.349936	0.334565	0.357626	0.332398	0.321998	0.338985	0.304998	0.353709	0.339271	0.31842	0.308168	0.34562	0.292033	0.599774	0.603927
X134416	Poirier et al Normal Lung			X113368	0.497483	0.486757	0.536955	0.524895	0.540523	0.524317	0.514647	0.520009	0.508349	0.551725	0.552066	0.529058	0.520617	0.542555	0.534819	0.526295	0.547678	0.521351	0.514628	0.526254	0.527514	0.523287	0.518488	0.571046	0.520061	0.542401	0.524318	0.526703	0.530344	0.523647	0.457643	0.446461	0.468869	0.442203	0.44092	0.44602	0.423711	0.456719	0.44688	0.425313	0.423855	0.449181	0.413878	0.502413	0.507429
[truncated: 83 more columns]

## Sheet: Fig. 1d
Input_Tissue	MeCap_Tissue	Input_cfDNA	MeCap_cfDNA
1.43819	4.63151	2.15052	7.81273
1.50321	4.83813	2.30271	8.90007
1.55353	4.78572	1.61587	7.61925
1.52999	5.32624	1.46554	6.21544
1.34386	3.54731	1.56521	5.96216
1.467	6.1665	1.42624	7.8082
1.69983	5.06043	1.51243	8.14076
1.51113	5.1208	1.30705	3.0825
1.55308	5.005	1.2928	4.49276
1.41979	4.22416	1.30193	3.30608
1.64513	5.10558	1.34336	3.62483
1.47366	5.71985	1.09129	2.68623
1.48746	5.53863	1.91815	2.77977
1.61655	5.16912	1.07009	2.96298
1.64618	5.12678	1.18748	3.06395
1.52507	5.14411	1.25806	3.4967
1.43933	4.49051	1.37325	3.91733
1.56143	5.71484	1.37571	3.78461
1.38991	4.32719	1.37466	4.0737
1.43814	4.4618	1.39437	3.98197
1.41925	4.60092	1.30611	4.13342
1.66417	4.68421	1.36924	3.89284
1.68333	5.48063	1.31751	4.31295
1.45102	3.84673	1.35644	3.52366
1.55309	4.32182	1.39076	4.28466
1.54034	5.25409	1.4578	4.54685
1.54397	4.75821	1.37624	4.57075
1.44002	3.94607	1.33799	4.30731
1.38674	4.72481	1.53156	3.90584
1.42097	4.62656	1.40096	4.48409
1.49793	5.00038	1.41904	4.58016
1.46367	4.48166	1.44845	4.09972
1.49218	4.54786	1.46423	4.65842
1.45945	5.07335	1.51504	4.58154
1.50404	4.50874	1.43368	4.25992
1.62956	4.92989	1.38073	4.84651
1.42313	4.24415	1.40049	5.38889
1.54857	4.76142	1.3119	4.37488
1.32949	4.58725	1.40374	4.52109
1.42045	6.09807	1.44191	5.54294
1.4189	5.36357	1.4073	5.2229
1.6413	4.39319	1.4825	5.27521
1.61419	4.7116	1.46842	3.93388
1.38061	3.62076	1.51828	3.82722
1.57621	4.8607	1.53518	4.08859
1.71285	4.20213	1.47946	3.22504
1.51055	3.96239	1.55534	5.143
1.56202	4.27033	1.4672	4.28793
1.54196	4.47565	1.47744	4.18143
1.5	4.29127	1.30416	3.02611
1.41764	3.64714	1.41517	3.62554
1.60947	4.75623	1.40367	3.88618
1.60926	4.30678	1.42725	4.22389
1.60802	4.2187	1.43745	3.31968
1.37973	4.99382	1.39873	3.90105
1.56788	4.41466	1.42065	3.63414
1.51923	4.72124	1.32907	3.82329
1.3373	6.54688	1.44814	4.91298
1.32382	5.6814	1.3173	5.18959
1.49798	3.85217	1.3215	4.62419
1.56614	3.90756	1.4301	5.69927
1.57089	3.30105	1.40598	5.43533
1.35927	5.68937	1.36712	3.97203
1.50261	4.32153	1.32886	4.17871
1.41766	4.23688	1.27251	3.08889
1.30321	4.49682	1.30763	3.14264
1.33591	4.8351	1.4003	3.29351
1.59367	3.99587	1.49826	4.88123
1.5685	4.55179	1.43023	4.1514
1.31076	4.67091	1.47967	3.18146
1.33055	5.76179	1.41862	3.82668
1.34014	5.14088	1.39885	3.54603
1.33602	4.87474	1.61068	3.80827
1.39536	4.97606	1.62029	3.42398
1.47119	3.77532	1.60766	3.88612
1.33315	5.41074	1.62755	4.13097
1.42646	5.88143	1.38637	4.57356
1.33262	5.16739	1.34539	4.45519
1.4325	5.91947	1.47104	4.7359
1.5312	3.65134	1.49397	4.44063
1.42672	3.92785	1.5409	4.95867
1.32306	4.83827	1.52461	4.77797
1.72047	4.17639	1.28885	5.06118
1.41253	4.82096	1.26272	4.33552
1.59418	4.87031	1.39539	5.83478
1.36855	3.90412	1.37347	4.91398
1.46883	3.92202	1.34307	4.80984
1.63065	4.70108	1.35429	4.60603
1.60269	4.60719	1.29902	4.42925
1.43475	3.95482	1.22587	3.77982
1.56132	4.58377	1.29638	4.89052
1.64293	4.67163	1.24158	4.20694
1.75231	4.42811	1.37629	4.80878
1.57653	4.27721	1.3404	5.42594
1.58393	4.47926	1.32165	5.40062
1.47671	4.2296	1.23368	4.4265
1.47657	4.29011	1.27216	5.05982
1.61486	4.98657	1.29958	6.29381
1.70269	4.70578	1.277	5.16701
1.59455	4.48382	1.27169	5.73176
1.50821	4.1391	1.35038	6.16568
1.5752	4.15968	1.22924	5.19411
1.548	3.98557	1.33252	5.7687
1.52168	4.08227	1.29801	4.81552
1.38823	4.32288	1.35479	4.49284
1.57868	4.63584	1.46747	4.91621
1.49597	3.81535	1.52064	4.80427
1.63821	3.96959	1.5689	4.95363
1.60439	3.83777	1.63479	5.28625
1.5162	3.96102	1.66032	4.93901
		1.58034	4.64631
		1.52579	4.1386
		1.40421	4.54847
		1.46757	5.09305
		1.41651	4.37269
		1.51857	5.14751
		1.37604	4.2497
		1.373	5.10442
		1.38478	4.44854
		1.41985	4.32025
		1.54277	4.52786
		1.62318	4.37419
		1.66122	4.63172
		1.71212	4.227
		1.65918	4.47218
		1.61211	3.99629
		1.55371	3.98483
		1.54179	5.09893
		1.43817	4.84977
		1.55684	4.47711
		1.56938	4.31045
		1.53386	4.39579
		1.55462	4.73494
		1.58822	4.72803
		1.49739	4.92617
		1.36556	4.03827
		1.34754	4.45901
		1.32726	4.14709
		1.42706	3.92002
		1.35913	3.84091
		1.37319	4.32394
		1.46103	4.37241
		1.49384	4.40207
		1.38256	4.32667
		1.44641	4.40369
		1.44586	4.59843
		1.31457	4.05113
		1.41708	4.82807
		1.40818	4.5814
		1.37033	5.47371
		1.33336	5.18037
		1.38732	5.13107
		1.41695	5.41623
		1.40975	4.90438
		1.38643	5.42964
		1.39444	5.2516
		1.38937	5.44693

## Sheet: Fig. 1e
	CDX12_cfDNA	CDX13_cfDNA	CDX17_cfDNA	CDX18_cfDNA	CDX25_cfDNA	CDX29_cfDNA	CDX32_cfDNA	CDX41_cfDNA
CDX12	0.743014	0.542168	0.643846	0.627607	0.559749	0.600858	0.575184	0.728765
CDX13	0.564007	0.715995	0.588711	0.539246	0.515238	0.538566	0.534442	0.664291
CDX17	0.590769	0.555302	0.773403	0.619247	0.604276	0.598427	0.558708	0.709321
CDX18	0.638647	0.546826	0.664372	0.846632	0.634213	0.615957	0.629573	0.670018
CDX25	0.567751	0.523528	0.652232	0.631459	0.731619	0.59191	0.55613	0.64045
CDX29	0.599782	0.521434	0.63436	0.597332	0.57524	0.77009	0.537644	0.684402
CDX32P	0.536059	0.507046	0.565483	0.607291	0.532543	0.524141	0.719835	0.597259
CDX41P	0.650257	0.558437	0.653913	0.638619	0.567562	0.617884	0.580714	0.854892

## Sheet: Fig. 1f
CDX/PDXs vs NT DMRs	SCLC cfDNA vs NCCs DMRs	CDX/PDXs vs NCCs DMRs
chr1:983101-983400	chr1:920101-920400	chr1:915301-915600
chr1:983401-983700	chr1:936301-936600	chr1:929101-929400
chr1:1006801-1007100	chr1:936901-937200	chr1:936301-936600
chr1:1028101-1028400	chr1:971401-971700	chr1:965701-966000
chr1:1034701-1035000	chr1:972301-972600	chr1:978001-978300
chr1:1163101-1163400	chr1:982201-982500	chr1:978301-978600
chr1:1163401-1163700	chr1:982801-983100	chr1:978601-978900
chr1:1163701-1164000	chr1:1014001-1014300	chr1:982201-982500
chr1:1164001-1164300	chr1:1073701-1074000	chr1:982501-982800
chr1:1164301-1164600	chr1:1074001-1074300	chr1:982801-983100
chr1:1164601-1164900	chr1:1143001-1143300	chr1:983101-983400
chr1:1164901-1165200	chr1:1162201-1162500	chr1:997801-998100
chr1:1173901-1174200	chr1:1162801-1163100	chr1:1006801-1007100
chr1:1332001-1332300	chr1:1163101-1163400	chr1:1027801-1028100
chr1:1332301-1332600	chr1:1163401-1163700	chr1:1028101-1028400
chr1:1332601-1332900	chr1:1164001-1164300	chr1:1050601-1050900
chr1:1332901-1333200	chr1:1164301-1164600	chr1:1050901-1051200
chr1:1333201-1333500	chr1:1164601-1164900	chr1:1051201-1051500
chr1:1434001-1434300	chr1:1164901-1165200	chr1:1051501-1051800
chr1:2021401-2021700	chr1:1182601-1182900	chr1:1067701-1068000
chr1:2021701-2022000	chr1:1182901-1183200	chr1:1072201-1072500
chr1:2133601-2133900	chr1:1212901-1213200	chr1:1162501-1162800
chr1:2133901-2134200	chr1:1213501-1213800	chr1:1162801-1163100
chr1:2240701-2241000	chr1:1238701-1239000	chr1:1163101-1163400
chr1:2279101-2279400	chr1:1286101-1286400	chr1:1163401-1163700
chr1:2314201-2314500	chr1:1291201-1291500	chr1:1163701-1164000
chr1:2335801-2336100	chr1:1291501-1291800	chr1:1164001-1164300
chr1:2344201-2344500	chr1:1291801-1292100	chr1:1164301-1164600
chr1:2378401-2378700	chr1:1309501-1309800	chr1:1164601-1164900
chr1:2406601-2406900	chr1:1331401-1331700	chr1:1164901-1165200
chr1:2789401-2789700	chr1:1331701-1332000	chr1:1173901-1174200
chr1:2789701-2790000	chr1:1332301-1332600	chr1:1174201-1174500
chr1:2790001-2790300	chr1:1332601-1332900	chr1:1182301-1182600
chr1:2866201-2866500	chr1:1332901-1333200	chr1:1182601-1182900
chr1:2917201-2917500	chr1:1333201-1333500	chr1:1182901-1183200
chr1:2921701-2922000	chr1:1371301-1371600	chr1:1183201-1183500
chr1:2949301-2949600	chr1:1437001-1437300	chr1:1210201-1210500
chr1:2982601-2982900	chr1:1629001-1629300	chr1:1212601-1212900
chr1:3027901-3028200	chr1:1629301-1629600	chr1:1212901-1213200
chr1:3030001-3030300	chr1:1948201-1948500	chr1:1213201-1213500
chr1:3070801-3071100	chr1:1989301-1989600	chr1:1213501-1213800
chr1:3071101-3071400	chr1:2051401-2051700	chr1:1243801-1244100
chr1:3073501-3073800	chr1:2148601-2148900	chr1:1286101-1286400
chr1:3073801-3074100	chr1:2148901-2149200	chr1:1291201-1291500
chr1:3135601-3135900	chr1:2193601-2193900	chr1:1291501-1291800
chr1:3494401-3494700	chr1:2300401-2300700	chr1:1291801-1292100
chr1:3514201-3514500	chr1:2300701-2301000	chr1:1309501-1309800
chr1:3514501-3514800	chr1:2301001-2301300	chr1:1331401-1331700
chr1:3650401-3650700	chr1:2322601-2322900	chr1:1331701-1332000
chr1:3650701-3651000	chr1:2335801-2336100	chr1:1332001-1332300
chr1:3651001-3651300	chr1:2336101-2336400	chr1:1332301-1332600
chr1:3651301-3651600	chr1:2378401-2378700	chr1:1332601-1332900
chr1:3651601-3651900	chr1:2433901-2434200	chr1:1332901-1333200
chr1:3684001-3684300	chr1:2459701-2460000	chr1:1333201-1333500
chr1:3697801-3698100	chr1:2504701-2505000	chr1:1333501-1333800
chr1:3707701-3708000	chr1:2605801-2606100	chr1:1371301-1371600
chr1:3708901-3709200	chr1:2606101-2606400	chr1:1371601-1371900
chr1:3732601-3732900	chr1:2759701-2760000	chr1:1420801-1421100
chr1:3909901-3910200	chr1:2789701-2790000	chr1:1434001-1434300
chr1:4161301-4161600	chr1:2790001-2790300	chr1:1437001-1437300
chr1:5717701-5718000	chr1:2808601-2808900	chr1:1440301-1440600
chr1:5847001-5847300	chr1:2809201-2809500	chr1:1460401-1460700
chr1:5847301-5847600	chr1:2814601-2814900	chr1:1472701-1473000
chr1:5850001-5850300	chr1:2879701-2880000	chr1:1629001-1629300
chr1:6051601-6051900	chr1:2931001-2931300	chr1:1629301-1629600
chr1:6111301-6111600	chr1:2949901-2950200	chr1:1669801-1670100
chr1:6111601-6111900	chr1:2980201-2980500	chr1:1677901-1678200
chr1:6208501-6208800	chr1:3031501-3031800	chr1:1840201-1840500
chr1:6208801-6209100	chr1:3070801-3071100	chr1:1930201-1930500
chr1:6209101-6209400	chr1:3071101-3071400	chr1:1965001-1965300
chr1:6241501-6241800	chr1:3073501-3073800	chr1:1974001-1974300
chr1:6420601-6420900	chr1:3073801-3074100	chr1:1983301-1983600
chr1:6420901-6421200	chr1:3135601-3135900	chr1:2051401-2051700
chr1:6441001-6441300	chr1:3155101-3155400	chr1:2073601-2073900
chr1:6453901-6454200	chr1:3155401-3155700	chr1:2127001-2127300
chr1:6454201-6454500	chr1:3183601-3183900	chr1:2135101-2135400
chr1:6454501-6454800	chr1:3184201-3184500	chr1:2148601-2148900
chr1:6454801-6455100	chr1:3219001-3219300	chr1:2148901-2149200
chr1:6455101-6455400	chr1:3219301-3219600	chr1:2193601-2193900
chr1:6455401-6455700	chr1:3219601-3219900	chr1:2240701-2241000
chr1:6455701-6456000	chr1:3247201-3247500	chr1:2245801-2246100
chr1:6456001-6456300	chr1:3247501-3247800	chr1:2279101-2279400
chr1:6459901-6460200	chr1:3313201-3313500	chr1:2290501-2290800
chr1:6460201-6460500	chr1:3359701-3360000	chr1:2300401-2300700
chr1:6460501-6460800	chr1:3435601-3435900	chr1:2300701-2301000
chr1:6473101-6473400	chr1:3494101-3494400	chr1:2301001-2301300
chr1:8217001-8217300	chr1:3494401-3494700	chr1:2301301-2301600
chr1:8217301-8217600	chr1:3505201-3505500	chr1:2313901-2314200
chr1:9183301-9183600	chr1:3577501-3577800	chr1:2319301-2319600
chr1:9279601-9279900	chr1:3650401-3650700	chr1:2322901-2323200
chr1:10530301-10530600	chr1:3650701-3651000	chr1:2329201-2329500
chr1:10809001-10809300	chr1:3651001-3651300	chr1:2335801-2336100
chr1:10960501-10960800	chr1:3651301-3651600	chr1:2336101-2336400
chr1:11790601-11790900	chr1:3690301-3690600	chr1:2349901-2350200
chr1:12191701-12192000	chr1:3698701-3699000	chr1:2376301-2376600
chr1:13583101-13583400	chr1:3717901-3718200	chr1:2378401-2378700
chr1:15261301-15261600	chr1:4585201-4585500	chr1:2378701-2379000
chr1:15949501-15949800	chr1:4701301-4701600	chr1:2385001-2385300
chr1:15949801-15950100	chr1:4784701-4785000	chr1:2406601-2406900
chr1:16162501-16162800	chr1:5109901-5110200	chr1:2433901-2434200
chr1:16226701-16227000	chr1:5667901-5668200	chr1:2445901-2446200
chr1:16227001-16227300	chr1:5717701-5718000	chr1:2456401-2456700
chr1:16227301-16227600	chr1:5740801-5741100	chr1:2492101-2492400
chr1:16227601-16227900	chr1:5847301-5847600	chr1:2501101-2501400
chr1:16227901-16228200	chr1:6027301-6027600	chr1:2504101-2504400
chr1:16228201-16228500	chr1:6028501-6028800	chr1:2549401-2549700
chr1:16520401-16520700	chr1:6208801-6209100	chr1:2606101-2606400
chr1:16520701-16521000	chr1:6209101-6209400	chr1:2789401-2789700
chr1:16521001-16521300	chr1:6241201-6241500	chr1:2789701-2790000
chr1:16521301-16521600	chr1:6241501-6241800	chr1:2790001-2790300
chr1:16534801-16535100	chr1:6420901-6421200	chr1:2800501-2800800
chr1:16535101-16535400	chr1:6453901-6454200	chr1:2815801-2816100
chr1:16535401-16535700	chr1:6454201-6454500	chr1:2855401-2855700
chr1:16647301-16647600	chr1:6454501-6454800	chr1:2866201-2866500
chr1:16647601-16647900	chr1:6454801-6455100	chr1:2866501-2866800
chr1:16647901-16648200	chr1:6455101-6455400	chr1:2876101-2876400
chr1:16648201-16648500	chr1:6455401-6455700	chr1:2906701-2907000
chr1:16692001-16692300	chr1:6455701-6456000	chr1:2911501-2911800
chr1:16692301-16692600	chr1:6456001-6456300	chr1:2928601-2928900
chr1:16692601-16692900	chr1:6459901-6460200	chr1:2931001-2931300
chr1:16692901-16693200	chr1:6474601-6474900	chr1:2932801-2933100
chr1:16693201-16693500	chr1:7251001-7251300	chr1:2943001-2943300
chr1:16693501-16693800	chr1:7632001-7632300	chr1:2980201-2980500
chr1:16693801-16694100	chr1:8068501-8068800	chr1:2982601-2982900
chr1:16694101-16694400	chr1:9654001-9654300	chr1:3022201-3022500
chr1:16759201-16759500	chr1:10530301-10530600	chr1:3027901-3028200
chr1:16759501-16759800	chr1:10638601-10638900	chr1:3030001-3030300
chr1:16759801-16760100	chr1:10638901-10639200	chr1:3031801-3032100
chr1:16872601-16872900	chr1:10701001-10701300	chr1:3070801-3071100
chr1:16889101-16889400	chr1:10787401-10787700	chr1:3071101-3071400
chr1:16889401-16889700	chr1:10905001-10905300	chr1:3073501-3073800
chr1:16889701-16890000	chr1:10960501-10960800	chr1:3073801-3074100
chr1:16948201-16948500	chr1:12194701-12195000	chr1:3074101-3074400
chr1:16971301-16971600	chr1:13582801-13583100	chr1:3105601-3105900
chr1:16971601-16971900	chr1:13583101-13583400	chr1:3115801-3116100
chr1:17149201-17149500	chr1:13701001-13701300	chr1:3135601-3135900
chr1:17149501-17149800	chr1:14884801-14885100	chr1:3145801-3146100
chr1:17419801-17420100	chr1:14930101-14930400	chr1:3155101-3155400
chr1:18196801-18197100	chr1:15177601-15177900	chr1:3183601-3183900
chr1:19273801-19274100	chr1:15181501-15181800	chr1:3183901-3184200
chr1:19274101-19274400	chr1:15261301-15261600	chr1:3184201-3184500
chr1:19274401-19274700	chr1:15329101-15329400	chr1:3188401-3188700
chr1:19665901-19666200	chr1:15345901-15346200	chr1:3190501-3190800
chr1:20473201-20473500	chr1:15837001-15837300	chr1:3247201-3247500
chr1:21608101-21608400	chr1:15837301-15837600	chr1:3247501-3247800
chr1:22953601-22953900	chr1:15837601-15837900	chr1:3267901-3268200
chr1:22953901-22954200	chr1:15949801-15950100	chr1:3268201-3268500
chr1:24930901-24931200	chr1:16162501-16162800	chr1:3293701-3294000
chr1:27360301-27360600	chr1:16227001-16227300	chr1:3359701-3360000
chr1:27634801-27635100	chr1:16227301-16227600	chr1:3360001-3360300
chr1:27635101-27635400	chr1:16227601-16227900	chr1:3364801-3365100
chr1:29478001-29478300	chr1:16227901-16228200	chr1:3402601-3402900
chr1:29478301-29478600	chr1:16278601-16278900	chr1:3402901-3403200
chr1:29478601-29478900	chr1:16409701-16410000	chr1:3403801-3404100
chr1:30342601-30342900	chr1:16520401-16520700	chr1:3404101-3404400
chr1:31772101-31772400	chr1:16521001-16521300	chr1:3411601-3411900
chr1:31772401-31772700	chr1:16647601-16647900	chr1:3415501-3415800
chr1:31944301-31944600	chr1:16647901-16648200	chr1:3425401-3425700
chr1:31944601-31944900	chr1:16692301-16692600	chr1:3494401-3494700
chr1:31944901-31945200	chr1:16692901-16693200	chr1:3505201-3505500
chr1:31945201-31945500	chr1:16693201-16693500	chr1:3514501-3514800
chr1:32239801-32240100	chr1:16693501-16693800	chr1:3583801-3584100
chr1:32926201-32926500	chr1:16759201-16759500	chr1:3609301-3609600
chr1:33306601-33306900	chr1:16889101-16889400	chr1:3650401-3650700
chr1:33306901-33307200	chr1:16889401-16889700	chr1:3650701-3651000
chr1:33307201-33307500	chr1:16889701-16890000	chr1:3651001-3651300
chr1:34176601-34176900	chr1:17149501-17149800	chr1:3651301-3651600
chr1:34176901-34177200	chr1:17618401-17618700	chr1:3651601-3651900
chr1:34177201-34177500	chr1:19273801-19274100	chr1:3671401-3671700
chr1:34924801-34925100	chr1:19274101-19274400	chr1:3690301-3690600
chr1:35120701-35121000	chr1:19274401-19274700	chr1:3697801-3698100
chr1:35577001-35577300	chr1:20473501-20473800	chr1:3698401-3698700
chr1:35577301-35577600	chr1:21325801-21326100	chr1:3708601-3708900
chr1:35577601-35577900	chr1:21573601-21573900	chr1:3708901-3709200
chr1:36482101-36482400	chr1:21609901-21610200	chr1:3717901-3718200
chr1:36669601-36669900	chr1:21610201-21610500	chr1:3768901-3769200
chr1:37318501-37318800	chr1:21823801-21824100	chr1:3880801-3881100
chr1:37327801-37328100	chr1:21874801-21875100	chr1:3909901-3910200
chr1:37475401-37475700	chr1:21904201-21904500	chr1:3943201-3943500
chr1:37475701-37476000	chr1:22583101-22583400	chr1:3955201-3955500
chr1:37483801-37484100	chr1:22607101-22607400	chr1:3999601-3999900
chr1:37735201-37735500	chr1:22751101-22751400	chr1:3999901-4000200
chr1:38817901-38818200	chr1:22953601-22953900	chr1:4161301-4161600
chr1:39770401-39770700	chr1:23928301-23928600	chr1:4527601-4527900
chr1:39771001-39771300	chr1:24861901-24862200	chr1:4585201-4585500
chr1:39771301-39771600	chr1:24862201-24862500	chr1:4726801-4727100
chr1:40132801-40133100	chr1:25711501-25711800	chr1:5668201-5668500
chr1:40311301-40311600	chr1:26542201-26542500	chr1:5717701-5718000
chr1:40818001-40818300	chr1:26545801-26546100	chr1:5740801-5741100
chr1:40818301-40818600	chr1:26863201-26863500	chr1:5847301-5847600
chr1:40818601-40818900	chr1:26863501-26863800	chr1:5850001-5850300
chr1:40884001-40884300	chr1:27350101-27350400	chr1:5975701-5976000
chr1:41383201-41383500	chr1:27360301-27360600	chr1:6003001-6003300
chr1:41383501-41383800	chr1:27360601-27360900	chr1:6027001-6027300
chr1:41739001-41739300	chr1:27360901-27361200	chr1:6027301-6027600
chr1:43119901-43120200	chr1:27361201-27361500	chr1:6028201-6028500
chr1:43120201-43120500	chr1:27635101-27635400	chr1:6028501-6028800
chr1:44408101-44408400	chr1:28749301-28749600	chr1:6111601-6111900
chr1:46456201-46456500	chr1:29259301-29259600	chr1:6154801-6155100
chr1:46474501-46474800	chr1:29260201-29260500	chr1:6208501-6208800
chr1:46491001-46491300	chr1:29260501-29260800	chr1:6208801-6209100
chr1:46491301-46491600	chr1:29260801-29261100	chr1:6209101-6209400
chr1:46543801-46544100	chr1:29478001-29478300	chr1:6241501-6241800
chr1:46544101-46544400	chr1:29478301-29478600	chr1:6420601-6420900
chr1:47229001-47229300	chr1:29478601-29478900	chr1:6420901-6421200
chr1:47229301-47229600	chr1:30034201-30034500	chr1:6441001-6441300
chr1:47230501-47230800	chr1:30342301-30342600	chr1:6453901-6454200
chr1:47230801-47231100	chr1:30342601-30342900	chr1:6454201-6454500
chr1:47235301-47235600	chr1:30757501-30757800	chr1:6454501-6454800
chr1:47434201-47434500	chr1:31577101-31577400	chr1:6454801-6455100
chr1:47434501-47434800	chr1:31771801-31772100	chr1:6455101-6455400
chr1:47439001-47439300	chr1:31772101-31772400	chr1:6455401-6455700
chr1:47439301-47439600	chr1:31772401-31772700	chr1:6455701-6456000
chr1:47439601-47439900	chr1:31852201-31852500	chr1:6456001-6456300
chr1:47443501-47443800	chr1:31944901-31945200	chr1:6459901-6460200
chr1:47443801-47444100	chr1:31945201-31945500	chr1:6460201-6460500
chr1:47444101-47444400	chr1:32205001-32205300	chr1:6460501-6460800
chr1:47444401-47444700	chr1:32926201-32926500	chr1:6474601-6474900
chr1:47444701-47445000	chr1:33306601-33306900	chr1:6477301-6477600
chr1:47445001-47445300	chr1:33306901-33307200	chr1:6591301-6591600
chr1:47445301-47445600	chr1:34176601-34176900	chr1:6599401-6599700
chr1:47446201-47446500	chr1:34176901-34177200	chr1:6715801-6716100
chr1:47984101-47984400	chr1:34177201-34177500	chr1:6962101-6962400
chr1:50047801-50048100	chr1:34924801-34925100	chr1:6969301-6969600
chr1:50048101-50048400	chr1:35120701-35121000	chr1:7251001-7251300
chr1:50048401-50048700	chr1:35576701-35577000	chr1:7457701-7458000
chr1:50415001-50415300	chr1:35577001-35577300	chr1:7458001-7458300
chr1:50415301-50415600	chr1:35577301-35577600	chr1:7632001-7632300
chr1:50415601-50415900	chr1:35577601-35577900	chr1:7632301-7632600
chr1:50415901-50416200	chr1:36241201-36241500	chr1:7650901-7651200
chr1:50416201-50416500	chr1:36322501-36322800	chr1:7784701-7785000
chr1:50416501-50416800	chr1:36378601-36378900	chr1:7952101-7952400
chr1:50417101-50417400	chr1:36482101-36482400	chr1:8217001-8217300
chr1:50417401-50417700	chr1:36669601-36669900	chr1:8217301-8217600
chr1:50417701-50418000	chr1:37318501-37318800	chr1:9266101-9266400
chr1:50418301-50418600	chr1:37481701-37482000	chr1:9279301-9279600
chr1:50418601-50418900	chr1:37735201-37735500	chr1:9279601-9279900
chr1:50418901-50419200	chr1:37735501-37735800	chr1:9362401-9362700
chr1:50419201-50419500	chr1:38134201-38134500	chr1:9397801-9398100
chr1:50419501-50419800	chr1:38134501-38134800	chr1:9850801-9851100
chr1:50420401-50420700	chr1:38136001-38136300	chr1:10147801-10148100
chr1:50420701-50421000	chr1:39509401-39509700	chr1:10148101-10148400
chr1:50421001-50421300	chr1:39509701-39510000	chr1:10414801-10415100
chr1:50421301-50421600	chr1:39512701-39513000	chr1:10530301-10530600
chr1:50421601-50421900	chr1:39514801-39515100	chr1:10638001-10638300
chr1:50424901-50425200	chr1:39515701-39516000	chr1:10638301-10638600
chr1:50425501-50425800	chr1:39683701-39684000	chr1:10638601-10638900
chr1:50426701-50427000	chr1:39684001-39684300	chr1:10638901-10639200
chr1:50427001-50427300	chr1:39770401-39770700	chr1:10646101-10646400
chr1:50427301-50427600	chr1:39771001-39771300	chr1:10668001-10668300
chr1:50427601-50427900	chr1:39771301-39771600	chr1:10725301-10725600
chr1:50427901-50428200	chr1:39776401-39776700	chr1:10779301-10779600
chr1:54695401-54695700	chr1:39926401-39926700	chr1:10787401-10787700
chr1:54996901-54997200	chr1:40818001-40818300	chr1:10861201-10861500
chr1:54997201-54997500	chr1:40884001-40884300	chr1:10890001-10890300
chr1:55063501-55063800	chr1:40884301-40884600	chr1:10905001-10905300
chr1:58814701-58815000	chr1:41383501-41383800	chr1:10960501-10960800
chr1:58815301-58815600	chr1:41727301-41727600	chr1:11058601-11058900
chr1:60073501-60073800	chr1:41727601-41727900	chr1:11058901-11059200
chr1:60073801-60074100	chr1:42040201-42040500	chr1:11730001-11730300
chr1:62194501-62194800	chr1:43348501-43348800	chr1:11814901-11815200
chr1:62194801-62195100	chr1:43348801-43349100	chr1:12191401-12191700
chr1:62195101-62195400	chr1:43349401-43349700	chr1:12191701-12192000
chr1:62195401-62195700	chr1:43982701-43983000	chr1:12194701-12195000
chr1:62195701-62196000	chr1:44238001-44238300	chr1:13484101-13484400
chr1:63316501-63316800	chr1:44238301-44238600	chr1:13582801-13583100
chr1:63319501-63319800	chr1:44408101-44408400	chr1:13583101-13583400
chr1:63319801-63320100	chr1:44409001-44409300	chr1:13701001-13701300
chr1:63320101-63320400	chr1:44640601-44640900	chr1:14569201-14569500
chr1:63320401-63320700	chr1:44664901-44665200	chr1:14776801-14777100
chr1:63321001-63321300	chr1:45765601-45765900	chr1:14884801-14885100
chr1:63321301-63321600	chr1:46491001-46491300	chr1:15007801-15008100
chr1:63321601-63321900	chr1:46491301-46491600	chr1:15177901-15178200
chr1:63326101-63326400	chr1:46491901-46492200	chr1:15261301-15261600
chr1:63326701-63327000	chr1:46493701-46494000	chr1:15327001-15327300
chr1:63329701-63330000	chr1:46544401-46544700	chr1:15329101-15329400
chr1:63330001-63330300	chr1:47229001-47229300	chr1:15345601-15345900
chr1:63330301-63330600	chr1:47229301-47229600	chr1:15345901-15346200
chr1:65001301-65001600	chr1:47230801-47231100	chr1:15735901-15736200
chr1:66752101-66752400	chr1:47232301-47232600	chr1:15736201-15736500
chr1:66752401-66752700	chr1:47235301-47235600	chr1:15836701-15837000
chr1:66752701-66753000	chr1:47433001-47433300	chr1:15837001-15837300
chr1:67134601-67134900	chr1:47433301-47433600	chr1:15837301-15837600
chr1:75124501-75124800	chr1:47433901-47434200	chr1:15837601-15837900
chr1:75130201-75130500	chr1:47434201-47434500	chr1:15949501-15949800
chr1:75137101-75137400	chr1:47434501-47434800	chr1:15949801-15950100
chr1:79006501-79006800	chr1:47439001-47439300	chr1:15951301-15951600
chr1:79131001-79131300	chr1:47439301-47439600	chr1:15952501-15952800
chr1:86755501-86755800	chr1:47439601-47439900	chr1:16162201-16162500
chr1:87132301-87132600	chr1:47443801-47444100	chr1:16162501-16162800
chr1:90712201-90712500	chr1:47444101-47444400	chr1:16173001-16173300
chr1:90717601-90717900	chr1:47444401-47444700	chr1:16227001-16227300
chr1:90719401-90719700	chr1:47444701-47445000	chr1:16227301-16227600
chr1:90719701-90720000	chr1:47445001-47445300	chr1:16227601-16227900
chr1:90720001-90720300	chr1:47445301-47445600	chr1:16227901-16228200
chr1:90723301-90723600	chr1:47446201-47446500	chr1:16228201-16228500
chr1:90723601-90723900	chr1:47984101-47984400	chr1:16278901-16279200
chr1:90724801-90725100	chr1:47984401-47984700	chr1:16520401-16520700
chr1:90726601-90726900	chr1:50047801-50048100	chr1:16520701-16521000
chr1:90726901-90727200	chr1:50048101-50048400	chr1:16521001-16521300
chr1:90727201-90727500	chr1:50048401-50048700	chr1:16624201-16624500
chr1:90729301-90729600	chr1:50415001-50415300	chr1:16647301-16647600
chr1:90729601-90729900	chr1:50415301-50415600	chr1:16647601-16647900
chr1:90730501-90730800	chr1:50415601-50415900	chr1:16647901-16648200
chr1:90834601-90834900	chr1:50415901-50416200	chr1:16692901-16693200
chr1:90835501-90835800	chr1:50416201-50416500	chr1:16693201-16693500
chr1:90835801-90836100	chr1:50417401-50417700	chr1:16693501-16693800
chr1:90836101-90836400	chr1:50417701-50418000	chr1:16707001-16707300
chr1:94511701-94512000	chr1:50418001-50418300	chr1:16759201-16759500
chr1:96806101-96806400	chr1:50418601-50418900	chr1:16759501-16759800
chr1:104217301-104217600	chr1:50418901-50419200	chr1:16759801-16760100
chr1:106080901-106081200	chr1:50419201-50419500	chr1:16889101-16889400
chr1:109296901-109297200	chr1:50419501-50419800	chr1:16889401-16889700
chr1:109630201-109630500	chr1:50419801-50420100	chr1:16889701-16890000
chr1:109711801-109712100	chr1:50420101-50420400	chr1:16948201-16948500
chr1:109712101-109712400	chr1:50420401-50420700	chr1:16971301-16971600
chr1:110067601-110067900	chr1:50420701-50421000	chr1:17148901-17149200
chr1:110067901-110068200	chr1:50421001-50421300	chr1:17149501-17149800
chr1:110068201-110068500	chr1:50421301-50421600	chr1:17618101-17618400
chr1:110068501-110068800	chr1:50424901-50425200	chr1:17618401-17618700
chr1:110068801-110069100	chr1:50425501-50425800	chr1:17718301-17718600
chr1:110069101-110069400	chr1:50425801-50426100	chr1:18196801-18197100
chr1:110069401-110069700	chr1:50426701-50427000	chr1:18728101-18728400
chr1:110069701-110070000	chr1:50427001-50427300	chr1:18908401-18908700
chr1:110083801-110084100	chr1:50427301-50427600	chr1:19273801-19274100
chr1:110084101-110084400	chr1:50427901-50428200	chr1:19274101-19274400
chr1:110130301-110130600	chr1:50430301-50430600	chr1:19274401-19274700
chr1:110130601-110130900	chr1:54096301-54096600	chr1:19324201-19324500
chr1:111270901-111271200	chr1:54122401-54122700	chr1:19324501-19324800
chr1:115564201-115564500	chr1:54342901-54343200	chr1:19371301-19371600
chr1:116167501-116167800	chr1:54996901-54997200	chr1:19665901-19666200
chr1:116167801-116168100	chr1:54997201-54997500	chr1:19814701-19815000
chr1:118979101-118979400	chr1:59146501-59146800	chr1:20473201-20473500
chr1:118979701-118980000	chr1:60073501-60073800	chr1:20580901-20581200
chr1:118983301-118983600	chr1:60073801-60074100	chr1:20970001-20970300
chr1:118983601-118983900	chr1:61054201-61054500	chr1:21325801-21326100
chr1:118983901-118984200	chr1:62194801-62195100	chr1:21573601-21573900
chr1:118984201-118984500	chr1:62195401-62195700	chr1:21609901-21610200
chr1:118984501-118984800	chr1:62195701-62196000	chr1:21610201-21610500
chr1:118984801-118985100	chr1:62196001-62196300	chr1:21772201-21772500
chr1:118985101-118985400	chr1:63316501-63316800	chr1:21823501-21823800
chr1:118985401-118985700	chr1:63318901-63319200	chr1:21823801-21824100
chr1:118988701-118989000	chr1:63319201-63319500	chr1:21824401-21824700
chr1:118989001-118989300	chr1:63319501-63319800	chr1:21868801-21869100
chr1:118989301-118989600	chr1:63319801-63320100	chr1:21869401-21869700
chr1:118990201-118990500	chr1:63320101-63320400	chr1:22159801-22160100
chr1:118992301-118992600	chr1:63320401-63320700	chr1:22600801-22601100
chr1:118992601-118992900	chr1:63320701-63321000	chr1:22607101-22607400
chr1:118992901-118993200	chr1:63321001-63321300	chr1:22751101-22751400
chr1:118993201-118993500	chr1:63321301-63321600	chr1:22885201-22885500
chr1:119000401-119000700	chr1:63321601-63321900	chr1:22953601-22953900
chr1:119000701-119001000	chr1:63326101-63326400	chr1:22953901-22954200
chr1:119006101-119006400	chr1:63326701-63327000	chr1:23648101-23648400
chr1:119006401-119006700	chr1:63329401-63329700	chr1:24823501-24823800
chr1:119006701-119007000	chr1:63329701-63330000	chr1:24872101-24872400
chr1:119007001-119007300	chr1:63330001-63330300	chr1:24942901-24943200
chr1:119007301-119007600	chr1:63330301-63330600	chr1:25033801-25034100
chr1:119007601-119007900	chr1:64759801-64760100	chr1:25034101-25034400
chr1:119007901-119008200	chr1:65001301-65001600	chr1:25106701-25107000
chr1:119008201-119008500	chr1:66752101-66752400	chr1:25711501-25711800
chr1:119008501-119008800	chr1:66752401-66752700	chr1:26120701-26121000
chr1:125064601-125064900	chr1:66752701-66753000	chr1:26542201-26542500
chr1:125065201-125065500	chr1:67134601-67134900	chr1:26545801-26546100
chr1:143574901-143575200	chr1:67134901-67135200	chr1:26863201-26863500
chr1:143575201-143575500	chr1:67635601-67635900	chr1:26863501-26863800
chr1:143643001-143643300	chr1:75124501-75124800	chr1:27113701-27114000
chr1:143843101-143843400	chr1:75130201-75130500	chr1:27114001-27114300
chr1:145872001-145872300	chr1:75137101-75137400	chr1:27349801-27350100
chr1:146019001-146019300	chr1:79006501-79006800	chr1:27350101-27350400
chr1:147072601-147072900	chr1:79006801-79007100	chr1:27360301-27360600
chr1:147073201-147073500	chr1:85578001-85578300	chr1:27360601-27360900
chr1:147077101-147077400	chr1:85616101-85616400	chr1:27360901-27361200
chr1:147077701-147078000	chr1:87132301-87132600	chr1:27361201-27361500
chr1:147078301-147078600	chr1:87132601-87132900	chr1:27403201-27403500
chr1:147078601-147078900	chr1:87151201-87151500	chr1:27403501-27403800
chr1:147078901-147079200	chr1:87151801-87152100	chr1:27634801-27635100
chr1:147079201-147079500	chr1:87179101-87179400	chr1:27635101-27635400
chr1:147079501-147079800	chr1:87202801-87203100	chr1:27686701-27687000
chr1:147080701-147081000	chr1:89127601-89127900	chr1:28667101-28667400
chr1:147204901-147205200	chr1:89197801-89198100	chr1:28749001-28749300
chr1:148354501-148354800	chr1:90711601-90711900	chr1:28749301-28749600
chr1:149746801-149747100	chr1:90712501-90712800	chr1:29134201-29134500
chr1:150719701-150720000	chr1:90714601-90714900	chr1:29134501-29134800
chr1:151704001-151704300	chr1:90716701-90717000	chr1:29259301-29259600
chr1:151837801-151838100	chr1:90717601-90717900	chr1:29259601-29259900
chr1:151838101-151838400	chr1:90719401-90719700	chr1:29260201-29260500
chr1:151838401-151838700	chr1:90719701-90720000	chr1:29260501-29260800
chr1:151838701-151839000	chr1:90720001-90720300	chr1:29260801-29261100
chr1:151839001-151839300	chr1:90723301-90723600	chr1:29283601-29283900
chr1:152080501-152080800	chr1:90724201-90724500	chr1:29478001-29478300
chr1:152081101-152081400	chr1:90724801-90725100	chr1:29478301-29478600
chr1:152107501-152107800	chr1:90726001-90726300	chr1:29478601-29478900
chr1:152107801-152108100	chr1:90726601-90726900	chr1:30342301-30342600
chr1:152108101-152108400	chr1:90726901-90727200	chr1:30342601-30342900
chr1:152108401-152108700	chr1:90727201-90727500	chr1:30342901-30343200
chr1:152108701-152109000	chr1:90729301-90729600	chr1:30757201-30757500
chr1:152109001-152109300	chr1:90729601-90729900	chr1:30757501-30757800
chr1:152189101-152189400	chr1:90730201-90730500	chr1:31577101-31577400
chr1:152220601-152220900	chr1:90730501-90730800	chr1:31771801-31772100
chr1:153465901-153466200	chr1:90835201-90835500	chr1:31772101-31772400
chr1:153697801-153698100	chr1:90835501-90835800	chr1:31944001-31944300
chr1:154342801-154343100	chr1:90835801-90836100	chr1:31944301-31944600
chr1:154502701-154503000	chr1:90836101-90836400	chr1:31944601-31944900
chr1:154879201-154879500	chr1:90841201-90841500	chr1:31944901-31945200
chr1:155125801-155126100	chr1:92743201-92743500	chr1:31945201-31945500
chr1:156387901-156388200	chr1:94327501-94327800	chr1:32205001-32205300
chr1:156435601-156435900	chr1:100047301-100047600	chr1:32239801-32240100
chr1:156646801-156647100	chr1:106080901-106081200	chr1:32349901-32350200
chr1:156844501-156844800	chr1:108646501-108646800	chr1:32925901-32926200
chr1:156844801-156845100	chr1:109712101-109712400	chr1:32926201-32926500
chr1:156845101-156845400	chr1:110067601-110067900	chr1:33306301-33306600
chr1:156845701-156846000	chr1:110067901-110068200	chr1:33306601-33306900
chr1:156846001-156846300	chr1:110068201-110068500	chr1:33306901-33307200
chr1:156848701-156849000	chr1:110068501-110068800	chr1:34176601-34176900
chr1:156849001-156849300	chr1:110068801-110069100	chr1:34176901-34177200
chr1:156849301-156849600	chr1:110069101-110069400	chr1:34177201-34177500
chr1:156876301-156876600	chr1:110069401-110069700	chr1:34924801-34925100
chr1:156893101-156893400	chr1:110070001-110070300	chr1:35120701-35121000
chr1:156893701-156894000	chr1:110083801-110084100	chr1:35412001-35412300
chr1:156907801-156908100	chr1:110084101-110084400	chr1:35576701-35577000
chr1:156908101-156908400	chr1:110151601-110151900	chr1:35577001-35577300
chr1:157194901-157195200	chr1:110494501-110494800	chr1:35577301-35577600
chr1:157925401-157925700	chr1:111270601-111270900	chr1:35577601-35577900
chr1:157925701-157926000	chr1:111270901-111271200	chr1:36320401-36320700
chr1:158320201-158320500	chr1:111271201-111271500	chr1:36320701-36321000
chr1:158349001-158349300	chr1:111473701-111474000	chr1:36321301-36321600
chr1:158349301-158349600	chr1:111655501-111655800	chr1:36322501-36322800
chr1:158373301-158373600	chr1:115564201-115564500	chr1:36378601-36378900
chr1:158742001-158742300	chr1:116642701-116643000	chr1:36482101-36482400
chr1:158808001-158808300	chr1:118979101-118979400	chr1:36669601-36669900
chr1:158808301-158808600	chr1:118979701-118980000	chr1:36927601-36927900
chr1:158886301-158886600	chr1:118980001-118980300	chr1:37318501-37318800
chr1:158937601-158937900	chr1:118983001-118983300	chr1:37481401-37481700
chr1:159494701-159495000	chr1:118983301-118983600	chr1:37481701-37482000
chr1:159709201-159709500	chr1:118983601-118983900	chr1:37557001-37557300
chr1:165117301-165117600	chr1:118983901-118984200	chr1:37735201-37735500
chr1:165353701-165354000	chr1:118984201-118984500	chr1:37995901-37996200
chr1:165354001-165354300	chr1:118984501-118984800	chr1:38133601-38133900
chr1:165354301-165354600	chr1:118984801-118985100	chr1:38134201-38134500
chr1:165354901-165355200	chr1:118985401-118985700	chr1:38134501-38134800
chr1:165355201-165355500	chr1:118988701-118989000	chr1:38136001-38136300
chr1:165356701-165357000	chr1:118989001-118989300	chr1:38136301-38136600
chr1:165357001-165357300	chr1:118989301-118989600	chr1:38817901-38818200
chr1:166796701-166797000	chr1:118992301-118992600	chr1:39509401-39509700
chr1:166920601-166920900	chr1:118992601-118992900	chr1:39509701-39510000
chr1:166920901-166921200	chr1:118992901-118993200	chr1:39512701-39513000
chr1:168354301-168354600	chr1:118993201-118993500	chr1:39514801-39515100
chr1:170094601-170094900	chr1:119000401-119000700	chr1:39632701-39633000
chr1:170660401-170660700	chr1:119000701-119001000	chr1:39633001-39633300
chr1:171373501-171373800	chr1:119006101-119006400	chr1:39633301-39633600
chr1:171373801-171374100	chr1:119006401-119006700	chr1:39683701-39684000
chr1:178486801-178487100	chr1:119006701-119007000	chr1:39684001-39684300
chr1:179592001-179592300	chr1:119007001-119007300	chr1:39770401-39770700
chr1:180233101-180233400	chr1:119007301-119007600	chr1:39771001-39771300
chr1:180233401-180233700	chr1:119007601-119007900	chr1:39771301-39771600
chr1:180235501-180235800	chr1:119007901-119008200	chr1:39776101-39776400
chr1:180927301-180927600	chr1:119008501-119008800	chr1:39776401-39776700
chr1:181482001-181482300	chr1:121008601-121008900	chr1:40818001-40818300
chr1:181482301-181482600	chr1:125064601-125064900	chr1:40818301-40818600
chr1:182056801-182057100	chr1:125066401-125066700	chr1:40818601-40818900
chr1:182057101-182057400	chr1:125120101-125120400	chr1:40884001-40884300
chr1:182942101-182942400	chr1:145454101-145454400	chr1:40884301-40884600
chr1:182942401-182942700	chr1:145454401-145454700	chr1:41383201-41383500
chr1:182952601-182952900	chr1:145460401-145460700	chr1:41383501-41383800
chr1:182952901-182953200	chr1:145872001-145872300	chr1:41501701-41502000
chr1:185257201-185257500	chr1:145872301-145872600	chr1:41727301-41727600
chr1:191026201-191026500	chr1:145872601-145872900	chr1:41727601-41727900
chr1:191732701-191733000	chr1:146019601-146019900	chr1:41739001-41739300
chr1:192206101-192206400	chr1:146393701-146394000	chr1:43120201-43120500
chr1:196878001-196878300	chr1:147072601-147072900	chr1:43120501-43120800
chr1:197913301-197913600	chr1:147073201-147073500	chr1:43348501-43348800
chr1:197913601-197913900	chr1:147079501-147079800	chr1:43348801-43349100
chr1:197919601-197919900	chr1:147080701-147081000	chr1:43349101-43349400
chr1:197919901-197920200	chr1:147081001-147081300	chr1:43349401-43349700
chr1:197921101-197921400	chr1:147177901-147178200	chr1:43564801-43565100
chr1:197921401-197921700	chr1:147225601-147225900	chr1:43982701-43983000
chr1:197928901-197929200	chr1:147423301-147423600	chr1:43983001-43983300
chr1:200042101-200042400	chr1:148013101-148013400	chr1:44001301-44001600
chr1:200042701-200043000	chr1:148013401-148013700	chr1:44238001-44238300
chr1:200916301-200916600	chr1:148033501-148033800	chr1:44238301-44238600
chr1:201283801-201284100	chr1:149746801-149747100	chr1:44408101-44408400
chr1:201284101-201284400	chr1:149747101-149747400	chr1:44408701-44409000
chr1:201614101-201614400	chr1:150558901-150559200	chr1:44409001-44409300
chr1:201614401-201614700	chr1:151837801-151838100	chr1:44616901-44617200
chr1:201839401-201839700	chr1:151838101-151838400	chr1:44617201-44617500
chr1:202010401-202010700	chr1:151838401-151838700	chr1:44617501-44617800
chr1:202682401-202682700	chr1:151838701-151839000	chr1:44640601-44640900
chr1:202705201-202705500	chr1:151839001-151839300	chr1:44664901-44665200
chr1:203048401-203048700	chr1:152107501-152107800	chr1:44724001-44724300
chr1:203075401-203075700	chr1:152107801-152108100	chr1:44724901-44725200
chr1:203075701-203076000	chr1:152108101-152108400	chr1:44826301-44826600
chr1:203076001-203076300	chr1:152108401-152108700	chr1:44914801-44915100
chr1:203487301-203487600	chr1:152108701-152109000	chr1:46455901-46456200
chr1:205343101-205343400	chr1:152109001-152109300	chr1:46491001-46491300
chr1:207669601-207669900	chr1:152303701-152304000	chr1:46491301-46491600
chr1:207821701-207822000	chr1:152313301-152313600	chr1:46491901-46492200
chr1:207874501-207874800	chr1:153404701-153405000	chr1:46492801-46493100
chr1:207959101-207959400	chr1:153698101-153698400	chr1:46493701-46494000
chr1:207959401-207959700	chr1:154342801-154343100	chr1:46543501-46543800
chr1:209231701-209232000	chr1:154502701-154503000	chr1:46543801-46544100
chr1:209232001-209232300	chr1:154926301-154926600	chr1:46544101-46544400
chr1:209747401-209747700	chr1:154951801-154952100	chr1:46544401-46544700
chr1:209747701-209748000	chr1:155126101-155126400	chr1:47229001-47229300
chr1:211479001-211479300	chr1:155190001-155190300	chr1:47229301-47229600
chr1:212514601-212514900	chr1:156076501-156076800	chr1:47230501-47230800
chr1:212514901-212515200	chr1:156076801-156077100	chr1:47230801-47231100
chr1:213979501-213979800	chr1:156387901-156388200	chr1:47235301-47235600
chr1:213979801-213980100	chr1:156435601-156435900	chr1:47235601-47235900
chr1:213980101-213980400	chr1:156844501-156844800	chr1:47433001-47433300
chr1:213985201-213985500	chr1:156844801-156845100	chr1:47433301-47433600
chr1:213985501-213985800	chr1:156845101-156845400	chr1:47433601-47433900
chr1:215081701-215082000	chr1:156845701-156846000	chr1:47433901-47434200
chr1:217136701-217137000	chr1:156846001-156846300	chr1:47434201-47434500
chr1:217137301-217137600	chr1:156848701-156849000	chr1:47434501-47434800
chr1:217137601-217137900	chr1:156849001-156849300	chr1:47439001-47439300
chr1:217138201-217138500	chr1:156908401-156908700	chr1:47439301-47439600
chr1:217139401-217139700	chr1:156908701-156909000	chr1:47439601-47439900
chr1:217139701-217140000	chr1:157194601-157194900	chr1:47439901-47440200
chr1:217140001-217140300	chr1:157194901-157195200	chr1:47443501-47443800
chr1:217924801-217925100	chr1:157925401-157925700	chr1:47443801-47444100
chr1:217925101-217925400	chr1:158235601-158235900	chr1:47444101-47444400
chr1:220877101-220877400	chr1:159200701-159201000	chr1:47444401-47444700
chr1:220877401-220877700	chr1:159478501-159478800	chr1:47444701-47445000
chr1:220880701-220881000	chr1:159574501-159574800	chr1:47445001-47445300
chr1:220881001-220881300	chr1:165117301-165117600	chr1:47445301-47445600
chr1:220881301-220881600	chr1:165353701-165354000	chr1:47446201-47446500
chr1:220891201-220891500	chr1:165354001-165354300	chr1:47450101-47450400
chr1:220891501-220891800	chr1:165354301-165354600	chr1:47984101-47984400
chr1:220891801-220892100	chr1:165355201-165355500	chr1:47984401-47984700
chr1:220892101-220892400	chr1:165356701-165357000	chr1:50047801-50048100
chr1:220893901-220894200	chr1:165357001-165357300	chr1:50048101-50048400
chr1:220894201-220894500	chr1:166920301-166920600	chr1:50048401-50048700
chr1:220894501-220894800	chr1:166920601-166920900	chr1:50048701-50049000
chr1:223129201-223129500	chr1:166920901-166921200	chr1:50415001-50415300
chr1:223129501-223129800	chr1:169460401-169460700	chr1:50415301-50415600
chr1:223372201-223372500	chr1:170660101-170660400	chr1:50415601-50415900
chr1:223749001-223749300	chr1:170660401-170660700	chr1:50415901-50416200
chr1:225911101-225911400	chr1:170660701-170661000	chr1:50416201-50416500
chr1:225911401-225911700	chr1:170665501-170665800	chr1:50416501-50416800
chr1:227558401-227558700	chr1:170671201-170671500	chr1:50417101-50417400
chr1:227559601-227559900	chr1:170671501-170671800	chr1:50417401-50417700
chr1:227560501-227560800	chr1:175599301-175599600	chr1:50417701-50418000
chr1:227560801-227561100	chr1:176949001-176949300	chr1:50418001-50418300
chr1:227561101-227561400	chr1:177732301-177732600	chr1:50418301-50418600
chr1:227887501-227887800	chr1:178486801-178487100	chr1:50418601-50418900
chr1:227887801-227888100	chr1:178938901-178939200	chr1:50418901-50419200
chr1:228008401-228008700	chr1:180233101-180233400	chr1:50419201-50419500
chr1:228013201-228013500	chr1:180233401-180233700	chr1:50419501-50419800
chr1:228212701-228213000	chr1:180235501-180235800	chr1:50420101-50420400
chr1:228216301-228216600	chr1:181482001-181482300	chr1:50420401-50420700
chr1:228371101-228371400	chr1:181482301-181482600	chr1:50420701-50421000
chr1:228371401-228371700	chr1:181483801-181484100	chr1:50421001-50421300
chr1:228650101-228650400	chr1:182056801-182057100	chr1:50421301-50421600
chr1:228650401-228650700	chr1:182057101-182057400	chr1:50421601-50421900
chr1:229407301-229407600	chr1:182942101-182942400	chr1:50421901-50422200
chr1:229407901-229408200	chr1:182942401-182942700	chr1:50424901-50425200
chr1:229430701-229431000	chr1:182952601-182952900	chr1:50425501-50425800
chr1:229431301-229431600	chr1:185694001-185694300	chr1:50425801-50426100
chr1:229431601-229431900	chr1:192501001-192501300	chr1:50426701-50427000
chr1:229431901-229432200	chr1:195763201-195763500	chr1:50427001-50427300
chr1:229432201-229432500	chr1:196878001-196878300	chr1:50427301-50427600
chr1:229432801-229433100	chr1:197913601-197913900	chr1:50427601-50427900
chr1:229433101-229433400	chr1:197919901-197920200	chr1:50427901-50428200
chr1:229433701-229434000	chr1:197920501-197920800	chr1:50430301-50430600
chr1:229434001-229434300	chr1:197921101-197921400	chr1:50561701-50562000
chr1:234309601-234309900	chr1:197921401-197921700	chr1:53508901-53509200
chr1:234720901-234721200	chr1:197928901-197929200	chr1:53685301-53685600
chr1:238326901-238327200	chr1:200035501-200035800	chr1:54096301-54096600
chr1:238327201-238327500	chr1:200042101-200042400	chr1:54259501-54259800
chr1:238683601-238683900	chr1:200042701-200043000	chr1:54342901-54343200
chr1:238871401-238871700	chr1:200873701-200874000	chr1:54356101-54356400
chr1:239255701-239256000	chr1:200874001-200874300	chr1:54378901-54379200
chr1:239643601-239643900	chr1:201119401-201119700	chr1:54380101-54380400
chr1:243931501-243931800	chr1:201283801-201284100	chr1:54380401-54380700
chr1:244067101-244067400	chr1:201614401-201614700	chr1:54695401-54695700
chr1:246786901-246787200	chr1:201648901-201649200	chr1:54996901-54997200
chr1:246789001-246789300	chr1:201649201-201649500	chr1:54997201-54997500
chr1:247857301-247857600	chr1:202010101-202010400	chr1:55063201-55063500
chr1:247857601-247857900	chr1:203075401-203075700	chr1:56089801-56090100
chr1:247937101-247937400	chr1:203075701-203076000	chr1:58815301-58815600
chr1:248067601-248067900	chr1:203076001-203076300	chr1:59146501-59146800
chr1:248165401-248165700	chr1:203076301-203076600	chr1:59147101-59147400
chr1:248528101-248528400	chr1:204340201-204340500	chr1:60073501-60073800
chr2:394501-394800	chr1:204706501-204706800	chr1:60073801-60074100
chr2:468001-468300	chr1:205238101-205238400	chr1:61054201-61054500
chr2:468301-468600	chr1:205343101-205343400	chr1:61234201-61234500
chr2:660601-660900	chr1:206728501-206728800	chr1:61447501-61447800
chr2:1227301-1227600	chr1:206728801-206729100	chr1:62194501-62194800
chr2:1815901-1816200	chr1:207024901-207025200	chr1:62194801-62195100
chr2:2769601-2769900	chr1:207959101-207959400	chr1:62195101-62195400
chr2:2850601-2850900	chr1:207959401-207959700	chr1:62195401-62195700
chr2:3282301-3282600	chr1:207959701-207960000	chr1:62195701-62196000
chr2:3282601-3282900	chr1:208043701-208044000	chr1:62196001-62196300
chr2:3594901-3595200	chr1:209231701-209232000	chr1:63316501-63316800
chr2:8676301-8676600	chr1:209747401-209747700	chr1:63318901-63319200
chr2:8676601-8676900	chr1:209879701-209880000	chr1:63319201-63319500
chr2:8676901-8677200	chr1:211633201-211633500	chr1:63319501-63319800
chr2:9330901-9331200	chr1:212514601-212514900	chr1:63319801-63320100
chr2:10091101-10091400	chr1:212515201-212515500	chr1:63320101-63320400
chr2:10091401-10091700	chr1:213979501-213979800	chr1:63320401-63320700
chr2:10091701-10092000	chr1:213979801-213980100	chr1:63320701-63321000
chr2:10497601-10497900	chr1:213980101-213980400	chr1:63321001-63321300
chr2:10497901-10498200	chr1:213980401-213980700	chr1:63321301-63321600
chr2:10568101-10568400	chr1:213985201-213985500	chr1:63321601-63321900
chr2:11482201-11482500	chr1:215081701-215082000	chr1:63326101-63326400
chr2:11669701-11670000	chr1:217136701-217137000	chr1:63326701-63327000
chr2:11670001-11670300	chr1:217137001-217137300	chr1:63329401-63329700
chr2:12219901-12220200	chr1:217137301-217137600	chr1:63329701-63330000
chr2:15984301-15984600	chr1:217137601-217137900	chr1:63330001-63330300
chr2:19350001-19350300	chr1:217138201-217138500	chr1:63330301-63330600
chr2:19350301-19350600	chr1:217139401-217139700	chr1:65001301-65001600
chr2:19351501-19351800	chr1:217139701-217140000	chr1:66751801-66752100
chr2:19351801-19352100	chr1:217140001-217140300	chr1:66752101-66752400
chr2:19353301-19353600	chr1:217924801-217925100	chr1:66752401-66752700
chr2:19353601-19353900	chr1:217925101-217925400	chr1:66752701-66753000
chr2:19355701-19356000	chr1:220877101-220877400	chr1:67134601-67134900
chr2:19356001-19356300	chr1:220880701-220881000	chr1:67134901-67135200
chr2:19356301-19356600	chr1:220881001-220881300	chr1:67635601-67635900
chr2:19356601-19356900	chr1:220881301-220881600	chr1:75124501-75124800
chr2:19356901-19357200	chr1:220891501-220891800	chr1:75124801-75125100
chr2:19357201-19357500	chr1:220891801-220892100	chr1:75130201-75130500
chr2:19361101-19361400	chr1:220892101-220892400	chr1:75137101-75137400
chr2:19361401-19361700	chr1:220893901-220894200	chr1:79006501-79006800
chr2:19361701-19362000	chr1:220894201-220894500	chr1:79006801-79007100
chr2:19923001-19923300	chr1:223129201-223129500	chr1:85615801-85616100
chr2:20106901-20107200	chr1:223129501-223129800	chr1:85616101-85616400
chr2:20241901-20242200	chr1:223748701-223749000	chr1:85616401-85616700
chr2:20670001-20670300	chr1:223749001-223749300	chr1:87132301-87132600
chr2:20670301-20670600	chr1:223749301-223749600	chr1:87132601-87132900
chr2:20671201-20671500	chr1:225422101-225422400	chr1:87151201-87151500
chr2:23663101-23663400	chr1:225677101-225677400	chr1:87151801-87152100
chr2:23982301-23982600	chr1:225677401-225677700	chr1:87179101-87179400
chr2:24402901-24403200	chr1:225911401-225911700	chr1:87202801-87203100
chr2:25131601-25131900	chr1:225951301-225951600	chr1:89197801-89198100
chr2:25131901-25132200	chr1:226135201-226135500	chr1:89890801-89891100
chr2:25167301-25167600	chr1:227560801-227561100	chr1:90712201-90712500
chr2:25167601-25167900	chr1:227561101-227561400	chr1:90712501-90712800
chr2:25204501-25204800	chr1:227887501-227887800	chr1:90717601-90717900
chr2:25215901-25216200	chr1:227887801-227888100	chr1:90719401-90719700
chr2:25276801-25277100	chr1:228008401-228008700	chr1:90719701-90720000
chr2:25277101-25277400	chr1:228306901-228307200	chr1:90720001-90720300
chr2:25277401-25277700	chr1:228371401-228371700	chr1:90723301-90723600
chr2:25373401-25373700	chr1:228650101-228650400	chr1:90723601-90723900
chr2:26184601-26184900	chr1:228650401-228650700	chr1:90723901-90724200
chr2:26184901-26185200	chr1:229407301-229407600	chr1:90724201-90724500
chr2:26185201-26185500	chr1:229430701-229431000	chr1:90724801-90725100
chr2:26477401-26477700	chr1:229431301-229431600	chr1:90726001-90726300
chr2:28415101-28415400	chr1:229431901-229432200	chr1:90726301-90726600
chr2:28810801-28811100	chr1:229432801-229433100	chr1:90726601-90726900
chr2:28811101-28811400	chr1:229433101-229433400	chr1:90726901-90727200
chr2:31748701-31749000	chr1:230838301-230838600	chr1:90727201-90727500
chr2:35568601-35568900	chr1:231612601-231612900	chr1:90729301-90729600
chr2:36092101-36092400	chr1:236490901-236491200	chr1:90729601-90729900
chr2:38733901-38734200	chr1:245168101-245168400	chr1:90730201-90730500
chr2:38959801-38960100	chr1:246574201-246574500	chr1:90730501-90730800
chr2:38960101-38960400	chr1:246789001-246789300	chr1:90834601-90834900
chr2:43224301-43224600	chr1:247411501-247411800	chr1:90835501-90835800
chr2:43224601-43224900	chr1:247857001-247857300	chr1:90835801-90836100
chr2:43224901-43225200	chr1:247857301-247857600	chr1:90836101-90836400
chr2:43614901-43615200	chr1:247857601-247857900	chr1:90836401-90836700
chr2:44801701-44802000	chr2:429901-430200	chr1:90841201-90841500
chr2:44802001-44802300	chr2:430501-430800	chr1:90841501-90841800
chr2:44802601-44802900	chr2:430801-431100	chr1:91777501-91777800
chr2:44803201-44803500	chr2:468001-468300	chr1:92441701-92442000
chr2:44928001-44928300	chr2:2115601-2115900	chr1:92743201-92743500
chr2:44928301-44928600	chr2:2253601-2253900	chr1:93171001-93171300
chr2:44928601-44928900	chr2:3282601-3282900	chr1:93171301-93171600
chr2:44928901-44929200	chr2:3594901-3595200	chr1:100047301-100047600
chr2:44929201-44929500	chr2:5725801-5726100	chr1:106080601-106080900
chr2:44929501-44929800	chr2:8544001-8544300	chr1:106080901-106081200
chr2:44929801-44930100	chr2:8676601-8676900	chr1:108646501-108646800
chr2:44932201-44932500	chr2:8676901-8677200	chr1:109711801-109712100
chr2:44932801-44933100	chr2:9112501-9112800	chr1:109712101-109712400
chr2:44933101-44933400	chr2:10091401-10091700	chr1:110067301-110067600
chr2:44940901-44941200	chr2:10398301-10398600	chr1:110067601-110067900
chr2:44942701-44943000	chr2:10398601-10398900	chr1:110067901-110068200
chr2:44943901-44944200	chr2:10399201-10399500	chr1:110068201-110068500
chr2:44944201-44944500	chr2:10400701-10401000	chr1:110068501-110068800
chr2:44944501-44944800	chr2:10406701-10407000	chr1:110068801-110069100
chr2:44944801-44945100	chr2:11481601-11481900	chr1:110069101-110069400
chr2:44949301-44949600	chr2:11481901-11482200	chr1:110069401-110069700
chr2:44954401-44954700	chr2:11482201-11482500	chr1:110069701-110070000
chr2:44954701-44955000	chr2:11669701-11670000	chr1:110070001-110070300
chr2:45000001-45000300	chr2:16050901-16051200	chr1:110083801-110084100
chr2:45000301-45000600	chr2:19350601-19350900	chr1:110084101-110084400
chr2:45000601-45000900	chr2:19351501-19351800	chr1:110121301-110121600
chr2:45000901-45001200	chr2:19351801-19352100	chr1:110130301-110130600
chr2:45001201-45001500	chr2:19352101-19352400	chr1:110130601-110130900
chr2:45001501-45001800	chr2:19353301-19353600	chr1:110494501-110494800
chr2:45003901-45004200	chr2:19355401-19355700	chr1:111270901-111271200
chr2:45004201-45004500	chr2:19355701-19356000	chr1:111271201-111271500
chr2:45004501-45004800	chr2:19356001-19356300	chr1:111473701-111474000
chr2:45004801-45005100	chr2:19356301-19356600	chr1:111655501-111655800
chr2:45005101-45005400	chr2:19356601-19356900	chr1:111655801-111656100
chr2:45005401-45005700	chr2:19356901-19357200	chr1:112621201-112621500
chr2:45006001-45006300	chr2:19357201-19357500	chr1:113760601-113760900
chr2:45006301-45006600	chr2:19361101-19361400	chr1:116167801-116168100
chr2:45013201-45013500	chr2:19361401-19361700	chr1:116642701-116643000
chr2:45013501-45013800	chr2:19361701-19362000	chr1:118979101-118979400
chr2:45170101-45170400	chr2:20241901-20242200	chr1:118979401-118979700
chr2:45170401-45170700	chr2:23563801-23564100	chr1:118979701-118980000
chr2:45170701-45171000	chr2:24402901-24403200	chr1:118980001-118980300
chr2:54673501-54673800	chr2:24926701-24927000	chr1:118983001-118983300
chr2:54673801-54674100	chr2:25131301-25131600	chr1:118983301-118983600
chr2:62195101-62195400	chr2:25131601-25131900	chr1:118983601-118983900
chr2:63051601-63051900	chr2:25131901-25132200	chr1:118983901-118984200
chr2:63051901-63052200	chr2:25202401-25202700	chr1:118984201-118984500
chr2:63052801-63053100	chr2:25276801-25277100	chr1:118984501-118984800
chr2:63053101-63053400	chr2:25277101-25277400	chr1:118984801-118985100
chr2:63053401-63053700	chr2:25277401-25277700	chr1:118985101-118985400
chr2:63053701-63054000	chr2:25711801-25712100	chr1:118985401-118985700
chr2:63054001-63054300	chr2:25822201-25822500	chr1:118988701-118989000
chr2:63054301-63054600	chr2:25916401-25916700	chr1:118989001-118989300
chr2:63055201-63055500	chr2:25916701-25917000	chr1:118989301-118989600
chr2:63055501-63055800	chr2:26171401-26171700	chr1:118989601-118989900
chr2:63055801-63056100	chr2:26477401-26477700	chr1:118989901-118990200
chr2:63056101-63056400	chr2:26769001-26769300	chr1:118990201-118990500
chr2:63056701-63057000	chr2:27308101-27308400	chr1:118992301-118992600
chr2:63057001-63057300	chr2:28811101-28811400	chr1:118992601-118992900
chr2:63057601-63057900	chr2:31239901-31240200	chr1:118992901-118993200
chr2:63058501-63058800	chr2:38074501-38074800	chr1:118993201-118993500
chr2:63058801-63059100	chr2:38960101-38960400	chr1:118999501-118999800
chr2:63059101-63059400	chr2:42961801-42962100	chr1:119000101-119000400
chr2:63059401-63059700	chr2:43039501-43039800	chr1:119000401-119000700
chr2:65344501-65344800	chr2:43134001-43134300	chr1:119000701-119001000
chr2:66390901-66391200	chr2:43170601-43170900	chr1:119006101-119006400
chr2:66391201-66391500	chr2:43170901-43171200	chr1:119006401-119006700
chr2:66439201-66439500	chr2:43224301-43224600	chr1:119006701-119007000
chr2:66439501-66439800	chr2:43224601-43224900	chr1:119007001-119007300
chr2:66440401-66440700	chr2:43224901-43225200	chr1:119007301-119007600
chr2:66440701-66441000	chr2:44779201-44779500	chr1:119007601-119007900
chr2:66444301-66444600	chr2:44801701-44802000	chr1:119007901-119008200
chr2:66445201-66445500	chr2:44802001-44802300	chr1:119008201-119008500
chr2:66445501-66445800	chr2:44802301-44802600	chr1:119008501-119008800
chr2:66445801-66446100	chr2:44802601-44802900	chr1:120952801-120953100
chr2:66446101-66446400	chr2:44803201-44803500	chr1:125064601-125064900
chr2:66446401-66446700	chr2:44928001-44928300	chr1:125065501-125065800
chr2:66446701-66447000	chr2:44928301-44928600	chr1:143574901-143575200
chr2:66581401-66581700	chr2:44928601-44928900	chr1:143575201-143575500
chr2:66581701-66582000	chr2:44928901-44929200	chr1:143643001-143643300
chr2:66582001-66582300	chr2:44929201-44929500	chr1:145454701-145455000
chr2:66582601-66582900	chr2:44929501-44929800	chr1:145872001-145872300
chr2:66583201-66583500	chr2:44930101-44930400	chr1:145872301-145872600
chr2:70885201-70885500	chr2:44932201-44932500	chr1:145872601-145872900
chr2:70888801-70889100	chr2:44932801-44933100	chr1:146019001-146019300
chr2:70889101-70889400	chr2:44933101-44933400	chr1:146019601-146019900
chr2:70889401-70889700	chr2:44940001-44940300	chr1:147072601-147072900
chr2:70896001-70896300	chr2:44940901-44941200	chr1:147072901-147073200
chr2:70896301-70896600	chr2:44941201-44941500	chr1:147073201-147073500
chr2:70896601-70896900	chr2:44943301-44943600	chr1:147079201-147079500
chr2:70897201-70897500	chr2:44944201-44944500	chr1:147079501-147079800
chr2:70897501-70897800	chr2:44944501-44944800	chr1:147080701-147081000
chr2:70904101-70904400	chr2:44944801-44945100	chr1:147081001-147081300
chr2:70904401-70904700	chr2:44949301-44949600	chr1:147178201-147178500
chr2:70904701-70905000	chr2:44954401-44954700	chr1:147423301-147423600
chr2:70905001-70905300	chr2:44954701-44955000	chr1:148011601-148011900
chr2:70907101-70907400	chr2:45000301-45000600	chr1:148013101-148013400
chr2:70907401-70907700	chr2:45000601-45000900	chr1:148013401-148013700
chr2:70984801-70985100	chr2:45000901-45001200	chr1:148287901-148288200
chr2:71199601-71199900	chr2:45001201-45001500	chr1:149746801-149747100
chr2:72919801-72920100	chr2:45001501-45001800	chr1:149747101-149747400
chr2:72920101-72920400	chr2:45003901-45004200	chr1:150558601-150558900
chr2:72920401-72920700	chr2:45004201-45004500	chr1:150558901-150559200
chr2:72920701-72921000	chr2:45004501-45004800	chr1:150999301-150999600
chr2:72921001-72921300	chr2:45004801-45005100	chr1:151336801-151337100
chr2:72925201-72925500	chr2:45005101-45005400	chr1:151704001-151704300
chr2:72925501-72925800	chr2:45005401-45005700	chr1:151837801-151838100
chr2:73268701-73269000	chr2:45006001-45006300	chr1:151838101-151838400
chr2:74374201-74374500	chr2:45006301-45006600	chr1:151838401-151838700
chr2:74374501-74374800	chr2:45006601-45006900	chr1:151838701-151839000
chr2:74499301-74499600	chr2:45013201-45013500	chr1:151839001-151839300
chr2:74499601-74499900	chr2:45013501-45013800	chr1:152078701-152079000
chr2:74515501-74515800	chr2:45170401-45170700	chr1:152080501-152080800
chr2:74515801-74516100	chr2:45170701-45171000	chr1:152081101-152081400
chr2:74516101-74516400	chr2:45171001-45171300	chr1:152107501-152107800
chr2:74648101-74648400	chr2:46275901-46276200	chr1:152107801-152108100
chr2:77754001-77754300	chr2:46276201-46276500	chr1:152108101-152108400
chr2:78701401-78701700	chr2:54673501-54673800	chr1:152108401-152108700
chr2:78701701-78702000	chr2:57419101-57419400	chr1:152108701-152109000
chr2:78875701-78876000	chr2:60024001-60024300	chr1:152109001-152109300
chr2:78902401-78902700	chr2:61144801-61145100	chr1:152196301-152196600
chr2:79111201-79111500	chr2:61145101-61145400	chr1:152196601-152196900
chr2:80302501-80302800	chr2:62195101-62195400	chr1:152197201-152197500
chr2:81196201-81196500	chr2:62571001-62571300	chr1:152216401-152216700
chr2:81196501-81196800	chr2:63051901-63052200	chr1:152313301-152313600
chr2:81196801-81197100	chr2:63052201-63052500	chr1:152472001-152472300
chr2:81197101-81197400	chr2:63052801-63053100	chr1:152472301-152472600
chr2:81481501-81481800	chr2:63053101-63053400	chr1:152760601-152760900
chr2:81481801-81482100	chr2:63053401-63053700	chr1:153465601-153465900
chr2:81739501-81739800	chr2:63053701-63054000	chr1:153465901-153466200
chr2:81985201-81985500	chr2:63054001-63054300	chr1:153698101-153698400
chr2:85134301-85134600	chr2:63054301-63054600	chr1:154342801-154343100
chr2:85536301-85536600	chr2:63055201-63055500	chr1:154343101-154343400
chr2:86809201-86809500	chr2:63055501-63055800	chr1:154502701-154503000
chr2:86809501-86809800	chr2:63055801-63056100	chr1:154879201-154879500
chr2:86809801-86810100	chr2:63056101-63056400	chr1:154926301-154926600
chr2:88764901-88765200	chr2:63056401-63056700	chr1:155125801-155126100
chr2:88765201-88765500	chr2:63056701-63057000	chr1:155126101-155126400
chr2:90238801-90239100	chr2:63057001-63057300	chr1:155291701-155292000
chr2:91752001-91752300	chr2:63057601-63057900	chr1:155961601-155961900
chr2:94735501-94735800	chr2:63058501-63058800	chr1:156019501-156019800
chr2:94735801-94736100	chr2:63058801-63059100	chr1:156076501-156076800
chr2:94737301-94737600	chr2:63059101-63059400	chr1:156076801-156077100
chr2:94871701-94872000	chr2:63059401-63059700	chr1:156377101-156377400
chr2:96116101-96116400	chr2:64609801-64610100	chr1:156377401-156377700
chr2:96470401-96470700	chr2:64636201-64636500	chr1:156387901-156388200
chr2:96470701-96471000	chr2:64636501-64636800	chr1:156435601-156435900
chr2:96471001-96471300	chr2:65018101-65018400	chr1:156480901-156481200
chr2:96839401-96839700	chr2:66432001-66432300	chr1:156646501-156646800
chr2:96839701-96840000	chr2:66438001-66438300	chr1:156844501-156844800
chr2:97741201-97741500	chr2:66438301-66438600	chr1:156844801-156845100
chr2:98822401-98822700	chr2:66439201-66439500	chr1:156845101-156845400
chr2:98822701-98823000	chr2:66439501-66439800	chr1:156845701-156846000
chr2:98823001-98823300	chr2:66440701-66441000	chr1:156846001-156846300
chr2:98823301-98823600	chr2:66444301-66444600	chr1:156848701-156849000
chr2:99174901-99175200	chr2:66444601-66444900	chr1:156849001-156849300
chr2:104842501-104842800	chr2:66444901-66445200	chr1:156849301-156849600
chr2:104842801-104843100	chr2:66445201-66445500	chr1:156893101-156893400
chr2:104843101-104843400	chr2:66445501-66445800	chr1:156893701-156894000
chr2:104856301-104856600	chr2:66445801-66446100	chr1:156907801-156908100
chr2:104856601-104856900	chr2:66446101-66446400	chr1:156908101-156908400
chr2:104863501-104863800	chr2:66446401-66446700	chr1:156908401-156908700
chr2:104863801-104864100	chr2:66446701-66447000	chr1:156908701-156909000
chr2:104864101-104864400	chr2:66581101-66581400	chr1:157194901-157195200
chr2:105119101-105119400	chr2:66581401-66581700	chr1:157570801-157571100
chr2:106065301-106065600	chr2:66581701-66582000	chr1:157689601-157689900
chr2:106843801-106844100	chr2:66582001-66582300	chr1:157708801-157709100
chr2:108907801-108908100	chr2:66582601-66582900	chr1:157836001-157836300
chr2:111118501-111118800	chr2:66583201-66583500	chr1:157925401-157925700
chr2:111118801-111119100	chr2:68774401-68774700	chr1:157925701-157926000
chr2:111119101-111119400	chr2:68774701-68775000	chr1:158071201-158071500
chr2:111119401-111119700	chr2:69804301-69804600	chr1:158177701-158178000
chr2:112182601-112182900	chr2:70885201-70885500	chr1:158212201-158212500
chr2:113275801-113276100	chr2:70888201-70888500	chr1:158235601-158235900
chr2:113277301-113277600	chr2:70888801-70889100	chr1:158349001-158349300
chr2:113277601-113277900	chr2:70889101-70889400	chr1:158784001-158784300
chr2:113277901-113278200	chr2:70889401-70889700	chr1:158952301-158952600
chr2:118142401-118142700	chr2:70896001-70896300	chr1:159334201-159334500
chr2:118142701-118143000	chr2:70896601-70896900	chr1:159453001-159453300
chr2:118224301-118224600	chr2:70896901-70897200	chr1:159494701-159495000
chr2:118224601-118224900	chr2:70903801-70904100	chr1:159709201-159709500
chr2:118841701-118842000	chr2:70904101-70904400	chr1:159714001-159714300
chr2:118842001-118842300	chr2:70904401-70904700	chr1:160410301-160410600
chr2:118845001-118845300	chr2:70904701-70905000	chr1:161480101-161480400
chr2:118845301-118845600	chr2:70905001-70905300	chr1:161480701-161481000
chr2:118857601-118857900	chr2:70907101-70907400	chr1:161616901-161617200
chr2:118857901-118858200	chr2:70907401-70907700	chr1:165117301-165117600
chr2:120442801-120443100	chr2:72919801-72920100	chr1:165353701-165354000
chr2:120443101-120443400	chr2:72920101-72920400	chr1:165354001-165354300
chr2:120443401-120443700	chr2:72920401-72920700	chr1:165354301-165354600
chr2:120522301-120522600	chr2:72920701-72921000	chr1:165354601-165354900
chr2:120654301-120654600	chr2:72921001-72921300	chr1:165354901-165355200
chr2:120654601-120654900	chr2:72921301-72921600	chr1:165355201-165355500
chr2:120654901-120655200	chr2:72923701-72924000	chr1:165356701-165357000
chr2:120675301-120675600	chr2:72925501-72925800	chr1:165357001-165357300
chr2:120696001-120696300	chr2:73268401-73268700	chr1:166920301-166920600
chr2:120867901-120868200	chr2:73701001-73701300	chr1:166920601-166920900
chr2:121018801-121019100	chr2:74185801-74186100	chr1:166920901-166921200
chr2:121314001-121314300	chr2:74499301-74499600	chr1:167753401-167753700
chr2:128736901-128737200	chr2:74499601-74499900	chr1:167753701-167754000
chr2:130230901-130231200	chr2:74499901-74500200	chr1:169882801-169883100
chr2:130288801-130289100	chr2:74515801-74516100	chr1:170660101-170660400
chr2:130915801-130916100	chr2:74516101-74516400	chr1:170660401-170660700
chr2:130916101-130916400	chr2:74648101-74648400	chr1:170660701-170661000
chr2:130916401-130916700	chr2:74648401-74648700	chr1:170665501-170665800
chr2:131040001-131040300	chr2:74865001-74865300	chr1:170671201-170671500
chr2:131040301-131040600	chr2:80302501-80302800	chr1:170671501-170671800
chr2:131646901-131647200	chr2:85134901-85135200	chr1:171045301-171045600
chr2:131829601-131829900	chr2:85584001-85584300	chr1:171373501-171373800
chr2:131966101-131966400	chr2:86809201-86809500	chr1:172860901-172861200
chr2:132489301-132489600	chr2:86809501-86809800	chr1:173154001-173154300
chr2:134027701-134028000	chr2:88764901-88765200	chr1:175599001-175599300
chr2:134028001-134028300	chr2:88765201-88765500	chr1:175599301-175599600
chr2:138780901-138781200	chr2:94735501-94735800	chr1:178320301-178320600
chr2:146406001-146406300	chr2:94735801-94736100	chr1:179812501-179812800
chr2:156319501-156319800	chr2:96116101-96116400	chr1:179953201-179953500
chr2:156319801-156320100	chr2:96146101-96146400	chr1:180233101-180233400
chr2:156320101-156320400	chr2:96470701-96471000	chr1:180233401-180233700
chr2:156320401-156320700	chr2:96839401-96839700	chr1:180235501-180235800
chr2:156320701-156321000	chr2:96913501-96913800	chr1:180279301-180279600
chr2:156321001-156321300	chr2:98822401-98822700	chr1:180927301-180927600
chr2:156321601-156321900	chr2:98822701-98823000	chr1:180934801-180935100
chr2:156322201-156322500	chr2:98823001-98823300	chr1:181481701-181482000
chr2:156322501-156322800	chr2:98823301-98823600	chr1:181482001-181482300
chr2:156322801-156323100	chr2:102093901-102094200	chr1:181482301-181482600
chr2:159194101-159194400	chr2:104842801-104843100	chr1:182056801-182057100
chr2:160647901-160648200	chr2:104863801-104864100	chr1:182057101-182057400
chr2:160648201-160648500	chr2:104864101-104864400	chr1:182942101-182942400
chr2:161423101-161423400	chr2:105308101-105308400	chr1:182942401-182942700
chr2:161423401-161423700	chr2:105517501-105517800	chr1:182952601-182952900
chr2:161423701-161424000	chr2:106065301-106065600	chr1:185001601-185001900
chr2:161424001-161424300	chr2:106160101-106160400	chr1:186637501-186637800
chr2:161424301-161424600	chr2:106160401-106160700	chr1:191026201-191026500
chr2:161426401-161426700	chr2:109403101-109403400	chr1:192206101-192206400
chr2:161426701-161427000	chr2:110806201-110806500	chr1:192500701-192501000
chr2:161427001-161427300	chr2:110877001-110877300	chr1:196877701-196878000
chr2:161427301-161427600	chr2:111118501-111118800	chr1:196878001-196878300
chr2:161427601-161427900	chr2:111118801-111119100	chr1:196897501-196897800
chr2:161427901-161428200	chr2:111119101-111119400	chr1:197913301-197913600
chr2:161428201-161428500	chr2:111119401-111119700	chr1:197913601-197913900
chr2:164955301-164955600	chr2:111697501-111697800	chr1:197919601-197919900
chr2:169768801-169769100	chr2:112683301-112683600	chr1:197919901-197920200
chr2:169789801-169790100	chr2:113275801-113276100	chr1:197920201-197920500
chr2:170713201-170713500	chr2:113277301-113277600	chr1:197920501-197920800
chr2:170713501-170713800	chr2:113277601-113277900	chr1:197921101-197921400
chr2:170713801-170714100	chr2:113277901-113278200	chr1:197921401-197921700
chr2:170820001-170820300	chr2:113278201-113278500	chr1:197921701-197922000
chr2:170820301-170820600	chr2:115440301-115440600	chr1:197928901-197929200
chr2:170821501-170821800	chr2:118224301-118224600	chr1:200042101-200042400
chr2:170821801-170822100	chr2:118224601-118224900	chr1:200042701-200043000
chr2:170822101-170822400	chr2:118841701-118842000	chr1:200901001-200901300
chr2:170822401-170822700	chr2:118842001-118842300	chr1:201119401-201119700
chr2:170822701-170823000	chr2:118845001-118845300	chr1:201283801-201284100
chr2:170823001-170823300	chr2:118857601-118857900	chr1:201614101-201614400
chr2:170823301-170823600	chr2:118857901-118858200	chr1:201614401-201614700
chr2:170823601-170823900	chr2:120177301-120177600	chr1:201648901-201649200
chr2:172080301-172080600	chr2:120210001-120210300	chr1:201649201-201649500
chr2:172080601-172080900	chr2:120348901-120349200	chr1:201650401-201650700
chr2:172080901-172081200	chr2:120350101-120350400	chr1:202010401-202010700
chr2:172081201-172081500	chr2:120443401-120443700	chr1:202803601-202803900
chr2:172081501-172081800	chr2:120654301-120654600	chr1:203048401-203048700
chr2:172087201-172087500	chr2:120654601-120654900	chr1:203075401-203075700
chr2:172087501-172087800	chr2:120848101-120848400	chr1:203075701-203076000
chr2:172087801-172088100	chr2:121941001-121941300	chr1:203076001-203076300
chr2:172088101-172088400	chr2:122135401-122135700	chr1:203076301-203076600
chr2:172088401-172088700	chr2:126656701-126657000	chr1:204706501-204706800
chr2:172089901-172090200	chr2:127220701-127221000	chr1:205343101-205343400
chr2:172090201-172090500	chr2:130005601-130005900	chr1:205480801-205481100
chr2:172090501-172090800	chr2:130005901-130006200	chr1:205669501-205669800
chr2:172100101-172100400	chr2:130916101-130916400	chr1:205955101-205955400
chr2:172100401-172100700	chr2:130916401-130916700	chr1:206116501-206116800
chr2:172100701-172101000	chr2:131040001-131040300	chr1:206516401-206516700
chr2:172107001-172107300	chr2:131040301-131040600	chr1:206728501-206728800
chr2:172107601-172107900	chr2:131300401-131300700	chr1:206728801-206729100
chr2:172107901-172108200	chr2:131829601-131829900	chr1:206890801-206891100
chr2:172108201-172108500	chr2:132489001-132489300	chr1:207024901-207025200
chr2:172108501-172108800	chr2:132489301-132489600	chr1:207669601-207669900
chr2:172109101-172109400	chr2:134028001-134028300	chr1:207669901-207670200
chr2:172110001-172110300	chr2:134245201-134245500	chr1:207825901-207826200
chr2:172674601-172674900	chr2:138779101-138779400	chr1:207959101-207959400
chr2:174327601-174327900	chr2:138780901-138781200	chr1:207959401-207959700
chr2:174328501-174328800	chr2:154699201-154699500	chr1:207959701-207960000
chr2:174328801-174329100	chr2:156319501-156319800	chr1:209231701-209232000
chr2:174333001-174333300	chr2:156319801-156320100	chr1:209747401-209747700
chr2:174334801-174335100	chr2:156320101-156320400	chr1:209747701-209748000
chr2:174339901-174340200	chr2:156320401-156320700	chr1:211478701-211479000
chr2:174340201-174340500	chr2:156320701-156321000	chr1:211479301-211479600
chr2:174340501-174340800	chr2:156321001-156321300	chr1:212514601-212514900
chr2:174340801-174341100	chr2:156321601-156321900	chr1:212514901-212515200
chr2:174342601-174342900	chr2:156322201-156322500	chr1:213979201-213979500
chr2:174343501-174343800	chr2:156322801-156323100	chr1:213979501-213979800
chr2:174343801-174344100	chr2:156323101-156323400	chr1:213979801-213980100
chr2:174344101-174344400	chr2:156327901-156328200	chr1:213980101-213980400
chr2:176066701-176067000	chr2:156329101-156329400	chr1:213980701-213981000
chr2:176067001-176067300	chr2:156329401-156329700	chr1:213985201-213985500
chr2:176067301-176067600	chr2:156329701-156330000	chr1:213985501-213985800
chr2:176067601-176067900	chr2:157443901-157444200	chr1:215081701-215082000
chr2:176067901-176068200	chr2:158723101-158723400	chr1:217136701-217137000
chr2:176068201-176068500	chr2:161423101-161423400	chr1:217137001-217137300
chr2:176068501-176068800	chr2:161423401-161423700	chr1:217137301-217137600
chr2:176071501-176071800	chr2:161423701-161424000	chr1:217137601-217137900
chr2:176071801-176072100	chr2:161424001-161424300	chr1:217138201-217138500
chr2:176072101-176072400	chr2:161424301-161424600	chr1:217139401-217139700
chr2:176080501-176080800	chr2:161424601-161424900	chr1:217139701-217140000
chr2:176080801-176081100	chr2:161426101-161426400	chr1:217140001-217140300
chr2:176081101-176081400	chr2:161426401-161426700	chr1:217140301-217140600
chr2:176081701-176082000	chr2:161426701-161427000	chr1:217140601-217140900
chr2:176082001-176082300	chr2:161427001-161427300	chr1:217924801-217925100
chr2:176082301-176082600	chr2:161427301-161427600	chr1:217925101-217925400
chr2:176082901-176083200	chr2:161427601-161427900	chr1:219839401-219839700
chr2:176083201-176083500	chr2:161427901-161428200	chr1:220876501-220876800
chr2:176083501-176083800	chr2:164955301-164955600	chr1:220876801-220877100
chr2:176083801-176084100	chr2:169768501-169768800	chr1:220877101-220877400
chr2:176085001-176085300	chr2:169768801-169769100	chr1:220877401-220877700
chr2:176085301-176085600	chr2:169789801-169790100	chr1:220877701-220878000
chr2:176091601-176091900	chr2:170712901-170713200	chr1:220880701-220881000
chr2:176091901-176092200	chr2:170713201-170713500	chr1:220881001-220881300
chr2:176099101-176099400	chr2:170713501-170713800	chr1:220881301-220881600
chr2:176099401-176099700	chr2:170717101-170717400	chr1:220891201-220891500
chr2:176099701-176100000	chr2:170717401-170717700	chr1:220891501-220891800
chr2:176100001-176100300	chr2:170820001-170820300	chr1:220891801-220892100
chr2:176100301-176100600	chr2:170820301-170820600	chr1:220892101-220892400
chr2:176100601-176100900	chr2:170821501-170821800	chr1:220893901-220894200
chr2:176104201-176104500	chr2:170821801-170822100	chr1:220894201-220894500
chr2:176104501-176104800	chr2:170822101-170822400	chr1:223129201-223129500
chr2:176104801-176105100	chr2:170822401-170822700	chr1:223129501-223129800
chr2:176105101-176105400	chr2:170822701-170823000	chr1:223748701-223749000
chr2:176112001-176112300	chr2:170823001-170823300	chr1:223749001-223749300
chr2:176112301-176112600	chr2:170823301-170823600	chr1:223749301-223749600
chr2:176112601-176112900	chr2:172080001-172080300	chr1:225422101-225422400
chr2:176115901-176116200	chr2:172080301-172080600	chr1:225677101-225677400
chr2:176116201-176116500	chr2:172081201-172081500	chr1:225677401-225677700
chr2:176116501-176116800	chr2:172081501-172081800	chr1:225824701-225825000
chr2:176117101-176117400	chr2:172087501-172087800	chr1:225911401-225911700
chr2:176117401-176117700	chr2:172088401-172088700	chr1:225951301-225951600
chr2:176117701-176118000	chr2:172089901-172090200	chr1:226712701-226713000
chr2:176121601-176121900	chr2:172090201-172090500	chr1:226885501-226885800
chr2:176121901-176122200	chr2:172090501-172090800	chr1:227558701-227559000
chr2:176122201-176122500	chr2:172100401-172100700	chr1:227559901-227560200
chr2:176122501-176122800	chr2:172107901-172108200	chr1:227560501-227560800
chr2:176122801-176123100	chr2:172108201-172108500	chr1:227560801-227561100
chr2:176123101-176123400	chr2:172109701-172110000	chr1:227561101-227561400
chr2:176123401-176123700	chr2:172110001-172110300	chr1:227887501-227887800
chr2:176124601-176124900	chr2:172674601-172674900	chr1:227887801-227888100
chr2:176128801-176129100	chr2:174327601-174327900	chr1:227888101-227888400
chr2:176139001-176139300	chr2:174327901-174328200	chr1:228008401-228008700
chr2:176139301-176139600	chr2:174328501-174328800	chr1:228013201-228013500
chr2:176139601-176139900	chr2:174328801-174329100	chr1:228216301-228216600
chr2:176139901-176140200	chr2:174333001-174333300	chr1:228306901-228307200
chr2:176147101-176147400	chr2:174334801-174335100	chr1:228307201-228307500
chr2:176147401-176147700	chr2:174335101-174335400	chr1:228371101-228371400
chr2:176147701-176148000	chr2:174339901-174340200	chr1:228371401-228371700
chr2:176148001-176148300	chr2:174340201-174340500	chr1:228371701-228372000
chr2:176149501-176149800	chr2:174340501-174340800	chr1:228650101-228650400
chr2:176149801-176150100	chr2:174340801-174341100	chr1:228650401-228650700
chr2:176150101-176150400	chr2:174341101-174341400	chr1:228773101-228773400
chr2:176150401-176150700	chr2:174343501-174343800	chr1:229407301-229407600
chr2:176151601-176151900	chr2:174343801-174344100	chr1:229407901-229408200
chr2:176151901-176152200	chr2:174344101-174344400	chr1:229430701-229431000
chr2:176152501-176152800	chr2:176067001-176067300	chr1:229431001-229431300
chr2:176152801-176153100	chr2:176067601-176067900	chr1:229431301-229431600
chr2:176159401-176159700	chr2:176067901-176068200	chr1:229431601-229431900
chr2:176159701-176160000	chr2:176068201-176068500	chr1:229431901-229432200
chr2:176160001-176160300	chr2:176068501-176068800	chr1:229432201-229432500
chr2:176160301-176160600	chr2:176071501-176071800	chr1:229432801-229433100
chr2:176160601-176160900	chr2:176071801-176072100	chr1:229433101-229433400
chr2:176160901-176161200	chr2:176080801-176081100	chr1:229433701-229434000
chr2:176162701-176163000	chr2:176081701-176082000	chr1:229434001-229434300
chr2:176163001-176163300	chr2:176082001-176082300	chr1:229640401-229640700
chr2:176164501-176164800	chr2:176082301-176082600	chr1:231612601-231612900
chr2:176164801-176165100	chr2:176082901-176083200	chr1:231693601-231693900
chr2:176165101-176165400	chr2:176083201-176083500	chr1:234309601-234309900
chr2:176165401-176165700	chr2:176083501-176083800	chr1:234663301-234663600
chr2:176171401-176171700	chr2:176085001-176085300	chr1:234984601-234984900
chr2:176171701-176172000	chr2:176085301-176085600	chr1:234984901-234985200
chr2:176172001-176172300	chr2:176091601-176091900	chr1:236490901-236491200
chr2:176172301-176172600	chr2:176099101-176099400	chr1:236491201-236491500
chr2:181678201-181678500	chr2:176099401-176099700	chr1:236736901-236737200
chr2:181678501-181678800	chr2:176099701-176100000	chr1:237013201-237013500
chr2:181681501-181681800	chr2:176100001-176100300	chr1:238327201-238327500
chr2:181682401-181682700	chr2:176100301-176100600	chr1:239255701-239256000
chr2:181682701-181683000	chr2:176100601-176100900	chr1:239955001-239955300
chr2:181683001-181683300	chr2:176104201-176104500	chr1:243101401-243101700
chr2:185738401-185738700	chr2:176104501-176104800	chr1:243482701-243483000
chr2:185738701-185739000	chr2:176104801-176105100	chr1:243931201-243931500
chr2:185739001-185739300	chr2:176105101-176105400	chr1:244231801-244232100
chr2:191846401-191846700	chr2:176111701-176112000	chr1:245052301-245052600
chr2:191846701-191847000	chr2:176112301-176112600	chr1:245168101-245168400
chr2:195228601-195228900	chr2:176115901-176116200	chr1:245592001-245592300
chr2:197450401-197450700	chr2:176116201-176116500	chr1:245607301-245607600
chr2:199461901-199462200	chr2:176116501-176116800	chr1:245607601-245607900
chr2:199462201-199462500	chr2:176117101-176117400	chr1:245649301-245649600
chr2:199462501-199462800	chr2:176117401-176117700	chr1:246038401-246038700
chr2:199464001-199464300	chr2:176117701-176118000	chr1:246067501-246067800
chr2:199464301-199464600	chr2:176121601-176121900	chr1:246067801-246068100
chr2:199464601-199464900	chr2:176121901-176122200	chr1:246753601-246753900
chr2:199464901-199465200	chr2:176122201-176122500	chr1:246786901-246787200
chr2:199467001-199467300	chr2:176122501-176122800	chr1:246789001-246789300
chr2:199468801-199469100	chr2:176122801-176123100	chr1:247857301-247857600
chr2:199469101-199469400	chr2:176123101-176123400	chr1:247857601-247857900
chr2:199470001-199470300	chr2:176123401-176123700	chr1:247994101-247994400
chr2:199470301-199470600	chr2:176124301-176124600	chr1:248067601-248067900
chr2:199470601-199470900	chr2:176139001-176139300	chr1:248136901-248137200
chr2:199470901-199471200	chr2:176139301-176139600	chr1:248165401-248165700
chr2:205885501-205885800	chr2:176139601-176139900	chr1:248306101-248306400
chr2:207627001-207627300	chr2:176139901-176140200	chr2:429901-430200
chr2:207627301-207627600	chr2:176147101-176147400	chr2:430801-431100
chr2:207681601-207681900	chr2:176147401-176147700	chr2:468001-468300
chr2:207770701-207771000	chr2:176148001-176148300	chr2:468301-468600
chr2:207771001-207771300	chr2:176149501-176149800	chr2:468601-468900
chr2:207771301-207771600	chr2:176149801-176150100	chr2:660601-660900
chr2:208124101-208124400	chr2:176151601-176151900	chr2:1227301-1227600
chr2:208124401-208124700	chr2:176159401-176159700	chr2:1421701-1422000
chr2:217756501-217756800	chr2:176159701-176160000	chr2:1589101-1589400
chr2:217912201-217912500	chr2:176160001-176160300	chr2:1931101-1931400
chr2:218871601-218871900	chr2:176160301-176160600	chr2:1931401-1931700
chr2:218873401-218873700	chr2:176160601-176160900	chr2:1979101-1979400
chr2:218873701-218874000	chr2:176160901-176161200	chr2:1996201-1996500
chr2:219331501-219331800	chr2:176161201-176161500	chr2:2115601-2115900
chr2:219331801-219332100	chr2:176163001-176163300	chr2:2253601-2253900
chr2:219332401-219332700	chr2:176164501-176164800	chr2:2543101-2543400
chr2:219332701-219333000	chr2:176164801-176165100	chr2:2681701-2682000
chr2:219448801-219449100	chr2:176165401-176165700	chr2:2682001-2682300
chr2:219449101-219449400	chr2:176171401-176171700	chr2:2769601-2769900
chr2:222289201-222289500	chr2:176171701-176172000	chr2:2850601-2850900
chr2:222294001-222294300	chr2:176172001-176172300	chr2:3242101-3242400
chr2:222294901-222295200	chr2:176172301-176172600	chr2:3242401-3242700
chr2:222297001-222297300	chr2:176175301-176175600	chr2:3282301-3282600
chr2:222297901-222298200	chr2:179443201-179443500	chr2:3282601-3282900
chr2:222298201-222298500	chr2:181678501-181678800	chr2:3282901-3283200
chr2:222298501-222298800	chr2:181681501-181681800	chr2:3594601-3594900
chr2:222298801-222299100	chr2:182865901-182866200	chr2:3594901-3595200
chr2:222299101-222299400	chr2:185738401-185738700	chr2:3595201-3595500
chr2:222300901-222301200	chr2:185738701-185739000	chr2:3667201-3667500
chr2:222301201-222301500	chr2:185739001-185739300	chr2:3702901-3703200
chr2:222301501-222301800	chr2:189094501-189094800	chr2:5725801-5726100
chr2:222302101-222302400	chr2:191846401-191846700	chr2:7905601-7905900
chr2:222304201-222304500	chr2:199461601-199461900	chr2:7905901-7906200
chr2:222304501-222304800	chr2:199461901-199462200	chr2:8302501-8302800
chr2:222311401-222311700	chr2:199462201-199462500	chr2:8543701-8544000
chr2:222311701-222312000	chr2:199462501-199462800	chr2:8544001-8544300
chr2:222312301-222312600	chr2:199464001-199464300	chr2:8644801-8645100
chr2:228568501-228568800	chr2:199464601-199464900	chr2:8664001-8664300
chr2:230850301-230850600	chr2:199468801-199469100	chr2:8676601-8676900
chr2:231900301-231900600	chr2:199469101-199469400	chr2:8676901-8677200
chr2:231900601-231900900	chr2:199470001-199470300	chr2:8694001-8694300
chr2:233460901-233461200	chr2:199470301-199470600	chr2:9095401-9095700
chr2:233461201-233461500	chr2:199470601-199470900	chr2:9112501-9112800
chr2:233939101-233939400	chr2:201239101-201239400	chr2:9336601-9336900
chr2:234950701-234951000	chr2:202171201-202171500	chr2:9537601-9537900
chr2:235493101-235493400	chr2:202171501-202171800	chr2:9816001-9816300
chr2:235630801-235631100	chr2:205885501-205885800	chr2:10091101-10091400
chr2:235671301-235671600	chr2:206071201-206071500	chr2:10091401-10091700
chr2:235981501-235981800	chr2:207627001-207627300	chr2:10091701-10092000
chr2:236120101-236120400	chr2:207627301-207627600	chr2:10398601-10398900
chr2:236120401-236120700	chr2:207681301-207681600	chr2:10400701-10401000
chr2:236159101-236159400	chr2:207770701-207771000	chr2:10406401-10406700
chr2:236159401-236159700	chr2:207771001-207771300	chr2:10406701-10407000
chr2:236159701-236160000	chr2:207771301-207771600	chr2:10497601-10497900
chr2:236160001-236160300	chr2:208124101-208124400	chr2:10497901-10498200
chr2:236163301-236163600	chr2:208124401-208124700	chr2:10548601-10548900
chr2:236163601-236163900	chr2:216535501-216535800	chr2:10919101-10919400
chr2:236163901-236164200	chr2:217398901-217399200	chr2:11024401-11024700
chr2:236214301-236214600	chr2:217756201-217756500	chr2:11124301-11124600
chr2:237923701-237924000	chr2:217912201-217912500	chr2:11481601-11481900
chr2:238131001-238131300	chr2:218033701-218034000	chr2:11481901-11482200
chr2:238139701-238140000	chr2:218034001-218034300	chr2:11482201-11482500
chr2:238231201-238231500	chr2:218873101-218873400	chr2:11669701-11670000
chr2:238231501-238231800	chr2:218873401-218873700	chr2:11670001-11670300
chr2:238231801-238232100	chr2:219155101-219155400	chr2:11696701-11697000
chr2:238846501-238846800	chr2:219331501-219331800	chr2:15945901-15946200
chr2:239093101-239093400	chr2:219331801-219332100	chr2:15984301-15984600
chr2:239246701-239247000	chr2:219448501-219448800	chr2:16014001-16014300
chr2:239247001-239247300	chr2:219448801-219449100	chr2:19350001-19350300
chr2:239247301-239247600	chr2:219449101-219449400	chr2:19350301-19350600
chr2:239292001-239292300	chr2:221466001-221466300	chr2:19350601-19350900
chr2:239735401-239735700	chr2:222289201-222289500	chr2:19351501-19351800
chr2:239757001-239757300	chr2:222294001-222294300	chr2:19351801-19352100
chr2:239928601-239928900	chr2:222294901-222295200	chr2:19352101-19352400
chr2:239928901-239929200	chr2:222297001-222297300	chr2:19353301-19353600
chr2:240043501-240043800	chr2:222298201-222298500	chr2:19353601-19353900
chr2:240043801-240044100	chr2:222298501-222298800	chr2:19355401-19355700
chr2:240159001-240159300	chr2:222299101-222299400	chr2:19355701-19356000
chr2:240459001-240459300	chr2:222301501-222301800	chr2:19356001-19356300
chr2:240557401-240557700	chr2:222302101-222302400	chr2:19356301-19356600
chr2:240761101-240761400	chr2:222302701-222303000	chr2:19356601-19356900
chr2:240935401-240935700	chr2:222304501-222304800	chr2:19356901-19357200
chr2:240949501-240949800	chr2:222311101-222311400	chr2:19357201-19357500
chr2:241036801-241037100	chr2:222311401-222311700	chr2:19361101-19361400
chr2:241863601-241863900	chr2:222311701-222312000	chr2:19361401-19361700
chr2:241870201-241870500	chr2:222312301-222312600	chr2:19361701-19362000
chr2:241890601-241890900	chr2:230924701-230925000	chr2:20196901-20197200
chr2:241890901-241891200	chr2:231680401-231680700	chr2:20241901-20242200
chr2:242003401-242003700	chr2:232315501-232315800	chr2:20990401-20990700
chr3:308701-309000	chr2:232363801-232364100	chr2:23479201-23479500
chr3:309001-309300	chr2:233116801-233117100	chr2:23526001-23526300
chr3:2156401-2156700	chr2:233235301-233235600	chr2:23599801-23600100
chr3:5095801-5096100	chr2:233461201-233461500	chr2:23617801-23618100
chr3:5096101-5096400	chr2:233938801-233939100	chr2:23658301-23658600
chr3:9135901-9136200	chr2:234024901-234025200	chr2:24010801-24011100
chr3:9136201-9136500	chr2:234095701-234096000	chr2:24402901-24403200
chr3:9862501-9862800	chr2:235493101-235493400	chr2:24480301-24480600
chr3:9862801-9863100	chr2:236159401-236159700	chr2:24926101-24926400
chr3:9947101-9947400	chr2:236159701-236160000	chr2:24926401-24926700
chr3:9947401-9947700	chr2:236160001-236160300	chr2:25131301-25131600
chr3:10629001-10629300	chr2:236160901-236161200	chr2:25131601-25131900
chr3:11015401-11015700	chr2:236161201-236161500	chr2:25131901-25132200
chr3:12875701-12876000	chr2:236163301-236163600	chr2:25132201-25132500
chr3:12967201-12967500	chr2:236163601-236163900	chr2:25132501-25132800
chr3:12967501-12967800	chr2:236163901-236164200	chr2:25167301-25167600
chr3:13204201-13204500	chr2:236214301-236214600	chr2:25167601-25167900
chr3:13204501-13204800	chr2:236635501-236635800	chr2:25202401-25202700
chr3:13875001-13875300	chr2:237902401-237902700	chr2:25215901-25216200
chr3:13932901-13933200	chr2:238231201-238231500	chr2:25276501-25276800
chr3:14564101-14564400	chr2:238231501-238231800	chr2:25276801-25277100
chr3:14573701-14574000	chr2:238504201-238504500	chr2:25277101-25277400
chr3:15118501-15118800	chr2:238846201-238846500	chr2:25277401-25277700
chr3:15118801-15119100	chr2:238846501-238846800	chr2:25373401-25373700
chr3:16884001-16884300	chr2:239059201-239059500	chr2:25711801-25712100
chr3:18330901-18331200	chr2:239230201-239230500	chr2:25916401-25916700
chr3:22743301-22743600	chr2:239252701-239253000	chr2:25916701-25917000
chr3:23671801-23672100	chr2:239267101-239267400	chr2:26171401-26171700
chr3:27723601-27723900	chr2:239285401-239285700	chr2:26184601-26184900
chr3:41480101-41480400	chr2:239380801-239381100	chr2:26184901-26185200
chr3:42265201-42265500	chr2:239381101-239381400	chr2:26185201-26185500
chr3:42265501-42265800	chr2:239757001-239757300	chr2:26298601-26298900
chr3:42265801-42266100	chr2:239778601-239778900	chr2:26477101-26477400
chr3:42685501-42685800	chr2:239945401-239945700	chr2:26728501-26728800
chr3:42685801-42686100	chr2:240454201-240454500	chr2:26769001-26769300
chr3:42772501-42772800	chr2:240612001-240612300	chr2:27308101-27308400
chr3:44022001-44022300	chr2:241108801-241109100	chr2:27308401-27308700
chr3:45664501-45664800	chr2:241200901-241201200	chr2:27442501-27442800
chr3:46576801-46577100	chr2:241842901-241843200	chr2:27716401-27716700
chr3:46693801-46694100	chr2:241870201-241870500	chr2:28410301-28410600
chr3:46694101-46694400	chr2:241870501-241870800	chr2:28410601-28410900
chr3:46987801-46988100	chr2:241899301-241899600	chr2:28810801-28811100
chr3:48655501-48655800	chr3:309001-309300	chr2:30111301-30111600
chr3:48655801-48656100	chr3:5095801-5096100	chr2:31239901-31240200
chr3:48656101-48656400	chr3:6490201-6490500	chr2:31496401-31496700
chr3:48656401-48656700	chr3:9780301-9780600	chr2:36092101-36092400
chr3:48661201-48661500	chr3:12868501-12868800	chr2:38074501-38074800
chr3:48661501-48661800	chr3:12903301-12903600	chr2:38586001-38586300
chr3:48661801-48662100	chr3:12903601-12903900	chr2:38959801-38960100
chr3:50173801-50174100	chr3:12966901-12967200	chr2:38960101-38960400
chr3:50340301-50340600	chr3:12967201-12967500	chr2:39245401-39245700
chr3:50340601-50340900	chr3:12999301-12999600	chr2:42961801-42962100
chr3:50340901-50341200	chr3:13793101-13793400	chr2:42962401-42962700
chr3:50341201-50341500	chr3:13932901-13933200	chr2:42974701-42975000
chr3:50978701-50979000	chr3:15118801-15119100	chr2:43039501-43039800
chr3:51956101-51956400	chr3:15269701-15270000	chr2:43127701-43128000
chr3:52372801-52373100	chr3:23671801-23672100	chr2:43170601-43170900
chr3:52373101-52373400	chr3:27720001-27720300	chr2:43170901-43171200
chr3:52495201-52495500	chr3:27723601-27723900	chr2:43224001-43224300
chr3:62367901-62368200	chr3:37994101-37994400	chr2:43224301-43224600
chr3:62368201-62368500	chr3:40907701-40908000	chr2:43224601-43224900
chr3:62369701-62370000	chr3:42265501-42265800	chr2:43224901-43225200
chr3:62370001-62370300	chr3:42265801-42266100	chr2:44779201-44779500
chr3:62370301-62370600	chr3:43566301-43566600	chr2:44801701-44802000
chr3:62370601-62370900	chr3:44022001-44022300	chr2:44802001-44802300
chr3:62370901-62371200	chr3:44581201-44581500	chr2:44802301-44802600
chr3:62371201-62371500	chr3:45095401-45095700	chr2:44802601-44802900
chr3:62371501-62371800	chr3:45664501-45664800	chr2:44802901-44803200
chr3:62376901-62377200	chr3:46577101-46577400	chr2:44803201-44803500
chr3:62377201-62377500	chr3:46987801-46988100	chr2:44928001-44928300
chr3:71501401-71501700	chr3:48655501-48655800	chr2:44928301-44928600
chr3:72348001-72348300	chr3:48655801-48656100	chr2:44928601-44928900
chr3:72655201-72655500	chr3:48656101-48656400	chr2:44928901-44929200
chr3:87679201-87679500	chr3:48656401-48656700	chr2:44929201-44929500
chr3:91491901-91492200	chr3:48661501-48661800	chr2:44929501-44929800
chr3:91492201-91492500	chr3:49345501-49345800	chr2:44929801-44930100
chr3:94745701-94746000	chr3:49804501-49804800	chr2:44930401-44930700
chr3:96646501-96646800	chr3:49804801-49805100	chr2:44932201-44932500
chr3:100509901-100510200	chr3:50275201-50275500	chr2:44932801-44933100
chr3:105353401-105353700	chr3:50276101-50276400	chr2:44933101-44933400
chr3:105353701-105354000	chr3:50276401-50276700	chr2:44940001-44940300
chr3:105354001-105354300	chr3:50340301-50340600	chr2:44940901-44941200
chr3:109513801-109514100	chr3:50340601-50340900	chr2:44941201-44941500
chr3:109514101-109514400	chr3:50340901-50341200	chr2:44942701-44943000
chr3:110889001-110889300	chr3:50341201-50341500	chr2:44943001-44943300
chr3:114291301-114291600	chr3:52373101-52373400	chr2:44943301-44943600
chr3:119073301-119073600	chr3:52438201-52438500	chr2:44943901-44944200
chr3:119809201-119809500	chr3:52495201-52495500	chr2:44944201-44944500
chr3:122577601-122577900	chr3:55482001-55482300	chr2:44944501-44944800
chr3:122577901-122578200	chr3:55482301-55482600	chr2:44944801-44945100
chr3:125758801-125759100	chr3:55482901-55483200	chr2:44949001-44949300
chr3:127002001-127002300	chr3:55483801-55484100	chr2:44949301-44949600
chr3:127915201-127915500	chr3:55484101-55484400	chr2:44953201-44953500
chr3:128285701-128286000	chr3:56754901-56755200	chr2:44954401-44954700
chr3:128486101-128486400	chr3:56755201-56755500	chr2:44954701-44955000
chr3:129045601-129045900	chr3:62368201-62368500	chr2:45000301-45000600
chr3:129045901-129046200	chr3:62370001-62370300	chr2:45000601-45000900
chr3:129046201-129046500	chr3:62370301-62370600	chr2:45000901-45001200
chr3:129974101-129974400	chr3:62370601-62370900	chr2:45001201-45001500
chr3:133746301-133746600	chr3:62376901-62377200	chr2:45001501-45001800
chr3:134229001-134229300	chr3:62377201-62377500	chr2:45003601-45003900
chr3:134313601-134313900	chr3:62378101-62378400	chr2:45003901-45004200
chr3:134797201-134797500	chr3:65356501-65356800	chr2:45004201-45004500
chr3:134797501-134797800	chr3:65356801-65357100	chr2:45004501-45004800
chr3:136157101-136157400	chr3:65357101-65357400	chr2:45004801-45005100
chr3:137852401-137852700	chr3:105353401-105353700	chr2:45005101-45005400
chr3:138943201-138943500	chr3:105353701-105354000	chr2:45005401-45005700
chr3:138944101-138944400	chr3:105354001-105354300	chr2:45006001-45006300
chr3:139147801-139148100	chr3:109337101-109337400	chr2:45006301-45006600
chr3:139405501-139405800	chr3:112304101-112304400	chr2:45006601-45006900
chr3:141094801-141095100	chr3:114291301-114291600	chr2:45012901-45013200
chr3:141095101-141095400	chr3:119638501-119638800	chr2:45013201-45013500
chr3:141762601-141762900	chr3:122577301-122577600	chr2:45013501-45013800
chr3:142947301-142947600	chr3:122577601-122577900	chr2:45131401-45131700
chr3:147388801-147389100	chr3:122577901-122578200	chr2:45131701-45132000
chr3:147390601-147390900	chr3:125257201-125257500	chr2:45170101-45170400
chr3:147390901-147391200	chr3:126550801-126551100	chr2:45170401-45170700
chr3:147393601-147393900	chr3:127303801-127304100	chr2:45170701-45171000
chr3:147396001-147396300	chr3:127915201-127915500	chr2:45171001-45171300
chr3:147396301-147396600	chr3:128616601-128616900	chr2:45302101-45302400
chr3:147408001-147408300	chr3:128846701-128847000	chr2:46275901-46276200
chr3:147408901-147409200	chr3:129045601-129045900	chr2:46276201-46276500
chr3:147409201-147409500	chr3:129045901-129046200	chr2:46979401-46979700
chr3:147409501-147409800	chr3:129046201-129046500	chr2:46979701-46980000
chr3:147409801-147410100	chr3:129974101-129974400	chr2:47072101-47072400
chr3:147410101-147410400	chr3:129974401-129974700	chr2:49127701-49128000
chr3:147410401-147410700	chr3:129974701-129975000	chr2:50346001-50346300
chr3:147412501-147412800	chr3:133746301-133746600	chr2:53859601-53859900
chr3:147421201-147421500	chr3:134313001-134313300	chr2:53859901-53860200
chr3:147421501-147421800	chr3:134797201-134797500	chr2:54673501-54673800
chr3:147423301-147423600	chr3:138943501-138943800	chr2:54673801-54674100
chr3:153281101-153281400	chr3:138944101-138944400	chr2:60024001-60024300
chr3:153369601-153369900	chr3:138944401-138944700	chr2:60570001-60570300
chr3:153369901-153370200	chr3:142947601-142947900	chr2:60653101-60653400
chr3:153378301-153378600	chr3:147378301-147378600	chr2:62195101-62195400
chr3:153506701-153507000	chr3:147388801-147389100	chr2:62309701-62310000
chr3:158094301-158094600	chr3:147390601-147390900	chr2:62570401-62570700
chr3:158094601-158094900	chr3:147390901-147391200	chr2:63051601-63051900
chr3:158094901-158095200	chr3:147393001-147393300	chr2:63051901-63052200
chr3:158095201-158095500	chr3:147393601-147393900	chr2:63052201-63052500
chr3:158095501-158095800	chr3:147393901-147394200	chr2:63052501-63052800
chr3:158095801-158096100	chr3:147396001-147396300	chr2:63052801-63053100
chr3:158102701-158103000	chr3:147408901-147409200	chr2:63053101-63053400
chr3:158103001-158103300	chr3:147409201-147409500	chr2:63053401-63053700
chr3:158103301-158103600	chr3:147409501-147409800	chr2:63053701-63054000
chr3:158103601-158103900	chr3:147409801-147410100	chr2:63054001-63054300
chr3:158104201-158104500	chr3:147410101-147410400	chr2:63054301-63054600
chr3:158672401-158672700	chr3:147410401-147410700	chr2:63055201-63055500
chr3:160449901-160450200	chr3:147412501-147412800	chr2:63055501-63055800
chr3:160450201-160450500	chr3:147421201-147421500	chr2:63055801-63056100
chr3:169242301-169242600	chr3:147421501-147421800	chr2:63056101-63056400
chr3:169658701-169659000	chr3:147423301-147423600	chr2:63056401-63056700
chr3:169660501-169660800	chr3:155581501-155581800	chr2:63056701-63057000
chr3:169660801-169661100	chr3:155581801-155582100	chr2:63057001-63057300
chr3:170419501-170419800	chr3:158094001-158094300	chr2:63057301-63057600
chr3:170419801-170420100	chr3:158094301-158094600	chr2:63057601-63057900
chr3:172447501-172447800	chr3:158094601-158094900	chr2:63057901-63058200
chr3:172447801-172448100	chr3:158094901-158095200	chr2:63058501-63058800
chr3:172448101-172448400	chr3:158095201-158095500	chr2:63058801-63059100
chr3:175828801-175829100	chr3:158095501-158095800	chr2:63059101-63059400
chr3:179132401-179132700	chr3:158095801-158096100	chr2:63059401-63059700
chr3:179942101-179942400	chr3:158102401-158102700	chr2:64609801-64610100
chr3:179942401-179942700	chr3:158102701-158103000	chr2:64635901-64636200
chr3:181695001-181695300	chr3:158103301-158103600	chr2:64636201-64636500
chr3:181695301-181695600	chr3:158103601-158103900	chr2:64636501-64636800
chr3:181695601-181695900	chr3:158104201-158104500	chr2:65018101-65018400
chr3:181703701-181704000	chr3:158672401-158672700	chr2:65229601-65229900
chr3:181704001-181704300	chr3:159891301-159891600	chr2:65344501-65344800
chr3:181704301-181704600	chr3:160449901-160450200	chr2:65344801-65345100
chr3:181725901-181726200	chr3:160450201-160450500	chr2:66391201-66391500
chr3:184381201-184381500	chr3:169242301-169242600	chr2:66432001-66432300
chr3:184381501-184381800	chr3:169242601-169242900	chr2:66438001-66438300
chr3:184381801-184382100	chr3:169658701-169659000	chr2:66439201-66439500
chr3:185645101-185645400	chr3:169660501-169660800	chr2:66439501-66439800
chr3:185645401-185645700	chr3:169660801-169661100	chr2:66440401-66440700
chr3:191171701-191172000	chr3:169665901-169666200	chr2:66440701-66441000
chr3:192408001-192408300	chr3:169666201-169666500	chr2:66444301-66444600
chr3:192965101-192965400	chr3:169666801-169667100	chr2:66444601-66444900
chr3:193869901-193870200	chr3:169822501-169822800	chr2:66444901-66445200
chr3:194269501-194269800	chr3:169822801-169823100	chr2:66445201-66445500
chr3:194269801-194270100	chr3:170209201-170209500	chr2:66445501-66445800
chr3:194397901-194398200	chr3:170419501-170419800	chr2:66445801-66446100
chr3:194572501-194572800	chr3:170419801-170420100	chr2:66446101-66446400
chr3:195147901-195148200	chr3:170815501-170815800	chr2:66446401-66446700
chr3:196207201-196207500	chr3:172447501-172447800	chr2:66446701-66447000
chr3:196660501-196660800	chr3:172447801-172448100	chr2:66581101-66581400
chr3:196660801-196661100	chr3:172448101-172448400	chr2:66581401-66581700
chr4:107101-107400	chr3:172448701-172449000	chr2:66581701-66582000
chr4:107701-108000	chr3:176814301-176814600	chr2:66582001-66582300
chr4:212701-213000	chr3:179942101-179942400	chr2:66582601-66582900
chr4:386101-386400	chr3:179942401-179942700	chr2:66582901-66583200
chr4:657001-657300	chr3:180870001-180870300	chr2:66583201-66583500
chr4:681901-682200	chr3:180870301-180870600	chr2:66583501-66583800
chr4:682801-683100	chr3:181695001-181695300	chr2:68774401-68774700
chr4:785701-786000	chr3:181695301-181695600	chr2:68774701-68775000
chr4:786001-786300	chr3:181695601-181695900	chr2:68775001-68775300
chr4:792001-792300	chr3:181695901-181696200	chr2:68837101-68837400
chr4:792301-792600	chr3:181702201-181702500	chr2:69582301-69582600
chr4:835201-835500	chr3:181703701-181704000	chr2:70885201-70885500
chr4:835501-835800	chr3:181704001-181704300	chr2:70885501-70885800
chr4:960901-961200	chr3:181704301-181704600	chr2:70888201-70888500
chr4:961201-961500	chr3:181720201-181720500	chr2:70888501-70888800
chr4:961501-961800	chr3:181723501-181723800	chr2:70888801-70889100
chr4:962101-962400	chr3:181723801-181724100	chr2:70889101-70889400
chr4:966001-966300	chr3:181724101-181724400	chr2:70889401-70889700
chr4:1022701-1023000	chr3:181724401-181724700	chr2:70889701-70890000
chr4:1049701-1050000	chr3:181725901-181726200	chr2:70896001-70896300
chr4:1194301-1194600	chr3:181726201-181726500	chr2:70896301-70896600
chr4:1309801-1310100	chr3:183540901-183541200	chr2:70896601-70896900
chr4:1404901-1405200	chr3:183779701-183780000	chr2:70896901-70897200
chr4:1405801-1406100	chr3:184241701-184242000	chr2:70897201-70897500
chr4:1406101-1406400	chr3:184381501-184381800	chr2:70897501-70897800
chr4:1406401-1406700	chr3:184381801-184382100	chr2:70903801-70904100
chr4:1406701-1407000	chr3:184717201-184717500	chr2:70904101-70904400
chr4:1413601-1413900	chr3:187670101-187670400	chr2:70904401-70904700
chr4:1544701-1545000	chr3:187958701-187959000	chr2:70904701-70905000
chr4:1554601-1554900	chr3:192407701-192408000	chr2:70905001-70905300
chr4:1554901-1555200	chr3:192408001-192408300	chr2:70907101-70907400
chr4:1560301-1560600	chr3:192408301-192408600	chr2:70907401-70907700
chr4:1799401-1799700	chr3:193869601-193869900	chr2:70907701-70908000
chr4:2127601-2127900	chr3:193869901-193870200	chr2:70964401-70964700
chr4:2303701-2304000	chr3:194269501-194269800	chr2:70984501-70984800
chr4:2304001-2304300	chr3:194269801-194270100	chr2:70984801-70985100
chr4:2458501-2458800	chr3:194273101-194273400	chr2:70985101-70985400
chr4:2763601-2763900	chr3:194299801-194300100	chr2:71049901-71050200
chr4:2763901-2764200	chr3:194300401-194300700	chr2:71071501-71071800
chr4:2764201-2764500	chr3:194397901-194398200	chr2:71560501-71560800
chr4:2851801-2852100	chr3:194561401-194561700	chr2:72144001-72144300
chr4:3240001-3240300	chr3:194572501-194572800	chr2:72919801-72920100
chr4:3371101-3371400	chr3:195111001-195111300	chr2:72920101-72920400
chr4:3442801-3443100	chr3:195147901-195148200	chr2:72920401-72920700
chr4:3679801-3680100	chr3:195180001-195180300	chr2:72920701-72921000
chr4:3767101-3767400	chr3:195762001-195762300	chr2:72921001-72921300
chr4:3803401-3803700	chr3:196122301-196122600	chr2:72921301-72921600
chr4:4669201-4669500	chr3:196122901-196123200	chr2:72923701-72924000
chr4:4857301-4857600	chr3:196140301-196140600	chr2:72925201-72925500
chr4:4857901-4858200	chr3:196207201-196207500	chr2:72925501-72925800
chr4:4858201-4858500	chr3:196640401-196640700	chr2:72925801-72926100
chr4:6245401-6245700	chr3:196640701-196641000	chr2:72955201-72955500
chr4:6245701-6246000	chr3:196660501-196660800	chr2:73268701-73269000
chr4:6246001-6246300	chr4:107101-107400	chr2:73269001-73269300
chr4:6658801-6659100	chr4:107701-108000	chr2:73701001-73701300
chr4:6663901-6664200	chr4:206101-206400	chr2:73701301-73701600
chr4:6880801-6881100	chr4:212701-213000	chr2:74101501-74101800
chr4:7524601-7524900	chr4:305101-305400	chr2:74185501-74185800
chr4:7965301-7965600	chr4:634801-635100	chr2:74185801-74186100
chr4:7965601-7965900	chr4:635401-635700	chr2:74374501-74374800
chr4:8191201-8191500	chr4:657301-657600	chr2:74499301-74499600
chr4:8200501-8200800	chr4:678001-678300	chr2:74499601-74499900
chr4:8219101-8219400	chr4:792301-792600	chr2:74499901-74500200
chr4:8219401-8219700	chr4:961801-962100	chr2:74515501-74515800
chr4:8586901-8587200	chr4:1045201-1045500	chr2:74515801-74516100
chr4:8606701-8607000	chr4:1194601-1194900	chr2:74516101-74516400
chr4:8614201-8614500	chr4:1405801-1406100	chr2:74552401-74552700
chr4:8659801-8660100	chr4:1406401-1406700	chr2:74648101-74648400
chr4:8740501-8740800	chr4:1406701-1407000	chr2:74648401-74648700
chr4:8773501-8773800	chr4:1492801-1493100	chr2:79111201-79111500
chr4:8906101-8906400	chr4:1548301-1548600	chr2:79114501-79114800
chr4:8906401-8906700	chr4:1928401-1928700	chr2:80302501-80302800
chr4:8971501-8971800	chr4:2689501-2689800	chr2:81196801-81197100
chr4:8976901-8977200	chr4:2763901-2764200	chr2:81481501-81481800
chr4:8990401-8990700	chr4:2835601-2835900	chr2:81985201-81985500
chr4:9781501-9781800	chr4:3372901-3373200	chr2:84855901-84856200
chr4:9781801-9782100	chr4:3565201-3565500	chr2:85134301-85134600
chr4:10461001-10461300	chr4:4669201-4669500	chr2:85134901-85135200
chr4:10461301-10461600	chr4:4857901-4858200	chr2:85584001-85584300
chr4:10461601-10461900	chr4:4858201-4858500	chr2:85712401-85712700
chr4:10461901-10462200	chr4:6048601-6048900	chr2:85716601-85716900
chr4:13523401-13523700	chr4:6245401-6245700	chr2:86809201-86809500
chr4:13523701-13524000	chr4:6245701-6246000	chr2:86809501-86809800
chr4:13524001-13524300	chr4:6324601-6324900	chr2:86809801-86810100
chr4:13524301-13524600	chr4:6658801-6659100	chr2:88764901-88765200
chr4:13524901-13525200	chr4:6663901-6664200	chr2:88765201-88765500
chr4:13537201-13537500	chr4:6953701-6954000	chr2:88920301-88920600
chr4:13538701-13539000	chr4:7442701-7443000	chr2:88920901-88921200
chr4:13540201-13540500	chr4:7781401-7781700	chr2:90238801-90239100
chr4:13542301-13542600	chr4:8199901-8200200	chr2:91752001-91752300
chr4:13542601-13542900	chr4:8200501-8200800	chr2:94735501-94735800
chr4:13542901-13543200	chr4:8370901-8371200	chr2:94735801-94736100
chr4:13543501-13543800	chr4:8470501-8470800	chr2:94737301-94737600
chr4:13543801-13544100	chr4:8618401-8618700	chr2:94871701-94872000
chr4:15702901-15703200	chr4:8993101-8993400	chr2:96116101-96116400
chr4:15703201-15703500	chr4:9781501-9781800	chr2:96118801-96119100
chr4:15905701-15906000	chr4:10461301-10461600	chr2:96146101-96146400
chr4:16557301-16557600	chr4:10461601-10461900	chr2:96146401-96146700
chr4:16998601-16998900	chr4:10461901-10462200	chr2:96254701-96255000
chr4:17435701-17436000	chr4:13522201-13522500	chr2:96470401-96470700
chr4:24800101-24800400	chr4:13523401-13523700	chr2:96470701-96471000
chr4:25088701-25089000	chr4:13523701-13524000	chr2:96471001-96471300
chr4:30722401-30722700	chr4:13524301-13524600	chr2:96839401-96839700
chr4:30722701-30723000	chr4:13524901-13525200	chr2:96839701-96840000
chr4:41747101-41747400	chr4:13525201-13525500	chr2:96866101-96866400
chr4:41747401-41747700	chr4:13538701-13539000	chr2:96866401-96866700
chr4:41747701-41748000	chr4:13539301-13539600	chr2:97660801-97661100
chr4:41866201-41866500	chr4:13540201-13540500	chr2:97741201-97741500
chr4:41873401-41873700	chr4:13542301-13542600	chr2:97748701-97749000
chr4:41880001-41880300	chr4:13542601-13542900	chr2:97761301-97761600
chr4:41880301-41880600	chr4:13543801-13544100	chr2:97763401-97763700
chr4:45420001-45420300	chr4:15702901-15703200	chr2:98464201-98464500
chr4:45457201-45457500	chr4:15703201-15703500	chr2:98822401-98822700
chr4:45457501-45457800	chr4:24799801-24800100	chr2:98822701-98823000
chr4:45477301-45477600	chr4:24800101-24800400	chr2:98823001-98823300
chr4:45566701-45567000	chr4:24800401-24800700	chr2:98823301-98823600
chr4:45567001-45567300	chr4:24800701-24801000	chr2:99624901-99625200
chr4:46148701-46149000	chr4:25088701-25089000	chr2:100103401-100103700
chr4:46636201-46636500	chr4:37866301-37866600	chr2:100142401-100142700
chr4:46804801-46805100	chr4:38761201-38761500	chr2:100235101-100235400
chr4:46830901-46831200	chr4:39717601-39717900	chr2:100235401-100235700
chr4:46831201-46831500	chr4:40196701-40197000	chr2:100247101-100247400
chr4:48490801-48491100	chr4:41746801-41747100	chr2:100986301-100986600
chr4:48491101-48491400	chr4:41747101-41747400	chr2:101616301-101616600
chr4:48491401-48491700	chr4:41747401-41747700	chr2:101616601-101616900
chr4:52076701-52077000	chr4:41747701-41748000	chr2:102187201-102187500
chr4:52077001-52077300	chr4:41751301-41751600	chr2:104658901-104659200
chr4:54095701-54096000	chr4:41865301-41865600	chr2:104701801-104702100
chr4:54104101-54104400	chr4:41865901-41866200	chr2:104842501-104842800
chr4:54108901-54109200	chr4:41866201-41866500	chr2:104842801-104843100
chr4:54109201-54109500	chr4:41873401-41873700	chr2:104843101-104843400
chr4:55124401-55124700	chr4:41880001-41880300	chr2:104856301-104856600
chr4:55124701-55125000	chr4:41880301-41880600	chr2:104856601-104856900
chr4:55793401-55793700	chr4:48490801-48491100	chr2:104863501-104863800
chr4:55793701-55794000	chr4:48491101-48491400	chr2:104863801-104864100
chr4:72876901-72877200	chr4:52077001-52077300	chr2:104864101-104864400
chr4:73998301-73998600	chr4:54095701-54096000	chr2:105308101-105308400
chr4:73998601-73998900	chr4:54109201-54109500	chr2:105517501-105517800
chr4:79049701-79050000	chr4:55124701-55125000	chr2:106065001-106065300
chr4:79050001-79050300	chr4:55157401-55157700	chr2:106065301-106065600
chr4:79050301-79050600	chr4:55157701-55158000	chr2:106095901-106096200
chr4:80207101-80207400	chr4:55793401-55793700	chr2:106160101-106160400
chr4:80207401-80207700	chr4:55793701-55794000	chr2:106160401-106160700
chr4:80263801-80264100	chr4:61517101-61517400	chr2:106843501-106843800
chr4:83568301-83568600	chr4:68373601-68373900	chr2:108907801-108908100
chr4:84480901-84481200	chr4:73998301-73998600	chr2:109291201-109291500
chr4:84481201-84481500	chr4:73998601-73998900	chr2:109403101-109403400
chr4:84481501-84481800	chr4:77193601-77193900	chr2:110114701-110115000
chr4:84481801-84482100	chr4:80079301-80079600	chr2:110770201-110770500
chr4:84482701-84483000	chr4:80263801-80264100	chr2:110806201-110806500
chr4:84483001-84483300	chr4:80264101-80264400	chr2:111117601-111117900
chr4:84483301-84483600	chr4:83108101-83108400	chr2:111117901-111118200
chr4:84483601-84483900	chr4:84481201-84481500	chr2:111118201-111118500
chr4:84492601-84492900	chr4:84481501-84481800	chr2:111118501-111118800
chr4:84492901-84493200	chr4:84481801-84482100	chr2:111118801-111119100
chr4:84493201-84493500	chr4:84482701-84483000	chr2:111119101-111119400
chr4:84493501-84493800	chr4:84483001-84483300	chr2:111119401-111119700
chr4:84495601-84495900	chr4:84492601-84492900	chr2:111119701-111120000
chr4:84495901-84496200	chr4:84492901-84493200	chr2:111697501-111697800
chr4:84496201-84496500	chr4:84493201-84493500	chr2:112182601-112182900
chr4:84496501-84496800	chr4:84493501-84493800	chr2:113275801-113276100
chr4:84496801-84497100	chr4:84496501-84496800	chr2:113277301-113277600
chr4:84497101-84497400	chr4:84496801-84497100	chr2:113277601-113277900
chr4:84501001-84501300	chr4:84500701-84501000	chr2:113277901-113278200
chr4:93830401-93830700	chr4:84501001-84501300	chr2:113278201-113278500
chr4:97903801-97904100	chr4:84501301-84501600	chr2:113278501-113278800
chr4:99359701-99360000	chr4:93830401-93830700	chr2:117623401-117623700
chr4:110121601-110121900	chr4:93834601-93834900	chr2:118142701-118143000
chr4:110618401-110618700	chr4:110614801-110615100	chr2:118224301-118224600
chr4:110618701-110619000	chr4:110615401-110615700	chr2:118224601-118224900
chr4:110619301-110619600	chr4:110617801-110618100	chr2:118841401-118841700
chr4:110622001-110622300	chr4:110622901-110623200	chr2:118841701-118842000
chr4:110622301-110622600	chr4:110634001-110634300	chr2:118842001-118842300
chr4:110622901-110623200	chr4:110634301-110634600	chr2:118845001-118845300
chr4:110632501-110632800	chr4:112511101-112511400	chr2:118845301-118845600
chr4:110632801-110633100	chr4:112511401-112511700	chr2:118857601-118857900
chr4:110634001-110634300	chr4:112521301-112521600	chr2:118857901-118858200
chr4:110693101-110693400	chr4:112522801-112523100	chr2:119678101-119678400
chr4:110693401-110693700	chr4:112523101-112523400	chr2:119732101-119732400
chr4:110876401-110876700	chr4:113773201-113773500	chr2:120177301-120177600
chr4:111336901-111337200	chr4:121380001-121380300	chr2:120210001-120210300
chr4:111337201-111337500	chr4:121380301-121380600	chr2:120348901-120349200
chr4:112511101-112511400	chr4:139115401-139115700	chr2:120350101-120350400
chr4:112511401-112511700	chr4:139278601-139278900	chr2:120442501-120442800
chr4:112522801-112523100	chr4:139606501-139606800	chr2:120442801-120443100
chr4:112523101-112523400	chr4:140497801-140498100	chr2:120443101-120443400
chr4:122670001-122670300	chr4:140498101-140498400	chr2:120443401-120443700
chr4:123547501-123547800	chr4:140498401-140498700	chr2:120543901-120544200
chr4:139278901-139279200	chr4:152898001-152898300	chr2:120564901-120565200
chr4:140004601-140004900	chr4:153257101-153257400	chr2:120654301-120654600
chr4:140469901-140470200	chr4:153792601-153792900	chr2:120654601-120654900
chr4:140497801-140498100	chr4:153792901-153793200	chr2:120675301-120675600
chr4:140498101-140498400	chr4:154490101-154490400	chr2:120696001-120696300
chr4:146640001-146640300	chr4:154490401-154490700	chr2:120848101-120848400
chr4:146640301-146640600	chr4:158170501-158170800	chr2:120867901-120868200
chr4:146640601-146640900	chr4:158170801-158171100	chr2:120959401-120959700
chr4:153792601-153792900	chr4:165493201-165493500	chr2:121035901-121036200
chr4:153792901-153793200	chr4:165493501-165493800	chr2:121651801-121652100
chr4:153983701-153984000	chr4:168877801-168878100	chr2:126477601-126477900
chr4:154489801-154490100	chr4:168878101-168878400	chr2:126695701-126696000
chr4:154490101-154490400	chr4:168878401-168878700	chr2:126771901-126772200
chr4:154490401-154490700	chr4:169293001-169293300	chr2:126976801-126977100
chr4:154842301-154842600	chr4:173500201-173500500	chr2:127081801-127082100
chr4:155031001-155031300	chr4:173500501-173500800	chr2:127221001-127221300
chr4:155044201-155044500	chr4:173501101-173501400	chr2:127641901-127642200
chr4:155044501-155044800	chr4:173507701-173508000	chr2:127642201-127642500
chr4:162893701-162894000	chr4:173508601-173508900	chr2:127646701-127647000
chr4:163349701-163350000	chr4:173509201-173509500	chr2:128379301-128379600
chr4:164068201-164068500	chr4:173509501-173509800	chr2:128735101-128735400
chr4:164197501-164197800	chr4:173510701-173511000	chr2:128736901-128737200
chr4:165493201-165493500	chr4:173516701-173517000	chr2:129722101-129722400
chr4:165493501-165493800	chr4:173518801-173519100	chr2:130288801-130289100
chr4:168877801-168878100	chr4:173523601-173523900	chr2:130915801-130916100
chr4:168878101-168878400	chr4:173531401-173531700	chr2:130916101-130916400
chr4:168878401-168878700	chr4:173538001-173538300	chr2:130916401-130916700
chr4:169774801-169775100	chr4:174211501-174211800	chr2:131040001-131040300
chr4:170166601-170166900	chr4:182141101-182141400	chr2:131040301-131040600
chr4:170788501-170788800	chr4:182142001-182142300	chr2:131040601-131040900
chr4:173500201-173500500	chr4:183097501-183097800	chr2:131300401-131300700
chr4:173500501-173500800	chr4:183097801-183098100	chr2:131395201-131395500
chr4:173500801-173501100	chr4:184028701-184029000	chr2:131756401-131756700
chr4:173501101-173501400	chr4:184097101-184097400	chr2:132489001-132489300
chr4:173501401-173501700	chr4:184097401-184097700	chr2:132489301-132489600
chr4:173506801-173507100	chr4:184168801-184169100	chr2:134027701-134028000
chr4:173508301-173508600	chr4:185587201-185587500	chr2:134028001-134028300
chr4:173508601-173508900	chr4:185587501-185587800	chr2:134245201-134245500
chr4:173509201-173509500	chr4:185638801-185639100	chr2:136281901-136282200
chr4:173509501-173509800	chr4:185639101-185639400	chr2:138780901-138781200
chr4:173516701-173517000	chr4:186298201-186298500	chr2:144389701-144390000
chr4:173518501-173518800	chr4:186298501-186298800	chr2:144513601-144513900
chr4:173518801-173519100	chr4:187995301-187995600	chr2:156319501-156319800
chr4:173523901-173524200	chr4:187997401-187997700	chr2:156319801-156320100
chr4:173531101-173531400	chr4:188031601-188031900	chr2:156320101-156320400
chr4:173531401-173531700	chr4:188031901-188032200	chr2:156320401-156320700
chr4:173538001-173538300	chr4:188032501-188032800	chr2:156320701-156321000
chr4:173538301-173538600	chr4:188283001-188283300	chr2:156321001-156321300
chr4:175146901-175147200	chr5:402901-403200	chr2:156321601-156321900
chr4:177226801-177227100	chr5:429901-430200	chr2:156321901-156322200
chr4:177408001-177408300	chr5:464101-464400	chr2:156322201-156322500
chr4:177862501-177862800	chr5:539101-539400	chr2:156322501-156322800
chr4:178015201-178015500	chr5:663601-663900	chr2:156322801-156323100
chr4:178190701-178191000	chr5:850501-850800	chr2:156323101-156323400
chr4:178812901-178813200	chr5:850801-851100	chr2:156327601-156327900
chr4:182141101-182141400	chr5:851101-851400	chr2:156327901-156328200
chr4:182141401-182141700	chr5:855601-855900	chr2:156328201-156328500
chr4:182142301-182142600	chr5:958501-958800	chr2:156328801-156329100
chr4:182142601-182142900	chr5:1003801-1004100	chr2:156329101-156329400
chr4:182882101-182882400	chr5:1104601-1104900	chr2:156329401-156329700
chr4:183097501-183097800	chr5:1104901-1105200	chr2:156329701-156330000
chr4:183097801-183098100	chr5:1108201-1108500	chr2:157443901-157444200
chr4:183098101-183098400	chr5:1108501-1108800	chr2:158723101-158723400
chr4:183721201-183721500	chr5:1108801-1109100	chr2:160647901-160648200
chr4:183721801-183722100	chr5:1118701-1119000	chr2:160648201-160648500
chr4:185811601-185811900	chr5:1129501-1129800	chr2:161423101-161423400
chr4:186298201-186298500	chr5:1129801-1130100	chr2:161423401-161423700
chr4:186651601-186651900	chr5:1161601-1161900	chr2:161423701-161424000
chr4:187995301-187995600	chr5:1161901-1162200	chr2:161424001-161424300
chr5:491101-491400	chr5:1295101-1295400	chr2:161424301-161424600
chr5:506101-506400	chr5:1295401-1295700	chr2:161426101-161426400
chr5:506401-506700	chr5:1319701-1320000	chr2:161426401-161426700
chr5:601801-602100	chr5:1412401-1412700	chr2:161426701-161427000
chr5:669001-669300	chr5:1445701-1446000	chr2:161427001-161427300
chr5:855001-855300	chr5:1446001-1446300	chr2:161427301-161427600
chr5:958501-958800	chr5:1494601-1494900	chr2:161427601-161427900
chr5:958801-959100	chr5:1494901-1495200	chr2:161427901-161428200
chr5:978001-978300	chr5:1495201-1495500	chr2:161428201-161428500
chr5:1104601-1104900	chr5:1503601-1503900	chr2:164955001-164955300
chr5:1193701-1194000	chr5:1505101-1505400	chr2:169767901-169768200
chr5:1272001-1272300	chr5:1522201-1522500	chr2:169768501-169768800
chr5:1295101-1295400	chr5:1552801-1553100	chr2:169768801-169769100
chr5:1295401-1295700	chr5:1771501-1771800	chr2:169789801-169790100
chr5:1295701-1296000	chr5:1771801-1772100	chr2:169790101-169790400
chr5:1412401-1412700	chr5:1869001-1869300	chr2:170712901-170713200
chr5:1445701-1446000	chr5:1877401-1877700	chr2:170713201-170713500
chr5:1446001-1446300	chr5:1878301-1878600	chr2:170713501-170713800
chr5:1446301-1446600	chr5:1879501-1879800	chr2:170713801-170714100
chr5:1503601-1503900	chr5:1885801-1886100	chr2:170716801-170717100
chr5:1659901-1660200	chr5:1948801-1949100	chr2:170717101-170717400
chr5:1877401-1877700	chr5:2097301-2097600	chr2:170717401-170717700
chr5:1877701-1878000	chr5:2170201-2170500	chr2:170819701-170820000
chr5:1878301-1878600	chr5:2338201-2338500	chr2:170820001-170820300
chr5:1879501-1879800	chr5:2740201-2740500	chr2:170820301-170820600
chr5:1881901-1882200	chr5:2740501-2740800	chr2:170821501-170821800
chr5:1885801-1886100	chr5:2740801-2741100	chr2:170821801-170822100
chr5:1948801-1949100	chr5:2741101-2741400	chr2:170822101-170822400
chr5:1973401-1973700	chr5:2743501-2743800	chr2:170822401-170822700
chr5:1973701-1974000	chr5:2748301-2748600	chr2:170822701-170823000
chr5:2112001-2112300	chr5:2748601-2748900	chr2:170823001-170823300
chr5:2112301-2112600	chr5:2748901-2749200	chr2:170823301-170823600
chr5:2738701-2739000	chr5:2749201-2749500	chr2:170823601-170823900
chr5:2740201-2740500	chr5:2749501-2749800	chr2:172080001-172080300
chr5:2740501-2740800	chr5:2756701-2757000	chr2:172080301-172080600
chr5:2740801-2741100	chr5:2914801-2915100	chr2:172080601-172080900
chr5:2741101-2741400	chr5:3118501-3118800	chr2:172080901-172081200
chr5:2748301-2748600	chr5:3188101-3188400	chr2:172081201-172081500
chr5:2748601-2748900	chr5:3188401-3188700	chr2:172081501-172081800
chr5:2748901-2749200	chr5:3311101-3311400	chr2:172087201-172087500
chr5:2749201-2749500	chr5:3591601-3591900	chr2:172087501-172087800
chr5:2749501-2749800	chr5:3591901-3592200	chr2:172087801-172088100
chr5:2754901-2755200	chr5:3592201-3592500	chr2:172088101-172088400
chr5:2755201-2755500	chr5:3592501-3592800	chr2:172088401-172088700
chr5:3394201-3394500	chr5:3596701-3597000	chr2:172089901-172090200
chr5:3599101-3599400	chr5:3597001-3597300	chr2:172090201-172090500
chr5:3599401-3599700	chr5:3597301-3597600	chr2:172090501-172090800
chr5:3599701-3600000	chr5:3599101-3599400	chr2:172100101-172100400
chr5:3600001-3600300	chr5:3599401-3599700	chr2:172100401-172100700
chr5:3600301-3600600	chr5:3599701-3600000	chr2:172100701-172101000
chr5:3600601-3600900	chr5:3600001-3600300	chr2:172107001-172107300
chr5:3600901-3601200	chr5:3600601-3600900	chr2:172107601-172107900
chr5:3601201-3601500	chr5:3600901-3601200	chr2:172107901-172108200
chr5:3602101-3602400	chr5:3601201-3601500	chr2:172108201-172108500
chr5:3602401-3602700	chr5:3601801-3602100	chr2:172108501-172108800
chr5:3602701-3603000	chr5:3602101-3602400	chr2:172109101-172109400
chr5:3603001-3603300	chr5:3602401-3602700	chr2:172109401-172109700
chr5:3606301-3606600	chr5:3602701-3603000	chr2:172109701-172110000
chr5:3606601-3606900	chr5:3603001-3603300	chr2:172110001-172110300
chr5:3932101-3932400	chr5:3606001-3606300	chr2:172196701-172197000
chr5:6465601-6465900	chr5:3606301-3606600	chr2:172674301-172674600
chr5:7394701-7395000	chr5:3606601-3606900	chr2:172674601-172674900
chr5:7395001-7395300	chr5:3606901-3607200	chr2:172674901-172675200
chr5:10333201-10333500	chr5:6483301-6483600	chr2:173532901-173533200
chr5:10333501-10333800	chr5:6506401-6506700	chr2:174327601-174327900
chr5:10333801-10334100	chr5:6506701-6507000	chr2:174327901-174328200
chr5:10563001-10563300	chr5:6773401-6773700	chr2:174328501-174328800
chr5:11931601-11931900	chr5:6775801-6776100	chr2:174328801-174329100
chr5:12574801-12575100	chr5:7394701-7395000	chr2:174333001-174333300
chr5:13579501-13579800	chr5:7395001-7395300	chr2:174334801-174335100
chr5:19143001-19143300	chr5:10333201-10333500	chr2:174335101-174335400
chr5:23726701-23727000	chr5:10333501-10333800	chr2:174339901-174340200
chr5:32982901-32983200	chr5:10333801-10334100	chr2:174340201-174340500
chr5:33936901-33937200	chr5:10456801-10457100	chr2:174340501-174340800
chr5:33937501-33937800	chr5:10491601-10491900	chr2:174340801-174341100
chr5:33937801-33938100	chr5:10563001-10563300	chr2:174341101-174341400
chr5:33938101-33938400	chr5:10633501-10633800	chr2:174342601-174342900
chr5:33938401-33938700	chr5:10681201-10681500	chr2:174343501-174343800
chr5:35532601-35532900	chr5:13765801-13766100	chr2:174343801-174344100
chr5:35573701-35574000	chr5:13766101-13766400	chr2:174344101-174344400
chr5:37834501-37834800	chr5:14142301-14142600	chr2:174344401-174344700
chr5:37834801-37835100	chr5:14993101-14993400	chr2:175594201-175594500
chr5:39665101-39665400	chr5:23075401-23075700	chr2:176066701-176067000
chr5:39665401-39665700	chr5:28810801-28811100	chr2:176067001-176067300
chr5:39667201-39667500	chr5:32709001-32709300	chr2:176067301-176067600
chr5:39721501-39721800	chr5:33936901-33937200	chr2:176067601-176067900
chr5:39725101-39725400	chr5:33937801-33938100	chr2:176067901-176068200
chr5:40066801-40067100	chr5:33938101-33938400	chr2:176068201-176068500
chr5:40157401-40157700	chr5:33938401-33938700	chr2:176068501-176068800
chr5:40438501-40438800	chr5:35530201-35530500	chr2:176071201-176071500
chr5:42357001-42357300	chr5:36692701-36693000	chr2:176071501-176071800
chr5:42363301-42363600	chr5:37834201-37834500	chr2:176071801-176072100
chr5:42463501-42463800	chr5:37834501-37834800	chr2:176072101-176072400
chr5:42468601-42468900	chr5:37834801-37835100	chr2:176080501-176080800
chr5:42659701-42660000	chr5:37835101-37835400	chr2:176080801-176081100
chr5:42949801-42950100	chr5:40681501-40681800	chr2:176081101-176081400
chr5:42993901-42994200	chr5:42944101-42944400	chr2:176081701-176082000
chr5:42994501-42994800	chr5:42949801-42950100	chr2:176082001-176082300
chr5:43824601-43824900	chr5:42952501-42952800	chr2:176082301-176082600
chr5:43824901-43825200	chr5:42993901-42994200	chr2:176082601-176082900
chr5:44974801-44975100	chr5:42994501-42994800	chr2:176082901-176083200
chr5:45838501-45838800	chr5:42995101-42995400	chr2:176083201-176083500
chr5:45890401-45890700	chr5:43038001-43038300	chr2:176083501-176083800
chr5:50370901-50371200	chr5:50465401-50465700	chr2:176083801-176084100
chr5:50465101-50465400	chr5:50601601-50601900	chr2:176084101-176084400
chr5:50607601-50607900	chr5:50607901-50608200	chr2:176085001-176085300
chr5:51399301-51399600	chr5:50923501-50923800	chr2:176085301-176085600
chr5:55220401-55220700	chr5:51377701-51378000	chr2:176091601-176091900
chr5:55220701-55221000	chr5:51398701-51399000	chr2:176091901-176092200
chr5:55221001-55221300	chr5:51399301-51399600	chr2:176099101-176099400
chr5:55221901-55222200	chr5:55220401-55220700	chr2:176099401-176099700
chr5:55222201-55222500	chr5:55220701-55221000	chr2:176099701-176100000
chr5:55223101-55223400	chr5:55221001-55221300	chr2:176100001-176100300
chr5:55223401-55223700	chr5:55221901-55222200	chr2:176100301-176100600
chr5:55223701-55224000	chr5:55222201-55222500	chr2:176100601-176100900
chr5:55821601-55821900	chr5:55223101-55223400	chr2:176104201-176104500
chr5:55821901-55822200	chr5:55223401-55223700	chr2:176104501-176104800
chr5:62804401-62804700	chr5:55223701-55224000	chr2:176104801-176105100
chr5:62804701-62805000	chr5:59337301-59337600	chr2:176105101-176105400
chr5:63008101-63008400	chr5:63960901-63961200	chr2:176105701-176106000
chr5:63084001-63084300	chr5:63961201-63961500	chr2:176111701-176112000
chr5:63960901-63961200	chr5:67166101-67166400	chr2:176112001-176112300
chr5:63961201-63961500	chr5:68434201-68434500	chr2:176112301-176112600
chr5:73119601-73119900	chr5:73119601-73119900	chr2:176112601-176112900
chr5:73119901-73120200	chr5:73119901-73120200	chr2:176115901-176116200
chr5:73120201-73120500	chr5:73120201-73120500	chr2:176116201-176116500
chr5:73230301-73230600	chr5:73230301-73230600	chr2:176116501-176116800
chr5:73230601-73230900	chr5:73230601-73230900	chr2:176117101-176117400
chr5:73230901-73231200	chr5:73230901-73231200	chr2:176117401-176117700
chr5:73232401-73232700	chr5:73231201-73231500	chr2:176117701-176118000
chr5:73232701-73233000	chr5:73232701-73233000	chr2:176121301-176121600
chr5:73233001-73233300	chr5:73233001-73233300	chr2:176121601-176121900
chr5:73233301-73233600	chr5:73233301-73233600	chr2:176121901-176122200
chr5:73233601-73233900	chr5:73233601-73233900	chr2:176122201-176122500
chr5:73233901-73234200	chr5:73233901-73234200	chr2:176122501-176122800
chr5:73297801-73298100	chr5:73297801-73298100	chr2:176122801-176123100
chr5:73298101-73298400	chr5:73298101-73298400	chr2:176123101-176123400
chr5:73298401-73298700	chr5:73298401-73298700	chr2:176123401-176123700
chr5:73299601-73299900	chr5:73299601-73299900	chr2:176124301-176124600
chr5:73299901-73300200	chr5:73299901-73300200	chr2:176124601-176124900
chr5:73300801-73301100	chr5:73300801-73301100	chr2:176128801-176129100
chr5:73301101-73301400	chr5:73301101-73301400	chr2:176139001-176139300
chr5:73380001-73380300	chr5:73380001-73380300	chr2:176139301-176139600
chr5:73380301-73380600	chr5:73380301-73380600	chr2:176139601-176139900
chr5:73380601-73380900	chr5:73380601-73380900	chr2:176139901-176140200
chr5:73380901-73381200	chr5:73381201-73381500	chr2:176147101-176147400
chr5:73381201-73381500	chr5:73381501-73381800	chr2:176147401-176147700
chr5:73381501-73381800	chr5:73381801-73382100	chr2:176147701-176148000
chr5:73381801-73382100	chr5:73382101-73382400	chr2:176148001-176148300
chr5:73382101-73382400	chr5:73382401-73382700	chr2:176149501-176149800
chr5:73382401-73382700	chr5:73382701-73383000	chr2:176149801-176150100
chr5:73435801-73436100	chr5:73435801-73436100	chr2:176150101-176150400
chr5:73436101-73436400	chr5:73436101-73436400	chr2:176150401-176150700
chr5:73436401-73436700	chr5:73436401-73436700	chr2:176151601-176151900
chr5:73436701-73437000	chr5:73436701-73437000	chr2:176151901-176152200
chr5:73437001-73437300	chr5:73439701-73440000	chr2:176152201-176152500
chr5:76954501-76954800	chr5:73444801-73445100	chr2:176152501-176152800
chr5:77627701-77628000	chr5:76954501-76954800	chr2:176152801-176153100
chr5:77628001-77628300	chr5:77077201-77077500	chr2:176159401-176159700
chr5:77628301-77628600	chr5:77627701-77628000	chr2:176159701-176160000
chr5:77628601-77628900	chr5:77628001-77628300	chr2:176160001-176160300
chr5:77632201-77632500	chr5:77628301-77628600	chr2:176160301-176160600
chr5:77632501-77632800	chr5:77628601-77628900	chr2:176160601-176160900
chr5:77632801-77633100	chr5:77632201-77632500	chr2:176160901-176161200
chr5:77636401-77636700	chr5:77632501-77632800	chr2:176161201-176161500
chr5:77636701-77637000	chr5:77632801-77633100	chr2:176162401-176162700
chr5:77637001-77637300	chr5:77636401-77636700	chr2:176162701-176163000
chr5:77637601-77637900	chr5:77636701-77637000	chr2:176163001-176163300
chr5:77638801-77639100	chr5:77637601-77637900	chr2:176164201-176164500
chr5:77639101-77639400	chr5:77638801-77639100	chr2:176164501-176164800
chr5:77639401-77639700	chr5:77639101-77639400	chr2:176164801-176165100
chr5:77640901-77641200	chr5:77639401-77639700	chr2:176165101-176165400
chr5:77851201-77851500	chr5:77844001-77844300	chr2:176165401-176165700
chr5:77851501-77851800	chr5:77844601-77844900	chr2:176171401-176171700
chr5:77851801-77852100	chr5:77844901-77845200	chr2:176171701-176172000
chr5:77957401-77957700	chr5:77851501-77851800	chr2:176172001-176172300
chr5:77958001-77958300	chr5:77851801-77852100	chr2:176172301-176172600
chr5:77973301-77973600	chr5:77852401-77852700	chr2:176175001-176175300
chr5:79111501-79111800	chr5:77957401-77957700	chr2:176175301-176175600
chr5:79111801-79112100	chr5:77957701-77958000	chr2:176186701-176187000
chr5:79112101-79112400	chr5:77958001-77958300	chr2:179443201-179443500
chr5:79112401-79112700	chr5:77973301-77973600	chr2:181678201-181678500
chr5:80077801-80078100	chr5:79111801-79112100	chr2:181678501-181678800
chr5:88659601-88659900	chr5:79112101-79112400	chr2:181681501-181681800
chr5:88659901-88660200	chr5:79112401-79112700	chr2:181681801-181682100
chr5:88672801-88673100	chr5:88144201-88144500	chr2:181682401-181682700
chr5:88678201-88678500	chr5:88659601-88659900	chr2:181682701-181683000
chr5:93570301-93570600	chr5:88659901-88660200	chr2:181683001-181683300
chr5:93570901-93571200	chr5:88665601-88665900	chr2:185738401-185738700
chr5:93571201-93571500	chr5:88672501-88672800	chr2:185738701-185739000
chr5:93587701-93588000	chr5:88672801-88673100	chr2:185739001-185739300
chr5:93588301-93588600	chr5:93570301-93570600	chr2:187860301-187860600
chr5:93594901-93595200	chr5:93570601-93570900	chr2:191846401-191846700
chr5:93597001-93597300	chr5:93570901-93571200	chr2:191846701-191847000
chr5:114928801-114929100	chr5:93571201-93571500	chr2:197450401-197450700
chr5:116576401-116576700	chr5:93571501-93571800	chr2:199461601-199461900
chr5:119780401-119780700	chr5:93573001-93573300	chr2:199461901-199462200
chr5:120909601-120909900	chr5:93573301-93573600	chr2:199462201-199462500
chr5:120936601-120936900	chr5:93587701-93588000	chr2:199462501-199462800
chr5:120936901-120937200	chr5:93588001-93588300	chr2:199464001-199464300
chr5:121107001-121107300	chr5:93588301-93588600	chr2:199464301-199464600
chr5:123094501-123094800	chr5:93588601-93588900	chr2:199464601-199464900
chr5:123094801-123095100	chr5:93593401-93593700	chr2:199464901-199465200
chr5:123095101-123095400	chr5:93593701-93594000	chr2:199467001-199467300
chr5:123095401-123095700	chr5:93594601-93594900	chr2:199467301-199467600
chr5:123095701-123096000	chr5:93594901-93595200	chr2:199468501-199468800
chr5:123098101-123098400	chr5:93595801-93596100	chr2:199468801-199469100
chr5:123098401-123098700	chr5:93597001-93597300	chr2:199469101-199469400
chr5:123525901-123526200	chr5:93599401-93599700	chr2:199470001-199470300
chr5:130499101-130499400	chr5:93610801-93611100	chr2:199470301-199470600
chr5:130995001-130995300	chr5:104372401-104372700	chr2:199470601-199470900
chr5:130995301-130995600	chr5:111070201-111070500	chr2:199470901-199471200
chr5:130995601-130995900	chr5:111070501-111070800	chr2:201239101-201239400
chr5:131312401-131312700	chr5:111070801-111071100	chr2:201261001-201261300
chr5:132747601-132747900	chr5:115179001-115179300	chr2:202171201-202171500
chr5:132813901-132814200	chr5:123086401-123086700	chr2:202171501-202171800
chr5:132814201-132814500	chr5:123086701-123087000	chr2:205879501-205879800
chr5:134211301-134211600	chr5:123094501-123094800	chr2:205885501-205885800
chr5:135027301-135027600	chr5:123094801-123095100	chr2:205885801-205886100
chr5:135027601-135027900	chr5:123095101-123095400	chr2:207627001-207627300
chr5:135027901-135028200	chr5:123095401-123095700	chr2:207627301-207627600
chr5:135028201-135028500	chr5:123098101-123098400	chr2:207770701-207771000
chr5:135028501-135028800	chr5:123098401-123098700	chr2:207771001-207771300
chr5:135028801-135029100	chr5:132044401-132044700	chr2:207771301-207771600
chr5:135029101-135029400	chr5:132747601-132747900	chr2:208123801-208124100
chr5:135029401-135029700	chr5:132814201-132814500	chr2:208124101-208124400
chr5:135030901-135031200	chr5:132825301-132825600	chr2:208124401-208124700
chr5:135031201-135031500	chr5:132825601-132825900	chr2:208359601-208359900
chr5:135031501-135031800	chr5:132825901-132826200	chr2:208359901-208360200
chr5:135038401-135038700	chr5:135027301-135027600	chr2:216475201-216475500
chr5:135038701-135039000	chr5:135027601-135027900	chr2:217398901-217399200
chr5:135039001-135039300	chr5:135027901-135028200	chr2:217756201-217756500
chr5:135040201-135040500	chr5:135028201-135028500	chr2:217756501-217756800
chr5:135040501-135040800	chr5:135028501-135028800	chr2:217912201-217912500
chr5:135040801-135041100	chr5:135028801-135029100	chr2:217978501-217978800
chr5:135041101-135041400	chr5:135029101-135029400	chr2:217978801-217979100
chr5:135050101-135050400	chr5:135029401-135029700	chr2:218033701-218034000
chr5:135050401-135050700	chr5:135030901-135031200	chr2:218034001-218034300
chr5:135050701-135051000	chr5:135031201-135031500	chr2:218389801-218390100
chr5:135489901-135490200	chr5:135031501-135031800	chr2:218871601-218871900
chr5:135490201-135490500	chr5:135031801-135032100	chr2:218873101-218873400
chr5:135490501-135490800	chr5:135038401-135038700	chr2:218873401-218873700
chr5:135534601-135534900	chr5:135038701-135039000	chr2:218873701-218874000
chr5:135534901-135535200	chr5:135040201-135040500	chr2:218982901-218983200
chr5:135535201-135535500	chr5:135040501-135040800	chr2:219224401-219224700
chr5:135544501-135544800	chr5:135040801-135041100	chr2:219331501-219331800
chr5:135544801-135545100	chr5:135041101-135041400	chr2:219331801-219332100
chr5:135930901-135931200	chr5:135050101-135050400	chr2:219332101-219332400
chr5:135977401-135977700	chr5:135050401-135050700	chr2:219332401-219332700
chr5:137889301-137889600	chr5:135050701-135051000	chr2:219332701-219333000
chr5:140788201-140788500	chr5:135489901-135490200	chr2:219448201-219448500
chr5:140794801-140795100	chr5:135490201-135490500	chr2:219448501-219448800
chr5:140795101-140795400	chr5:135490501-135490800	chr2:219448801-219449100
chr5:140801101-140801400	chr5:135534601-135534900	chr2:219449101-219449400
chr5:140801401-140801700	chr5:135534901-135535200	chr2:219570001-219570300
chr5:140803201-140803500	chr5:135535201-135535500	chr2:219632101-219632400
chr5:140807101-140807400	chr5:135544501-135544800	chr2:219931501-219931800
chr5:140821801-140822100	chr5:135544801-135545100	chr2:221466001-221466300
chr5:140828101-140828400	chr5:135545101-135545400	chr2:222289201-222289500
chr5:140828401-140828700	chr5:135930901-135931200	chr2:222294001-222294300
chr5:140830201-140830500	chr5:135931201-135931500	chr2:222294301-222294600
chr5:140834401-140834700	chr5:135977401-135977700	chr2:222294901-222295200
chr5:140835301-140835600	chr5:139671301-139671600	chr2:222297001-222297300
chr5:140841301-140841600	chr5:139671601-139671900	chr2:222297901-222298200
chr5:140841601-140841900	chr5:140146201-140146500	chr2:222298201-222298500
chr5:140843401-140843700	chr5:140146501-140146800	chr2:222298501-222298800
chr5:140848501-140848800	chr5:140794801-140795100	chr2:222298801-222299100
chr5:140850601-140850900	chr5:140801101-140801400	chr2:222299101-222299400
chr5:140856001-140856300	chr5:140828101-140828400	chr2:222300901-222301200
chr5:140856301-140856600	chr5:140828401-140828700	chr2:222301201-222301500
chr5:140858101-140858400	chr5:140834401-140834700	chr2:222301501-222301800
chr5:140862901-140863200	chr5:140835301-140835600	chr2:222302101-222302400
chr5:140869201-140869500	chr5:140841301-140841600	chr2:222302701-222303000
chr5:140875501-140875800	chr5:140856301-140856600	chr2:222304201-222304500
chr5:140875801-140876100	chr5:140868901-140869200	chr2:222304501-222304800
chr5:140882101-140882400	chr5:140869501-140869800	chr2:222311101-222311400
chr5:140882401-140882700	chr5:140875501-140875800	chr2:222311401-222311700
chr5:140882701-140883000	chr5:140881801-140882100	chr2:222311701-222312000
chr5:140927701-140928000	chr5:140882101-140882400	chr2:222312301-222312600
chr5:141077701-141078000	chr5:140882701-140883000	chr2:227601901-227602200
chr5:141096001-141096300	chr5:141077701-141078000	chr2:227796001-227796300
chr5:141096601-141096900	chr5:141096001-141096300	chr2:229407001-229407300
chr5:141101101-141101400	chr5:141096601-141096900	chr2:230850301-230850600
chr5:141101701-141102000	chr5:141101101-141101400	chr2:230877901-230878200
chr5:141102001-141102300	chr5:141101701-141102000	chr2:230924701-230925000
chr5:141102601-141102900	chr5:141102601-141102900	chr2:231322201-231322500
chr5:141123301-141123600	chr5:141121501-141121800	chr2:231545101-231545400
chr5:141123901-141124200	chr5:141123901-141124200	chr2:231900301-231900600
chr5:141151501-141151800	chr5:141136501-141136800	chr2:231900601-231900900
chr5:141152101-141152400	chr5:141151501-141151800	chr2:232315501-232315800
chr5:141152401-141152700	chr5:141152101-141152400	chr2:232355401-232355700
chr5:141157201-141157500	chr5:141152401-141152700	chr2:232363801-232364100
chr5:141157501-141157800	chr5:141173401-141173700	chr2:232386601-232386900
chr5:141157801-141158100	chr5:141180001-141180300	chr2:232386901-232387200
chr5:141173401-141173700	chr5:141184501-141184800	chr2:232388101-232388400
chr5:141174001-141174300	chr5:141188401-141188700	chr2:233116801-233117100
chr5:141180001-141180300	chr5:141189301-141189600	chr2:233347201-233347500
chr5:141184201-141184500	chr5:141194701-141195000	chr2:233461201-233461500
chr5:141184501-141184800	chr5:141201901-141202200	chr2:233938801-233939100
chr5:141188401-141188700	chr5:141210001-141210300	chr2:233939101-233939400
chr5:141188701-141189000	chr5:141210901-141211200	chr2:234446701-234447000
chr5:141189001-141189300	chr5:141215401-141215700	chr2:234950701-234951000
chr5:141189301-141189600	chr5:141216001-141216300	chr2:235027201-235027500
chr5:141194401-141194700	chr5:141224701-141225000	chr2:235027501-235027800
chr5:141194701-141195000	chr5:141235801-141236100	chr2:235493101-235493400
chr5:141201001-141201300	chr5:141236401-141236700	chr2:235507201-235507500
chr5:141201301-141201600	chr5:141236701-141237000	chr2:235535101-235535400
chr5:141201601-141201900	chr5:141241201-141241500	chr2:235568401-235568700
chr5:141210001-141210300	chr5:141241801-141242100	chr2:235865101-235865400
chr5:141210301-141210600	chr5:141334201-141334500	chr2:235865401-235865700
chr5:141210901-141211200	chr5:141344101-141344400	chr2:235981501-235981800
chr5:141215401-141215700	chr5:141352201-141352500	chr2:235981801-235982100
chr5:141216001-141216300	chr5:141354901-141355200	chr2:236053201-236053500
chr5:141224701-141225000	chr5:141355201-141355500	chr2:236120101-236120400
chr5:141225001-141225300	chr5:141355501-141355800	chr2:236159101-236159400
chr5:141225301-141225600	chr5:141360301-141360600	chr2:236159401-236159700
chr5:141225601-141225900	chr5:141364201-141364500	chr2:236159701-236160000
chr5:141235801-141236100	chr5:141364501-141364800	chr2:236160001-236160300
chr5:141236101-141236400	chr5:141364801-141365100	chr2:236160601-236160900
chr5:141236401-141236700	chr5:141370201-141370500	chr2:236160901-236161200
chr5:141236701-141237000	chr5:141373801-141374100	chr2:236161201-236161500
chr5:141241201-141241500	chr5:141382801-141383100	chr2:236163301-236163600
chr5:141241501-141241800	chr5:141383101-141383400	chr2:236163601-236163900
chr5:141241801-141242100	chr5:141393001-141393300	chr2:236163901-236164200
chr5:141246001-141246300	chr5:141399301-141399600	chr2:236214301-236214600
chr5:141330901-141331200	chr5:141399901-141400200	chr2:236635501-236635800
chr5:141332101-141332400	chr5:141402901-141403200	chr2:236949301-236949600
chr5:141332701-141333000	chr5:141407701-141408000	chr2:237559501-237559800
chr5:141334201-141334500	chr5:141408001-141408300	chr2:237868801-237869100
chr5:141339001-141339300	chr5:141408301-141408600	chr2:237902401-237902700
chr5:141339301-141339600	chr5:141409501-141409800	chr2:238106101-238106400
chr5:141343801-141344100	chr5:141413101-141413400	chr2:238131001-238131300
chr5:141344101-141344400	chr5:141413401-141413700	chr2:238231201-238231500
chr5:141351601-141351900	chr5:141414601-141414900	chr2:238231501-238231800
chr5:141351901-141352200	chr5:141415201-141415500	chr2:238494301-238494600
chr5:141352201-141352500	chr5:141417901-141418200	chr2:238504501-238504800
chr5:141355201-141355500	chr5:141419101-141419400	chr2:238554601-238554900
chr5:141355501-141355800	chr5:141421201-141421500	chr2:238846201-238846500
chr5:141355801-141356100	chr5:141422701-141423000	chr2:238846501-238846800
chr5:141357001-141357300	chr5:141430801-141431100	chr2:238966201-238966500
chr5:141357301-141357600	chr5:141431401-141431700	chr2:239003701-239004000
chr5:141360001-141360300	chr5:141432001-141432300	chr2:239062201-239062500
chr5:141360301-141360600	chr5:141491401-141491700	chr2:239082001-239082300
chr5:141360601-141360900	chr5:141491701-141492000	chr2:239092801-239093100
chr5:141361501-141361800	chr5:141492001-141492300	chr2:239230201-239230500
chr5:141361801-141362100	chr5:141492301-141492600	chr2:239230501-239230800
chr5:141362101-141362400	chr5:141492601-141492900	chr2:239246401-239246700
chr5:141364201-141364500	chr5:141602101-141602400	chr2:239247301-239247600
chr5:141364501-141364800	chr5:141753001-141753300	chr2:239252701-239253000
chr5:141364801-141365100	chr5:141753301-141753600	chr2:239274901-239275200
chr5:141365101-141365400	chr5:141753601-141753900	chr2:239285401-239285700
chr5:141366001-141366300	chr5:145856401-145856700	chr2:239292001-239292300
chr5:141366301-141366600	chr5:145856701-145857000	chr2:239299201-239299500
chr5:141366601-141366900	chr5:154472701-154473000	chr2:239303101-239303400
chr5:141370201-141370500	chr5:154474501-154474800	chr2:239380801-239381100
chr5:141370501-141370800	chr5:154493401-154493700	chr2:239381101-239381400
chr5:141371701-141372000	chr5:154646701-154647000	chr2:239484001-239484300
chr5:141372301-141372600	chr5:157671601-157671900	chr2:239716801-239717100
chr5:141373801-141374100	chr5:159104401-159104700	chr2:239735401-239735700
chr5:141374101-141374400	chr5:159105301-159105600	chr2:239751901-239752200
chr5:141374401-141374700	chr5:160193101-160193400	chr2:239757001-239757300
chr5:141375301-141375600	chr5:162621901-162622200	chr2:239778601-239778900
chr5:141375601-141375900	chr5:169820101-169820400	chr2:239928901-239929200
chr5:141376201-141376500	chr5:171308101-171308400	chr2:239945101-239945400
chr5:141382801-141383100	chr5:171308401-171308700	chr2:239945401-239945700
chr5:141383101-141383400	chr5:171308701-171309000	chr2:240043501-240043800
chr5:141383401-141383700	chr5:171309901-171310200	chr2:240043801-240044100
chr5:141384601-141384900	chr5:171313201-171313500	chr2:240245701-240246000
chr5:141384901-141385200	chr5:171313501-171313800	chr2:240251401-240251700
chr5:141389101-141389400	chr5:171314101-171314400	chr2:240322801-240323100
chr5:141392701-141393000	chr5:171314701-171315000	chr2:240411001-240411300
chr5:141393001-141393300	chr5:171315301-171315600	chr2:240454201-240454500
chr5:141393301-141393600	chr5:171316201-171316500	chr2:240455701-240456000
chr5:141394201-141394500	chr5:171316501-171316800	chr2:240459001-240459300
chr5:141394501-141394800	chr5:171316801-171317100	chr2:240612001-240612300
chr5:141394801-141395100	chr5:171317101-171317400	chr2:240612301-240612600
chr5:141398701-141399000	chr5:171852601-171852900	chr2:240630601-240630900
chr5:141399301-141399600	chr5:172114801-172115100	chr2:240638701-240639000
chr5:141399601-141399900	chr5:172115101-172115400	chr2:240714001-240714300
chr5:141399901-141400200	chr5:172173901-172174200	chr2:240935401-240935700
chr5:141402901-141403200	chr5:172179301-172179600	chr2:240949501-240949800
chr5:141403201-141403500	chr5:172806601-172806900	chr2:240965401-240965700
chr5:141403501-141403800	chr5:172872901-172873200	chr2:240965701-240966000
chr5:141407701-141408000	chr5:172885501-172885800	chr2:240966001-240966300
chr5:141408001-141408300	chr5:173228701-173229000	chr2:240993001-240993300
chr5:141408301-141408600	chr5:173233501-173233800	chr2:240995101-240995400
chr5:141409501-141409800	chr5:173233801-173234100	chr2:240996001-240996300
chr5:141409801-141410100	chr5:173244601-173244900	chr2:241036801-241037100
chr5:141410101-141410400	chr5:175878601-175878900	chr2:241101001-241101300
chr5:141413101-141413400	chr5:175878901-175879200	chr2:241108801-241109100
chr5:141413401-141413700	chr5:176542201-176542500	chr2:241200601-241200900
chr5:141413701-141414000	chr5:176596501-176596800	chr2:241200901-241201200
chr5:141414601-141414900	chr5:176596801-176597100	chr2:241201201-241201500
chr5:141414901-141415200	chr5:176597101-176597400	chr2:241571101-241571400
chr5:141415201-141415500	chr5:176611501-176611800	chr2:241774501-241774800
chr5:141417601-141417900	chr5:176679901-176680200	chr2:241800601-241800900
chr5:141417901-141418200	chr5:176680201-176680500	chr2:241816801-241817100
chr5:141419101-141419400	chr5:176837701-176838000	chr2:241842901-241843200
chr5:141419701-141420000	chr5:177116701-177117000	chr2:241843201-241843500
chr5:141420901-141421200	chr5:177117001-177117300	chr2:241847401-241847700
chr5:141421201-141421500	chr5:177132301-177132600	chr2:241863601-241863900
[truncated: 10,543 more rows]
