# Supplementary material for: cfDNA methylome profiling for detection and subtyping of small cell lung cancers
Source: Nat Cancer. 2022 Aug 8;3(10):1260–70. doi: 10.1038/s43018-022-00415-9 (PMC9586870; doi:10.1038/s43018-022-00415-9)
Supplement: Source Data Fig. 2 — Statistical Source Data. [file 43018_2022_415_MOESM4_ESM.xlsx]

## Sheet: Fig. 2b
modelNum	.threshold	specificity	sensitivity
1	0	0	1
1	0.00172358	0	1
1	0.00200677	0.0212766	1
1	0.00212507	0.0425532	1
1	0.00218202	0.0638298	1
1	0.00290806	0.0851064	1
1	0.00314182	0.106383	1
1	0.00331584	0.12766	1
1	0.0034682	0.148936	1
1	0.00418897	0.170213	1
1	0.00475485	0.191489	1
1	0.00491729	0.212766	1
1	0.00559704	0.234043	1
1	0.00640767	0.255319	1
1	0.00679374	0.276596	1
1	0.0069365	0.297872	1
1	0.00749356	0.319149	1
1	0.00777256	0.340426	1
1	0.00783968	0.361702	1
1	0.00950347	0.382979	1
1	0.0106039	0.404255	1
1	0.0107798	0.425532	1
1	0.0110089	0.446809	1
1	0.0115045	0.468085	1
1	0.0115234	0.489362	1
1	0.0140318	0.510638	1
1	0.0148572	0.531915	1
1	0.0150731	0.553191	1
1	0.0176091	0.574468	1
1	0.0179936	0.595745	1
1	0.0203612	0.617021	1
1	0.0214848	0.638298	1
1	0.0219871	0.659574	1
1	0.0224451	0.680851	1
1	0.0269312	0.702128	1
1	0.0296051	0.723404	1
1	0.0309251	0.744681	1
1	0.0313313	0.765957	1
1	0.0323283	0.787234	1
1	0.0341729	0.808511	1
1	0.040067	0.829787	1
1	0.0773456	0.851064	1
1	0.0868471	0.87234	1
1	0.0898225	0.893617	1
1	0.0933587	0.914894	1
1	0.114538	0.93617	1
1	0.153991	0.957447	1
1	0.178523	0.957447	0.916667
1	0.282002	0.978723	0.916667
1	0.911832	1	0.916667
1	0.934187	1	0.833333
1	0.938959	1	0.75
1	0.983959	1	0.666667
1	0.986523	1	0.583333
1	0.994633	1	0.5
1	0.995145	1	0.416667
1	0.996812	1	0.333333
1	0.997637	1	0.25
1	0.998163	1	0.166667
1	0.999166	1	0.0833333
1	Inf	1	0
2	0	0	1
2	0.000627664	0	1
2	0.000800386	0.0243902	1
2	0.000916285	0.0487805	1
2	0.000931586	0.0731707	1
2	0.00108807	0.097561	1
2	0.00110026	0.121951	1
2	0.00125193	0.146341	1
2	0.00133025	0.170732	1
2	0.00144229	0.195122	1
2	0.00160097	0.219512	1
2	0.00162998	0.243902	1
2	0.00180973	0.268293	1
2	0.00212052	0.292683	1
2	0.002642	0.317073	1
2	0.00318155	0.341463	1
2	0.00387134	0.365854	1
2	0.00446753	0.390244	1
2	0.00448742	0.414634	1
2	0.00477579	0.439024	1
2	0.00496191	0.463415	1
2	0.00544353	0.487805	1
2	0.00568668	0.512195	1
2	0.00614505	0.536585	1
2	0.00640203	0.560976	1
2	0.00681466	0.585366	1
2	0.00757182	0.609756	1
2	0.00831473	0.634146	1
2	0.00879853	0.658537	1
2	0.00882115	0.682927	1
2	0.00962634	0.707317	1
2	0.00978549	0.731707	1
2	0.0154892	0.756098	1
2	0.0182597	0.780488	1
2	0.0188932	0.804878	1
2	0.0213759	0.829268	1
2	0.0256283	0.853659	1
2	0.0266043	0.878049	1
2	0.0451283	0.902439	1
2	0.0612135	0.926829	1
2	0.0848288	0.95122	1
2	0.107475	0.97561	1
2	0.206547	0.97561	0.952381
2	0.301583	0.97561	0.904762
2	0.508397	0.97561	0.857143
2	0.569493	1	0.857143
2	0.624725	1	0.809524
2	0.638343	1	0.761905
2	0.704898	1	0.714286
2	0.843621	1	0.666667
2	0.873408	1	0.619048
2	0.949247	1	0.571429
2	0.957847	1	0.52381
2	0.986354	1	0.47619
2	0.994372	1	0.428571
2	0.995219	1	0.380952
2	0.99545	1	0.333333
2	0.995607	1	0.285714
2	0.997785	1	0.238095
2	0.997859	1	0.190476
2	0.998491	1	0.142857
2	0.998771	1	0.0952381
2	0.99911	1	0.047619
2	Inf	1	0
3	0	0	1
3	0.000794053	0	1
3	0.000863342	0.0196078	1
3	0.00107585	0.0392157	1
3	0.00116655	0.0588235	1
3	0.00185156	0.0784314	1
3	0.0023944	0.0980392	1
3	0.00242853	0.117647	1
3	0.00283737	0.137255	1
3	0.00285809	0.156863	1
3	0.00288203	0.176471	1
3	0.00297689	0.196078	1
3	0.00314527	0.215686	1
3	0.00322764	0.235294	1
3	0.00362794	0.254902	1
3	0.00396377	0.27451	1
3	0.00397584	0.294118	1
3	0.005627	0.313725	1
3	0.00629061	0.333333	1
3	0.00675317	0.333333	0.96875
3	0.00730356	0.352941	0.96875
3	0.00842315	0.372549	0.96875
3	0.0108524	0.392157	0.96875
3	0.0117063	0.411765	0.96875
3	0.015669	0.431373	0.96875
3	0.0158865	0.45098	0.96875
3	0.0169861	0.470588	0.96875
3	0.0185463	0.490196	0.96875
3	0.0195417	0.509804	0.96875
3	0.0196905	0.529412	0.96875
3	0.0210864	0.54902	0.96875
3	0.0216452	0.568627	0.96875
3	0.0309992	0.588235	0.96875
3	0.0323233	0.607843	0.96875
3	0.0349437	0.627451	0.96875
3	0.0368067	0.647059	0.96875
3	0.0382369	0.666667	0.96875
3	0.0451635	0.686275	0.96875
3	0.0511203	0.705882	0.96875
3	0.0555685	0.72549	0.96875
3	0.0620753	0.745098	0.96875
3	0.0916171	0.764706	0.96875
3	0.0938696	0.764706	0.9375
3	0.0946695	0.784314	0.9375
3	0.098828	0.803922	0.9375
3	0.108504	0.823529	0.9375
3	0.136206	0.843137	0.9375
3	0.139297	0.843137	0.90625
3	0.145505	0.843137	0.875
3	0.178035	0.862745	0.875
3	0.182366	0.882353	0.875
3	0.238855	0.901961	0.875
3	0.265421	0.921569	0.875
3	0.296783	0.941176	0.875
3	0.328957	0.960784	0.875
3	0.347598	0.980392	0.875
3	0.353845	1	0.875
3	0.403285	1	0.84375
3	0.678802	1	0.8125
3	0.730995	1	0.78125
3	0.739861	1	0.75
3	0.768864	1	0.71875
3	0.790221	1	0.6875
3	0.825712	1	0.65625
3	0.907839	1	0.625
3	0.916571	1	0.59375
3	0.922504	1	0.5625
3	0.940122	1	0.53125
3	0.95257	1	0.5
3	0.975382	1	0.46875
3	0.975705	1	0.4375
3	0.984829	1	0.40625
3	0.987151	1	0.375
3	0.987688	1	0.34375
3	0.989828	1	0.3125
3	0.990152	1	0.28125
3	0.992696	1	0.25
3	0.993515	1	0.21875
3	0.996153	1	0.1875
3	0.99673	1	0.15625
3	0.996926	1	0.125
3	0.998071	1	0.09375
3	0.998421	1	0.0625
3	0.998824	1	0.03125
3	Inf	1	0
4	0	0	1
4	0.0013578	0	1
4	0.0017953	0.0196078	1
4	0.00306471	0.0392157	1
4	0.00313798	0.0588235	1
4	0.00326446	0.0784314	1
4	0.00342653	0.0980392	1
4	0.00364161	0.117647	1
4	0.00398097	0.137255	1
4	0.00467299	0.156863	1
4	0.00487308	0.176471	1
4	0.00490171	0.196078	1
4	0.00528146	0.215686	1
4	0.00571332	0.235294	1
4	0.00672018	0.254902	1
4	0.00678432	0.27451	1
4	0.0068397	0.294118	1
4	0.00708959	0.313725	1
4	0.00757255	0.333333	1
4	0.00783469	0.352941	1
4	0.00946704	0.372549	1
4	0.0103747	0.392157	1
4	0.010857	0.411765	1
4	0.0112511	0.431373	1
4	0.011874	0.45098	1
4	0.0119535	0.470588	1
4	0.0144763	0.490196	1
4	0.015284	0.509804	1
4	0.0163849	0.529412	1
4	0.0164388	0.54902	1
4	0.0168958	0.568627	1
4	0.0183939	0.588235	1
4	0.0221431	0.607843	1
4	0.0233396	0.627451	1
4	0.0234637	0.647059	1
4	0.023943	0.666667	1
4	0.0258411	0.686275	1
4	0.0263765	0.705882	1
4	0.0301799	0.72549	1
4	0.0335795	0.745098	1
4	0.0341947	0.764706	1
4	0.0344547	0.764706	0.909091
4	0.0386088	0.784314	0.909091
4	0.0397321	0.803922	0.909091
4	0.0519427	0.823529	0.909091
4	0.0523555	0.843137	0.909091
4	0.0575641	0.862745	0.909091
4	0.0587175	0.862745	0.818182
4	0.0690715	0.882353	0.818182
4	0.0697662	0.901961	0.818182
4	0.116298	0.921569	0.818182
4	0.220246	0.941176	0.818182
4	0.27838	0.960784	0.818182
4	0.316826	0.980392	0.818182
4	0.388704	0.980392	0.727273
4	0.5079	1	0.727273
4	0.712986	1	0.636364
4	0.869202	1	0.545455
4	0.908607	1	0.454545
4	0.924159	1	0.363636
4	0.935122	1	0.272727
4	0.996169	1	0.181818
4	0.999232	1	0.0909091
4	Inf	1	0
5	0	0	1
5	0.000356885	0	1
5	0.000466283	0.0166667	1
5	0.00060375	0.0333333	1
5	0.000626558	0.05	1
5	0.000800783	0.0666667	1
5	0.00126005	0.0833333	1
5	0.00138618	0.1	1
5	0.00160467	0.116667	1
5	0.00184923	0.133333	1
5	0.00204137	0.15	1
5	0.00237404	0.166667	1
5	0.00245507	0.183333	1
5	0.00258378	0.2	1
5	0.0026597	0.216667	1
5	0.00293188	0.233333	1
5	0.00293713	0.25	1
5	0.00305065	0.266667	1
5	0.00363256	0.283333	1
5	0.00370534	0.3	1
5	0.00435566	0.316667	1
5	0.00568272	0.333333	1
5	0.00612633	0.35	1
5	0.00634704	0.366667	1
5	0.00642539	0.383333	1
5	0.00685215	0.4	1
5	0.0076819	0.416667	1
5	0.00843232	0.433333	1
5	0.0103653	0.45	1
5	0.0103704	0.466667	1
5	0.0111326	0.483333	1
5	0.0117484	0.5	1
5	0.0129643	0.516667	1
5	0.0140112	0.533333	1
5	0.0149491	0.55	1
5	0.0181821	0.566667	1
5	0.0189981	0.583333	1
5	0.019901	0.6	1
5	0.0199631	0.616667	1
5	0.0213059	0.616667	0.947368
5	0.0213432	0.633333	0.947368
5	0.0214418	0.65	0.947368
5	0.0227807	0.666667	0.947368
5	0.0245459	0.683333	0.947368
5	0.0252396	0.7	0.947368
5	0.035808	0.716667	0.947368
5	0.0404579	0.733333	0.947368
5	0.0454239	0.75	0.947368
5	0.0466387	0.766667	0.947368
5	0.0536726	0.783333	0.947368
5	0.0606996	0.8	0.947368
5	0.0663221	0.816667	0.947368
5	0.0758835	0.833333	0.947368
5	0.0866417	0.833333	0.894737
5	0.0920227	0.85	0.894737
5	0.100154	0.866667	0.894737
5	0.133608	0.883333	0.894737
5	0.136935	0.9	0.894737
5	0.146252	0.916667	0.894737
5	0.184269	0.933333	0.894737
5	0.185639	0.95	0.894737
5	0.247765	0.966667	0.894737
5	0.298531	0.966667	0.842105
5	0.538235	0.983333	0.842105
5	0.621293	0.983333	0.789474
5	0.667481	0.983333	0.736842
5	0.695786	1	0.736842
5	0.834942	1	0.684211
5	0.877531	1	0.631579
5	0.916115	1	0.578947
5	0.958262	1	0.526316
5	0.982104	1	0.473684
5	0.98538	1	0.421053
5	0.98801	1	0.368421
5	0.99775	1	0.315789
5	0.998054	1	0.263158
5	0.998489	1	0.210526
5	0.998538	1	0.157895
5	0.99895	1	0.105263
5	0.999269	1	0.0526316
5	Inf	1	0
6	0	0	1
6	0.000954406	0	1
6	0.00164051	0.0166667	1
6	0.00196783	0.0333333	1
6	0.00271672	0.05	1
6	0.00282082	0.0666667	1
6	0.00284225	0.0833333	1
6	0.00332231	0.1	1
6	0.00343179	0.116667	1
6	0.00356139	0.133333	1
6	0.00406149	0.15	1
6	0.00407952	0.166667	1
6	0.00453288	0.183333	1
6	0.00455307	0.2	1
6	0.00477477	0.216667	1
6	0.00581879	0.233333	1
6	0.00596082	0.25	1
6	0.00652421	0.266667	1
6	0.00666391	0.283333	1
6	0.00703826	0.3	1
6	0.00722082	0.316667	1
6	0.00752272	0.333333	1
6	0.00791964	0.35	1
6	0.00846685	0.366667	1
6	0.00860607	0.383333	1
6	0.00951024	0.4	1
6	0.00976554	0.416667	1
6	0.0102746	0.433333	1
6	0.0106854	0.45	1
6	0.0120485	0.466667	1
6	0.0123106	0.483333	1
6	0.0127889	0.5	1
6	0.0154209	0.516667	1
6	0.0154826	0.533333	1
6	0.0169325	0.55	1
6	0.0171752	0.566667	1
6	0.0178065	0.583333	1
6	0.0180831	0.6	1
6	0.0192225	0.6	0.96
6	0.0285633	0.616667	0.96
6	0.0297629	0.633333	0.96
6	0.0342132	0.65	0.96
6	0.0411855	0.666667	0.96
6	0.0464978	0.683333	0.96
6	0.0490566	0.7	0.96
6	0.051548	0.716667	0.96
6	0.0664113	0.733333	0.96
6	0.0758976	0.75	0.96
6	0.0780012	0.766667	0.96
6	0.103137	0.783333	0.96
6	0.12877	0.8	0.96
6	0.163745	0.8	0.92
6	0.168687	0.816667	0.92
6	0.250229	0.833333	0.92
6	0.335529	0.85	0.92
6	0.389444	0.85	0.88
6	0.395295	0.866667	0.88
6	0.39597	0.883333	0.88
6	0.403035	0.9	0.88
6	0.487478	0.916667	0.88
6	0.560043	0.933333	0.88
6	0.593399	0.95	0.88
6	0.636223	0.966667	0.88
6	0.727449	0.966667	0.84
6	0.760715	0.966667	0.8
6	0.867154	0.966667	0.76
6	0.884521	0.983333	0.76
6	0.906091	1	0.76
6	0.919111	1	0.72
6	0.948089	1	0.68
6	0.960611	1	0.64
6	0.977656	1	0.6
6	0.984421	1	0.56
6	0.985614	1	0.52
6	0.990246	1	0.48
6	0.990618	1	0.44
6	0.991887	1	0.4
6	0.992995	1	0.36
6	0.993625	1	0.32
6	0.995931	1	0.28
6	0.996153	1	0.24
6	0.997207	1	0.2
6	0.997709	1	0.16
6	0.998033	1	0.12
6	0.998621	1	0.08
6	0.999364	1	0.04
6	Inf	1	0
7	0	0	1
7	0.00161328	0	1
7	0.00191478	0.0204082	1
7	0.00211383	0.0408163	1
7	0.00214363	0.0612245	1
7	0.00226732	0.0816327	1
7	0.00263308	0.102041	1
7	0.00265947	0.122449	1
7	0.0026842	0.142857	1
7	0.00309984	0.163265	1
7	0.00313589	0.183673	1
7	0.00358414	0.204082	1
7	0.00366227	0.22449	1
7	0.00427096	0.244898	1
7	0.0044096	0.265306	1
7	0.00534075	0.285714	1
7	0.00538577	0.306122	1
7	0.00649929	0.326531	1
7	0.00708223	0.346939	1
7	0.00708951	0.367347	1
7	0.00730339	0.387755	1
7	0.00786616	0.408163	1
7	0.00790327	0.428571	1
7	0.00908218	0.44898	1
7	0.00980694	0.469388	1
7	0.0113605	0.489796	1
7	0.0147123	0.510204	1
7	0.0149881	0.510204	0.952381
7	0.0174933	0.530612	0.952381
7	0.0205708	0.55102	0.952381
7	0.0226594	0.571429	0.952381
7	0.0252806	0.591837	0.952381
7	0.0285581	0.612245	0.952381
7	0.0411658	0.632653	0.952381
7	0.0439554	0.653061	0.952381
7	0.0491264	0.673469	0.952381
7	0.0568858	0.693878	0.952381
7	0.0657877	0.714286	0.952381
7	0.0722456	0.734694	0.952381
7	0.0769983	0.755102	0.952381
7	0.07817	0.77551	0.952381
7	0.0884992	0.77551	0.904762
7	0.0967881	0.795918	0.904762
7	0.102495	0.816327	0.904762
7	0.103069	0.816327	0.857143
7	0.198585	0.836735	0.857143
7	0.256089	0.857143	0.857143
7	0.266174	0.877551	0.857143
7	0.328752	0.897959	0.857143
7	0.332759	0.897959	0.809524
7	0.35622	0.918367	0.809524
7	0.517919	0.938776	0.809524
7	0.559155	0.959184	0.809524
7	0.801087	0.979592	0.809524
7	0.869018	0.979592	0.761905
7	0.943793	1	0.761905
7	0.950154	1	0.714286
7	0.962121	1	0.666667
7	0.969903	1	0.619048
7	0.976675	1	0.571429
7	0.977965	1	0.52381
7	0.983985	1	0.47619
7	0.991277	1	0.428571
7	0.994035	1	0.380952
7	0.99757	1	0.333333
7	0.998364	1	0.285714
7	0.998549	1	0.238095
7	0.998636	1	0.190476
7	0.998711	1	0.142857
7	0.999043	1	0.0952381
7	0.999097	1	0.047619
7	Inf	1	0
8	0	0	1
8	0.0020121	0	1
8	0.00271838	0.025	1
8	0.0037625	0.05	1
8	0.00406994	0.075	1
8	0.00450909	0.1	1
8	0.00471668	0.125	1
8	0.00511115	0.15	1
8	0.0055699	0.175	1
8	0.00576592	0.2	1
8	0.00580669	0.225	1
8	0.00608975	0.25	1
8	0.00813711	0.275	1
8	0.00825064	0.3	1
8	0.00830359	0.325	1
8	0.00987837	0.35	1
8	0.010378	0.375	1
8	0.0104865	0.4	1
8	0.010701	0.425	1
8	0.0127764	0.45	1
8	0.0135916	0.475	1
8	0.0139877	0.5	1
8	0.015506	0.525	1
8	0.0183717	0.55	1
8	0.0189273	0.575	1
8	0.0226274	0.6	1
8	0.0254484	0.625	1
8	0.0270341	0.65	1
8	0.0278132	0.675	1
8	0.032369	0.7	1
8	0.0367213	0.725	1
8	0.0388389	0.75	1
8	0.0401175	0.775	1
8	0.0488811	0.8	1
8	0.054997	0.825	1
8	0.0584771	0.85	1
8	0.0630596	0.875	1
8	0.0777353	0.9	1
8	0.0879194	0.925	1
8	0.0957423	0.95	1
8	0.112441	0.95	0.952381
8	0.165918	0.975	0.952381
8	0.193196	1	0.952381
8	0.20239	1	0.904762
8	0.266621	1	0.857143
8	0.319159	1	0.809524
8	0.414277	1	0.761905
8	0.587862	1	0.714286
8	0.6551	1	0.666667
8	0.900178	1	0.619048
8	0.960728	1	0.571429
8	0.97115	1	0.52381
8	0.976104	1	0.47619
8	0.988393	1	0.428571
8	0.989023	1	0.380952
8	0.991502	1	0.333333
8	0.995622	1	0.285714
8	0.99721	1	0.238095
8	0.99835	1	0.190476
8	0.999016	1	0.142857
8	0.999083	1	0.0952381
8	0.999214	1	0.047619
8	Inf	1	0
9	0	0	1
9	0.000825425	0	1
9	0.00101616	0.025	1
9	0.00155649	0.05	1
9	0.00165664	0.075	1
9	0.00227715	0.1	1
9	0.00241148	0.125	1
9	0.00267935	0.15	1
9	0.00332547	0.175	1
9	0.00374242	0.2	1
9	0.00377141	0.225	1
9	0.00389625	0.25	1
9	0.00425801	0.275	1
9	0.00480451	0.3	1
9	0.0050276	0.325	1
9	0.005301	0.35	1
9	0.00533025	0.375	1
9	0.00556562	0.4	1
9	0.00594397	0.425	1
9	0.00601263	0.45	1
9	0.00603922	0.475	1
9	0.00770111	0.5	1
9	0.00811665	0.525	1
9	0.00833802	0.55	1
9	0.0098798	0.575	1
9	0.00992712	0.6	1
9	0.0100112	0.625	1
9	0.0102279	0.65	1
9	0.0104114	0.675	1
9	0.0105247	0.7	1
9	0.0123144	0.725	1
9	0.0133789	0.725	0.947368
9	0.0141418	0.75	0.947368
9	0.0155525	0.775	0.947368
9	0.0163872	0.8	0.947368
9	0.0204	0.825	0.947368
9	0.0249413	0.85	0.947368
9	0.0279732	0.875	0.947368
9	0.0303835	0.9	0.947368
9	0.032996	0.925	0.947368
9	0.0431604	0.95	0.947368
9	0.0775032	0.975	0.947368
9	0.177874	1	0.947368
9	0.695235	1	0.894737
9	0.877109	1	0.842105
9	0.931397	1	0.789474
9	0.963775	1	0.736842
9	0.978984	1	0.684211
9	0.993902	1	0.631579
9	0.994681	1	0.578947
9	0.995287	1	0.526316
9	0.996325	1	0.473684
9	0.996801	1	0.421053
9	0.99684	1	0.368421
9	0.997213	1	0.315789
9	0.998071	1	0.263158
9	0.998685	1	0.210526
9	0.998938	1	0.157895
9	0.999013	1	0.105263
9	0.999139	1	0.0526316
9	Inf	1	0
10	0	0	1
10	0.00169881	0	1
10	0.00173818	0.016129	1
10	0.00223286	0.0322581	1
10	0.00223722	0.0483871	1
10	0.00225956	0.0645161	1
10	0.00261561	0.0806452	1
10	0.00301923	0.0967742	1
10	0.00338793	0.112903	1
10	0.00352519	0.129032	1
10	0.00370222	0.145161	1
10	0.00396806	0.16129	1
10	0.00410594	0.177419	1
10	0.00427585	0.193548	1
10	0.00435096	0.209677	1
10	0.00491245	0.225806	1
10	0.00531994	0.241935	1
10	0.00534201	0.258065	1
10	0.00613186	0.274194	1
10	0.00644859	0.274194	0.944444
10	0.00768846	0.290323	0.944444
10	0.00831232	0.306452	0.944444
10	0.00832352	0.322581	0.944444
10	0.00880882	0.33871	0.944444
10	0.00910617	0.354839	0.944444
10	0.010101	0.370968	0.944444
10	0.0137302	0.387097	0.944444
10	0.0149831	0.403226	0.944444
10	0.015129	0.419355	0.944444
10	0.0152256	0.435484	0.944444
10	0.0175674	0.451613	0.944444
10	0.0187099	0.467742	0.944444
10	0.0193127	0.483871	0.944444
10	0.0201412	0.5	0.944444
10	0.0211987	0.516129	0.944444
10	0.0223157	0.532258	0.944444
10	0.0253759	0.548387	0.944444
10	0.0265562	0.564516	0.944444
10	0.0271945	0.580645	0.944444
10	0.0411101	0.596774	0.944444
10	0.0419002	0.612903	0.944444
10	0.0433706	0.629032	0.944444
10	0.0519448	0.645161	0.944444
10	0.0549199	0.66129	0.944444
10	0.0622896	0.677419	0.944444
10	0.0630653	0.693548	0.944444
10	0.0656985	0.709677	0.944444
10	0.0705968	0.725806	0.944444
10	0.0872178	0.741935	0.944444
10	0.0909706	0.758065	0.944444
10	0.0948345	0.774194	0.944444
10	0.0999881	0.774194	0.888889
10	0.10114	0.790323	0.888889
10	0.109795	0.806452	0.888889
10	0.112357	0.822581	0.888889
10	0.125183	0.83871	0.888889
10	0.141944	0.854839	0.888889
10	0.151541	0.870968	0.888889
10	0.157503	0.887097	0.888889
10	0.225106	0.903226	0.888889
10	0.251643	0.919355	0.888889
10	0.289026	0.935484	0.888889
10	0.30276	0.935484	0.833333
10	0.320778	0.951613	0.833333
10	0.52265	0.967742	0.833333
10	0.533607	0.983871	0.833333
10	0.712298	0.983871	0.777778
10	0.803238	1	0.777778
10	0.906622	1	0.722222
10	0.931655	1	0.666667
10	0.944184	1	0.611111
10	0.98476	1	0.555556
10	0.985584	1	0.5
10	0.988524	1	0.444444
10	0.991169	1	0.388889
10	0.993934	1	0.333333
10	0.997304	1	0.277778
10	0.998263	1	0.222222
10	0.99872	1	0.166667
10	0.998897	1	0.111111
10	0.998905	1	0.0555556
10	Inf	1	0
11	0	0	1
11	0.00207751	0	1
11	0.00232692	0.0196078	1
11	0.00254743	0.0392157	1
11	0.00287992	0.0588235	1
11	0.00342416	0.0784314	1
11	0.00360293	0.0980392	1
11	0.00367252	0.117647	1
11	0.00376385	0.137255	1
11	0.00391687	0.156863	1
11	0.00458869	0.176471	1
11	0.00495622	0.196078	1
11	0.0061618	0.196078	0.969697
11	0.00656976	0.215686	0.969697
11	0.00685901	0.235294	0.969697
11	0.00712048	0.254902	0.969697
11	0.00741679	0.27451	0.969697
11	0.00745674	0.294118	0.969697
11	0.00759714	0.313725	0.969697
11	0.00767174	0.333333	0.969697
11	0.00797156	0.352941	0.969697
11	0.00821858	0.372549	0.969697
11	0.00843967	0.392157	0.969697
11	0.00880248	0.411765	0.969697
11	0.00885922	0.431373	0.969697
11	0.00891606	0.45098	0.969697
11	0.00971093	0.470588	0.969697
11	0.0101212	0.490196	0.969697
11	0.0110771	0.509804	0.969697
11	0.0113472	0.529412	0.969697
11	0.0120979	0.54902	0.969697
11	0.0145666	0.568627	0.969697
11	0.0158981	0.588235	0.969697
11	0.0170671	0.607843	0.969697
11	0.0175598	0.627451	0.969697
11	0.0186858	0.647059	0.969697
11	0.0244203	0.666667	0.969697
11	0.0272714	0.686275	0.969697
11	0.0331108	0.705882	0.969697
11	0.0333	0.72549	0.969697
11	0.0470042	0.745098	0.969697
11	0.0514544	0.764706	0.969697
11	0.0526782	0.784314	0.969697
11	0.0532159	0.803922	0.969697
11	0.0552774	0.823529	0.969697
11	0.058069	0.823529	0.939394
11	0.0655152	0.843137	0.939394
11	0.105381	0.862745	0.939394
11	0.119945	0.882353	0.939394
11	0.135226	0.901961	0.939394
11	0.169227	0.921569	0.939394
11	0.183946	0.941176	0.939394
11	0.206296	0.960784	0.939394
11	0.257855	0.960784	0.909091
11	0.283289	0.960784	0.878788
11	0.297818	0.960784	0.848485
11	0.349299	0.960784	0.818182
11	0.514152	0.980392	0.818182
11	0.526725	1	0.818182
11	0.683273	1	0.787879
11	0.697452	1	0.757576
11	0.722598	1	0.727273
11	0.75467	1	0.69697
11	0.793694	1	0.666667
11	0.796041	1	0.636364
11	0.848723	1	0.606061
11	0.892197	1	0.575758
11	0.909271	1	0.545455
11	0.955529	1	0.515152
11	0.958173	1	0.484848
11	0.960585	1	0.454545
11	0.963781	1	0.424242
11	0.965035	1	0.393939
11	0.973462	1	0.363636
11	0.978698	1	0.333333
11	0.981886	1	0.30303
11	0.986809	1	0.272727
11	0.989135	1	0.242424
11	0.989879	1	0.212121
11	0.996023	1	0.181818
11	0.9969	1	0.151515
11	0.997048	1	0.121212
11	0.997425	1	0.0909091
11	0.997483	1	0.0606061
11	0.999153	1	0.030303
11	Inf	1	0
12	0	0	1
12	0.00219691	0	1
12	0.00352311	0.0238095	1
12	0.0035772	0.047619	1
12	0.00360998	0.0714286	1
12	0.00398761	0.0952381	1
12	0.00405709	0.119048	1
12	0.00447922	0.142857	1
12	0.00523398	0.166667	1
12	0.00527773	0.190476	1
12	0.00598912	0.214286	1
12	0.0063161	0.238095	1
12	0.00661914	0.261905	1
12	0.0071045	0.285714	1
12	0.00774552	0.309524	1
12	0.0109009	0.333333	1
12	0.0114425	0.357143	1
12	0.011824	0.380952	1
12	0.0126467	0.404762	1
12	0.0154132	0.428571	1
12	0.0160908	0.452381	1
12	0.0162298	0.47619	1
12	0.0165392	0.47619	0.961538
12	0.0189093	0.5	0.961538
12	0.0191358	0.52381	0.961538
12	0.0201982	0.547619	0.961538
12	0.0248075	0.571429	0.961538
12	0.031435	0.595238	0.961538
12	0.0408084	0.619048	0.961538
12	0.0415277	0.642857	0.961538
12	0.0457132	0.666667	0.961538
12	0.0534253	0.690476	0.961538
12	0.0585089	0.714286	0.961538
12	0.0617164	0.738095	0.961538
12	0.0618147	0.761905	0.961538
12	0.0618901	0.785714	0.961538
12	0.0740216	0.809524	0.961538
12	0.0966387	0.833333	0.961538
12	0.134549	0.857143	0.961538
12	0.139285	0.880952	0.961538
12	0.197145	0.904762	0.961538
12	0.530561	0.928571	0.961538
12	0.56312	0.952381	0.961538
12	0.586807	0.952381	0.923077
12	0.719816	0.952381	0.884615
12	0.90983	0.97619	0.884615
12	0.922361	1	0.884615
12	0.930738	1	0.846154
12	0.938568	1	0.807692
12	0.96756	1	0.769231
12	0.975464	1	0.730769
12	0.983137	1	0.692308
12	0.984184	1	0.653846
12	0.986597	1	0.615385
12	0.995401	1	0.576923
12	0.995572	1	0.538462
12	0.995689	1	0.5
12	0.996235	1	0.461538
12	0.996686	1	0.423077
12	0.99674	1	0.384615
12	0.99696	1	0.346154
12	0.997147	1	0.307692
12	0.997518	1	0.269231
12	0.997539	1	0.230769
12	0.998181	1	0.192308
12	0.998208	1	0.153846
12	0.998219	1	0.115385
12	0.998655	1	0.0769231
12	0.999261	1	0.0384615
12	Inf	1	0
13	0	0	1
13	0.000577904	0	1
13	0.000590078	0.0204082	1
13	0.000901191	0.0408163	1
13	0.00115945	0.0612245	1
13	0.00132602	0.0816327	1
13	0.00187569	0.102041	1
13	0.00211057	0.122449	1
13	0.00231786	0.142857	1
13	0.00272548	0.163265	1
13	0.00289066	0.183673	1
13	0.00297586	0.204082	1
13	0.00331022	0.22449	1
13	0.00351861	0.244898	1
13	0.00397934	0.265306	1
13	0.00544368	0.285714	1
13	0.00561077	0.306122	1
13	0.00646342	0.326531	1
13	0.0065352	0.346939	1
13	0.00787183	0.367347	1
13	0.00834775	0.387755	1
13	0.00837501	0.408163	1
13	0.00893375	0.428571	1
13	0.00941681	0.44898	1
13	0.00946463	0.469388	1
13	0.00952361	0.489796	1
13	0.0119883	0.510204	1
13	0.0120688	0.530612	1
13	0.0136376	0.55102	1
13	0.0141504	0.571429	1
13	0.0142057	0.591837	1
13	0.0183328	0.612245	1
13	0.0256127	0.632653	1
13	0.0299147	0.653061	1
13	0.0367118	0.653061	0.95
13	0.0378063	0.673469	0.95
13	0.0420403	0.693878	0.95
13	0.0532102	0.714286	0.95
13	0.0569903	0.734694	0.95
13	0.0923127	0.755102	0.95
13	0.100116	0.77551	0.95
13	0.104583	0.795918	0.95
13	0.122808	0.795918	0.9
13	0.139213	0.816327	0.9
13	0.154189	0.836735	0.9
13	0.163524	0.857143	0.9
13	0.16393	0.877551	0.9
13	0.192756	0.897959	0.9
13	0.194118	0.918367	0.9
13	0.208047	0.938776	0.9
13	0.209841	0.959184	0.9
13	0.244885	0.979592	0.9
13	0.324245	1	0.9
13	0.338925	1	0.85
13	0.373665	1	0.8
13	0.866677	1	0.75
13	0.886995	1	0.7
13	0.906766	1	0.65
13	0.940695	1	0.6
13	0.956524	1	0.55
13	0.979107	1	0.5
13	0.990622	1	0.45
13	0.994144	1	0.4
13	0.995209	1	0.35
13	0.995547	1	0.3
13	0.99677	1	0.25
13	0.997278	1	0.2
13	0.997853	1	0.15
13	0.998365	1	0.1
13	0.99935	1	0.05
13	Inf	1	0
14	0	0	1
14	0.00180435	0	1
14	0.00256761	0.02	1
14	0.00283654	0.04	1
14	0.00303332	0.06	1
14	0.00315196	0.08	1
14	0.00317815	0.1	1
14	0.00353657	0.12	1
14	0.0036703	0.14	1
14	0.00385865	0.16	1
14	0.00408235	0.18	1
14	0.00439131	0.2	1
14	0.00499068	0.22	1
14	0.00641512	0.24	1
14	0.00896787	0.26	1
14	0.00900958	0.28	1
14	0.00913159	0.3	1
14	0.00924576	0.32	1
14	0.0103453	0.34	1
14	0.0111909	0.36	1
14	0.0113719	0.38	1
14	0.0127063	0.4	1
14	0.0149446	0.42	1
14	0.0152341	0.44	1
14	0.0163567	0.46	1
14	0.01641	0.48	1
14	0.0170061	0.5	1
14	0.0180576	0.52	1
14	0.0311865	0.54	1
14	0.0337865	0.56	1
14	0.0353765	0.58	1
14	0.0531671	0.58	0.958333
14	0.0538282	0.6	0.958333
14	0.0582872	0.62	0.958333
14	0.0737482	0.64	0.958333
14	0.0744174	0.66	0.958333
14	0.0796282	0.68	0.958333
14	0.0822659	0.7	0.958333
14	0.0885478	0.72	0.958333
14	0.103931	0.74	0.958333
14	0.108988	0.76	0.958333
14	0.114563	0.78	0.958333
14	0.143269	0.78	0.916667
14	0.14757	0.8	0.916667
14	0.207921	0.82	0.916667
14	0.259765	0.84	0.916667
14	0.280897	0.84	0.875
14	0.298912	0.86	0.875
14	0.414316	0.88	0.875
14	0.420534	0.9	0.875
14	0.421847	0.9	0.833333
14	0.455907	0.92	0.833333
14	0.482752	0.94	0.833333
14	0.485204	0.96	0.833333
14	0.493463	0.96	0.791667
14	0.594717	0.98	0.791667
14	0.615258	0.98	0.75
14	0.626872	0.98	0.708333
14	0.70114	0.98	0.666667
14	0.713873	0.98	0.625
14	0.871976	1	0.625
14	0.930053	1	0.583333
14	0.951372	1	0.541667
14	0.96168	1	0.5
14	0.968903	1	0.458333
14	0.971315	1	0.416667
14	0.981887	1	0.375
14	0.983014	1	0.333333
14	0.987152	1	0.291667
14	0.992182	1	0.25
14	0.993692	1	0.208333
14	0.996214	1	0.166667
14	0.997806	1	0.125
14	0.998003	1	0.0833333
14	0.998038	1	0.0416667
14	Inf	1	0
15	0	0	1
15	0.000569528	0	1
15	0.000982832	0.0243902	1
15	0.00150389	0.0487805	1
15	0.00182993	0.0731707	1
15	0.00277803	0.097561	1
15	0.00282978	0.121951	1
15	0.00427362	0.146341	1
15	0.00497754	0.170732	1
15	0.00512228	0.195122	1
15	0.00556193	0.219512	1
15	0.00563227	0.243902	1
15	0.00606081	0.268293	1
15	0.00880559	0.292683	1
15	0.00971938	0.317073	1
15	0.0100256	0.341463	1
15	0.011834	0.365854	1
15	0.0146419	0.390244	1
15	0.0165933	0.414634	1
15	0.0186801	0.439024	1
15	0.0189369	0.463415	1
15	0.0209617	0.487805	1
15	0.0249365	0.512195	1
15	0.0296101	0.536585	1
15	0.0320753	0.560976	1
15	0.0360581	0.585366	1
15	0.0391577	0.585366	0.947368
15	0.0409842	0.609756	0.947368
15	0.0410595	0.634146	0.947368
15	0.0438266	0.658537	0.947368
15	0.0465611	0.682927	0.947368
15	0.0626384	0.707317	0.947368
15	0.0808348	0.731707	0.947368
15	0.138752	0.731707	0.894737
15	0.167753	0.756098	0.894737
15	0.187747	0.780488	0.894737
15	0.20392	0.804878	0.894737
15	0.212874	0.829268	0.894737
15	0.214276	0.829268	0.842105
15	0.237297	0.853659	0.842105
15	0.378367	0.878049	0.842105
15	0.378818	0.902439	0.842105
15	0.478088	0.926829	0.842105
15	0.644192	0.926829	0.789474
15	0.644357	0.95122	0.789474
15	0.682792	0.97561	0.789474
15	0.708355	0.97561	0.736842
15	0.721173	1	0.736842
15	0.85853	1	0.684211
15	0.950323	1	0.631579
15	0.966827	1	0.578947
15	0.973132	1	0.526316
15	0.973763	1	0.473684
15	0.990642	1	0.421053
15	0.992032	1	0.368421
15	0.993466	1	0.315789
15	0.995821	1	0.263158
15	0.997705	1	0.210526
15	0.998163	1	0.157895
15	0.998215	1	0.105263
15	0.999121	1	0.0526316
15	Inf	1	0
16	0	0	1
16	0.00399316	0	1
16	0.00457666	0.0217391	1
16	0.00511332	0.0434783	1
16	0.00574724	0.0652174	1
16	0.00581034	0.0869565	1
16	0.00605454	0.108696	1
16	0.00813726	0.130435	1
16	0.00880086	0.152174	1
16	0.00883713	0.173913	1
16	0.0118447	0.195652	1
16	0.012238	0.217391	1
16	0.0123147	0.23913	1
16	0.0126095	0.26087	1
16	0.0126821	0.282609	1
16	0.0131099	0.304348	1
16	0.0132104	0.326087	1
16	0.0146822	0.347826	1
16	0.0179882	0.369565	1
16	0.0193633	0.391304	1
16	0.0236754	0.413043	1
16	0.0266893	0.434783	1
16	0.0271037	0.456522	1
16	0.0290217	0.478261	1
16	0.0297274	0.5	1
16	0.0309445	0.5	0.96
16	0.0353453	0.521739	0.96
16	0.0357654	0.543478	0.96
16	0.0377258	0.565217	0.96
16	0.0559353	0.586957	0.96
16	0.061526	0.586957	0.92
16	0.0668808	0.608696	0.92
16	0.0700057	0.630435	0.92
16	0.0713238	0.652174	0.92
16	0.0744092	0.673913	0.92
16	0.0757096	0.695652	0.92
16	0.121105	0.717391	0.92
16	0.126091	0.73913	0.92
16	0.139512	0.76087	0.92
16	0.141271	0.782609	0.92
16	0.143835	0.804348	0.92
16	0.155823	0.826087	0.92
16	0.161931	0.847826	0.92
16	0.166751	0.869565	0.92
16	0.498868	0.891304	0.92
16	0.524424	0.913043	0.92
16	0.566835	0.934783	0.92
16	0.698002	0.934783	0.88
16	0.724944	0.956522	0.88
16	0.761187	0.956522	0.84
16	0.788833	0.956522	0.8
16	0.810437	0.978261	0.8
16	0.82226	1	0.8
16	0.943894	1	0.76
16	0.981032	1	0.72
16	0.981388	1	0.68
16	0.988411	1	0.64
16	0.992285	1	0.6
16	0.992633	1	0.56
16	0.994248	1	0.52
16	0.994531	1	0.48
16	0.995654	1	0.44
16	0.995788	1	0.4
16	0.996284	1	0.36
16	0.997872	1	0.32
16	0.998189	1	0.28
16	0.998429	1	0.24
16	0.998533	1	0.2
16	0.999155	1	0.16
16	0.999175	1	0.12
16	0.999378	1	0.08
16	0.9994	1	0.04
16	Inf	1	0
17	0	0	1
17	0.00112165	0	1
17	0.00172209	0.025	1
17	0.00249339	0.05	1
17	0.00254712	0.075	1
17	0.0026535	0.1	1
17	0.00285336	0.125	1
17	0.00297805	0.15	1
17	0.00318776	0.175	1
17	0.00345841	0.2	1
17	0.00391151	0.225	1
17	0.0040796	0.25	1
17	0.00466913	0.275	1
17	0.00498228	0.3	1
17	0.00513741	0.325	1
17	0.00826639	0.35	1
17	0.00943991	0.375	1
17	0.0109106	0.4	1
17	0.0119966	0.425	1
17	0.0176193	0.45	1
17	0.0184852	0.475	1
17	0.0309848	0.5	1
17	0.0364716	0.525	1
17	0.0470097	0.55	1
17	0.0523798	0.575	1
17	0.0550123	0.6	1
17	0.0679848	0.625	1
17	0.0938101	0.65	1
17	0.0960675	0.675	1
17	0.115504	0.7	1
17	0.131461	0.725	1
17	0.134422	0.75	1
17	0.138322	0.775	1
17	0.168134	0.775	0.958333
17	0.174214	0.775	0.916667
17	0.18707	0.775	0.875
17	0.199059	0.8	0.875
17	0.257444	0.825	0.875
17	0.265615	0.85	0.875
17	0.300737	0.875	0.875
17	0.317641	0.875	0.833333
17	0.409756	0.9	0.833333
17	0.482569	0.925	0.833333
17	0.618917	0.925	0.791667
17	0.680265	0.95	0.791667
17	0.697201	0.975	0.791667
17	0.720418	0.975	0.75
17	0.732818	0.975	0.708333
17	0.804212	0.975	0.666667
17	0.819469	0.975	0.625
17	0.856452	1	0.625
17	0.882543	1	0.583333
17	0.893785	1	0.541667
17	0.893983	1	0.5
17	0.916619	1	0.458333
17	0.95606	1	0.416667
17	0.960277	1	0.375
17	0.978492	1	0.333333
17	0.989669	1	0.291667
17	0.995545	1	0.25
17	0.995639	1	0.208333
17	0.997861	1	0.166667
17	0.998178	1	0.125
17	0.998594	1	0.0833333
17	0.998934	1	0.0416667
17	Inf	1	0
18	0	0	1
18	0.00094708	0	1
18	0.00107129	0.0196078	1
18	0.00201109	0.0392157	1
18	0.00237525	0.0588235	1
18	0.00247015	0.0784314	1
18	0.00275719	0.0980392	1
18	0.00288423	0.117647	1
18	0.00318856	0.137255	1
18	0.00369074	0.156863	1
18	0.00370949	0.176471	1
18	0.00381965	0.196078	1
18	0.00390652	0.215686	1
18	0.00457999	0.235294	1
18	0.00459642	0.254902	1
18	0.00475376	0.27451	1
18	0.00481361	0.294118	1
18	0.0063139	0.313725	1
18	0.00677302	0.333333	1
18	0.00700042	0.352941	1
18	0.00719012	0.372549	1
18	0.00812593	0.392157	1
18	0.00859661	0.411765	1
18	0.00868809	0.431373	1
18	0.0101656	0.45098	1
18	0.0102095	0.470588	1
18	0.0115691	0.490196	1
18	0.011681	0.509804	1
18	0.0124305	0.529412	1
18	0.0135087	0.54902	1
18	0.0135899	0.568627	1
18	0.01409	0.588235	1
18	0.0150461	0.607843	1
18	0.0160808	0.627451	1
18	0.0168029	0.647059	1
18	0.017871	0.666667	1
18	0.0193658	0.686275	1
18	0.0199273	0.705882	1
18	0.0210824	0.72549	1
18	0.024185	0.745098	1
18	0.0245441	0.764706	1
18	0.0339109	0.784314	1
18	0.0398298	0.803922	1
18	0.0419452	0.823529	1
18	0.0426149	0.843137	1
18	0.0496187	0.862745	1
18	0.0766326	0.882353	1
18	0.089465	0.901961	1
18	0.0925056	0.921569	1
18	0.112623	0.941176	1
18	0.17756	0.960784	1
18	0.207327	0.980392	1
18	0.311703	0.980392	0.944444
18	0.551943	1	0.944444
18	0.708029	1	0.888889
18	0.830141	1	0.833333
18	0.950905	1	0.777778
18	0.957586	1	0.722222
18	0.968753	1	0.666667
18	0.975477	1	0.611111
18	0.983499	1	0.555556
18	0.986246	1	0.5
18	0.98971	1	0.444444
18	0.991886	1	0.388889
18	0.996772	1	0.333333
18	0.997586	1	0.277778
18	0.997669	1	0.222222
18	0.997676	1	0.166667
18	0.998628	1	0.111111
18	0.998724	1	0.0555556
18	Inf	1	0
19	0	0	1
19	0.00176434	0	1
19	0.00226977	0.0196078	1
19	0.00238359	0.0392157	1
19	0.00238573	0.0588235	1
19	0.00253207	0.0784314	1
19	0.00424951	0.0980392	1
19	0.00497146	0.117647	1
19	0.0053706	0.137255	1
19	0.0054827	0.156863	1
19	0.00621072	0.176471	1
19	0.0066258	0.196078	1
19	0.00750024	0.215686	1
19	0.00809453	0.235294	1
19	0.00861352	0.254902	1
19	0.00917865	0.27451	1
19	0.00938304	0.294118	1
19	0.0101262	0.313725	1
19	0.01064	0.333333	1
19	0.0110394	0.352941	1
19	0.0110866	0.372549	1
19	0.0117101	0.392157	1
19	0.0131331	0.411765	1
19	0.0147884	0.431373	1
19	0.0154215	0.45098	1
19	0.0168872	0.470588	1
19	0.0178915	0.490196	1
19	0.0188781	0.509804	1
19	0.0225557	0.529412	1
19	0.0231306	0.54902	1
19	0.0326013	0.568627	1
19	0.0349328	0.588235	1
19	0.040486	0.607843	1
19	0.04651	0.627451	1
19	0.0531008	0.647059	1
19	0.0600815	0.666667	1
19	0.0633548	0.686275	1
19	0.0666242	0.705882	1
19	0.0688817	0.72549	1
19	0.0751616	0.745098	1
19	0.075701	0.764706	1
19	0.0786287	0.784314	1
19	0.0802671	0.803922	1
19	0.103514	0.823529	1
19	0.11843	0.843137	1
19	0.136988	0.862745	1
19	0.15844	0.882353	1
19	0.166735	0.901961	1
19	0.227796	0.921569	1
19	0.320061	0.941176	1
19	0.432435	0.960784	1
19	0.526796	0.980392	1
19	0.649922	0.980392	0.941176
19	0.707615	1	0.941176
19	0.715771	1	0.882353
19	0.746224	1	0.823529
19	0.878177	1	0.764706
19	0.879034	1	0.705882
19	0.938414	1	0.647059
19	0.989234	1	0.588235
19	0.990012	1	0.529412
19	0.994685	1	0.470588
19	0.997438	1	0.411765
19	0.998217	1	0.352941
19	0.998431	1	0.294118
19	0.998536	1	0.235294
19	0.99856	1	0.176471
19	0.998821	1	0.117647
19	0.998824	1	0.0588235
19	Inf	1	0
20	0	0	1
20	0.0017335	0	1
20	0.00234296	0.0192308	1
20	0.00259679	0.0384615	1
20	0.00263811	0.0576923	1
20	0.00288067	0.0769231	1
20	0.00290509	0.0961538	1
20	0.00293042	0.115385	1
20	0.00345661	0.134615	1
20	0.00366434	0.153846	1
20	0.0041372	0.173077	1
20	0.00415	0.192308	1
20	0.00418323	0.211538	1
20	0.00441845	0.230769	1
20	0.00470382	0.25	1
20	0.00560049	0.269231	1
20	0.00599968	0.288462	1
20	0.00684386	0.307692	1
20	0.0070167	0.326923	1
20	0.00727582	0.346154	1
20	0.007588	0.365385	1
20	0.0090369	0.384615	1
20	0.00926966	0.403846	1
20	0.0129832	0.423077	1
20	0.0153721	0.442308	1
20	0.0156968	0.461538	1
20	0.0161836	0.480769	1
20	0.0173252	0.5	1
20	0.017706	0.519231	1
20	0.0183945	0.538462	1
20	0.0194582	0.557692	1
20	0.0204551	0.576923	1
20	0.0218456	0.596154	1
20	0.0220313	0.615385	1
20	0.0293435	0.634615	1
20	0.0298684	0.653846	1
20	0.0312127	0.673077	1
20	0.031731	0.692308	1
20	0.0354795	0.711538	1
20	0.0386018	0.711538	0.96
20	0.0510412	0.730769	0.96
20	0.0660256	0.75	0.96
20	0.0721246	0.769231	0.96
20	0.0747595	0.788462	0.96
20	0.0993602	0.807692	0.96
20	0.120659	0.826923	0.96
20	0.128617	0.846154	0.96
20	0.128687	0.865385	0.96
20	0.171417	0.865385	0.92
20	0.184214	0.884615	0.92
20	0.268119	0.903846	0.92
20	0.281991	0.923077	0.92
20	0.3609	0.942308	0.92
20	0.425545	0.961538	0.92
20	0.434644	0.980769	0.92
20	0.575186	0.980769	0.88
20	0.599834	1	0.88
20	0.664688	1	0.84
20	0.681514	1	0.8
20	0.706306	1	0.76
20	0.747017	1	0.72
20	0.767845	1	0.68
20	0.792893	1	0.64
20	0.904529	1	0.6
20	0.920881	1	0.56
20	0.946128	1	0.52
20	0.948592	1	0.48
20	0.960676	1	0.44
20	0.977193	1	0.4
20	0.98605	1	0.36
20	0.988028	1	0.32
20	0.993729	1	0.28
20	0.995317	1	0.24
20	0.995789	1	0.2
20	0.997658	1	0.16
20	0.998339	1	0.12
20	0.998524	1	0.08
20	0.998974	1	0.04
20	Inf	1	0
21	0	0	1
21	0.000861945	0	1
21	0.001545	0.0181818	1
21	0.00194837	0.0363636	1
21	0.00221216	0.0545455	1
21	0.00261249	0.0727273	1
21	0.00319949	0.0909091	1
21	0.00328469	0.109091	1
21	0.0041121	0.127273	1
21	0.00469965	0.145455	1
21	0.00471589	0.163636	1
21	0.00472253	0.181818	1
21	0.00481319	0.2	1
21	0.00549706	0.218182	1
21	0.00621496	0.236364	1
21	0.00632397	0.254545	1
21	0.00634808	0.272727	1
21	0.00679926	0.290909	1
21	0.00685839	0.309091	1
21	0.00691434	0.327273	1
21	0.00790467	0.345455	1
21	0.00868238	0.363636	1
21	0.00873081	0.381818	1
21	0.00873473	0.4	1
21	0.00892667	0.418182	1
21	0.00996718	0.436364	1
21	0.0101124	0.454545	1
21	0.0108647	0.472727	1
21	0.0115869	0.490909	1
21	0.0118886	0.509091	1
21	0.0126096	0.527273	1
21	0.0133489	0.545455	1
21	0.0148454	0.563636	1
21	0.0153514	0.581818	1
21	0.0163658	0.6	1
21	0.0219097	0.618182	1
21	0.0266676	0.636364	1
21	0.0272892	0.654545	1
21	0.028064	0.672727	1
21	0.0342357	0.690909	1
21	0.0417529	0.709091	1
21	0.046114	0.727273	1
21	0.0482689	0.745455	1
21	0.071393	0.745455	0.947368
21	0.0771549	0.763636	0.947368
21	0.079334	0.781818	0.947368
21	0.0837618	0.8	0.947368
21	0.0886904	0.818182	0.947368
21	0.119345	0.836364	0.947368
21	0.120812	0.836364	0.894737
21	0.143757	0.836364	0.842105
21	0.213224	0.854545	0.842105
21	0.215606	0.872727	0.842105
21	0.288991	0.890909	0.842105
21	0.323182	0.909091	0.842105
21	0.343463	0.927273	0.842105
21	0.385043	0.945455	0.842105
21	0.529326	0.945455	0.789474
21	0.54729	0.945455	0.736842
21	0.559723	0.945455	0.684211
21	0.623884	0.963636	0.684211
21	0.639774	0.963636	0.631579
21	0.656614	0.981818	0.631579
21	0.743632	1	0.631579
21	0.794669	1	0.578947
21	0.920812	1	0.526316
21	0.922766	1	0.473684
21	0.957124	1	0.421053
21	0.974406	1	0.368421
21	0.977305	1	0.315789
21	0.982206	1	0.263158
21	0.995266	1	0.210526
21	0.996928	1	0.157895
21	0.998297	1	0.105263
21	0.999258	1	0.0526316
21	Inf	1	0
22	0	0	1
22	0.000658503	0	1
22	0.000728637	0.0192308	1
22	0.000806926	0.0384615	1
22	0.000865467	0.0576923	1
22	0.00134263	0.0769231	1
22	0.00135413	0.0961538	1
22	0.00138078	0.115385	1
22	0.00151181	0.134615	1
22	0.00164826	0.153846	1
22	0.00172088	0.173077	1
22	0.0018505	0.192308	1
22	0.00193241	0.211538	1
22	0.00198425	0.230769	1
22	0.00209949	0.25	1
22	0.00243161	0.269231	1
22	0.00287771	0.288462	1
22	0.00322806	0.307692	1
22	0.00340193	0.326923	1
22	0.00358926	0.346154	1
22	0.00376266	0.365385	1
22	0.00436476	0.384615	1
22	0.00436862	0.403846	1
22	0.00464433	0.423077	1
22	0.00543299	0.442308	1
22	0.00550585	0.461538	1
22	0.00657977	0.480769	1
22	0.00695555	0.5	1
22	0.00732899	0.519231	1
22	0.00757786	0.538462	1
22	0.00758102	0.557692	1
22	0.0088251	0.576923	1
22	0.00919284	0.596154	1
22	0.00953451	0.615385	1
22	0.010916	0.634615	1
22	0.0113295	0.653846	1
22	0.0145233	0.673077	1
22	0.0171231	0.692308	1
22	0.0197753	0.711538	1
22	0.0201494	0.730769	1
22	0.027227	0.75	1
22	0.0342512	0.769231	1
22	0.0411342	0.788462	1
22	0.0413056	0.807692	1
22	0.0457938	0.807692	0.956522
22	0.0535557	0.826923	0.956522
22	0.0559047	0.846154	0.956522
22	0.0585417	0.865385	0.956522
22	0.0922045	0.865385	0.913043
22	0.0950936	0.884615	0.913043
22	0.0981283	0.903846	0.913043
22	0.111635	0.923077	0.913043
22	0.141793	0.942308	0.913043
22	0.172763	0.961538	0.913043
22	0.231615	0.980769	0.913043
22	0.242213	0.980769	0.869565
22	0.245324	0.980769	0.826087
22	0.359306	0.980769	0.782609
22	0.536143	1	0.782609
22	0.64636	1	0.73913
22	0.663208	1	0.695652
22	0.699934	1	0.652174
22	0.715334	1	0.608696
22	0.761434	1	0.565217
22	0.944086	1	0.521739
22	0.974189	1	0.478261
22	0.982953	1	0.434783
22	0.987108	1	0.391304
22	0.989439	1	0.347826
22	0.994666	1	0.304348
22	0.995875	1	0.26087
22	0.996763	1	0.217391
22	0.998535	1	0.173913
22	0.99874	1	0.130435
22	0.999347	1	0.0869565
22	0.999385	1	0.0434783
22	Inf	1	0
23	0	0	1
23	0.00310835	0	1
23	0.0056696	0.025	1
23	0.00929923	0.05	1
23	0.00951661	0.075	1
23	0.00984303	0.1	1
23	0.0121729	0.125	1
23	0.0132411	0.15	1
23	0.0139565	0.175	1
23	0.0142282	0.2	1
23	0.0144698	0.225	1
23	0.0178849	0.25	1
23	0.0200803	0.275	1
23	0.0208978	0.3	1
23	0.0213895	0.325	1
23	0.0274936	0.35	1
23	0.0328887	0.375	1
23	0.0360641	0.4	1
23	0.0415447	0.425	1
23	0.0489078	0.45	1
23	0.0503188	0.475	1
23	0.0536908	0.5	1
23	0.0695266	0.525	1
23	0.0718755	0.55	1
23	0.0820926	0.575	1
23	0.145762	0.6	1
23	0.147847	0.625	1
23	0.15312	0.65	1
23	0.162768	0.675	1
23	0.174434	0.7	1
23	0.178927	0.725	1
23	0.198108	0.75	1
23	0.198308	0.775	1
23	0.235174	0.8	1
23	0.237896	0.825	1
23	0.242401	0.85	1
23	0.347237	0.875	1
23	0.347905	0.9	1
23	0.543454	0.925	1
23	0.608126	0.95	1
23	0.795858	0.975	1
23	0.956444	1	1
23	0.956731	1	0.916667
23	0.960612	1	0.833333
23	0.975863	1	0.75
23	0.978562	1	0.666667
23	0.97871	1	0.583333
23	0.995357	1	0.5
23	0.997582	1	0.416667
23	0.997959	1	0.333333
23	0.998254	1	0.25
23	0.998749	1	0.166667
23	0.998811	1	0.0833333
23	Inf	1	0
24	0	0	1
24	0.000812015	0	1
24	0.00146368	0.0212766	1
24	0.00282407	0.0425532	1
24	0.00287435	0.0638298	1
24	0.00300586	0.0851064	1
24	0.00363366	0.106383	1
24	0.00423968	0.12766	1
24	0.0043809	0.148936	1
24	0.00438481	0.170213	1
24	0.00458342	0.191489	1
24	0.00502914	0.212766	1
24	0.00559781	0.234043	1
24	0.00561533	0.255319	1
24	0.00565446	0.276596	1
24	0.00648324	0.297872	1
24	0.00889623	0.319149	1
24	0.0105822	0.340426	1
24	0.0107765	0.361702	1
24	0.0156403	0.382979	1
24	0.0158905	0.404255	1
24	0.016012	0.404255	0.962963
24	0.0180258	0.425532	0.962963
24	0.0184048	0.446809	0.962963
24	0.0237856	0.468085	0.962963
24	0.0284549	0.489362	0.962963
24	0.0363472	0.510638	0.962963
24	0.0475399	0.510638	0.925926
24	0.0496745	0.531915	0.925926
24	0.0498793	0.553191	0.925926
24	0.0656309	0.574468	0.925926
24	0.0825071	0.595745	0.925926
24	0.106375	0.617021	0.925926
24	0.130008	0.638298	0.925926
24	0.142139	0.659574	0.925926
24	0.144459	0.680851	0.925926
24	0.156554	0.702128	0.925926
24	0.168338	0.723404	0.925926
24	0.17231	0.744681	0.925926
24	0.204857	0.765957	0.925926
24	0.234875	0.765957	0.888889
24	0.253446	0.765957	0.851852
24	0.279349	0.787234	0.851852
24	0.331556	0.808511	0.851852
24	0.335575	0.829787	0.851852
24	0.33853	0.829787	0.814815
24	0.345938	0.851064	0.814815
24	0.378658	0.87234	0.814815
24	0.429682	0.87234	0.777778
24	0.431726	0.87234	0.740741
24	0.440336	0.893617	0.740741
24	0.45673	0.893617	0.703704
24	0.496387	0.914894	0.703704
24	0.499945	0.93617	0.703704
24	0.503939	0.93617	0.666667
24	0.54178	0.93617	0.62963
24	0.544852	0.957447	0.62963
24	0.675307	0.957447	0.592593
24	0.734084	0.978723	0.592593
24	0.736536	0.978723	0.555556
24	0.81572	0.978723	0.518519
24	0.819763	0.978723	0.481481
24	0.911639	1	0.481481
24	0.935396	1	0.444444
24	0.937028	1	0.407407
24	0.965176	1	0.37037
24	0.97502	1	0.333333
24	0.980631	1	0.296296
24	0.981547	1	0.259259
24	0.984592	1	0.222222
24	0.987992	1	0.185185
24	0.991223	1	0.148148
24	0.996548	1	0.111111
24	0.998528	1	0.0740741
24	0.99908	1	0.037037
24	Inf	1	0
25	0	0	1
25	0.000471768	0	1
25	0.000481801	0.0222222	1
25	0.000497401	0.0444444	1
25	0.000497962	0.0666667	1
25	0.000529122	0.0888889	1
25	0.000824448	0.111111	1
25	0.000837435	0.133333	1
25	0.000843666	0.155556	1
25	0.000892476	0.177778	1
25	0.000980727	0.2	1
25	0.00116097	0.222222	1
25	0.00117762	0.244444	1
25	0.00119505	0.266667	1
25	0.00124068	0.288889	1
25	0.0012926	0.311111	1
25	0.00149654	0.333333	1
25	0.00159222	0.355556	1
25	0.0017381	0.377778	1
25	0.00192588	0.4	1
25	0.00200665	0.422222	1
25	0.00204747	0.444444	1
25	0.00210522	0.466667	1
25	0.00216681	0.488889	1
25	0.00275929	0.511111	1
25	0.00316493	0.533333	1
25	0.00322293	0.555556	1
25	0.00344989	0.577778	1
25	0.00395415	0.6	1
25	0.00407428	0.622222	1
25	0.00422138	0.644444	1
25	0.00460271	0.666667	1
25	0.00554567	0.688889	1
25	0.00558468	0.711111	1
25	0.00573653	0.733333	1
25	0.00615043	0.755556	1
25	0.00649438	0.777778	1
25	0.00697687	0.8	1
25	0.00836999	0.822222	1
25	0.0125259	0.844444	1
25	0.0141386	0.866667	1
25	0.0151993	0.888889	1
25	0.0235733	0.911111	1
25	0.0385399	0.933333	1
25	0.0395086	0.955556	1
25	0.0747077	0.977778	1
25	0.077797	0.977778	0.969697
25	0.139927	0.977778	0.939394
25	0.195191	0.977778	0.909091
25	0.293989	1	0.909091
25	0.487071	1	0.878788
25	0.623782	1	0.848485
25	0.647217	1	0.818182
25	0.893365	1	0.787879
25	0.897749	1	0.757576
25	0.909708	1	0.727273
25	0.931262	1	0.69697
25	0.956078	1	0.666667
25	0.969654	1	0.636364
25	0.97388	1	0.606061
25	0.980627	1	0.575758
25	0.981523	1	0.545455
25	0.983989	1	0.515152
25	0.989226	1	0.484848
25	0.99055	1	0.454545
25	0.991858	1	0.424242
25	0.993763	1	0.393939
25	0.994265	1	0.363636
25	0.995268	1	0.333333
25	0.996084	1	0.30303
25	0.99615	1	0.272727
25	0.997191	1	0.242424
25	0.997577	1	0.212121
25	0.997774	1	0.181818
25	0.998624	1	0.151515
25	0.998647	1	0.121212
25	0.999179	1	0.0909091
25	0.999212	1	0.0606061
25	0.999299	1	0.030303
25	Inf	1	0
26	0	0	1
26	0.00105254	0	1
26	0.00133794	0.0178571	1
26	0.00134469	0.0357143	1
26	0.00173114	0.0535714	1
26	0.00192512	0.0714286	1
26	0.00208689	0.0892857	1
26	0.00209642	0.107143	1
26	0.00224652	0.125	1
26	0.0026177	0.142857	1
26	0.00273927	0.160714	1
26	0.00287525	0.178571	1
26	0.00300306	0.196429	1
26	0.00301415	0.214286	1
26	0.00306927	0.232143	1
26	0.00366013	0.25	1
26	0.00371774	0.267857	1
26	0.00372832	0.285714	1
26	0.00413179	0.303571	1
26	0.00417871	0.321429	1
26	0.00419599	0.339286	1
26	0.00508373	0.357143	1
26	0.00575605	0.375	1
26	0.00584268	0.392857	1
26	0.00630047	0.410714	1
26	0.00647143	0.428571	1
26	0.00675362	0.446429	1
26	0.00679745	0.464286	1
26	0.00707294	0.482143	1
26	0.00750664	0.5	1
26	0.00810622	0.517857	1
26	0.00911525	0.517857	0.947368
26	0.0107354	0.535714	0.947368
26	0.0113174	0.553571	0.947368
26	0.0117073	0.571429	0.947368
26	0.0132028	0.589286	0.947368
26	0.0147809	0.607143	0.947368
26	0.0149428	0.625	0.947368
26	0.016297	0.642857	0.947368
26	0.0175769	0.660714	0.947368
26	0.0185711	0.678571	0.947368
26	0.0196503	0.696429	0.947368
26	0.0210873	0.714286	0.947368
26	0.0217669	0.732143	0.947368
26	0.0228333	0.75	0.947368
26	0.0238623	0.75	0.894737
26	0.0289519	0.767857	0.894737
26	0.036093	0.785714	0.894737
26	0.037006	0.803571	0.894737
26	0.0484293	0.803571	0.842105
26	0.0517687	0.803571	0.789474
26	0.0589668	0.821429	0.789474
26	0.0619467	0.839286	0.789474
26	0.0640695	0.857143	0.789474
26	0.0703802	0.857143	0.736842
26	0.0723849	0.875	0.736842
26	0.0763376	0.892857	0.736842
26	0.0913899	0.910714	0.736842
26	0.099325	0.928571	0.736842
26	0.107655	0.928571	0.684211
26	0.129658	0.946429	0.684211
26	0.151322	0.964286	0.684211
26	0.163269	0.982143	0.684211
26	0.167375	0.982143	0.631579
26	0.171693	0.982143	0.578947
26	0.219237	0.982143	0.526316
26	0.246208	0.982143	0.473684
26	0.523884	0.982143	0.421053
26	0.644889	0.982143	0.368421
26	0.949872	1	0.368421
26	0.979676	1	0.315789
26	0.989917	1	0.263158
26	0.996256	1	0.210526
26	0.997723	1	0.157895
26	0.998223	1	0.105263
26	0.999046	1	0.0526316
26	Inf	1	0
27	0	0	1
27	0.000753605	0	1
27	0.00120741	0.0222222	1
27	0.00164707	0.0444444	1
27	0.00174463	0.0666667	1
27	0.00182754	0.0888889	1
27	0.00212611	0.111111	1
27	0.00246496	0.133333	1
27	0.00250484	0.155556	1
27	0.00287265	0.177778	1
27	0.0031992	0.2	1
27	0.00361356	0.222222	1
27	0.00362683	0.244444	1
27	0.00364105	0.266667	1
27	0.00394017	0.288889	1
27	0.00462484	0.311111	1
27	0.00463874	0.333333	1
27	0.004878	0.355556	1
27	0.00570477	0.377778	1
27	0.00599939	0.4	1
27	0.00740111	0.422222	1
27	0.00886361	0.444444	1
27	0.00946514	0.466667	1
27	0.0109178	0.488889	1
27	0.0114849	0.488889	0.96
27	0.0126712	0.511111	0.96
27	0.0132881	0.533333	0.96
27	0.014163	0.555556	0.96
27	0.0151882	0.577778	0.96
27	0.0187632	0.6	0.96
27	0.0198404	0.622222	0.96
27	0.0208496	0.644444	0.96
27	0.021033	0.666667	0.96
27	0.0226927	0.666667	0.92
27	0.0227082	0.688889	0.92
27	0.0239979	0.711111	0.92
27	0.0262256	0.733333	0.92
27	0.0311048	0.755556	0.92
27	0.0383416	0.777778	0.92
27	0.0389725	0.8	0.92
27	0.0402064	0.822222	0.92
27	0.0464214	0.844444	0.92
27	0.0821657	0.866667	0.92
27	0.0830508	0.888889	0.92
27	0.0985339	0.911111	0.92
27	0.0999053	0.933333	0.92
27	0.144635	0.955556	0.92
27	0.158344	0.955556	0.88
27	0.210758	0.955556	0.84
27	0.317769	0.977778	0.84
27	0.375098	1	0.84
27	0.416419	1	0.8
27	0.493337	1	0.76
27	0.596183	1	0.72
27	0.628785	1	0.68
27	0.702722	1	0.64
27	0.802846	1	0.6
27	0.827887	1	0.56
27	0.848903	1	0.52
27	0.886087	1	0.48
27	0.959836	1	0.44
27	0.97153	1	0.4
27	0.987566	1	0.36
27	0.992412	1	0.32
27	0.994365	1	0.28
27	0.997797	1	0.24
27	0.997891	1	0.2
27	0.998497	1	0.16
27	0.998641	1	0.12
27	0.999143	1	0.08
27	0.999282	1	0.04
27	Inf	1	0
28	0	0	1
28	0.0007667	0	1
28	0.000958717	0.0169492	1
28	0.00187977	0.0338983	1
28	0.00191905	0.0508475	1
28	0.00198224	0.0677966	1
28	0.00209369	0.0847458	1
28	0.00209703	0.101695	1
28	0.00273913	0.118644	1
28	0.00285699	0.135593	1
28	0.00315585	0.152542	1
28	0.00349705	0.169492	1
28	0.00415155	0.186441	1
28	0.0043024	0.20339	1
28	0.00438119	0.220339	1
28	0.00446619	0.237288	1
28	0.00541742	0.254237	1
28	0.00608843	0.271186	1
28	0.00638045	0.288136	1
28	0.00833503	0.305085	1
28	0.00861428	0.322034	1
28	0.00906482	0.338983	1
28	0.0090763	0.355932	1
28	0.00968845	0.372881	1
28	0.00980431	0.389831	1
28	0.00984078	0.40678	1
28	0.0104875	0.423729	1
28	0.0121002	0.440678	1
28	0.0144999	0.457627	1
28	0.0180893	0.474576	1
28	0.0192315	0.491525	1
28	0.0208365	0.508475	1
28	0.0210443	0.525424	1
28	0.0221606	0.542373	1
28	0.023598	0.559322	1
28	0.0236536	0.576271	1
28	0.0245297	0.59322	1
28	0.0254108	0.610169	1
28	0.0260337	0.627119	1
28	0.0271509	0.644068	1
28	0.032716	0.661017	1
28	0.0354486	0.677966	1
28	0.0371507	0.694915	1
[truncated: 5,257 more rows]

## Sheet: Fig. 2c
PercentageH446reads	REP1	REP2	REP3	REP4	REP5	REP6	REP7	REP8	REP9	REP10	REP11
0	0.00108162	0.000927	0.000735	0.000789	0.000789	0.000652	0.000878	0.00109065	0.00121224	0.000781	0.000772
0.01	0.00127734	0.000965	0.00258451	0.000804	0.00081	0.000761	0.00093	0.00276309	0.00130828	0.00136412	0.000883
0.02	0.00149524	0.00325074	0.00307046	0.00225033	0.000906	0.000819	0.000973	0.00311472	0.00661107	0.00141516	0.000956
0.03	0.00166458	0.00403892	0.00362334	0.00292224	0.000957	0.000996	0.00153931	0.00346422	0.00758302	0.00184957	0.00102337
0.04	0.00197371	0.00469486	0.0111325	0.00329811	0.000968	0.00108154	0.00176281	0.00722839	0.00775421	0.00195334	0.00129401
0.05	0.00206672	0.00570648	0.0120321	0.00915852	0.00137208	0.00142641	0.0131102	0.0092277	0.0218944	0.00255359	0.00155542
0.06	0.00546877	0.00617358	0.0162189	0.0110444	0.00146385	0.00166083	0.0147472	0.00940524	0.0262039	0.00326197	0.0018815
0.07	0.00643214	0.00956953	0.0175479	0.0149863	0.00205998	0.00648375	0.017736	0.0108294	0.0330192	0.00333327	0.0022052
0.08	0.00648782	0.0113636	0.0325227	0.0183579	0.0023809	0.00757168	0.0200999	0.0116693	0.03532	0.00560714	0.0025318
0.09	0.0080513	0.0142997	0.0384355	0.0526076	0.00265858	0.00870364	0.0200926	0.0143286	0.0379051	0.0156067	0.00332083
0.1	0.00941635	0.0176934	0.043092	0.0654729	0.00287612	0.0112226	0.0248949	0.0181636	0.0481936	0.0435289	0.00408567
0.11	0.017028	0.0193354	0.047281	0.0725257	0.00296405	0.0156101	0.0279423	0.0217707	0.11347	0.0616428	0.00552853
0.12	0.0204561	0.0240033	0.06452	0.0962111	0.00399766	0.0593484	0.0321819	0.166367	0.115709	0.0808915	0.00693457
0.13	0.022032	0.0255025	0.0750102	0.100533	0.00989036	0.0671016	0.0352509	0.168464	0.12331	0.098921	0.00764357
0.14	0.0286585	0.0338457	0.0965856	0.12408	0.0269506	0.075035	0.0474125	0.194264	0.147141	0.121555	0.0116422
0.15	0.0332728	0.0382291	0.104832	0.138222	0.0321012	0.0929117	0.0560887	0.243594	0.160672	0.382721	0.0117331
0.16	0.0809071	0.0416851	0.13938	0.147468	0.0394354	0.122806	0.095358	0.288531	0.255054	0.517845	0.0153677
0.17	0.119735	0.0749977	0.163004	0.278112	0.0477272	0.126044	0.113229	0.388306	0.274139	0.526886	0.0174585
0.18	0.126698	0.0809192	0.198599	0.309954	0.0927408	0.135089	0.118654	0.449574	0.328909	0.539571	0.0189134
0.19	0.130898	0.0853238	0.255415	0.329287	0.114481	0.149075	0.12743	0.477672	0.369578	0.566835	0.0244566
0.2	0.19415	0.106898	0.283663	0.362804	0.161087	0.179085	0.160882	0.488563	0.404504	0.646298	0.0311767
0.21	0.195225	0.114733	0.340931	0.396419	0.189951	0.201824	0.167842	0.517369	0.419969	0.662212	0.0332734
0.22	0.629166	0.150391	0.379112	0.495223	0.765143	0.209439	0.222633	0.551516	0.430131	0.694612	0.0523671
0.23	0.697048	0.186826	0.442102	0.527008	0.786569	0.220969	0.238658	0.592798	0.520443	0.735973	0.0795131
0.24	0.711225	0.218388	0.606877	0.565833	0.800013	0.279883	0.277357	0.668584	0.663311	0.756261	0.100082
0.25	0.833039	0.242915	0.620896	0.599923	0.847634	0.307206	0.318048	0.705926	0.665857	0.835474	0.153672
0.26	0.833359	0.257022	0.684389	0.654225	0.874264	0.372603	0.3422	0.76523	0.714831	0.855719	0.205679
0.27	0.892917	0.396294	0.715278	0.742327	0.88873	0.450152	0.350717	0.770109	0.733087	0.862498	0.255036
0.28	0.892917	0.574368	0.715278	0.829779	0.89713	0.665137	0.476889	0.782141	0.745847	0.887874	0.340376
0.29	0.894978	0.619951	0.738896	0.852887	0.917567	0.691752	0.509349	0.81054	0.761716	0.898438	0.402207
0.3	0.903484	0.702035	0.854608	0.874089	0.920551	0.848387	0.590866	0.818467	0.798416	0.91122	0.787365
0.31	0.908382	0.90573	0.861977	0.945704	0.932474	0.868989	0.606782	0.842124	0.856631	0.91559	0.786495
0.32	0.923853	0.909899	0.888121	0.949483	0.939357	0.882118	0.611602	0.852588	0.86131	0.919832	0.862632
0.33	0.927961	0.9223	0.897701	0.952172	0.942317	0.899411	0.701754	0.87712	0.905534	0.923712	0.861686
0.34	0.941921	0.922617	0.897701	0.95783	0.946592	0.911148	0.721331	0.878367	0.916531	0.930763	0.863169
0.35	0.948222	0.938784	0.909124	0.962075	0.952755	0.943935	0.730889	0.892005	0.933764	0.937747	0.871806
0.36	0.947942	0.94919	0.916292	0.968535	0.95592	0.944578	0.834363	0.89851	0.94424	0.938506	0.88511
0.37	0.952643	0.952699	0.936184	0.97081	0.961013	0.953916	0.857572	0.904861	0.959123	0.94536	0.896874
0.38	0.955774	0.954903	0.936866	0.971313	0.970338	0.959326	0.868269	0.910348	0.962026	0.946411	0.919704
0.39	0.961124	0.956054	0.939004	0.971997	0.97406	0.962346	0.903887	0.911043	0.965795	0.951537	0.946755
0.4	0.98422	0.97923	0.953492	0.974904	0.975042	0.963508	0.974271	0.917637	0.967665	0.957286	0.950712
0.41	0.98579	0.984793	0.956872	0.980316	0.977688	0.964099	0.974709	0.931256	0.967829	0.961179	0.965394
0.42	0.988831	0.985783	0.961487	0.982985	0.977764	0.964696	0.980115	0.940481	0.972108	0.969179	0.971802
0.43	0.989081	0.987145	0.961487	0.984098	0.980176	0.9751	0.981052	0.973676	0.975569	0.97116	0.972523
0.44	0.991169	0.987753	0.963914	0.984783	0.98339	0.9751	0.98253	0.976183	0.976031	0.972314	0.973369
0.45	0.991288	0.991252	0.978627	0.985615	0.983817	0.98337	0.982779	0.978134	0.9794	0.972781	0.975319
0.46	0.993025	0.991623	0.979425	0.985815	0.98472	0.983386	0.986961	0.984211	0.979561	0.973732	0.977967
0.47	0.993424	0.992129	0.983449	0.986576	0.986314	0.984928	0.989208	0.985083	0.980328	0.975432	0.979252
0.48	0.993375	0.992609	0.983673	0.987133	0.986433	0.986466	0.990703	0.985449	0.981876	0.984152	0.983223
0.49	0.99353	0.993008	0.983946	0.987781	0.987752	0.98674	0.991387	0.985449	0.982254	0.986803	0.9875
0.5	0.993849	0.99356	0.984941	0.991162	0.989459	0.988221	0.992856	0.986432	0.982795	0.989184	0.988102
