# Supplementary material for: cfDNA methylome profiling for detection and subtyping of small cell lung cancers
Source: Nat Cancer. 2022 Aug 8;3(10):1260–70. doi: 10.1038/s43018-022-00415-9 (PMC9586870; doi:10.1038/s43018-022-00415-9)
Supplement: Source Data Fig. 3 — Statistical Source Data. [file 43018_2022_415_MOESM5_ESM.xlsx]

## Sheet: Fig. 3a
modelNum	NCC0017	NCC0018	NCC0068	NCC0074	NCC0070	NCC0075	NCC0061	NCC0073	NCC0064	NCC0033	NCC0067	NCC0028	NCC0065	NCC0079	NCC0069	NCC0072	NCC0034	NCC0066	NCC0005	NCC0060	NCC0059	NCC0077	NCC0014	NCC0031	NCC0029	NCC0015	NCC0008	NCC0078	NCC0013	NCC0076	NCC0027	NCC0006	NCC0071	NCC0032	SCLC0021	NCC0030	NCC0057	NCC0016	NCC0063	NCC0007	NCC0062	SCLC0028	SCLC0025	SCLC0020	SCLC0022	NCC0058	SCLC0049	SCLC0037	SCLC0023
1	0.00065246	0.000609054	0.000763394	0.00300289	0.00142199	0.00187005	0.00160937	0.00101164	0.000707741	0.00397541	0.00164954	0.00180593	0.00324924	0.00300662	0.00616862	0.00543294	0.00211442	0.00829844	0.00879507	0.00449946	0.0103585	0.0136604	0.0048908	0.00864227	0.00395966	0.00536545	0.0107763	0.00681406	0.00729174	0.0110107	0.0330406	0.029663	0.0337856	0.0712105	0.021511	0.012773	0.033509	0.216829	0.0779608	0.0740775	0.283876	0.468939	0.234524	0.905022	0.656633	0.961802	0.397895	0.832796	0.889164
2	0.000424011	0.000420739	0.000674948	0.000807637	0.000788053	0.00136953	0.000769051	0.000731392	0.00188544	0.00132652	0.00247962	0.00294958	0.00216527	0.00406339	0.00173362	0.00426292	0.00289895	0.0029648	0.00642546	0.0645655	0.0133273	0.00736689	0.00433261	0.00546582	0.0718409	0.0169335	0.0125982	0.0143937	0.0121462	0.022733	0.0954382	0.0939399	0.137234	0.145995	0.0311388	0.0109834	0.0240085	0.199623	0.356508	0.0960363	0.265379	0.477925	0.922897	0.785707	0.937407	0.932009	0.749982	0.678443	0.828571
3	0.000325503	0.000412958	0.00199896	0.000605696	0.00138394	0.000872035	0.000853289	0.000901759	0.000950779	0.00131365	0.00166531	0.00139528	0.00225104	0.0027142	0.00266733	0.00170077	0.00134334	0.00457553	0.00591699	0.00759857	0.00321971	0.0194713	0.00607121	0.00292164	0.0126531	0.00770389	0.00791626	0.00542185	0.0408647	0.00368863	0.0102293	0.0284221	0.00437788	0.00585799	0.0561904	0.0594704	0.035234	0.270334	0.0383525	0.0944147	0.0883517	0.0912078	0.748982	0.84177	0.544738	0.692123	0.980865	0.723128	0.941051
4	0.000328348	0.000341854	0.00100095	0.000719852	0.000637722	0.00129025	0.00285363	0.0011158	0.00108595	0.0011672	0.00216103	0.00233211	0.00470235	0.000742257	0.00582432	0.00329481	0.00298191	0.0021745	0.00146161	0.00844105	0.00604949	0.0277746	0.00474117	0.00341391	0.10889	0.0187633	0.00390252	0.00402553	0.0402677	0.0298182	0.0760786	0.0119467	0.0499549	0.14402	0.0245293	0.0450872	0.0647438	0.202521	0.0721318	0.222342	0.294639	0.1738	0.856923	0.772303	0.70893	0.926564	0.863776	0.873705	0.929818
5	0.000365835	0.000414877	0.00103181	0.000810124	0.000786518	0.000443444	0.00122041	0.00127748	0.00118208	0.00267299	0.0211287	0.00178769	0.00306949	0.00430791	0.00268562	0.00234404	0.00744673	0.00451367	0.00223776	0.00510839	0.00319469	0.00530382	0.0018948	0.0092946	0.101995	0.0688302	0.00689948	0.015316	0.00413666	0.00426774	0.00970327	0.0203716	0.0228804	0.00453359	0.0123845	0.0908011	0.0751379	0.0405692	0.0200882	0.0713713	0.0817719	0.237191	0.925638	0.656439	0.798235	0.777355	0.94728	0.806402	0.989782
6	0.000347733	0.000382176	0.000750397	0.000599927	0.00133126	0.00118095	0.000610219	0.00164781	0.00387509	0.0019866	0.00313802	0.00175687	0.0114779	0.00215318	0.00593791	0.0019226	0.0109726	0.00433203	0.00872932	0.00216434	0.0305172	0.0133108	0.36462	0.291299	0.00408259	0.0107637	0.015394	0.00901647	0.010988	0.0269573	0.0130162	0.0378392	0.00858734	0.0276402	0.0579911	0.0641903	0.0786665	0.49994	0.0410674	0.426494	0.0977731	0.115649	0.795183	0.926733	0.878861	0.95022	0.974467	0.936074	0.979599
7	0.000402314	0.000483615	0.000644578	0.000767991	0.000710866	0.000471404	0.000485143	0.0010743	0.00215927	0.00347037	0.00198223	0.00319333	0.00786764	0.0019251	0.00519652	0.00133343	0.00174038	0.0061844	0.00725186	0.00629203	0.00249213	0.013331	0.0102068	0.00894018	0.00991485	0.00934131	0.0180028	0.00303963	0.0212846	0.0150163	0.0342036	0.0138353	0.0129048	0.0959597	0.0671461	0.090037	0.0516204	0.42466	0.041868	0.116521	0.0877386	0.190828	0.842574	0.825021	0.76939	0.788349	0.898566	0.839748	0.843209
8	0.00048208	0.000719095	0.000414917	0.00159043	0.00103438	0.00102115	0.000651418	0.00144438	0.00176795	0.000684397	0.00450525	0.00219369	0.00095802	0.00419578	0.00166233	0.00299108	0.00157118	0.00255794	0.00908429	0.0018027	0.00541287	0.00335007	0.00452428	0.00294776	0.0888412	0.0334829	0.0091688	0.0313136	0.017636	0.0113154	0.0149403	0.0109942	0.0641517	0.0364098	0.0324695	0.0605691	0.0326183	0.0424202	0.173506	0.14991	0.107873	0.076832	0.826508	0.646927	0.746792	0.687049	0.745524	0.924329	0.969447
9	0.000354627	0.000380278	0.000587015	0.000655187	0.000708769	0.000877273	0.000993318	0.000730638	0.000809276	0.000936436	0.00174125	0.00177727	0.00228234	0.00225615	0.00183293	0.00371443	0.00754574	0.00394071	0.00228308	0.00556116	0.00630489	0.0043646	0.00578531	0.00473223	0.0162667	0.00904363	0.0282463	0.035235	0.0399666	0.0435125	0.0652284	0.0590411	0.107389	0.0903281	0.0966994	0.0219633	0.060841	0.203193	0.548778	0.0874837	0.165632	0.289365	0.864085	0.907801	0.772376	0.937782	0.917477	0.939946	0.874824
10	0.000324851	0.000327965	0.00112542	0.000512667	0.00117044	0.00127041	0.000634768	0.00109525	0.0015604	0.00116328	0.00178652	0.00595425	0.00572134	0.00334542	0.00610749	0.00114982	0.00503134	0.015828	0.0125984	0.00717382	0.0067511	0.00832069	0.0203913	0.0239785	0.00913685	0.00924324	0.00621716	0.0169964	0.00973859	0.0119764	0.228631	0.0640178	0.0319074	0.219627	0.0396218	0.0315854	0.26043	0.195267	0.187547	0.123794	0.641396	0.534544	0.360173	0.952855	0.928216	0.973404	0.926482	0.879389	0.967364
11	0.00037361	0.000614929	0.000947407	0.000619902	0.00182812	0.000630223	0.00051688	0.000853014	0.00219693	0.0011417	0.000854722	0.00531873	0.00201174	0.0015007	0.00885081	0.00624574	0.00601943	0.00499621	0.00532498	0.00983196	0.0145015	0.00218114	0.00416849	0.012565	0.0078768	0.00535968	0.0133919	0.0189274	0.0301858	0.00223066	0.0985242	0.0239683	0.00877356	0.0632613	0.169945	0.0841645	0.503292	0.0171475	0.236146	0.628589	0.23637	0.0651618	0.219679	0.89035	0.649094	0.788906	0.892873	0.842402	0.959442
12	0.000397242	0.000467452	0.000528281	0.00103777	0.00132065	0.000565302	0.00118933	0.00170242	0.00169631	0.00208781	0.00519655	0.00360877	0.00285345	0.00153113	0.00293789	0.00375387	0.00349644	0.00243495	0.0042948	0.00360226	0.00547592	0.00324782	0.0174066	0.00781345	0.0345132	0.0239398	0.0432281	0.0120556	0.00579613	0.0241877	0.0153234	0.0273426	0.0239372	0.0160181	0.0276952	0.0321363	0.120892	0.0965468	0.151194	0.211941	0.115701	0.438601	0.883884	0.810283	0.943531	0.712823	0.94346	0.663403	0.965562
13	0.000500981	0.000873252	0.000606956	0.0018043	0.000639933	0.000733899	0.00118162	0.00170717	0.00132272	0.00389006	0.00119042	0.00624473	0.00628491	0.00615436	0.0108336	0.00757079	0.00470116	0.00849117	0.00189149	0.000722616	0.00482784	0.0650189	0.0111556	0.0446417	0.00855986	0.0208718	0.0149896	0.014983	0.0143313	0.0269082	0.00457209	0.0265737	0.0364562	0.0192048	0.0485018	0.0759574	0.106823	0.0168373	0.149748	0.386525	0.232049	0.331092	0.91871	0.645938	0.955531	0.80389	0.680802	0.909226	0.894921
14	0.000353753	0.00046242	0.000993761	0.000644709	0.00106233	0.00163602	0.00064274	0.000922185	0.00624038	0.00257206	0.00144583	0.00396296	0.00499818	0.00582758	0.00386422	0.00446676	0.00120918	0.00493751	0.00514603	0.00477425	0.00629129	0.0353126	0.0103071	0.012444	0.0265173	0.0116985	0.0962623	0.0126014	0.0156478	0.0140326	0.00866776	0.00793388	0.0134496	0.0349366	0.0607835	0.0455735	0.0441646	0.067158	0.0970388	0.192128	0.164218	0.611059	0.622994	0.821401	0.970668	0.906466	0.93817	0.919587	0.800034
15	0.000331342	0.000435541	0.000970771	0.000442218	0.000774789	0.000436685	0.00108246	0.00112564	0.00199771	0.0023149	0.00304715	0.00131601	0.00267967	0.00309434	0.0039555	0.00983257	0.00266904	0.00269862	0.00510881	0.0022536	0.00349023	0.00381048	0.00113278	0.00448098	0.0218326	0.0800153	0.0361749	0.00621052	0.0518175	0.0423105	0.0122896	0.00668035	0.0136986	0.0214736	0.0724242	0.0638169	0.0474764	0.173915	0.167088	0.186755	0.384608	0.262104	0.699976	0.835368	0.943354	0.965319	0.939423	0.934161	0.961526
16	0.000396297	0.00086169	0.000810882	0.000726914	0.000782841	0.000521854	0.000861411	0.00156883	0.00251126	0.00389072	0.00132269	0.00558751	0.00315595	0.00787547	0.00881632	0.00185867	0.004637	0.00152072	0.00545972	0.00278	0.00960356	0.0503817	0.0386666	0.0456587	0.00638556	0.0112679	0.0472327	0.0114735	0.0170527	0.0129321	0.0187785	0.0938639	0.0553272	0.0754108	0.0423088	0.24498	0.0283552	0.167018	0.0334686	0.145404	0.609226	0.187859	0.580392	0.716098	0.534684	0.911809	0.941163	0.891569	0.879338
17	0.000392729	0.00079113	0.000428149	0.0008735	0.00137655	0.000685959	0.000377293	0.00071705	0.00048487	0.00135659	0.00247343	0.00293528	0.00305551	0.00286279	0.00244935	0.00455883	0.00962077	0.00203269	0.0157182	0.00217728	0.0136858	0.0137335	0.00384859	0.0102002	0.0245015	0.0135134	0.0106203	0.0121994	0.0122222	0.0310528	0.0168485	0.031114	0.0443406	0.130858	0.0392299	0.0424617	0.0318828	0.225695	0.112021	0.215327	0.1205	0.468565	0.90594	0.793322	0.892522	0.803685	0.780373	0.923256	0.888985
18	0.000291753	0.00045001	0.000742782	0.000677172	0.000602366	0.000799122	0.000694401	0.00195309	0.00119682	0.00356286	0.00195635	0.00256245	0.00192461	0.00586101	0.0116121	0.00551921	0.00509916	0.00355748	0.0039883	0.00342818	0.00273283	0.00789937	0.00915517	0.00753884	0.00623656	0.00384911	0.0103787	0.0133	0.00654322	0.0464747	0.035471	0.0265903	0.0505964	0.0136393	0.113069	0.0292083	0.127042	0.101623	0.197293	0.0660314	0.0417311	0.0562574	0.573591	0.734717	0.927628	0.808069	0.94914	0.921018	0.964961
19	0.00035267	0.000390457	0.00056348	0.000919032	0.000429253	0.000975206	0.000765034	0.00135765	0.00197194	0.00156682	0.0182601	0.0045272	0.00138844	0.00674382	0.00538446	0.00397249	0.00343551	0.00402373	0.0126396	0.012597	0.0084366	0.00680272	0.00349545	0.036528	0.0548302	0.0292849	0.00490841	0.014866	0.0196977	0.00815195	0.104107	0.089779	0.00878032	0.031149	0.0340479	0.0137527	0.185199	0.143589	0.114956	0.0972984	0.0888236	0.615042	0.948316	0.925872	0.929246	0.607163	0.850777	0.964649	0.969023
20	0.000412232	0.000533563	0.000970093	0.000724635	0.00127959	0.000804158	0.00190183	0.00143558	0.00101817	0.000743993	0.0015791	0.000858523	0.00236598	0.00179524	0.00240467	0.0011707	0.00661907	0.00413807	0.00216182	0.00797532	0.0174254	0.0107398	0.00821179	0.0224912	0.0212712	0.00833377	0.00642065	0.00494683	0.0115104	0.0196952	0.017561	0.153924	0.014502	0.0279842	0.00926325	0.0228123	0.0498867	0.158217	0.325224	0.0627597	0.0817494	0.181629	0.66442	0.653465	0.880459	0.943029	0.840913	0.952592	0.953897
21	0.000454006	0.00062895	0.000560843	0.000607174	0.000803842	0.000549874	0.00055074	0.0027952	0.00101593	0.00144015	0.00165976	0.00308349	0.0026391	0.00188467	0.00824564	0.00300486	0.00124774	0.00337159	0.0026548	0.0010542	0.00520694	0.00329354	0.00316741	0.044614	0.0186366	0.0132008	0.0188794	0.0118362	0.0341294	0.0340905	0.012972	0.00980122	0.00926282	0.0118939	0.0250228	0.455883	0.0574254	0.0832225	0.0259498	0.132921	0.168695	0.375861	0.826274	0.577627	0.920976	0.967124	0.656505	0.974056	0.939554
22	0.000337116	0.000396854	0.000910203	0.000875386	0.00101015	0.0016099	0.00054056	0.00117669	0.000763321	0.00124845	0.000868491	0.002204	0.00427462	0.00186089	0.00181454	0.00320815	0.00897769	0.00224416	0.00478532	0.00741663	0.0110797	0.0164742	0.00720496	0.00374051	0.00560205	0.00612729	0.0269437	0.0383254	0.00843182	0.0125229	0.013206	0.0921867	0.0172063	0.0226164	0.0421101	0.00988497	0.0348317	0.0763073	0.118101	0.0618564	0.194334	0.0894339	0.390976	0.826239	0.835216	0.806252	0.936161	0.878871	0.892395
23	0.000405805	0.000563444	0.000614538	0.00159038	0.00116099	0.000457561	0.000609414	0.00309241	0.00115147	0.00123377	0.000965329	0.00218032	0.00159844	0.00880958	0.00524292	0.00642764	0.00232956	0.00237592	0.00475565	0.0061383	0.0132494	0.0357533	0.00738271	0.050363	0.0114327	0.00799811	0.0651599	0.00387514	0.0272902	0.0405866	0.0274087	0.0683015	0.00754226	0.00713497	0.201418	0.0621742	0.1223	0.0747763	0.0484722	0.088046	0.0751507	0.868755	0.8948	0.748348	0.921561	0.743228	0.960545	0.983549	0.953765
24	0.000294818	0.000537783	0.000860223	0.000618799	0.000690929	0.000746437	0.00128924	0.00379277	0.0031909	0.0017897	0.00188759	0.00182991	0.0131202	0.00349081	0.00499194	0.00347359	0.00472608	0.00348797	0.00887773	0.00142265	0.00264859	0.00847524	0.00836507	0.0995085	0.00829567	0.0557964	0.0222266	0.0114371	0.0458267	0.0386977	0.0218916	0.0238186	0.0353397	0.00501078	0.0929803	0.213897	0.130161	0.0568452	0.0635747	0.701737	0.0671306	0.248288	0.649366	0.689481	0.975663	0.941855	0.941403	0.991083	0.963215
25	0.000329076	0.000343105	0.000857345	0.00122835	0.00060704	0.000607921	0.000746576	0.00140228	0.000722948	0.000955338	0.0011488	0.00114663	0.0025396	0.000944424	0.00147656	0.001712	0.0032497	0.00175977	0.00375118	0.00163597	0.00105493	0.0150891	0.00836429	0.0312273	0.00390742	0.00440323	0.0230911	0.0124823	0.0066702	0.0167195	0.0127812	0.0483343	0.0142633	0.00691214	0.0317721	0.0522276	0.123122	0.034916	0.0257747	0.226022	0.0319619	0.18618	0.56072	0.315212	0.767212	0.313821	0.859638	0.916251	0.965006
26	0.000274651	0.000413061	0.000797325	0.000410683	0.000476986	0.00110094	0.00051572	0.000992611	0.00107525	0.00171313	0.00146407	0.00343433	0.00146709	0.00203268	0.0079375	0.00156551	0.00768079	0.00423517	0.00217341	0.00501005	0.00881868	0.00193916	0.019035	0.00452283	0.00357575	0.00437068	0.00415812	0.0060356	0.0182932	0.0121737	0.0446006	0.0220713	0.0436486	0.0279126	0.0507922	0.031556	0.020005	0.0655084	0.241069	0.172632	0.249588	0.162941	0.666253	0.627738	0.788036	0.848963	0.919418	0.777	0.9357
27	0.000340157	0.000375229	0.000534641	0.000414027	0.000488244	0.00160241	0.000862928	0.000891702	0.00170615	0.00177753	0.00385712	0.00122246	0.00324318	0.00255005	0.00181553	0.00341386	0.00605871	0.00621642	0.00376021	0.00355215	0.0101915	0.0032062	0.0117474	0.0171977	0.02189	0.0153608	0.00531259	0.00958467	0.0107772	0.0326787	0.00873757	0.00417302	0.00843395	0.00495321	0.085725	0.0417298	0.14141	0.0949092	0.22565	0.211433	0.0433631	0.0188772	0.566546	0.796052	0.839497	0.895508	0.819345	0.922528	0.970844
28	0.000347304	0.000405118	0.000704515	0.000662262	0.000566754	0.000645043	0.000727181	0.0012844	0.00151017	0.00252912	0.00170384	0.0013858	0.00164615	0.00194815	0.00922269	0.00172675	0.00323338	0.00326363	0.00582262	0.00530282	0.0204161	0.0074486	0.00363477	0.00560104	0.0156858	0.0207264	0.00460955	0.0348431	0.0219519	0.0116034	0.0990098	0.0176115	0.0934576	0.0413052	0.0235429	0.0871435	0.206914	0.0798259	0.0771511	0.603518	0.349573	0.316349	0.928946	0.894693	0.979038	0.927496	0.974912	0.659763	0.9768
29	0.000361068	0.000540752	0.000642804	0.000699085	0.00067041	0.00100593	0.000739283	0.000653384	0.00412874	0.00224303	0.00171202	0.00543063	0.00211642	0.0035798	0.00746844	0.00198082	0.00147993	0.0356557	0.0111066	0.00341253	0.00166884	0.00433682	0.0135923	0.0186124	0.0157853	0.010531	0.00673398	0.015849	0.00970401	0.0120679	0.0631727	0.0327251	0.149646	0.0329692	0.0357911	0.0332423	0.0341813	0.127953	0.0866226	0.19777	0.241741	0.114282	0.554882	0.788002	0.934574	0.872111	0.745243	0.456657	0.897394
30	0.000342305	0.000506673	0.000373897	0.0010227	0.000960804	0.000598944	0.000673338	0.000882008	0.000868721	0.000801721	0.00078545	0.00230215	0.00114546	0.00182336	0.00165506	0.00239587	0.00490074	0.00248737	0.0026335	0.00534516	0.00176312	0.00413677	0.00366699	0.00383889	0.00435639	0.0119612	0.011118	0.0257346	0.0156682	0.0128111	0.021916	0.0800788	0.043905	0.137153	0.0149487	0.0486526	0.038058	0.0960774	0.258512	0.0344399	0.562523	0.457972	0.91027	0.84215	0.890911	0.902912	0.844519	0.92694	0.88358
31	0.000275933	0.000501186	0.000963469	0.00102747	0.00135853	0.000800159	0.000757778	0.000845023	0.00114916	0.00439617	0.00153268	0.00321031	0.003681	0.00623947	0.00818642	0.0101671	0.00973286	0.00404315	0.00812776	0.00637043	0.00686933	0.0169053	0.004231	0.0152948	0.00311355	0.00687663	0.0255063	0.0437091	0.0720477	0.0527053	0.0202788	0.0242016	0.07087	0.0376138	0.0436262	0.219833	0.11297	0.0938387	0.0149364	0.201493	0.068176	0.273528	0.203515	0.66366	0.937535	0.806905	0.936601	0.789411	0.986057
32	0.000417738	0.000432025	0.000642644	0.000690889	0.000701658	0.000664775	0.00075048	0.0010843	0.000819722	0.00188239	0.00160254	0.00213337	0.00135777	0.00164964	0.00267374	0.00163283	0.00302656	0.00610662	0.003776	0.0139345	0.0101993	0.00165031	0.00336462	0.0139118	0.00838571	0.00650585	0.00342498	0.00731338	0.00896821	0.00417669	0.0521234	0.0161712	0.119588	0.111761	0.0185993	0.0677487	0.0568323	0.0686719	0.0601369	0.0608603	0.324971	0.268523	0.418293	0.807857	0.568501	0.925864	0.770867	0.920318	0.863146
33	0.00045391	0.000415058	0.000514899	0.00114737	0.000902641	0.00205899	0.000780629	0.00132161	0.00120681	0.00119633	0.00172329	0.00113721	0.00152848	0.00198231	0.00225872	0.00541307	0.00184569	0.0016515	0.00803684	0.00576948	0.00237762	0.00280355	0.00825822	0.0121904	0.00482628	0.00585721	0.0131961	0.0190639	0.0170736	0.00779481	0.126647	0.0117137	0.225572	0.100446	0.0308665	0.0129656	0.0487539	0.324096	0.512722	0.0364828	0.0506193	0.0528079	0.121746	0.826158	0.856614	0.878771	0.91459	0.894886	0.921353
34	0.000329394	0.00167465	0.000468404	0.000697537	0.00136306	0.000933537	0.00114013	0.000981658	0.00237298	0.00140606	0.00907676	0.00274625	0.00217524	0.00613002	0.00247935	0.00288889	0.00273589	0.0239676	0.00544767	0.0033224	0.00253125	0.00135313	0.00397085	0.00334625	0.0549399	0.0970076	0.0107039	0.0409814	0.0144089	0.0195452	0.0182549	0.121315	0.0446893	0.010754	0.0281139	0.106084	0.054563	0.108111	0.0731547	0.25352	0.0944799	0.116412	0.951901	0.786973	0.93503	0.891723	0.87504	0.944233	0.984163
35	0.000324895	0.000383485	0.000650698	0.00135101	0.00134914	0.000449799	0.000374349	0.000896092	0.000834422	0.00189295	0.00123059	0.000817267	0.00228593	0.000966291	0.00339645	0.00617878	0.007405	0.00326276	0.00241437	0.00205666	0.00620036	0.0415897	0.0192906	0.0134293	0.00736573	0.00841382	0.0160264	0.0271449	0.0614511	0.0147416	0.0051404	0.0801911	0.0397362	0.0213314	0.0140435	0.0703934	0.0225468	0.0512703	0.0421821	0.0504796	0.120387	0.0981815	0.810643	0.371379	0.818199	0.892769	0.962459	0.637026	0.969509
36	0.000419724	0.000385096	0.00114764	0.000492863	0.000872199	0.000496489	0.000885603	0.00659512	0.00167433	0.00525569	0.00153878	0.00154024	0.0098765	0.00158151	0.00320374	0.00202512	0.00943246	0.00782896	0.00700868	0.00845998	0.0631162	0.0112799	0.00524188	0.00949413	0.033089	0.0226733	0.00846489	0.00766821	0.009328	0.0304392	0.0534722	0.105255	0.0211645	0.0352772	0.19418	0.0133368	0.0832019	0.114301	0.107417	0.176452	0.116474	0.255217	0.858296	0.421735	0.851859	0.926541	0.966688	0.872131	0.985686
37	0.000304583	0.000465957	0.000615389	0.00114601	0.000896968	0.000772761	0.000671793	0.00227063	0.00191209	0.0019388	0.0291771	0.00171504	0.00174671	0.00443832	0.00320395	0.00355013	0.000974622	0.00836142	0.0117423	0.00247475	0.00285833	0.00237764	0.001871	0.00538182	0.0754329	0.164829	0.0236889	0.00835285	0.0536829	0.01272	0.0135835	0.0150902	0.00619998	0.0255101	0.0329774	0.0287392	0.0354123	0.0702516	0.0579641	0.247442	0.0702222	0.63804	0.923879	0.864068	0.93691	0.798614	0.908545	0.966473	0.977329
38	0.000342996	0.00039184	0.000681325	0.00090689	0.00160181	0.000590999	0.00115426	0.00128116	0.00123374	0.00193081	0.00508113	0.00196915	0.00822578	0.00119825	0.00435048	0.00184501	0.0103695	0.00627654	0.00956172	0.00149428	0.0420195	0.0124139	0.00701841	0.00581697	0.0225608	0.0262577	0.0140285	0.0241748	0.0167889	0.0180128	0.0752008	0.100546	0.0745478	0.00384266	0.181426	0.0896657	0.0928111	0.0526974	0.202118	0.360482	0.18143	0.11519	0.688989	0.576403	0.952356	0.965844	0.944404	0.919823	0.950585
39	0.000393475	0.000444294	0.000769956	0.000554252	0.000599528	0.000450599	0.000712952	0.00068997	0.00099088	0.00844819	0.00755681	0.00185751	0.00245141	0.00276464	0.00807913	0.00173119	0.00291422	0.0031682	0.00289172	0.00259925	0.00976706	0.00892611	0.011747	0.0140687	0.0193355	0.0356125	0.0072728	0.0047589	0.00775334	0.0107144	0.0369338	0.0134753	0.00393878	0.0166193	0.0275979	0.0474013	0.069541	0.0295891	0.188167	0.223891	0.033518	0.0801671	0.928571	0.851192	0.829533	0.837952	0.814898	0.947974	0.950234
40	0.000304136	0.000531068	0.00069665	0.000536506	0.00062809	0.00552519	0.000560072	0.000989883	0.00166727	0.00171662	0.00421057	0.00265393	0.00152138	0.00509228	0.00154016	0.00511837	0.00402836	0.00839277	0.0113251	0.0018153	0.0169217	0.00922361	0.00997907	0.021081	0.00369319	0.00844547	0.00737381	0.0180998	0.0197581	0.213705	0.00727294	0.00679996	0.0207163	0.00362114	0.128335	0.0408924	0.0992114	0.0679355	0.0251573	0.291248	0.0139345	0.131062	0.457862	0.28221	0.949001	0.484287	0.870252	0.94975	0.985563
41	0.000550194	0.000379946	0.000831473	0.00145496	0.000964942	0.00436053	0.00125463	0.00170875	0.00112701	0.00292221	0.00542176	0.00200385	0.00218991	0.00278245	0.00256754	0.00990423	0.00911817	0.00319628	0.00249211	0.00880144	0.00729179	0.00322061	0.0284474	0.0215103	0.0688209	0.0427609	0.00583564	0.0141709	0.0133071	0.0229887	0.0511829	0.0428476	0.241127	0.0493769	0.0430447	0.0122242	0.0278119	0.540231	0.778119	0.0876697	0.279997	0.0945592	0.848179	0.932942	0.814225	0.955579	0.487791	0.832932	0.791625
42	0.000509532	0.00032022	0.0012179	0.00147266	0.00163141	0.000611082	0.00116175	0.00127069	0.00147828	0.00287048	0.00721277	0.00181836	0.00533839	0.00164798	0.00446256	0.00293259	0.00160482	0.00404166	0.00323264	0.0111799	0.00577635	0.0089249	0.0033105	0.00630896	0.156016	0.0194157	0.0300037	0.00498797	0.0488471	0.019294	0.330249	0.0346911	0.0318379	0.0854776	0.0537111	0.034295	0.0163581	0.0961033	0.0833928	0.361261	0.19375	0.079051	0.863487	0.637836	0.805141	0.823399	0.694781	0.924467	0.87474
43	0.000324811	0.000341081	0.000854708	0.00242887	0.000588889	0.00137265	0.00080797	0.00216765	0.00115112	0.00205613	0.00135471	0.0025215	0.00351232	0.00223022	0.00493092	0.00167611	0.0308186	0.0050679	0.0118271	0.00495351	0.0243636	0.0062269	0.00437124	0.00628144	0.00169515	0.00163069	0.00264155	0.00832426	0.00414851	0.0221797	0.0752383	0.0843781	0.102987	0.0198769	0.0379502	0.0322004	0.546692	0.170925	0.080567	0.353552	0.0915566	0.498983	0.334456	0.760286	0.95929	0.889737	0.86549	0.767774	0.813787
44	0.000377327	0.000644415	0.000624721	0.000421618	0.000685038	0.000647424	0.000638171	0.000696307	0.0012269	0.000651689	0.000910247	0.00152728	0.000899923	0.00258092	0.00110209	0.00162739	0.0103078	0.00654501	0.00339316	0.00551776	0.00390818	0.00312222	0.00809471	0.0063139	0.00635464	0.00550724	0.00674324	0.172447	0.00654521	0.0124871	0.0187799	0.110136	0.0256195	0.0152488	0.00867198	0.0150138	0.0328888	0.0581901	0.0466043	0.0478059	0.0314011	0.179372	0.341227	0.535192	0.911511	0.690742	0.881771	0.952257	0.961321
45	0.000386828	0.00129374	0.000746934	0.000584191	0.000964848	0.00200628	0.00103938	0.000914754	0.00116042	0.00106221	0.00182959	0.00320118	0.00317637	0.00115205	0.00254627	0.00488506	0.00303499	0.00161491	0.00517549	0.00276775	0.00472147	0.00434214	0.00347446	0.00799427	0.00330216	0.00759128	0.0130255	0.00934646	0.0780831	0.0130537	0.00362958	0.00542389	0.0139795	0.0162377	0.032375	0.0677858	0.0330499	0.0625426	0.182162	0.132014	0.325253	0.226794	0.456229	0.738797	0.715482	0.9563	0.850543	0.881297	0.917129
46	0.000443794	0.000502175	0.000502838	0.000537939	0.000747891	0.00112216	0.000535332	0.000784371	0.000832199	0.00263162	0.00152778	0.00367996	0.00241809	0.00328552	0.0047333	0.00380857	0.00250007	0.00764152	0.00510752	0.00206617	0.0039181	0.00700131	0.0181385	0.0145601	0.00794114	0.0116085	0.0130484	0.00738252	0.0253494	0.0591894	0.00875596	0.00847076	0.0378285	0.00939751	0.0557074	0.174358	0.033205	0.215071	0.0581402	0.0690648	0.115062	0.415754	0.569951	0.572558	0.942227	0.948399	0.97814	0.816152	0.943443
47	0.000285444	0.000353209	0.000591666	0.000837873	0.000813664	0.00093427	0.00148754	0.00199221	0.0028299	0.00154329	0.00197863	0.00269516	0.00575244	0.00377704	0.0027651	0.00371655	0.00671518	0.00314225	0.00175546	0.00990495	0.034878	0.00313227	0.0112918	0.00661133	0.00859166	0.00800713	0.0125186	0.00937174	0.00264007	0.0132587	0.10597	0.0107629	0.201968	0.0674321	0.10345	0.0168191	0.164796	0.0287427	0.15757	0.0697763	0.12627	0.501099	0.396654	0.6018	0.801512	0.857841	0.938306	0.787797	0.93029
48	0.000327323	0.000365695	0.000562967	0.000571509	0.000963988	0.000402291	0.000967586	0.000571661	0.000792445	0.00152009	0.00102976	0.00236335	0.00178667	0.00227187	0.00371991	0.005014	0.00226858	0.00761262	0.00473174	0.00719794	0.00524211	0.00605898	0.00329072	0.00848845	0.00372573	0.0307627	0.0165483	0.00658192	0.00658474	0.0123431	0.0152588	0.0394491	0.0234875	0.0229149	0.0309396	0.026005	0.0116514	0.0414551	0.109933	0.0385942	0.0788734	0.476829	0.606948	0.279998	0.818501	0.783416	0.875771	0.619323	0.927277
49	0.000367634	0.000629413	0.000622101	0.00059865	0.00123936	0.00102073	0.000694377	0.000647165	0.00313201	0.00307994	0.00808217	0.00135926	0.0014049	0.00338765	0.0163067	0.0023261	0.00275763	0.00502888	0.0100149	0.0085494	0.00391249	0.00284975	0.00682176	0.00422286	0.132755	0.121276	0.00222019	0.013459	0.022038	0.00798098	0.0607407	0.0414485	0.0374789	0.0676361	0.0216032	0.0893345	0.0670186	0.116872	0.36838	0.232277	0.472205	0.0977711	0.89856	0.936231	0.929016	0.957344	0.928108	0.96373	0.964658
50	0.000317497	0.000336837	0.000671314	0.000535248	0.000484316	0.000701702	0.000794826	0.000853067	0.000630034	0.00082715	0.00152247	0.0035417	0.00129292	0.00194871	0.00729686	0.00353395	0.00191724	0.0106556	0.00166956	0.0144291	0.00232076	0.00381937	0.0101446	0.00872223	0.00242662	0.00270712	0.0112722	0.00787822	0.0042599	0.00902296	0.00682182	0.0103786	0.0691609	0.0763935	0.0551232	0.0819459	0.257431	0.0155769	0.142315	0.195905	0.34429	0.216825	0.166144	0.59091	0.808547	0.963878	0.924115	0.753612	0.891109
51	0.000331292	0.00055092	0.00118369	0.000810576	0.000842688	0.0015164	0.00167414	0.00124351	0.00374798	0.00496683	0.00205409	0.00181337	0.00579869	0.00270117	0.00567796	0.0131057	0.00193354	0.00579665	0.0118153	0.0085364	0.00458446	0.00548402	0.0142759	0.00407227	0.00640608	0.0274818	0.0510436	0.0198764	0.0337119	0.0267836	0.0746755	0.0393127	0.0273407	0.0661618	0.0365149	0.0138515	0.221052	0.0602022	0.0774241	0.0447757	0.843224	0.720705	0.747175	0.941787	0.97661	0.990397	0.91007	0.894888	0.899734
52	0.000339721	0.000326854	0.000576515	0.0003441	0.000496558	0.000965025	0.000625082	0.000417787	0.00191781	0.00106783	0.000716944	0.000732037	0.0024551	0.00176605	0.00159761	0.00265022	0.00102417	0.00832927	0.0054629	0.01223	0.00123497	0.00298037	0.00195091	0.0035122	0.00130396	0.00180094	0.0122652	0.00816151	0.00394635	0.0112059	0.0273251	0.014559	0.0239728	0.00738792	0.0706789	0.0613865	0.0739528	0.0298453	0.110553	0.096512	0.0493391	0.0459775	0.35592	0.653651	0.799901	0.672658	0.811021	0.734445	0.765268
53	0.000304784	0.000369605	0.00120862	0.000451701	0.000714531	0.000952726	0.000489898	0.00111192	0.00263805	0.00541102	0.00153324	0.00154835	0.00141917	0.00269739	0.00244129	0.00305167	0.00189365	0.00290248	0.0174214	0.00552556	0.00211342	0.00799676	0.0127336	0.0119243	0.00587808	0.00423577	0.0230536	0.0125375	0.010834	0.0343081	0.0362056	0.00489781	0.0102272	0.0127766	0.0954098	0.0624126	0.0490172	0.0725181	0.0170691	0.325567	0.00978049	0.212648	0.772606	0.571396	0.882747	0.90771	0.884685	0.548674	0.939281
54	0.000349922	0.000545261	0.000558275	0.000596147	0.000822568	0.000569974	0.000759802	0.000933089	0.00126508	0.0017059	0.00102255	0.00126942	0.00353435	0.00128642	0.00140779	0.00154529	0.00317	0.00256445	0.00490893	0.000828447	0.000923018	0.00250047	0.00170102	0.00464959	0.00265995	0.0027404	0.00621556	0.0114592	0.01176	0.00317889	0.0116371	0.00903676	0.00705829	0.00359499	0.0317622	0.105526	0.0829586	0.0391075	0.0186924	0.102404	0.0332745	0.015852	0.187444	0.361045	0.919787	0.883683	0.911145	0.756586	0.889572
55	0.000368826	0.000419624	0.000593944	0.000554713	0.00101275	0.000740434	0.00111518	0.000848643	0.00121706	0.00069016	0.00109294	0.00202487	0.00115451	0.00509737	0.0019456	0.00104738	0.023064	0.00625107	0.00458471	0.00177605	0.00922716	0.0240969	0.0159686	0.0145035	0.00748114	0.00837496	0.0139483	0.00478321	0.0154399	0.0048026	0.00914112	0.00952512	0.00440207	0.0118857	0.0912025	0.0377049	0.0450775	0.00542546	0.0167264	0.0820306	0.200168	0.608526	0.593889	0.577809	0.857186	0.923556	0.719592	0.541948	0.946519
56	0.000308886	0.000323971	0.000475433	0.00113779	0.00077729	0.000642497	0.00317712	0.00134618	0.000637334	0.00129811	0.00134744	0.00182924	0.00388661	0.00370196	0.000914434	0.00157115	0.00237414	0.00127101	0.00239161	0.012174	0.00256523	0.00184083	0.0029959	0.00276886	0.0525026	0.0217174	0.00618653	0.0138814	0.00497449	0.00599186	0.0317434	0.0340186	0.0460023	0.0257087	0.0664879	0.021888	0.0461725	0.0660866	0.0397234	0.20096	0.263534	0.342501	0.79906	0.233792	0.964325	0.824459	0.907123	0.611142	0.904362
57	0.00041842	0.000339604	0.000412728	0.00146408	0.000700158	0.000568921	0.000483267	0.000676661	0.000738494	0.000894076	0.00174005	0.00197465	0.00331453	0.0126603	0.00196743	0.00753012	0.00224765	0.00202473	0.00487847	0.00414121	0.00440911	0.0241399	0.00457441	0.00675034	0.0213643	0.0200613	0.00910699	0.0212899	0.0397498	0.00496705	0.0127904	0.0563347	0.0367763	0.105391	0.0236807	0.0759917	0.0360383	0.0592299	0.118648	0.0402458	0.363375	0.408635	0.865673	0.582648	0.715241	0.905621	0.810714	0.858618	0.792896
58	0.000362338	0.000436548	0.000607232	0.000709509	0.00103637	0.000654823	0.000811551	0.00150599	0.00148372	0.0014817	0.00860055	0.00155098	0.00205412	0.00255193	0.00145477	0.00120475	0.00274506	0.00702437	0.00326198	0.00460452	0.00773706	0.0048977	0.00719002	0.00531949	0.133429	0.0753826	0.0165527	0.00250745	0.00319466	0.00588453	0.0203802	0.00797341	0.0342267	0.0141148	0.0350003	0.0438893	0.0897052	0.039176	0.0148725	0.323905	0.0907939	0.0936261	0.858617	0.852591	0.269373	0.770017	0.959353	0.874143	0.966203
59	0.000293667	0.000474976	0.000629549	0.00119288	0.000445162	0.000606675	0.000565138	0.00149262	0.00193199	0.00366834	0.000835259	0.00177785	0.00224255	0.00242331	0.00432964	0.00704139	0.00478254	0.0230047	0.00481971	0.00374123	0.00592468	0.00868429	0.00667937	0.00681106	0.00671578	0.0161189	0.0214912	0.0112861	0.0598387	0.0199647	0.0215099	0.0435437	0.00504516	0.00786185	0.0370735	0.0286992	0.109051	0.409775	0.025951	0.13561	0.0430766	0.137729	0.801735	0.604444	0.939845	0.766739	0.984866	0.691567	0.974026
60	0.000321474	0.00037615	0.0004282	0.00136731	0.000512669	0.00121385	0.000861361	0.00225401	0.00107571	0.00115382	0.00278827	0.00246798	0.0040118	0.00348843	0.00329381	0.00321332	0.00431361	0.00778776	0.00273875	0.00233629	0.00292485	0.00539272	0.00372474	0.00101589	0.13677	0.116862	0.00281107	0.00462491	0.00413377	0.0100836	0.0204483	0.0407513	0.0136511	0.0549209	0.0520607	0.0139972	0.0983101	0.109618	0.055573	0.157713	0.0618121	0.177692	0.929834	0.874918	0.616099	0.719056	0.926592	0.959542	0.970672
61	0.000389315	0.000440596	0.000546052	0.000899187	0.000625121	0.000828158	0.000859617	0.000976556	0.00101622	0.00183346	0.0404531	0.00273566	0.000730926	0.00420359	0.00342411	0.00200755	0.00392552	0.00905136	0.00189471	0.00129935	0.0035927	0.00497985	0.00265563	0.00185006	0.206253	0.046966	0.00785669	0.0154326	0.016231	0.0182224	0.00930728	0.00610994	0.0110143	0.00554073	0.0521641	0.0447163	0.101941	0.219476	0.0178851	0.547074	0.155107	0.0910073	0.802617	0.82695	0.943262	0.606884	0.937073	0.969856	0.985286
62	0.000518933	0.000692156	0.000713182	0.000653123	0.00102337	0.000741985	0.000667032	0.000558301	0.000753693	0.00369398	0.00220175	0.00145452	0.004548	0.000992578	0.00103675	0.0021828	0.0037652	0.00474574	0.0257143	0.0144543	0.00431367	0.00452951	0.00354571	0.00371714	0.00480808	0.00913296	0.0318298	0.0611831	0.00916328	0.00736876	0.0269297	0.018309	0.16232	0.0218318	0.0460197	0.105507	0.0680305	0.467185	0.0161418	0.132348	0.084287	0.0448681	0.259404	0.863244	0.928361	0.860628	0.936095	0.79466	0.941048
63	0.000495422	0.000455349	0.000720176	0.000365516	0.0011602	0.00151454	0.000836456	0.00195999	0.00426288	0.00425369	0.00145344	0.00402529	0.00203594	0.00340812	0.00457602	0.0108836	0.00308913	0.00385994	0.00469949	0.00992505	0.00583521	0.00891792	0.00357424	0.0209843	0.0550492	0.0144693	0.00603722	0.0113104	0.0328958	0.0169889	0.221123	0.0362272	0.0111954	0.27381	0.0408815	0.0289396	0.0125203	0.324837	0.236424	0.13083	0.518661	0.13119	0.382873	0.801837	0.864816	0.965029	0.825921	0.286425	0.946179
64	0.000306579	0.000391442	0.000765943	0.000665016	0.000830137	0.000430421	0.000925454	0.000468563	0.000775046	0.00134268	0.00984027	0.00205071	0.00709225	0.00253104	0.00381724	0.000885421	0.00463771	0.00497133	0.0016613	0.0105339	0.00381042	0.00691252	0.0128542	0.0099943	0.0111428	0.00803921	0.00741766	0.017216	0.00370952	0.00456642	0.0064189	0.0244901	0.00783282	0.022881	0.0242228	0.0277603	0.139214	0.0278788	0.038063	0.126905	0.190997	0.222578	0.531701	0.82792	0.711597	0.656908	0.696564	0.934944	0.945918
65	0.000415228	0.000562298	0.000705349	0.000636714	0.000673874	0.000772082	0.000722167	0.000507819	0.000826867	0.000906343	0.0873324	0.00110249	0.00152935	0.00178184	0.00249193	0.00428773	0.0102421	0.00209309	0.00339092	0.00940639	0.0212305	0.00231966	0.00316407	0.00201878	0.227225	0.168969	0.00636541	0.027147	0.00561538	0.00348425	0.00582522	0.114706	0.0901936	0.101109	0.0434226	0.0238543	0.0414153	0.0370787	0.248583	0.037141	0.0452247	0.0136986	0.951275	0.754057	0.5418	0.934859	0.77005	0.971768	0.951637
66	0.000335844	0.000400916	0.00114601	0.00132586	0.000729453	0.000820399	0.0008114	0.00163486	0.0019002	0.00299364	0.00106689	0.00395439	0.00435166	0.00243567	0.399162	0.00562491	0.00438441	0.00268222	0.00368677	0.0170074	0.00849266	0.0236924	0.0148813	0.00739193	0.0162032	0.0103603	0.00815863	0.00510932	0.0251035	0.00518326	0.037748	0.0140864	0.344654	0.269993	0.151271	0.145984	0.745589	0.0447421	0.437645	0.414061	0.329851	0.128871	0.755644	0.650313	0.520493	0.984408	0.971654	0.979555	0.983162
67	0.000379308	0.000346078	0.000695726	0.000456376	0.000518147	0.000672564	0.000916372	0.0025308	0.00115821	0.00265271	0.0480087	0.000647209	0.00333397	0.00198117	0.00172895	0.00188482	0.00271725	0.0114184	0.00510398	0.0112051	0.00564292	0.00195941	0.00383992	0.0063282	0.176793	0.139335	0.0119516	0.04382	0.0115812	0.020631	0.0108782	0.0250393	0.0247226	0.00928143	0.00847747	0.0331447	0.244912	0.139816	0.105257	0.0281264	0.0213346	0.0550032	0.878429	0.923445	0.812944	0.687326	0.910831	0.962986	0.975781
68	0.000463715	0.000354113	0.000381792	0.000636892	0.000597781	0.000442666	0.00102967	0.00237264	0.00117821	0.000959424	0.00199243	0.00288263	0.00283833	0.00457935	0.00146587	0.00199377	0.00381094	0.00238598	0.00581489	0.00889361	0.00169978	0.00381655	0.00640411	0.012558	0.018963	0.0122521	0.0333341	0.0249462	0.0128888	0.00713627	0.0044425	0.00945774	0.00972679	0.0361794	0.0373836	0.112759	0.0392379	0.0125607	0.0234223	0.142282	0.101559	0.301675	0.899623	0.420905	0.820671	0.860323	0.848183	0.962697	0.985864
69	0.000460404	0.000492768	0.000983168	0.000510943	0.000946115	0.000900056	0.00101646	0.000865299	0.00344373	0.00288972	0.00185541	0.00380887	0.00340589	0.00470026	0.00184957	0.00439223	0.00409466	0.00221923	0.0100299	0.00461966	0.0109166	0.00338897	0.0115766	0.00723941	0.00415801	0.00947642	0.0176478	0.0069586	0.0624792	0.0087575	0.0204057	0.0587093	0.0177478	0.0132062	0.0726556	0.0446903	0.0383581	0.0631393	0.0378491	0.100626	0.0720071	0.109329	0.317315	0.631612	0.944634	0.922238	0.950457	0.671131	0.938389
70	0.000379618	0.000533557	0.000392962	0.001301	0.00105925	0.000638803	0.000525159	0.00074821	0.00116573	0.00118781	0.00117645	0.00530839	0.0106549	0.00482573	0.00278336	0.00516749	0.00399301	0.00121669	0.00444429	0.00279074	0.0123542	0.0179365	0.0207799	0.00578731	0.0126576	0.00916336	0.00657562	0.0286754	0.0202383	0.0103309	0.0111312	0.101631	0.0771807	0.0171168	0.103943	0.183836	0.0863532	0.0287265	0.171141	0.257638	0.042877	0.548342	0.793036	0.648353	0.895722	0.842935	0.880433	0.906664	0.756389
71	0.000417632	0.000372799	0.000739722	0.000687534	0.000574253	0.000637645	0.000814492	0.00211762	0.00129059	0.00305066	0.00260349	0.000968761	0.00381018	0.00170369	0.00870926	0.00560185	0.00120411	0.00302473	0.0162338	0.00531485	0.00711501	0.00475652	0.00478885	0.00653853	0.00382029	0.00546051	0.0831185	0.125432	0.0235067	0.0167278	0.031704	0.124617	0.062566	0.0244692	0.00826926	0.0637548	0.0294515	0.0804546	0.506362	0.407441	0.261759	0.0800038	0.679436	0.553036	0.70004	0.832268	0.927171	0.842933	0.98809
72	0.000375858	0.0006304	0.00103836	0.000366067	0.000993328	0.000378986	0.000855842	0.00123653	0.00183554	0.00229575	0.00142443	0.00322535	0.00162667	0.00333035	0.00160634	0.00202375	0.00269615	0.00249027	0.00168906	0.0061657	0.00177246	0.00778593	0.00729431	0.00338829	0.0223691	0.0156664	0.00872082	0.00445221	0.00510596	0.00831813	0.00508041	0.0179683	0.0101115	0.00536799	0.0155772	0.188432	0.0411601	0.0563972	0.121011	0.234668	0.279572	0.105232	0.592584	0.500555	0.837921	0.953577	0.968296	0.621455	0.930391
73	0.000947765	0.00117836	0.000511204	0.00222366	0.00128413	0.00191079	0.0023447	0.00231208	0.00162463	0.00130149	0.00623635	0.0020567	0.0022772	0.00374904	0.00666141	0.00325059	0.00733263	0.00896875	0.00324856	0.0273365	0.0188579	0.00597262	0.0148966	0.00671542	0.0342769	0.0149212	0.0226281	0.0116931	0.032929	0.0196295	0.170608	0.135791	0.0312014	0.0300639	0.0793073	0.0318921	0.759256	0.0792866	0.107308	0.178485	0.609055	0.55558	0.75179	0.910228	0.859736	0.855898	0.937463	0.942531	0.977128
74	0.000544087	0.000345946	0.000492032	0.00122451	0.00131425	0.000938835	0.000625084	0.000834215	0.00211296	0.000716722	0.00242631	0.00569487	0.00116894	0.00314122	0.00774429	0.0086389	0.0019884	0.00534123	0.0112963	0.00744475	0.00791146	0.0103218	0.0142967	0.0852931	0.0117165	0.0170431	0.0070583	0.00631666	0.00977543	0.0106851	0.0148882	0.0234232	0.0672022	0.0613853	0.0239468	0.128834	0.0481435	0.0129289	0.172225	0.601964	0.524187	0.426362	0.731182	0.592158	0.952108	0.845231	0.549645	0.945697	0.766657
75	0.000318059	0.000650383	0.000801075	0.00128151	0.0023228	0.000453844	0.00100113	0.000794118	0.00137362	0.00180755	0.0316303	0.000798963	0.00350298	0.00283626	0.00114897	0.00193688	0.00779944	0.00249527	0.00207439	0.00258989	0.022376	0.0308236	0.0100806	0.00423334	0.0842295	0.0252782	0.0125747	0.0058844	0.0141541	0.0895649	0.00567588	0.0202721	0.0140722	0.0135543	0.0325325	0.0463823	0.130832	0.299821	0.0778075	0.0661242	0.308553	0.230828	0.968615	0.876887	0.971419	0.913855	0.759668	0.972858	0.951734
76	0.000307601	0.000710963	0.000465973	0.000490824	0.000757376	0.000867244	0.000786717	0.00148261	0.00351818	0.00142679	0.0021077	0.00115678	0.00211321	0.00353421	0.0221367	0.00213562	0.00462786	0.0146281	0.0028671	0.00397233	0.00722892	0.00390581	0.00426281	0.00247937	0.0142722	0.0101064	0.0197199	0.00582306	0.0223713	0.0109498	0.0109589	0.108005	0.0383389	0.0217244	0.0294347	0.0204623	0.101755	0.0160799	0.187605	0.0717848	0.645581	0.329015	0.938832	0.505876	0.878982	0.961231	0.81673	0.956997	0.876287
77	0.000340263	0.000290717	0.000653378	0.00045896	0.000699412	0.000776826	0.000771353	0.000736843	0.00143193	0.00110132	0.00207672	0.00187091	0.00142543	0.00281139	0.00536619	0.00148553	0.00119127	0.00375242	0.00399488	0.00264706	0.00337693	0.00885069	0.00782829	0.00516933	0.00881694	0.0129787	0.0251074	0.0323374	0.0115015	0.00748934	0.0117115	0.0221572	0.0127471	0.011464	0.00762065	0.126862	0.0288509	0.167606	0.0498699	0.266603	0.0449012	0.411334	0.635818	0.37479	0.923541	0.88548	0.924442	0.841123	0.929624
78	0.000365206	0.000401336	0.000437071	0.000665563	0.00081416	0.00179964	0.000844199	0.00147491	0.00179231	0.000972829	0.00331084	0.00247139	0.00255987	0.00648434	0.00222871	0.00456648	0.00289475	0.00426642	0.00417651	0.00518649	0.00500906	0.00282923	0.00421304	0.00469027	0.256123	0.0231027	0.00720397	0.00608097	0.0109367	0.0312374	0.0196097	0.0104792	0.0113024	0.0367275	0.0527604	0.0572204	0.0748039	0.109547	0.0298518	0.282105	0.16882	0.1843	0.832903	0.870357	0.663078	0.949732	0.517453	0.964454	0.989653
79	0.000289919	0.000295449	0.000711425	0.000474204	0.000640104	0.000717225	0.000628133	0.00114464	0.00153945	0.00170482	0.0410061	0.0016941	0.00306764	0.00111263	0.0011359	0.00333138	0.00122601	0.00329536	0.0130719	0.00536538	0.00467694	0.00826218	0.0120701	0.0243457	0.135334	0.201335	0.0115142	0.0136719	0.00680962	0.0238908	0.0274844	0.0147812	0.0267762	0.00619755	0.0240082	0.0355998	0.0845902	0.0842482	0.110774	0.0533728	0.0823204	0.256405	0.905144	0.756923	0.956899	0.653194	0.917049	0.958954	0.956878
80	0.000263792	0.000363633	0.00086538	0.000450097	0.000488951	0.000430234	0.000748881	0.000394842	0.000542037	0.00111542	0.004067	0.00195083	0.0011531	0.00340335	0.00244719	0.00998816	0.00432047	0.00607284	0.00118717	0.0537167	0.00828181	0.00176056	0.00232706	0.00309164	0.00880842	0.0106364	0.00615241	0.00357988	0.00766992	0.0109278	0.0118838	0.0452959	0.0236176	0.0944245	0.012964	0.0225007	0.0986041	0.271823	0.37245	0.139803	0.142331	0.0171797	0.639435	0.663673	0.350826	0.806928	0.837155	0.836081	0.955816
81	0.000729215	0.000470666	0.000525561	0.00389537	0.000827845	0.00197897	0.000804872	0.002175	0.00103696	0.00226407	0.00182519	0.00208766	0.00595394	0.00418124	0.00576745	0.00575701	0.016865	0.00336324	0.00676755	0.0184677	0.0184045	0.0114985	0.00703426	0.00814861	0.00534223	0.00742976	0.00444586	0.00926213	0.00907862	0.0765755	0.128704	0.049015	0.123297	0.0717277	0.0450284	0.0336444	0.0596226	0.183116	0.0669129	0.0690333	0.301335	0.167799	0.691626	0.732955	0.861553	0.827829	0.705735	0.705688	0.940205
82	0.000285816	0.000411234	0.00052257	0.000505863	0.000747414	0.000578723	0.000950367	0.00137203	0.00077494	0.00209772	0.00126875	0.00239774	0.00226342	0.00168665	0.00989041	0.00956483	0.00252897	0.00441402	0.00774169	0.00270974	0.00576699	0.00543791	0.00534866	0.00312698	0.00318193	0.00191962	0.0380777	0.0119983	0.0150022	0.0149828	0.00740769	0.0758494	0.0600431	0.0987668	0.0182444	0.479443	0.0653003	0.0235022	0.234124	0.0564407	0.43553	0.691477	0.368578	0.928052	0.673927	0.894445	0.964362	0.489628	0.839579
83	0.000535348	0.00039099	0.000615549	0.000782548	0.000939408	0.000707792	0.000738314	0.00173688	0.00153944	0.00203836	0.00519824	0.00173331	0.00279285	0.00268859	0.00212693	0.00161071	0.000837661	0.00277822	0.00227483	0.00357187	0.00243083	0.00952967	0.00382341	0.0211065	0.0127523	0.0177421	0.00500665	0.0048475	0.0169524	0.0442561	0.00704756	0.0116062	0.00824206	0.0117705	0.0106839	0.0770717	0.0294313	0.136966	0.024776	0.149208	0.0764114	0.338495	0.777077	0.788132	0.920723	0.907351	0.888761	0.928358	0.970746
84	0.000483767	0.000884581	0.000637604	0.00097629	0.000587448	0.00133817	0.00107369	0.000874693	0.00183382	0.00399207	0.00178417	0.000728311	0.00230174	0.0034149	0.0038704	0.0100933	0.00710023	0.00903962	0.00270798	0.00716528	0.0173006	0.00534973	0.00630192	0.00454996	0.0025719	0.0181006	0.0110806	0.00350497	0.0100567	0.146911	0.130788	0.0424984	0.168255	0.194248	0.0580236	0.0138346	0.222599	0.718215	0.794992	0.169762	0.767108	0.354287	0.811737	0.807497	0.916561	0.977154	0.777677	0.935596	0.930655
85	0.000449096	0.000423727	0.000586593	0.000580777	0.00109951	0.000710443	0.00096088	0.001956	0.000838608	0.000989286	0.000854464	0.00203493	0.00203629	0.00535189	0.00400677	0.00266138	0.00606943	0.00956979	0.0020799	0.0211634	0.00444105	0.00903966	0.00779717	0.0190231	0.00236275	0.00190647	0.00410326	0.0130789	0.00493309	0.0231722	0.0121598	0.0524081	0.0112721	0.0313671	0.0211097	0.02752	0.460746	0.0199448	0.13116	0.175816	0.374193	0.549628	0.573241	0.736354	0.657004	0.94856	0.854509	0.916444	0.809003
86	0.000367479	0.000378892	0.000670516	0.000890394	0.000455859	0.00121172	0.000550585	0.000659019	0.000859826	0.00100354	0.00474207	0.00365753	0.00230584	0.00732063	0.0513694	0.004204	0.00233118	0.0069278	0.00604934	0.0117406	0.00483131	0.00480434	0.0137643	0.00566491	0.00955872	0.00884377	0.00395999	0.00808031	0.0085189	0.0121848	0.08017	0.00446353	0.0761775	0.0664112	0.0895166	0.0392538	0.106612	0.245824	0.152108	0.233168	0.151941	0.1388	0.538339	0.844219	0.790288	0.957271	0.855526	0.937991	0.944055
87	0.000321929	0.000425585	0.000618842	0.000591347	0.00052382	0.000755081	0.000659668	0.000796026	0.00139622	0.00242278	0.000947996	0.00114881	0.00167148	0.00190158	0.00617662	0.00193389	0.0120592	0.00391168	0.00143146	0.0041025	0.0119402	0.00211506	0.00849432	0.00532166	0.00477779	0.00326574	0.00578937	0.0618695	0.0272013	0.00759113	0.0189981	0.017407	0.0638816	0.0271454	0.0150897	0.0440024	0.0212589	0.116117	0.0530837	0.0761268	0.112268	0.0958263	0.544774	0.782923	0.543271	0.850091	0.980951	0.206113	0.948773
88	0.000307687	0.000372203	0.000792142	0.00182939	0.00100595	0.00078063	0.0014757	0.00230801	0.0036222	0.00155599	0.000936338	0.00126212	0.00459509	0.00266048	0.00287331	0.0034412	0.00710085	0.00185119	0.0224084	0.00268585	0.00841441	0.00764703	0.00316281	0.0120191	0.00134497	0.00331614	0.0151364	0.0203911	0.0480684	0.0195398	0.0231936	0.0355236	0.00646547	0.011069	0.156725	0.0232359	0.109964	0.0239835	0.0148525	0.381812	0.102361	0.4841	0.713895	0.59923	0.843541	0.96151	0.898767	0.878772	0.970478
89	0.000368973	0.000479858	0.000643857	0.000608345	0.000697181	0.00288636	0.00102166	0.000936822	0.000606123	0.0014146	0.00434053	0.00332492	0.00433832	0.00265351	0.00131275	0.00850302	0.00380725	0.00440799	0.00185969	0.0025013	0.00886683	0.0088111	0.0185905	0.00566698	0.00396035	0.0032459	0.0288259	0.0141723	0.00950816	0.0236388	0.00785597	0.00506834	0.0453501	0.0738444	0.0413359	0.0314227	0.0211113	0.225465	0.232149	0.0328412	0.115458	0.757923	0.504206	0.923105	0.719938	0.950603	0.955259	0.693741	0.90187
90	0.000340185	0.00042696	0.000643001	0.000328513	0.000966432	0.00132578	0.000477532	0.000838266	0.00117172	0.000676864	0.00201259	0.00591919	0.00188223	0.0016384	0.00145213	0.00255433	0.00559581	0.00493005	0.0036015	0.0608502	0.0054588	0.001903	0.00385882	0.00283156	0.0216468	0.00874882	0.00624319	0.0265442	0.0115085	0.00682543	0.0358585	0.0166529	0.0651226	0.035855	0.00874735	0.0142994	0.0404287	0.0523096	0.0816438	0.066755	0.0712651	0.580341	0.682876	0.59258	0.90739	0.500178	0.896107	0.824733	0.797439
91	0.000554023	0.000383225	0.000879646	0.000742714	0.00067126	0.000991194	0.000755884	0.00119311	0.00175794	0.00299157	0.0478149	0.00192906	0.00681234	0.00139501	0.00162822	0.00334656	0.00371237	0.00200759	0.00746577	0.00503662	0.0120581	0.0040918	0.00454443	0.00567897	0.170898	0.135128	0.0135102	0.00358582	0.00996787	0.00612098	0.00499393	0.0411331	0.0100627	0.0130679	0.0284787	0.0145344	0.0385924	0.0606082	0.0139018	0.274735	0.0188092	0.0749475	0.893419	0.668836	0.801431	0.697334	0.598895	0.984409	0.968717
92	0.000341716	0.000431305	0.000698702	0.000796506	0.00056875	0.000856468	0.000442562	0.000574764	0.00152312	0.000791216	0.000861483	0.00161137	0.00122867	0.0098017	0.0195001	0.00281178	0.0068985	0.00241445	0.0101782	0.00660885	0.0037951	0.0120729	0.0167624	0.0145124	0.00210524	0.00385104	0.0162983	0.0305989	0.00638966	0.00675394	0.019855	0.0775275	0.014897	0.0666511	0.0130126	0.0885765	0.05737	0.0397367	0.121098	0.361797	0.48128	0.336722	0.594231	0.713017	0.874872	0.945881	0.898286	0.576456	0.93775
93	0.00034454	0.000536868	0.000849531	0.000656979	0.000667301	0.00115783	0.00161963	0.000386186	0.000695484	0.00123528	0.00489498	0.00575366	0.00447171	0.00155682	0.00144955	0.00338122	0.00850322	0.00446492	0.00123532	0.00621282	0.0183453	0.00225257	0.00751817	0.0091494	0.00347252	0.0126549	0.00216449	0.00435982	0.0145279	0.00793268	0.0232065	0.0196557	0.0187206	0.0159194	0.065532	0.0100059	0.135071	0.143137	0.0966648	0.0679005	0.0132355	0.19521	0.597691	0.441587	0.447559	0.850676	0.901002	0.905517	0.967734
94	0.000281406	0.000325017	0.000976105	0.000458876	0.000608334	0.00116276	0.000500665	0.00114127	0.00120181	0.00126436	0.00556368	0.00257065	0.00667722	0.00129203	0.00330909	0.000839005	0.00933737	0.00555333	0.00277343	0.00652796	0.00977232	0.00481561	0.00546327	0.00995338	0.00972359	0.00820615	0.00614497	0.00539574	0.0548795	0.0253682	0.0243491	0.00544811	0.0105629	0.0792069	0.0202036	0.0303344	0.0611873	0.138201	0.0582457	0.0193571	0.277656	0.673492	0.63857	0.831751	0.849758	0.969466	0.64055	0.986189	0.930855
95	0.000317353	0.000640337	0.000821371	0.00266917	0.000916061	0.000700943	0.00152696	0.00215856	0.00181015	0.000915755	0.00109938	0.00198371	0.00322075	0.0017675	0.0022277	0.00336048	0.0020149	0.00596607	0.00349922	0.0364277	0.00896566	0.0336537	0.00983051	0.0187194	0.00432446	0.0186817	0.00480282	0.0168249	0.0106162	0.0214354	0.022372	0.0257453	0.142137	0.117181	0.384465	0.0549405	0.211861	0.0144477	0.494358	0.816	0.176143	0.435509	0.550968	0.835765	0.91236	0.971509	0.856382	0.860375	0.708388
96	0.000326655	0.000384811	0.000558411	0.00110245	0.000681347	0.00065449	0.000824539	0.000816459	0.00114745	0.00110522	0.00532847	0.00102195	0.00344295	0.00487896	0.00587456	0.0212608	0.00176089	0.00573479	0.0174492	0.00444659	0.00130748	0.0599678	0.0255037	0.0198722	0.0279488	0.0650386	0.0553063	0.0226126	0.0641251	0.0221191	0.0272181	0.0201985	0.0175473	0.0105411	0.0726169	0.115273	0.204475	0.261926	0.0935179	0.191148	0.735522	0.638742	0.704799	0.593331	0.963165	0.889724	0.879322	0.948756	0.979659
97	0.000535618	0.000458753	0.00131479	0.000634875	0.00078416	0.00137638	0.00115152	0.00146658	0.00228351	0.00238376	0.00270418	0.0023767	0.00394909	0.00208382	0.00357064	0.00797728	0.00454961	0.00762695	0.00426085	0.00453229	0.0156776	0.0127314	0.00569333	0.0140268	0.00804993	0.00673789	0.0118304	0.00790594	0.0290889	0.0179848	0.0114987	0.0350676	0.0058521	0.0074239	0.0122266	0.0206561	0.0579926	0.115234	0.0219256	0.0942762	0.0646806	0.351072	0.606198	0.709217	0.908735	0.892264	0.870153	0.916211	0.975212
98	0.000509694	0.000644435	0.000418066	0.000630872	0.00163949	0.00119345	0.00063587	0.000779773	0.00204453	0.00310925	0.00210093	0.00482291	0.00145991	0.00778764	0.001702	0.00180037	0.00843122	0.00431873	0.00586919	0.00946834	0.0142423	0.00915208	0.033018	0.00517319	0.0167246	0.00973707	0.0148992	0.00655258	0.0225718	0.0181278	0.00935387	0.0201533	0.0271466	0.014824	0.11397	0.0743579	0.0686783	0.0961019	0.107553	0.0924303	0.251274	0.347945	0.883698	0.863987	0.877167	0.850893	0.840978	0.902559	0.9412
99	0.000325401	0.000483386	0.00143272	0.000645102	0.00133318	0.00104789	0.000821992	0.00275411	0.001245	0.00122878	0.00231628	0.0023956	0.00229683	0.0154703	0.00796829	0.0016377	0.0114065	0.0027417	0.0134586	0.00310901	0.00792059	0.0899087	0.344821	0.0131344	0.00851456	0.00442321	0.0227535	0.0289259	0.025566	0.0117303	0.0107053	0.0242134	0.083775	0.146809	0.217786	0.0201506	0.0743437	0.0563419	0.294804	0.171739	0.630377	0.54679	0.776666	0.811695	0.877489	0.95981	0.927343	0.927294	0.897805
100	0.000363521	0.000469141	0.00087728	0.00049578	0.000581851	0.00048478	0.000836809	0.00107483	0.000744403	0.00536144	0.00465966	0.00394035	0.00136475	0.00352232	0.00227968	0.00695651	0.00189292	0.0126682	0.00421091	0.0683296	0.00343849	0.00359576	0.00288439	0.00978806	0.0910006	0.0572347	0.0175189	0.0135734	0.00575273	0.0153343	0.181946	0.0168231	0.0775673	0.0278655	0.0143833	0.0597611	0.0761805	0.257424	0.636954	0.143914	0.225505	0.198876	0.8878	0.918578	0.678946	0.772927	0.777779	0.883878	0.759834
[truncated: 70 more columns]

## Sheet: Fig. 3b
sample_name	stage	ichorTumourFraction	classifierTumourPredScore
NCC0005	NCC	0.005469	0.00477049
NCC0006	NCC	0.01178	0.0253923
NCC0007	NCC	0.009569	0.144659
NCC0008	NCC	0.01219	0.0116723
NCC0013	NCC	0.008417	0.0142427
NCC0014	NCC	0.01666	0.00702633
NCC0015	NCC	0.01567	0.0114382
NCC0016	NCC	0.01457	0.0837353
NCC0017	NCC	0.008854	0.000357847
NCC0018	NCC	0.009684	0.000431665
NCC0027	NCC	0.01011	0.0200669
NCC0028	NCC	0.008332	0.00207218
NCC0029	NCC	0.00854	0.0105289
NCC0030	NCC	0.004223	0.0443463
NCC0031	NCC	0.01008	0.00767615
NCC0032	NCC	0.009271	0.0273928
NCC0033	NCC	0.004008	0.00170536
NCC0034	NCC	0.0096	0.00380909
NCC0057	NCC	0.009029	0.0661595
NCC0058	NCC	0.01042	0.889731
NCC0059	NCC	0.004086	0.00612492
NCC0060	NCC	0.0065	0.00533
NCC0061	NCC	0.007201	0.000799849
NCC0062	NCC	0.004651	0.147136
NCC0063	NCC	0.004689	0.101148
NCC0064	NCC	0.009883	0.00125504
NCC0065	NCC	0.006286	0.00249735
NCC0066	NCC	0.01017	0.00429258
NCC0067	NCC	0.005539	0.00196749
NCC0068	NCC	0.006281	0.000673131
NCC0069	NCC	0.006444	0.00330145
NCC0070	NCC	0.003847	0.000787286
NCC0071	NCC	0.004429	0.0272437
NCC0072	NCC	0.00674	0.00331309
NCC0073	NCC	0.007689	0.00111386
NCC0074	NCC	0.003125	0.000682353
NCC0075	NCC	0.009378	0.000789876
NCC0076	NCC	0.007325	0.0143871
NCC0077	NCC	0.007401	0.00685762
NCC0078	NCC	0.006051	0.0120269
NCC0079	NCC	0.009901	0.00273942
SCLC0001	Extensive	0.6102	0.999072
SCLC0002	Extensive	0.4333	0.999248
SCLC0003	Extensive	0.6001	0.999286
SCLC0004	Extensive	0.3563	0.999074
SCLC0005	Limited	0.3181	0.999288
SCLC0006	Extensive	0.3931	0.999195
SCLC0007	Extensive	0.364	0.999204
SCLC0008	Extensive	0.2646	0.999544
SCLC0009	Extensive	0.4983	0.999111
SCLC0010	Limited	0.1574	0.999354
SCLC0011	Extensive	0.2442	0.99921
SCLC0012	Extensive	0.5012	0.998891
SCLC0013	Extensive	0.1736	0.999279
SCLC0014	Extensive	0.2361	0.998957
SCLC0015	Extensive	0.4268	0.999018
SCLC0016	Extensive	0.2358	0.999275
SCLC0017	Extensive	0.3242	0.999145
SCLC0018	Extensive	0.2916	0.999105
SCLC0019	Extensive	0.02174	0.989404
SCLC0020	Limited	0.01573	0.75549
SCLC0021	Limited	0.01598	0.0385901
SCLC0022	Limited	0.008023	0.863185
SCLC0023	Limited	0.005556	0.943749
SCLC0024	Limited	0.01226	0.953687
SCLC0025	Limited	0.008617	0.709347
SCLC0026	Extensive	0.1379	0.999271
SCLC0027	Extensive	0.6622	0.999169
SCLC0028	Limited	0.002843	0.228811
SCLC0029	Extensive	0.04238	0.999427
SCLC0030	Limited	0.01189	0.950466
SCLC0031	Limited	0.01607	0.996165
SCLC0032	Extensive	0.3521	0.999112
SCLC0033	Limited	0.02067	0.999494
SCLC0034	Limited	0.129	0.999511
SCLC0035	Limited	0.2325	0.999321
SCLC0036	Limited	0.01256	0.944395
SCLC0037	Limited	0.00687	0.898724
SCLC0038	Limited	0.02298	0.994568
SCLC0039	Extensive	0.2902	0.999233
SCLC0040	Extensive	0.3932	0.999173
SCLC0041	Extensive	0.3888	0.999098
SCLC0042	Limited	0.01089	0.951603
SCLC0043	Limited	0.01641	0.998676
SCLC0044	Extensive	0.3706	0.998933
SCLC0045	Extensive	0.5888	0.999086
SCLC0046	Limited	0.09519	0.99955
SCLC0047	Extensive	0.4187	0.999098
SCLC0048	Extensive	0.3765	0.998994
SCLC0049	Limited	0.0122	0.89449
SCLC0050	Limited	0.3692	0.999303
SCLC0051	Extensive	0.1242	0.999203
SCLC0052	Limited	0.08683	0.99941
SCLC0053	Limited	0.08364	0.99932
SCLC0054	Extensive	0.09949	0.999585
SCLC0055	Limited	0.01583	0.998074
SCLC0056	Extensive	0.2142	0.999339
SCLC0057	Extensive	0.17	0.999219
SCLC0058	Extensive	0.7114	0.999203
SCLC0059	Limited	0.3785	0.999396
SCLC0060	Extensive	0.2888	0.999118
SCLC0061	Limited	0.3537	0.999086
SCLC0062	Limited	0.2473	0.99928
SCLC0063	Extensive	0.3666	0.999084
SCLC0064	Extensive	0.4667	0.99911
SCLC0065	Extensive	0.2759	0.999141
SCLC0066	Extensive	0.7209	0.99916
SCLC0067	Extensive	0.4027	0.999061
SCLC0068	Limited	0.2066	0.998846
SCLC0069	Extensive	0.019	0.999304
SCLC0070	Extensive	0.1413	0.999097
SCLC0071	Extensive	0.2999	0.998818
SCLC0072	Extensive	0.0662	0.999576
SCLC0073	Extensive	0.009929	0.999599
SCLC0074	Extensive	0.01803	0.998989
SCLC0075	Extensive	0.0964	0.99956
SCLC0076	Extensive	0.1956	0.999287
SCLC0077	Extensive	0.429	0.999137
SCLC0078	Extensive	0.02518	0.999368

## Sheet: Fig. 3c
sample_name	stage	class	ichorTumourFraction	classifierTumourPredScore
NCC0005	NCC	Normal	0.005469	0.00477049
NCC0006	NCC	Normal	0.01178	0.0253923
NCC0007	NCC	Normal	0.009569	0.144659
NCC0008	NCC	Normal	0.01219	0.0116723
NCC0013	NCC	Normal	0.008417	0.0142427
NCC0014	NCC	Normal	0.01666	0.00702633
NCC0015	NCC	Normal	0.01567	0.0114382
NCC0016	NCC	Normal	0.01457	0.0837353
NCC0017	NCC	Normal	0.008854	0.000357847
NCC0018	NCC	Normal	0.009684	0.000431665
NCC0027	NCC	Normal	0.01011	0.0200669
NCC0028	NCC	Normal	0.008332	0.00207218
NCC0029	NCC	Normal	0.00854	0.0105289
NCC0030	NCC	Normal	0.004223	0.0443463
NCC0031	NCC	Normal	0.01008	0.00767615
NCC0032	NCC	Normal	0.009271	0.0273928
NCC0033	NCC	Normal	0.004008	0.00170536
NCC0034	NCC	Normal	0.0096	0.00380909
NCC0057	NCC	Normal	0.009029	0.0661595
NCC0058	NCC	Normal	0.01042	0.889731
NCC0059	NCC	Normal	0.004086	0.00612492
NCC0060	NCC	Normal	0.0065	0.00533
NCC0061	NCC	Normal	0.007201	0.000799849
NCC0062	NCC	Normal	0.004651	0.147136
NCC0063	NCC	Normal	0.004689	0.101148
NCC0064	NCC	Normal	0.009883	0.00125504
NCC0065	NCC	Normal	0.006286	0.00249735
NCC0066	NCC	Normal	0.01017	0.00429258
NCC0067	NCC	Normal	0.005539	0.00196749
NCC0068	NCC	Normal	0.006281	0.000673131
NCC0069	NCC	Normal	0.006444	0.00330145
NCC0070	NCC	Normal	0.003847	0.000787286
NCC0071	NCC	Normal	0.004429	0.0272437
NCC0072	NCC	Normal	0.00674	0.00331309
NCC0073	NCC	Normal	0.007689	0.00111386
NCC0074	NCC	Normal	0.003125	0.000682353
NCC0075	NCC	Normal	0.009378	0.000789876
NCC0076	NCC	Normal	0.007325	0.0143871
NCC0077	NCC	Normal	0.007401	0.00685762
NCC0078	NCC	Normal	0.006051	0.0120269
NCC0079	NCC	Normal	0.009901	0.00273942
SCLC0005	Limited	Tumour	0.3181	0.999288
SCLC0010	Limited	Tumour	0.1574	0.999354
SCLC0020	Limited	Tumour	0.01573	0.75549
SCLC0021	Limited	Tumour	0.01598	0.0385901
SCLC0022	Limited	Tumour	0.008023	0.863185
SCLC0023	Limited	Tumour	0.005556	0.943749
SCLC0024	Limited	Tumour	0.01226	0.953687
SCLC0025	Limited	Tumour	0.008617	0.709347
SCLC0028	Limited	Tumour	0.002843	0.228811
SCLC0030	Limited	Tumour	0.01189	0.950466
SCLC0031	Limited	Tumour	0.01607	0.996165
SCLC0033	Limited	Tumour	0.02067	0.999494
SCLC0034	Limited	Tumour	0.129	0.999511
SCLC0035	Limited	Tumour	0.2325	0.999321
SCLC0036	Limited	Tumour	0.01256	0.944395
SCLC0037	Limited	Tumour	0.00687	0.898724
SCLC0038	Limited	Tumour	0.02298	0.994568
SCLC0042	Limited	Tumour	0.01089	0.951603
SCLC0043	Limited	Tumour	0.01641	0.998676
SCLC0046	Limited	Tumour	0.09519	0.99955
SCLC0049	Limited	Tumour	0.0122	0.89449
SCLC0050	Limited	Tumour	0.3692	0.999303
SCLC0052	Limited	Tumour	0.08683	0.99941
SCLC0053	Limited	Tumour	0.08364	0.99932
SCLC0055	Limited	Tumour	0.01583	0.998074
SCLC0059	Limited	Tumour	0.3785	0.999396
SCLC0061	Limited	Tumour	0.3537	0.999086
SCLC0062	Limited	Tumour	0.2473	0.99928
SCLC0068	Limited	Tumour	0.2066	0.998846
