# Supplementary material for: cfDNA methylome profiling for detection and subtyping of small cell lung cancers
Source: Nat Cancer. 2022 Aug 8;3(10):1260–70. doi: 10.1038/s43018-022-00415-9 (PMC9586870; doi:10.1038/s43018-022-00415-9)
Supplement: Source Data Fig. 4 — Statistical Source Data. [file 43018_2022_415_MOESM6_ESM.xlsx]

## Sheet: Fig. 4a
sample_name	survival_months	survival_status	methylation_score	methylation_score_dichotomised
SCLC0001	4.56667	1	0.714695	High
SCLC0002	3.16667	1	0.492795	High
SCLC0003	5.63333	1	0.65665	High
SCLC0004	6.53333	1	0.761097	High
SCLC0005	8.5	1	0.595948	High
SCLC0006	1.53333	1	0.729087	High
SCLC0007	3.93333	1	0.613935	High
SCLC0008	16.7667	1	0.621686	High
SCLC0009	5.23333	1	0.787984	High
SCLC0010	14.2333	1	0.434225	Low
SCLC0011	17.0667	0	0.720057	High
SCLC0012	9	1	0.501467	High
SCLC0013	10.4	1	0.537737	High
SCLC0014	19.2667	1	0.646299	High
SCLC0015	10.6	1	0.827758	High
SCLC0016	11.3333	1	0.577904	High
SCLC0017	2.86667	1	0.676305	High
SCLC0018	0.966667	1	0.780529	High
SCLC0019	31.5333	1	0.162683	Low
SCLC0020	1.4	1	0.112444	Low
SCLC0021	27.1	1	0.0845584	Low
SCLC0022	62.8667	1	0.17305	Low
SCLC0023	16.8667	1	0.115338	Low
SCLC0024	112.5	1	0.130815	Low
SCLC0025	20.6333	1	0.107033	Low
SCLC0026	7.7	1	0.25923	Low
SCLC0027	16.8	1	0.617249	High
SCLC0028	92.8667	1	0.0674113	Low
SCLC0029	1.13333	1	0.18391	Low
SCLC0030	15	1	0.125722	Low
SCLC0031	22.6	1	0.100154	Low
SCLC0032	12.1333	1	0.788481	High
SCLC0033	0.7	1	0.228072	Low
SCLC0034	26.4	1	0.302643	Low
SCLC0035	1.33333	1	0.584718	High
SCLC0036	66.1	0	0.164481	Low
SCLC0037	43.9	1	0.126313	Low
SCLC0038	25	1	0.140477	Low
SCLC0039	9.26667	1	0.754273	High
SCLC0040	12.4667	1	0.747973	High
SCLC0041	7.63333	1	0.7439	High
SCLC0042	40.4333	1	0.0710527	Low
SCLC0043	17.4667	1	0.115087	Low
SCLC0044	13.1667	1	0.650149	High
SCLC0045	0.333333	1	0.806669	High
SCLC0046	16.9	1	0.372334	Low
SCLC0047	9.2	1	0.827758	High
SCLC0048	1.66667	1	0.787139	High
SCLC0049	48.4667	0	0.104617	Low
SCLC0050	24.1	1	0.471242	High
SCLC0051	44.5333	0	0.315155	Low
SCLC0052	47.1667	0	0.250342	Low
SCLC0053	11.4667	1	0.141988	Low
SCLC0054	15.8333	1	0.282176	Low
SCLC0055	15.1667	1	0.112772	Low
SCLC0056	40.7333	0	0.619546	High
SCLC0057	7.33333	1	0.382323	Low
SCLC0058	30.8333	1	0.753311	High
SCLC0059	39.2333	1	0.426083	Low
SCLC0060	3.16667	1	0.795378	High
SCLC0061	77.4667	0	0.764286	High
SCLC0062	23.2667	1	0.468579	Low
SCLC0063	12.7333	1	0.716809	High
SCLC0064	4.9	1	0.824213	High
SCLC0065	4.53333	1	0.594684	High
SCLC0066	1.76667	1	0.55938	High
SCLC0067	6.26667	1	0.68523	High
SCLC0068	23.8667	1	0.464379	Low
SCLC0069	8.1	1	0.129072	Low
SCLC0070	7.43333	1	0.446649	Low
SCLC0071	12.2333	1	0.524268	High
SCLC0072	12.5667	1	0.274713	Low
SCLC0073	8.26667	1	0.130398	Low
SCLC0074	8.96667	1	0.0813741	Low
SCLC0075	10.3667	1	0.271609	Low
SCLC0076	51.8667	0	0.467934	Low
SCLC0077	8.53333	1	0.646568	High
SCLC0078	25.9667	0	0.170612	Low

## Sheet: Fig. 4b
sample_name	age	sex	stage	methylation_score	methylation_score_dichotomised	survival_months	survival_status
SCLC0001	74	Male	Extensive	0.714695	High	4.56667	1
SCLC0002	78	Male	Extensive	0.492795	High	3.16667	1
SCLC0003	60	Female	Extensive	0.65665	High	5.63333	1
SCLC0004	71	Male	Extensive	0.761097	High	6.53333	1
SCLC0005	71	Female	Limited	0.595948	High	8.5	1
SCLC0006	80	Male	Extensive	0.729087	High	1.53333	1
SCLC0007	60	Female	Extensive	0.613935	High	3.93333	1
SCLC0008	57	Female	Extensive	0.621686	High	16.7667	1
SCLC0009	77	Male	Extensive	0.787984	High	5.23333	1
SCLC0010	67	Male	Limited	0.434225	Low	14.2333	1
SCLC0011	51.9205	Female	Extensive	0.720057	High	17.0667	0
SCLC0012	66.7836	Female	Extensive	0.501467	High	9	1
SCLC0013	67.0685	Female	Extensive	0.537737	High	10.4	1
SCLC0014	36.5288	Female	Extensive	0.646299	High	19.2667	1
SCLC0015	82.1151	Female	Extensive	0.827758	High	10.6	1
SCLC0016	44	Male	Extensive	0.577904	High	11.3333	1
SCLC0017	61	Female	Extensive	0.676305	High	2.86667	1
SCLC0018	72	Male	Extensive	0.780529	High	0.966667	1
SCLC0019	55	Male	Extensive	0.162683	Low	31.5333	1
SCLC0020	75	Male	Limited	0.112444	Low	1.4	1
SCLC0021	63	Female	Limited	0.0845584	Low	27.1	1
SCLC0022	67	Male	Limited	0.17305	Low	62.8667	1
SCLC0023	58	Female	Limited	0.115338	Low	16.8667	1
SCLC0024	70	Female	Limited	0.130815	Low	112.5	1
SCLC0025	63	Female	Limited	0.107033	Low	20.6333	1
SCLC0026	62	Male	Extensive	0.25923	Low	7.7	1
SCLC0027	71	Female	Extensive	0.617249	High	16.8	1
SCLC0028	75	Female	Limited	0.0674113	Low	92.8667	1
SCLC0029	68	Male	Extensive	0.18391	Low	1.13333	1
SCLC0030	64	Male	Limited	0.125722	Low	15	1
SCLC0031	71	Male	Limited	0.100154	Low	22.6	1
SCLC0032	50	Female	Extensive	0.788481	High	12.1333	1
SCLC0033	70	Male	Limited	0.228072	Low	0.7	1
SCLC0034	58	Female	Limited	0.302643	Low	26.4	1
SCLC0035	64	Male	Limited	0.584718	High	1.33333	1
SCLC0036	72	Male	Limited	0.164481	Low	66.1	0
SCLC0037	76	Male	Limited	0.126313	Low	43.9	1
SCLC0038	74	Male	Limited	0.140477	Low	25	1
SCLC0039	67	Male	Extensive	0.754273	High	9.26667	1
SCLC0040	73	Female	Extensive	0.747973	High	12.4667	1
SCLC0041	46	Male	Extensive	0.7439	High	7.63333	1
SCLC0042	77	Female	Limited	0.0710527	Low	40.4333	1
SCLC0043	61	Female	Limited	0.115087	Low	17.4667	1
SCLC0044	66	Female	Extensive	0.650149	High	13.1667	1
SCLC0045	65	Male	Extensive	0.806669	High	0.333333	1
SCLC0046	80	Female	Limited	0.372334	Low	16.9	1
SCLC0047	65	Female	Extensive	0.827758	High	9.2	1
SCLC0048	50	Female	Extensive	0.787139	High	1.66667	1
SCLC0049	69	Female	Limited	0.104617	Low	48.4667	0
SCLC0050	74	Female	Limited	0.471242	High	24.1	1
SCLC0051	45	Male	Extensive	0.315155	Low	44.5333	0
SCLC0052	68	Male	Limited	0.250342	Low	47.1667	0
SCLC0053	70	Male	Limited	0.141988	Low	11.4667	1
SCLC0054	62	Male	Extensive	0.282176	Low	15.8333	1
SCLC0055	65	Male	Limited	0.112772	Low	15.1667	1
SCLC0056	64	Female	Extensive	0.619546	High	40.7333	0
SCLC0057	60	Male	Extensive	0.382323	Low	7.33333	1
SCLC0058	58	Male	Extensive	0.753311	High	30.8333	1
SCLC0059	64	Male	Limited	0.426083	Low	39.2333	1
SCLC0060	73	Male	Extensive	0.795378	High	3.16667	1
SCLC0061	62	Female	Limited	0.764286	High	77.4667	0
SCLC0062	73	Female	Limited	0.468579	Low	23.2667	1
SCLC0063	67	Male	Extensive	0.716809	High	12.7333	1
SCLC0064	73	Female	Extensive	0.824213	High	4.9	1
SCLC0065	61	Female	Extensive	0.594684	High	4.53333	1
SCLC0066	80	Male	Extensive	0.55938	High	1.76667	1
SCLC0067	68	Male	Extensive	0.68523	High	6.26667	1
SCLC0068	60	Male	Limited	0.464379	Low	23.8667	1
SCLC0069	68	Male	Extensive	0.129072	Low	8.1	1
SCLC0070	82	Female	Extensive	0.446649	Low	7.43333	1
SCLC0071	56	Male	Extensive	0.524268	High	12.2333	1
SCLC0072	71	Female	Extensive	0.274713	Low	12.5667	1
SCLC0073	78	Male	Extensive	0.130398	Low	8.26667	1
SCLC0074	75	Female	Extensive	0.0813741	Low	8.96667	1
SCLC0075	49	Female	Extensive	0.271609	Low	10.3667	1
SCLC0076	61	Female	Extensive	0.467934	Low	51.8667	0
SCLC0077	69	Female	Extensive	0.646568	High	8.53333	1
SCLC0078	68	Female	Extensive	0.170612	Low	25.9667	0
