# Supplementary material for: cfDNA methylome profiling for detection and subtyping of small cell lung cancers
Source: Nat Cancer. 2022 Aug 8;3(10):1260–70. doi: 10.1038/s43018-022-00415-9 (PMC9586870; doi:10.1038/s43018-022-00415-9)
Supplement: Source Data Fig. 5 — Statistical Source Data. [file 43018_2022_415_MOESM7_ESM.xlsx]

## Sheet: Fig. 5a
sample	subtype	PC1	PC2
PDX022	NEUROD1	35.0428	-1.03689
PDX033	NEUROD1	2.5905	-37.7549
PDX040	ASCL1	-27.095	33.9213
PDX048	ASCL1	-22.7355	18.3722
PDX095	ASCL1	-24.0318	-15.7482
PDX101	ASCL1	-5.71534	10.4242
PDX102	ASCL1	18.3997	10.5323
PDX108	ASCL1	-37.4494	29.9039
PDX110	ASCL1	-18.5828	-12.7692
PDX149	ASCL1	-16.418	-8.91782
CDX03	ASCL1	-9.0301	-17.8158
CDX08	NEUROD1	18.1292	-16.7533
CDX12	ASCL1	-18.6641	-11.9906
CDX13	Double Negative	-43.7295	-55.1431
CDX14	ASCL1	17.516	16.8172
CDX15P	ASCL1	-5.35525	22.7941
CDX17	NEUROD1	17.2126	-22.7103
CDX18	ASCL1	13.7517	15.4855
CDX20	ASCL1	-47.2717	-12.1186
CDX25	NEUROD1	37.7471	-12.3323
CDX26	ASCL1	-17.1033	-20.676
CDX29	NEUROD1	32.5154	-29.3924
CDX30	NEUROD1	36.4076	-1.18723
CDX32	ASCL1	-28.5071	13.9485
CDX33	ASCL1	0.968543	35.6345
CDX34	ASCL1	38.1708	14.8739
CDX35	ASCL1	-1.32453	1.36822
CDX38	NEUROD1	30.4077	-18.9839
CDX39	ASCL1	2.89262	19.0911
CDX41	ASCL1	3.07327	-5.89504
CDX42	ASCL1	22.0173	10.3299
CDX45	ASCL1	4.14358	19.4731
CDX46	ASCL1	-7.97284	28.2557

## Sheet: Fig. 5b
			gene_name	CDX03	CDX08	CDX12	CDX13	CDX14	CDX15	CDX17	CDX18	CDX20	CDX25	CDX26	CDX29	CDX30	CDX32	CDX33	CDX34	CDX35	CDX38	CDX39	CDX41	CDX42	CDX45	CDX46	PDX022	PDX033	PDX040	PDX048	PDX095	PDX101	PDX102	PDX108	PDX110	PDX149
			ASCL1	12.5222	6.42173	14.6289	7.41508	13.0252	14.6822	6.09003	14.3391	14.2226	6.51252	14.3281	5.14349	5.72848	13.7783	15.9822	14.3062	14.3546	14.2309	14.2154	14.3211	13.4269	15.1465	14.9575	10.3964	5.7204	15.2735	13.8896	12.9018	14.6658	15.0658	15.0809	14.62	14.7662
			NEUROD1	7.11799	13.838	5.05207	10.4422	7.75633	5.67977	11.0189	11.2426	6.50877	12.5156	7.73565	13.3081	12.3925	4.90816	6.17216	11.7314	9.00668	13.0321	7.0303	6.46436	8.62734	8.88772	4.93779	13.3425	14.6002	5.90639	6.35891	8.46165	7.89402	9.44714	5.11428	5.60138	7.38471
			POU2F3	7.86999	6.39846	5.96758	13.5657	4.82682	6.61404	5.85885	5.27123	5.71342	4.77599	5.35316	5.45656	4.67836	5.31649	4.67836	6.92921	5.82669	7.39216	4.94476	6.39457	6.78676	4.67836	6.22073	5.78316	4.88182	5.45222	4.96969	5.43801	5.15408	5.00637	4.96452	6.16616	4.76306
			YAP1	6.03622	4.67836	4.97287	4.93846	5.00997	6.05809	5.7264	5.98775	4.76205	5.91061	4.67836	4.67836	6.06172	6.46761	4.67836	6.15538	4.67836	5.71906	5.74761	5.42904	5.70831	4.83517	4.67836	6.07174	9.18361	4.79426	6.09751	5.10039	7.95929	6.14515	4.91332	6.10142	5.52072
chromosome	window_start	window_end	CpG_density	CDX03	CDX08	CDX12	CDX13	CDX14	CDX15	CDX17	CDX18	CDX20	CDX25	CDX26	CDX29	CDX30	CDX32	CDX33	CDX34	CDX35	CDX38	CDX39	CDX41	CDX42	CDX45	CDX46	PDX022	PDX033	PDX040	PDX048	PDX095	PDX101	PDX102	PDX108	PDX110	PDX149
1	1032901	1033200	20.8839	0.0198127	0.0220539	0.0123532	0.674031	0.0294167	0.0321168	0.0553871	0.01575	0.0579427	0.0442089	0.0351091	0.0264165	0.023271	0.0402708	0.0226532	0.0183326	0.0948046	0.0145502	0.0190806	0.0213849	0.0142376	0.0162762	0.0205446	0.00714981	0.0101226	0.0259674	0.0132103	0.038839	0.0049636	0.00598793	0.0150132	0.00840457	0.00789101
1	3607801	3608100	10.8521	0.929081	0.0651393	0.965476	0.074537	0.892234	0.939791	0.270242	0.870745	0.954372	0.0641973	0.73305	0.0441346	0.151339	0.900653	0.899895	0.924889	0.375849	0.145224	0.567336	0.238339	0.896644	0.806474	0.783712	0.00628215	0.0223669	0.864573	0.941369	0.834351	0.251308	0.166613	0.915054	0.702154	0.289877
1	6459901	6460200	9.56316	0.980183	0.827828	0.94582	0.0772226	0.408085	0.820824	0.903671	0.967996	0.49729	0.832976	0.875951	0.473939	0.764494	0.886686	0.927684	0.887668	0.417344	0.845634	0.916797	0.80617	0.389012	0.760859	0.940792	0.989541	0.0672394	0.899851	0.98922	0.126478	0.63117	0.983014	0.986567	0.938501	0.957329
1	6460201	6460500	9.78932	0.858669	0.528803	0.682911	0.0636545	0.376399	0.777121	0.576826	0.902049	0.587769	0.676343	0.709115	0.459561	0.624918	0.758458	0.791094	0.736725	0.770065	0.709706	0.639638	0.573603	0.324284	0.826339	0.729187	0.781168	0.158119	0.879301	0.848493	0.122153	0.392073	0.682581	0.677485	0.54099	0.763669
1	6460501	6460800	12.2531	0.697547	0.673176	0.953814	0.0387349	0.706483	0.881835	0.916636	0.805461	0.772711	0.668599	0.864004	0.903388	0.86674	0.587855	0.862114	0.865069	0.640624	0.809142	0.776481	0.877998	0.571826	0.934231	0.890603	0.966487	0.20232	0.718038	0.967963	0.55013	0.570483	0.381984	0.582805	0.285216	0.837601
1	10779301	10779600	11.0094	0.037336	0.0289947	0.0427927	0.0732378	0.0385415	0.031654	0.0359198	0.0384858	0.12719	0.186491	0.0901829	0.415126	0.0509538	0.0453684	0.0453998	0.125583	0.0742333	0.0209362	0.0787297	0.0214849	0.0348068	0.0242837	0.0235897	0.0194762	0.509882	0.0318317	0.0200007	0.0158742	0.0144793	0.0355919	0.0107905	0.0272027	0.0163318
1	15156001	15156300	3.74634	0.265862	0.331491	0.510238	NA	NA	NA	NA	0.270649	NA	NA	NA	NA	NA	NA	0.470932	0.280731	NA	0.515065	NA	0.253397	0.404414	NA	0.411529	0.544967	NA	0.626054	0.122505	0.515477	0.366534	0.19712	0.450963	0.162183	0.423148
1	21622201	21622500	25.3362	0.015581	0.00901376	0.783676	0.0331625	0.360391	0.35078	0.0647231	0.338956	0.0828111	0.0781916	0.0723991	0.240658	0.230903	0.119949	0.488658	0.481524	0.0969375	0.0804198	0.226592	0.0155164	0.0230544	0.271822	0.0998064	0.0729429	0.0191002	0.0257705	0.319301	0.368568	0.0699159	0.305336	0.295656	0.00825464	0.0459726
1	43285501	43285800	8.42837	0.0743803	0.0737588	0.0370273	0.139993	0.0798053	0.0464266	0.0674692	0.0952902	0.0336023	0.646497	0.103655	0.952054	0.929625	0.0595138	0.0406383	0.0865929	0.0869691	0.0426292	0.139697	0.0443201	0.117464	0.052932	0.0510311	0.0275993	0.912811	0.0215427	0.0162058	0.0241998	0.0102334	0.0905815	0.0274521	0.0452176	0.04157
1	43550101	43550400	10.9399	0.0501468	0.0285445	0.0178285	0.0681843	0.04344	0.0249499	0.0557137	0.0393015	0.0225714	0.769492	0.0299323	0.911011	0.573595	0.0514412	0.0132396	0.0265737	0.0389721	0.0415052	0.0685452	0.0217236	0.0358768	0.0246086	0.0425017	0.0304608	0.904787	0.0129271	0.0112581	0.0448182	0.0070355	0.0238833	0.0204699	0.0102521	0.0488333
1	54342901	54343200	10.981	0.0582521	0.0481141	0.355194	0.69537	0.614595	0.144574	0.100548	0.0316402	0.104418	0.0406477	0.0296627	0.0324506	0.0409777	0.75574	0.654832	0.789267	0.188285	0.0152272	0.419661	0.609484	0.0250215	0.0951238	0.204218	0.0109333	0.014486	0.611577	0.0170211	0.6797	0.752314	0.0856364	0.150536	0.0274349	0.735273
1	55063201	55063500	11.0605	0.0649385	0.0482203	0.213343	0.877204	0.792149	0.446841	0.0356646	0.603645	0.0970051	0.0774826	0.103463	0.0397444	0.0404914	0.881159	0.037452	0.0324859	0.223377	0.0495231	0.864069	0.0664586	0.0562653	0.141827	0.897137	0.0191804	0.014148	0.910748	0.916835	0.815183	0.11717	0.012152	0.771629	0.883995	0.578008
1	65002801	65003100	23.0611	0.0200014	0.0142636	0.0128839	0.0312766	0.132556	0.489705	0.0581825	0.0264317	0.0257594	0.918792	0.953517	0.0199405	0.870757	0.630373	0.118957	0.392638	0.647377	0.0105239	0.0595928	0.029564	0.0166745	0.0308031	0.111836	0.292666	0.00674364	0.957432	0.00304326	0.0137787	0.989065	0.0941034	0.994345	0.632918	0.0228633
1	65003101	65003400	11.9995	0.0363465	0.0354003	0.0497048	0.0397074	0.386529	0.190948	0.0493851	0.182407	0.0420418	0.518525	0.688089	0.0361553	0.681655	0.202831	0.330925	0.517198	0.389669	0.103674	0.422063	0.074014	0.0409943	0.0398853	0.264778	0.206795	0.0209886	0.545493	0.0328321	0.0150843	0.284611	0.0660818	0.436239	0.199659	0.06257
1	67833601	67833900	14.9784	0.0245611	0.0173674	0.0259574	0.0523229	0.548749	0.345511	0.0504	0.0107659	0.0374643	0.0553504	0.0309502	0.0365846	0.0247394	0.369746	0.542792	0.0306336	0.692937	0.0113108	0.0478482	0.0547019	0.0228399	0.451446	0.647242	0.0103239	0.00773801	0.0925878	0.63508	0.771345	0.722361	0.0397909	0.684684	0.176434	0.516712
1	77888401	77888700	14.1215	0.0299953	0.0163521	0.020287	0.0274694	0.0469483	0.0424143	0.0285331	0.0183273	0.0210727	0.048142	0.020484	0.0221012	0.0398266	0.0692688	0.201187	0.0325723	0.0527674	0.0270213	0.0489945	0.0321009	0.0182135	0.0342211	0.0174801	0.102353	0.0082124	0.216294	0.00368347	0.0402922	0.00391915	0.0421284	0.0117194	0.00572837	0.00944856
1	85582801	85583100	8.07752	0.958972	0.95437	0.929323	0.930549	0.90535	0.899477	0.866964	0.954329	0.920094	0.925725	0.881753	0.92642	0.890155	0.910329	0.909583	0.925664	0.918183	0.917883	0.915049	0.915681	0.958024	0.949738	0.947121	0.979989	0.976687	0.960034	0.983358	0.937458	0.991331	0.981117	0.982732	0.986812	0.964654
1	86755501	86755800	7.74322	0.0848129	0.201587	0.078853	0.155969	0.12022	0.106972	0.157618	0.083879	0.193512	0.269158	0.115293	0.361206	0.252456	0.0781585	0.0532194	0.129569	0.115708	0.0837819	0.187419	0.0590209	0.0828055	0.0700221	0.0673868	0.915592	0.926427	0.0161274	0.180136	0.0309454	0.0883401	0.0780833	0.0669675	0.033449	0.0544927
1	113757901	113758200	7.50284	0.113173	0.124242	0.0570069	0.171684	0.0863796	0.144825	0.132347	0.113087	0.0843116	0.116969	0.096008	0.14155	0.109873	0.0861172	0.0405809	0.0819888	0.128031	0.0440579	0.147105	0.0868756	0.0866872	0.147612	0.0806179	0.0711397	0.0992506	0.046746	0.0344323	0.0342405	0.0676396	0.045267	0.0736607	0.0650066	0.05991
1	151839901	151840200	14.9074	0.0179424	0.012849	0.0102867	0.026787	0.0251781	0.0489148	0.050488	0.0207217	0.0352505	0.0846625	0.0130004	0.0214972	0.289721	0.0168556	0.0130884	0.0306892	0.0271931	0.0217716	0.0333601	0.0477776	0.0222805	0.0332943	0.0220663	0.0216125	0.00776962	0.00634537	0.009255	0.0142041	0.00370495	0.0128751	0.0111237	0.0146797	0.00895505
1	155192701	155193000	7.14498	0.0712957	0.0790088	0.049526	0.122403	0.101162	0.165177	0.168501	0.134521	0.0979072	0.253459	0.112703	0.239128	0.086213	0.0995323	0.0469466	0.0956595	0.148589	0.0780041	0.171154	0.167854	0.16012	0.0901492	0.0866676	0.0817371	0.0604903	0.0544896	0.0268841	0.0402811	0.0443155	0.052118	0.0456552	0.0747534	0.133323
1	201540001	201540300	10.8376	0.0322285	0.0430795	0.04281	0.0466723	0.0319167	0.0441714	0.0368386	0.0337176	0.0298765	0.0764968	0.0201216	0.0317495	0.0344045	0.0268569	0.019396	0.0270758	0.0398215	0.024021	0.0458809	0.0342689	0.0391088	0.0478653	0.0243876	0.00813722	0.0285604	0.0323932	0.0177763	0.0295379	0.00726079	0.0246361	0.0211113	0.0105796	0.0172002
1	209806201	209806500	12.6702	0.0129659	0.0159729	0.0219515	0.037415	0.0343705	0.0310646	0.0305411	0.0213267	0.0318625	0.0446638	0.0149892	0.76251	0.576752	0.0196301	0.0198	0.0270252	0.0306069	0.0314994	0.036681	0.0245686	0.0347063	0.0567167	0.0422533	0.0052179	0.243416	0.0186888	0.00756442	0.0561852	0.00468057	0.0329304	0.00744509	0.025283	0.0112029
1	234984601	234984900	7.75929	0.565607	0.438028	0.872086	0.766906	0.848702	0.852078	0.692138	0.7091	0.839717	0.768293	0.877991	0.879077	0.661237	0.810233	0.862687	0.807293	0.9046	0.898507	0.802881	0.814202	0.625217	0.763243	0.871255	0.759423	0.712473	0.904656	0.758845	0.929336	0.785263	0.82225	0.662271	0.92505	0.79299
2	3314101	3314400	8.27947	0.70916	0.0326167	0.491246	0.839765	0.484709	0.103611	0.109225	0.450309	0.0751948	0.0868793	0.0704096	0.101657	0.0669438	0.767937	0.0590858	0.719647	0.326307	0.286438	0.104977	0.144884	0.803651	0.0509632	0.757641	0.029251	0.111421	0.685576	0.57404	0.112976	0.83822	0.096288	0.732477	0.878336	0.044088
2	4002901	4003200	10.2991	0.694282	0.921013	0.816345	0.0529271	0.76709	0.79237	0.650596	0.873819	0.91993	0.839317	0.936259	0.427113	0.813724	0.506448	0.688043	0.805484	0.751546	0.791037	0.769649	0.866961	0.975654	0.896485	0.904707	0.974306	0.94394	0.867331	0.986811	0.96847	0.983071	0.955162	0.984837	0.992416	0.984023
2	4158001	4158300	11.2779	0.455659	0.953454	0.860286	0.0378642	0.479449	0.744517	0.562533	0.938604	0.81373	0.53704	0.845585	0.516754	0.628219	0.636561	0.623887	0.717363	0.617324	0.711352	0.563562	0.76928	0.922221	0.549508	0.722102	0.975297	0.957132	0.256803	0.981518	0.431803	0.983074	0.967771	0.955583	0.649344	0.985007
2	5692801	5693100	19.1727	0.0343415	0.00745188	0.0130736	0.263586	0.0357048	0.053461	0.0477838	0.0149641	0.896178	0.0276219	0.0183279	0.0337639	0.0291684	0.0191749	0.0114963	0.0184822	0.0316743	0.0209489	0.0317415	0.0230979	0.0259094	0.00815471	0.0197488	0.00511688	0.00692041	0.968952	0.993999	0.0617597	0.00192205	0.00910757	0.00536665	0.00286828	0.00800541
2	7457101	7457400	6.95916	0.514672	0.353909	0.890857	0.919219	0.849515	0.771864	0.860509	0.660965	0.773714	0.527713	0.883517	0.870564	0.836696	0.896749	0.948782	0.909785	0.905214	0.842391	0.860708	0.856659	0.407647	0.887032	0.77581	0.649589	0.703514	0.948824	0.799921	0.876385	0.447016	0.852479	0.803895	0.553136	0.80903
2	8676301	8676600	14.2706	0.373528	0.295677	0.875749	0.133696	0.683554	0.843303	0.651933	0.75224	0.944253	0.743171	0.878543	0.324696	0.813285	0.906563	0.736905	0.33792	0.844497	0.770826	0.696707	0.90272	0.697993	0.680502	0.854689	0.716717	0.583125	0.9293	0.719488	0.329434	0.66531	0.720049	0.853581	0.85245	0.807088
2	8676601	8676900	16.1299	0.0621081	0.00657825	0.954452	0.0413085	0.931969	0.953045	0.157366	0.977521	0.976787	0.836969	0.959191	0.0384747	0.936651	0.983535	0.936183	0.0471472	0.876962	0.562269	0.945895	0.897324	0.980321	0.854714	0.940228	0.979642	0.956336	0.970469	0.991759	0.0217591	0.988954	0.983497	0.989925	0.995457	0.989312
2	10983301	10983600	8.94261	0.513263	0.0367821	0.833148	0.185527	0.800485	0.812074	0.0873736	0.734231	0.65918	0.128201	0.818917	0.107764	0.048285	0.120107	0.648702	0.625324	0.340021	0.0978691	0.788307	0.291896	0.444011	0.491896	0.764335	0.0621688	0.0299081	0.593106	0.164795	0.515989	0.624571	0.343056	0.534067	0.558078	0.66589
2	11539801	11540100	5.94432	0.228154	0.111431	0.112208	0.257843	0.213892	0.380959	0.177646	0.133984	0.254612	0.420724	0.177235	0.233431	0.142883	0.199884	0.103763	0.196503	0.269767	0.163595	0.244891	0.336134	0.166069	0.136789	0.250744	0.072339	0.181784	0.0557442	0.0500819	0.323396	0.123902	0.238678	0.13601	0.119181	0.110181
2	25216201	25216500	20.9913	0.853458	0.769544	0.144677	0.0204329	0.67542	0.685679	0.0262133	0.0250156	0.022514	0.332068	0.265983	0.755371	0.724503	0.0258625	0.496003	0.78963	0.620136	0.040646	0.678087	0.044196	0.983725	0.744063	0.757987	0.00622493	0.911991	0.0169549	0.743634	0.0404013	0.672836	0.9709	0.989736	0.444879	0.0152461
2	45771301	45771600	6.14238	0.292052	0.152736	0.211262	0.20361	0.157856	0.137759	0.375372	0.196896	0.197476	0.237707	0.267143	0.33896	0.166328	0.148502	0.18412	0.146553	0.255048	0.151227	0.247851	0.230086	0.154249	0.283222	0.359247	0.0828366	0.0893216	0.139743	0.125008	0.194289	0.0898581	0.221785	0.0677102	0.110355	0.102021
2	47369701	47370000	21.4965	0.0177787	0.0139732	0.0197808	0.0395973	0.0373869	0.0335042	0.0261656	0.020779	0.0212555	0.0432596	0.0180773	0.0473856	0.0234421	0.0153214	0.0113491	0.0278084	0.0313206	0.0405689	0.0314543	0.0353666	0.00920651	0.0178925	0.0374125	0.00620531	0.99512	0.0169341	0.00962839	0.0213691	0.00679556	0.00894575	0.0097996	0.00837283	0.00786212
2	47370001	47370300	11.583	0.0311303	0.0198356	0.026039	0.0356851	0.0292716	0.0326584	0.0644021	0.0214875	0.0295551	0.0596881	0.0264001	0.0364651	0.0248596	0.0229419	0.0159282	0.0240807	0.0821396	0.0273522	0.0407645	0.0291141	0.0202218	0.0465839	0.0657445	0.00657489	0.989879	0.0110278	0.0111729	0.0449011	0.00587746	0.0158339	0.0171906	0.0151584	0.0139741
2	112182601	112182900	7.84108	0.150154	0.0898301	0.0707053	0.0940919	0.141224	0.105083	0.116114	0.100126	0.0626033	0.414717	0.135967	0.16165	0.136522	0.296626	0.0943024	0.0930422	0.137098	0.139592	0.126987	0.111079	0.0982024	0.141753	0.110527	0.0954952	0.0460632	0.0240128	0.0943646	0.0460529	0.0337698	0.114531	0.066959	0.0872195	0.0524275
2	128306101	128306400	8.61555	0.109592	0.112708	0.036159	0.668337	0.0551595	0.0474123	0.132795	0.0475135	0.0466709	0.121823	0.119213	0.0882048	0.0613371	0.191035	0.0520359	0.0643166	0.0999198	0.0560514	0.0911162	0.0602875	0.116957	0.0542017	0.0878457	0.0460977	0.0339821	0.0182694	0.0337427	0.0669307	0.0249309	0.0437166	0.0492458	0.0420192	0.0386127
2	130371901	130372200	11.4526	0.384408	0.0302969	0.946711	0.963853	0.047982	0.0652379	0.0990649	0.0443599	0.0387561	0.357857	0.0342965	0.375292	0.0676654	0.0470327	0.0475147	0.0245058	0.083838	0.0390386	0.0630774	0.046088	0.0328549	0.0474929	0.041071	0.00955503	0.986119	0.0306458	0.012622	0.0239261	0.00929715	0.0163637	0.0354715	0.121416	0.0279257
2	130372501	130372800	21.0644	0.0215682	0.0120393	0.987558	0.984383	0.0294009	0.0276656	0.05045	0.0174197	0.0276207	0.0966888	0.0181129	0.0265474	0.0293029	0.0153527	0.0278686	0.0241819	0.031371	0.0324111	0.0314955	0.0485227	0.0266239	0.0343002	0.0413873	0.0138475	0.995221	0.0353332	0.0128089	0.0213845	0.00189122	0.00896819	0.0196205	0.0128586	0.023085
2	130372801	130373100	8.76884	0.080716	0.0752094	0.948776	0.949026	0.0707298	0.0714821	0.0601568	0.0696128	0.069889	0.16102	0.0739617	0.136716	0.0666123	0.077636	0.0806251	0.0488815	0.0940437	0.0818754	0.0855987	0.0568748	0.0552985	0.0511107	0.0829061	0.0665024	0.962551	0.0313465	0.15366	0.0641994	0.0234826	0.0411574	0.0890676	0.0606197	0.036355
2	173416201	173416500	9.20701	0.947492	0.0436944	0.846442	0.290925	0.796669	0.896684	0.110311	0.827534	0.871785	0.0999154	0.932193	0.105759	0.0522718	0.828799	0.928673	0.89094	0.894801	0.0857105	0.912529	0.891963	0.96957	0.856026	0.861341	0.0968352	0.0775883	0.914896	0.977245	0.0882992	0.987504	0.979224	0.993041	0.989283	0.964784
2	176073001	176073300	10.9392	0.0399776	0.0741739	0.648858	0.0332414	0.0690881	0.715868	0.0362834	0.388715	0.137779	0.105333	0.797727	0.0410892	0.58895	0.580565	0.674444	0.734989	0.0483204	0.0539545	0.408491	0.793131	0.527657	0.716483	0.514836	0.4069	0.0421551	0.0436333	0.0704861	0.0466322	0.378309	0.168506	0.525406	0.171238	0.0166765
2	176114101	176114400	6.40164	0.20458	0.4253	0.140395	0.144454	0.221485	0.253507	0.204982	0.175203	0.173197	0.37599	0.195019	0.80178	0.78047	0.260119	0.126021	0.171415	0.405841	0.125719	0.227417	0.234544	0.294314	0.135888	0.213535	0.868446	0.65329	0.0808314	0.228537	0.170157	0.0444224	0.201063	0.0361358	0.099792	0.0922249
2	181677901	181678200	11.9691	0.264011	0.033343	0.891322	0.0979542	0.831059	0.685069	0.0897098	0.72354	0.911151	0.0605848	0.775925	0.0480841	0.0238723	0.382442	0.820621	0.461249	0.758545	0.0240212	0.749478	0.488281	0.738118	0.746947	0.742489	0.0231493	0.0545563	0.748807	0.805889	0.787144	0.786673	0.0144849	0.921937	0.956848	0.966079
2	181678501	181678800	13.2693	0.68206	0.0279668	0.987059	0.906919	0.948889	0.958565	0.0295348	0.971662	0.9718	0.0526594	0.962191	0.0305897	0.0362215	0.454281	0.946947	0.547835	0.917534	0.0217242	0.969188	0.915268	0.967914	0.969865	0.895911	0.0120377	0.0089725	0.970371	0.977439	0.981778	0.988527	0.0116877	0.995976	0.991555	0.994212
2	181678801	181679100	8.12496	0.544651	0.0917005	0.60038	0.373469	0.510847	0.645423	0.0752249	0.582012	0.741231	0.178599	0.743064	0.108603	0.0708921	0.165639	0.526754	0.276075	0.451268	0.0620007	0.754076	0.374767	0.520596	0.56906	0.788262	0.116369	0.0412019	0.42596	0.483697	0.408769	0.494691	0.0530732	0.580218	0.869898	0.790281
2	181679401	181679700	10.4908	0.462253	0.0382087	0.744831	0.51995	0.314902	0.557542	0.0390145	0.20992	0.751171	0.0447085	0.821216	0.0457284	0.0424641	0.160019	0.617761	0.0494176	0.261969	0.0433521	0.244112	0.149997	0.0277992	0.0298547	0.582418	0.0127915	0.0169258	0.621854	0.601758	0.0255994	0.0170866	0.0419644	0.818916	0.90746	0.885555
2	181680601	181680900	15.827	0.0300289	0.0168781	0.953185	0.035169	0.0465934	0.048217	0.0421785	0.0191028	0.0176904	0.0478208	0.402932	0.038694	0.0201017	0.0243283	0.0173447	0.0191459	0.032952	0.0303517	0.032761	0.032905	0.0100453	0.0360248	0.807636	0.0099046	0.00743545	0.172194	0.0139467	0.0218055	0.0113988	0.00975799	0.981169	0.958368	0.505734
2	181680901	181681200	9.74055	0.221363	0.0489115	0.932423	0.075016	0.353976	0.165251	0.107529	0.233507	0.0431789	0.105732	0.725354	0.0719745	0.0613953	0.0368382	0.250787	0.14587	0.452832	0.0520399	0.184095	0.351734	0.156326	0.142818	0.62592	0.0459131	0.0220679	0.189605	0.127736	0.416039	0.0948803	0.0828632	0.87109	0.92987	0.398908
2	181681201	181681500	8.93272	0.473616	0.0906271	0.922707	0.102635	0.729421	0.727447	0.109908	0.501667	0.388848	0.419762	0.865703	0.0774559	0.353522	0.194276	0.841551	0.260001	0.923112	0.0461226	0.545318	0.867128	0.513008	0.77517	0.739144	0.0407546	0.0300234	0.345233	0.744885	0.875636	0.721321	0.674659	0.925301	0.913718	0.866719
2	181682701	181683000	7.99939	0.615596	0.136633	0.803791	0.573455	0.618113	0.689887	0.21939	0.747008	0.934115	0.856251	0.917948	0.151195	0.823646	0.542825	0.827243	0.651904	0.782732	0.0651189	0.82835	0.834987	0.865713	0.762814	0.760882	0.0897766	0.0432861	0.934813	0.77874	0.916801	0.779713	0.593789	0.753462	0.899015	0.843414
2	181683001	181683300	15.1758	0.833717	0.0152661	0.742449	0.652923	0.815343	0.797863	0.0620666	0.863054	0.919335	0.740379	0.837884	0.0355821	0.702878	0.742026	0.617396	0.38213	0.834622	0.048659	0.766603	0.942402	0.935087	0.866657	0.857695	0.00568261	0.0219997	0.730548	0.929303	0.971903	0.969528	0.440778	0.961349	0.954795	0.974934
2	197309701	197310000	8.73712	0.0926524	0.0525072	0.0345321	0.0654554	0.0661163	0.102726	0.0844639	0.0981272	0.0446916	0.0736671	0.0590262	0.0838714	0.0467789	0.0928811	0.0497592	0.0649526	0.0952221	0.0716678	0.123005	0.0774428	0.0933061	0.05173	0.0838954	0.0439677	0.0611468	0.0484536	0.0913094	0.0985628	0.0327036	0.0803746	0.0410405	0.0613751	0.0368104
2	207930601	207930900	7.16875	0.947321	0.898668	0.297073	0.184862	0.160472	0.137756	0.807648	0.181101	0.108763	0.694819	0.847226	0.741077	0.877528	0.170342	0.120767	0.0946824	0.179515	0.817905	0.169478	0.77063	0.881223	0.0983137	0.157914	0.933373	0.963161	0.0317585	0.059704	0.0616449	0.963465	0.970192	0.0413565	0.113449	0.946378
2	219514201	219514500	14.847	0.0328513	0.0229039	0.0138363	0.0268312	0.0376526	0.0220343	0.0386977	0.0259093	0.0228986	0.0603316	0.0252246	0.0285031	0.0164441	0.53342	0.0238211	0.025825	0.0643867	0.043555	0.0334087	0.0242709	0.013689	0.0192833	0.0290852	0.00579193	0.00779746	0.0270521	0.00785276	0.0219957	0.00427179	0.0102131	0.00549123	0.0201205	0.0089861
2	235533901	235534200	6.69535	0.616037	0.196973	0.591989	0.888223	0.848136	0.772583	0.182613	0.186191	0.258736	0.300228	0.846156	0.195272	0.153453	0.908741	0.703956	0.222432	0.791648	0.170927	0.717351	0.862196	0.323088	0.228508	0.929572	0.0820358	0.0720632	0.61007	0.94751	0.891931	0.946949	0.59588	0.907386	0.913757	0.92494
2	238241101	238241400	16.2093	0.0205197	0.0145769	0.0182435	0.0416621	0.0431036	0.0546124	0.037671	0.0158689	0.0275623	0.0631301	0.025045	0.0276333	0.019974	0.0285098	0.0177131	0.0190242	0.0327143	0.0423038	0.0493166	0.0456716	0.0180851	0.0186887	0.0203879	0.0233411	0.0138406	0.0143483	0.0137633	0.0217477	0.00401465	0.00963083	0.00518391	0.00511268	0.00846932
2	239246401	239246700	10.465	0.0591945	0.039531	0.0427855	0.050194	0.0431671	0.10864	0.862014	0.037141	0.0448493	0.860457	0.0534346	0.04604	0.69582	0.0520169	0.0292794	0.0292183	0.0538521	0.0462617	0.0931891	0.0346867	0.0426234	0.0574878	0.0324169	0.0195558	0.339277	0.0516775	0.0169411	0.0484748	0.0094124	0.0219455	0.0116978	0.0119358	0.0193862
3	2098501	2098800	29.8979	0.0237304	0.0214184	0.0127696	0.0400886	0.050993	0.027348	0.0258016	0.0204012	0.033434	0.0285719	0.0344162	0.026159	0.0376218	0.0264824	0.0148847	0.0340754	0.0481258	0.0204218	0.05507	0.04102	0.022948	0.0251168	0.0318414	0.0126386	0.00987127	0.932183	0.00672864	0.0212242	0.00665644	0.00876214	0.00960119	0.00452626	0.00769973
3	13021501	13021800	7.76704	0.255522	0.116117	0.141221	0.286627	0.366844	0.211792	0.0860934	0.181214	0.0992148	0.138341	0.164377	0.126606	0.155909	0.73911	0.128348	0.137022	0.210522	0.15193	0.218572	0.207327	0.197619	0.209937	0.263921	0.0919498	0.0703976	0.410929	0.180997	0.0474307	0.151381	0.0611484	0.0663376	0.0571345	0.0539827
3	13022401	13022700	9.26311	0.0905187	0.119368	0.742261	0.0707135	0.552193	0.303691	0.0517546	0.0843007	0.697236	0.111924	0.125058	0.0680676	0.0601345	0.484219	0.447781	0.107524	0.348023	0.353643	0.360534	0.16938	0.205065	0.117893	0.193291	0.02786	0.15355	0.288389	0.467503	0.42118	0.288437	0.0654837	0.0197872	0.0487909	0.357814
3	50238001	50238300	14.0514	0.0457631	0.0206912	0.0141901	0.0448858	0.0553359	0.0432492	0.0396272	0.0364045	0.0386459	0.0619124	0.0511717	0.042545	0.0431254	0.0460694	0.024699	0.0619833	0.0541997	0.0489462	0.060571	0.070073	0.0213743	0.0282577	0.0545103	0.0158308	0.648882	0.0112225	0.00830514	0.0419633	0.0172001	0.0107962	0.0235396	0.0099364	0.0183033
3	116265301	116265600	4.91523	0.206154	0.226242	0.392939	0.282202	0.593789	0.44526	0.118465	0.289007	0.154192	0.229449	0.163933	0.262776	0.232657	0.230143	0.224681	0.348934	NA	0.198234	0.25738	0.473503	0.211271	0.220855	0.551461	0.149626	0.143693	0.262873	0.095217	0.373494	0.0691782	0.166692	0.10067	0.271669	0.163318
3	133674301	133674600	15.3068	0.0184367	0.0157893	0.0542004	0.879978	0.277239	0.451965	0.0839958	0.02284	0.289693	0.0371386	0.011584	0.0154534	0.0200573	0.0331451	0.628454	0.0521192	0.0268962	0.0306342	0.028342	0.711066	0.0757932	0.326558	0.164881	0.342838	0.54664	0.981003	0.99249	0.0311001	0.981376	0.0135041	0.985205	0.0196228	0.10464
3	134406901	134407200	13.764	0.0213234	0.0112642	0.0135219	0.0273345	0.0164834	0.0458958	0.0396874	0.0151875	0.0305544	0.0285145	0.0153129	0.0208687	0.0179046	0.0265919	0.0141849	0.0162261	0.0536524	0.0295988	0.0296082	0.0263106	0.0260825	0.034777	0.00828727	0.0174005	0.0160149	0.00648857	0.0119455	0.0114702	0.00841129	0.00982949	0.0167846	0.0059208	0.00975418
3	149657101	149657400	15.185	0.223575	0.0996604	0.0234369	0.874386	0.761803	0.0349905	0.0267114	0.823687	0.626931	0.329518	0.78441	0.0412643	0.695069	0.52584	0.597023	0.342598	0.347301	0.0282589	0.778718	0.0450463	0.0144041	0.604717	0.286522	0.492694	0.213288	0.717942	0.978607	0.0203367	0.880861	0.983637	0.976195	0.988156	0.122908
3	171458101	171458400	9.58871	0.583606	0.220424	0.836436	0.0603472	0.492919	0.760575	0.0412412	0.265953	0.268076	0.0489788	0.459123	0.0439274	0.125564	0.0760437	0.652751	0.429521	0.640273	0.52384	0.633121	0.571254	0.421466	0.517347	0.385037	0.578113	0.0233529	0.519925	0.669902	0.410012	0.559756	0.59824	0.713697	0.679584	0.341078
4	785701	786000	17.4965	0.0259889	0.0283804	0.0393533	0.0417125	0.769604	0.74063	0.0267887	0.970438	0.406274	0.725424	0.0254049	0.902584	0.861812	0.767477	0.897822	0.881697	0.61736	0.421649	0.675278	0.0233608	0.971356	0.311975	0.781042	0.89135	0.0202357	0.968232	0.925366	0.971414	0.770031	0.961504	0.973565	0.0331313	0.00820223
4	40856701	40857000	15.4433	0.0356914	0.0359666	0.020523	0.0666158	0.0471741	0.021815	0.0530802	0.0148272	0.0267228	0.0366927	0.0325681	0.0353506	0.0603704	0.820171	0.0121355	0.0199404	0.0381735	0.0557366	0.0329823	0.0370884	0.0327992	0.0270288	0.0396616	0.0144291	0.0112182	0.0409648	0.00761811	0.0218718	0.00210132	0.00991063	0.00978117	0.00526853	0.00871759
4	113049601	113049900	7.17708	0.225138	0.145675	0.0986026	0.128454	0.137342	0.111607	0.150605	0.117466	0.128377	0.132809	0.202714	0.161988	0.205059	0.0982483	0.0910928	0.173127	0.254458	0.0987697	0.168893	0.148313	0.151354	0.097967	0.104227	0.0626665	0.0886692	0.087097	0.0704913	0.0614048	0.0328775	0.1488	0.167225	0.153112	0.0680976
4	139833001	139833300	6.885	0.204158	0.205515	0.111834	0.765293	0.15604	0.217225	0.169295	0.210094	0.17266	0.268728	0.278995	0.181793	0.176014	0.110556	0.0703564	0.193178	0.276106	0.111492	0.190103	0.168552	0.261038	0.156295	0.164809	0.267563	0.0993305	0.134976	0.252417	0.0762474	0.0368304	0.0865352	0.0976779	0.17143	0.0763579
5	5886901	5887200	15.6083	0.010698	0.0102559	0.00823308	0.0272299	0.0291313	0.0361408	0.0243792	0.0209222	0.0182687	0.107521	0.0193542	0.906746	0.0186587	0.0272947	0.0299064	0.0712515	0.0767213	0.0214157	0.0328827	0.0250573	0.0125503	0.0155686	0.04328	0.006878	0.388205	0.0226897	0.0086681	0.0396573	0.00357547	0.0166789	0.00609701	0.00788293	0.0114795
5	10479601	10479900	7.555	0.107768	0.0652135	0.0244038	0.181545	0.0666101	0.0829464	0.0877131	0.0964106	0.0677536	0.318859	0.0940086	0.146601	0.23306	0.0684079	0.0814314	0.341839	0.234416	0.0828608	0.143829	0.0849096	0.0685493	0.0376276	0.123597	0.100658	0.0495047	0.132428	0.0279359	0.0615349	0.0377685	0.0586921	0.0853759	0.0749833	0.0408157
5	68434201	68434500	9.40658	0.928426	0.255108	0.914648	0.81214	0.775994	0.711126	0.885204	0.960219	0.935296	0.325873	0.88199	0.860756	0.934729	0.787505	0.949549	0.868312	0.887356	0.854577	0.886738	0.878535	0.932313	0.343419	0.946832	0.982434	0.970907	0.135411	0.987446	0.950025	0.987322	0.976283	0.935015	0.974966	0.942984
5	69414901	69415200	19.9141	0.0350968	0.0280712	0.0195877	0.0324608	0.0418471	0.0649329	0.0507015	0.0183433	0.0214077	0.112888	0.0353046	0.038688	0.0213342	0.0154558	0.0127744	0.0253393	0.049144	0.0208594	0.045476	0.058617	0.0143409	0.0256572	0.0128352	0.00708271	0.985618	0.0130325	0.00822783	0.021434	0.00375698	0.00798251	0.0197821	0.00940826	0.0153079
5	69415501	69415800	14.6646	0.0399586	0.0313517	0.0209179	0.0465187	0.0439597	0.0559095	0.0280725	0.0107639	0.0347148	0.365964	0.0386875	0.0690026	0.0617852	0.0170253	0.0189634	0.0196615	0.0529379	0.0312511	0.0335642	0.0442011	0.0138462	0.0276174	0.0188178	0.0150853	0.935312	0.0135785	0.00940539	0.0633869	0.00432159	0.0174994	0.0225325	0.0108099	0.0174988
5	73201801	73202100	10.4944	0.915593	0.451798	0.0472184	0.051058	0.627395	0.0923326	0.789259	0.909539	0.55476	0.155233	0.898981	0.228328	0.639074	0.510804	0.038584	0.759048	0.714528	0.134153	0.782442	0.719201	0.147702	0.042479	0.711115	0.174936	0.0982354	0.0168718	0.966198	0.965762	0.836466	0.266898	0.941811	0.959812	0.902271
5	80256301	80256600	14.4731	0.0404523	0.0200532	0.0322597	0.0467898	0.0564522	0.179753	0.0434574	0.666983	0.398217	0.0308045	0.436261	0.0418419	0.551658	0.633275	0.120286	0.0261063	0.52387	0.0407557	0.442135	0.0811759	0.0246944	0.0538698	0.157233	0.015292	0.0227888	0.455375	0.617461	0.0220894	0.804687	0.951145	0.888572	0.0109532	0.782557
5	135491701	135492000	15.465	0.0368438	0.0242704	0.0205137	0.0430426	0.0433332	0.0714808	0.0498605	0.0161639	0.0232683	0.0242892	0.0495329	0.786258	0.0202413	0.0243933	0.00967722	0.0302953	0.0517597	0.0219084	0.0329688	0.0239663	0.0157033	0.0270151	0.0149036	0.00781111	0.0112071	0.00764524	0.00563149	0.041309	0.00756958	0.01678	0.0216235	0.0103443	0.0167731
5	139543501	139543800	12.1583	0.0474212	0.0492598	0.0345407	0.0752972	0.53989	0.0469124	0.0439759	0.0639044	0.0336432	0.05872	0.0468993	0.0489022	0.44345	0.134034	0.421041	0.25944	0.368369	0.0256855	0.631962	0.0274965	0.453072	0.0946413	0.0119014	0.493498	0.270073	0.164356	0.0379657	0.0438388	0.702714	0.811948	0.719942	0.0275694	0.0236601
5	144594901	144595200	12.0129	0.927746	0.937837	0.943503	0.0698076	0.712164	0.868827	0.830225	0.949976	0.930206	0.866192	0.925699	0.795322	0.924561	0.937699	0.875821	0.826002	0.878474	0.91049	0.935235	0.938567	0.970991	0.914848	0.88938	0.974246	0.968442	0.956045	0.985685	0.970008	0.989798	0.976436	0.956511	0.979439	0.969919
5	154712701	154713000	4.90252	NA	NA	0.242599	NA	NA	NA	0.406467	0.211136	0.362865	0.409317	NA	NA	0.259615	0.320869	0.250719	0.232529	NA	0.237682	NA	0.223827	0.342088	NA	0.205775	0.150348	0.206062	0.0720008	0.296349	0.34335	0.0830066	0.164326	0.204481	0.192818	0.274465
5	172559101	172559400	6.94709	0.775975	0.242574	0.910055	0.814644	0.815665	0.754251	0.694292	0.924952	0.356841	0.132668	0.768643	0.239143	0.161924	0.876012	0.916695	0.646164	0.901118	0.154065	0.817677	0.670268	0.354534	0.780193	0.946391	0.329207	0.0969664	0.900013	0.980118	0.9239	0.970829	0.943738	0.979238	0.917754	0.948877
6	19719601	19719900	5.7116	0.574464	0.211998	0.875464	0.266744	0.809159	0.802906	0.188638	0.555292	0.15313	0.160852	0.622187	0.233683	0.169429	0.720578	0.82152	0.799524	NA	0.222453	0.784894	0.8668	0.223224	0.701576	0.913128	0.217597	0.105576	0.961717	0.684125	0.748268	0.430461	0.351451	0.722552	0.65791	0.0840216
6	27091801	27092100	11.301	0.0833909	0.167331	0.491761	0.0242416	0.482754	0.807657	0.0396605	0.0135448	0.837129	0.0258627	0.0441758	0.0311583	0.301311	0.142674	0.589871	0.254954	0.61523	0.040252	0.601884	0.334639	0.0381224	0.481998	0.0133168	0.445622	0.579596	0.412174	0.396481	0.503526	0.00968642	0.441707	0.739614	0.0341647	0.660013
6	30171901	30172200	19.2587	0.0171704	0.0122119	0.0187757	0.0362669	0.208379	0.0270513	0.0133071	0.0204102	0.0182777	0.0517366	0.024949	0.0218158	0.0873177	0.0230818	0.17776	0.0597683	0.0316567	0.0183505	0.0317273	0.0709636	0.0150226	0.572721	0.0268467	0.0242553	0.00691389	0.518515	0.169523	0.0405553	0.00378142	0.0539182	0.306877	0.00481794	0.111403
6	31740301	31740600	12.2482	0.953468	0.0342176	0.946973	0.0266247	0.0580103	0.0469322	0.0328374	0.955898	0.962904	0.866587	0.190399	0.917462	0.877771	0.7408	0.612697	0.0379981	0.897788	0.0338856	0.538354	0.04241	0.0257406	0.54758	0.015974	0.0218094	0.220485	0.0145963	0.0841295	0.0437025	0.0106359	0.0091284	0.305151	0.064177	0.0120702
6	36131101	36131400	12.7002	0.0423897	0.0158984	0.0268231	0.0619883	0.0592041	0.0305824	0.0318266	0.0180026	0.0133548	0.855238	0.0227484	0.0361384	0.891127	0.028831	0.0103621	0.0269661	0.0378451	0.0429448	0.0366036	0.0264181	0.0285218	0.0195314	0.0168333	0.0345959	0.757049	0.014303	0.00720928	0.0228209	0.00535045	0.0160015	0.00708892	0.00679874	0.0111493
6	50849401	50849700	10.7157	0.665835	0.545953	0.294339	0.0354933	0.444114	0.287128	0.0255855	0.825369	0.547533	0.774262	0.61882	0.537581	0.77512	0.273106	0.596386	0.647738	0.634223	0.0276127	0.54209	0.592806	0.308905	0.750479	0.546714	0.377122	0.74761	0.324497	0.667407	0.646455	0.717572	0.013492	0.0996246	0.946847	0.875195
6	52576501	52576800	13.4513	0.0307964	0.0282457	0.0414001	0.0409496	0.249468	0.25233	0.019907	0.0191797	0.0379505	0.026199	0.0213377	0.0246438	0.0350618	0.0358539	0.0341284	0.0206	0.211484	0.0432754	0.035049	0.0349886	0.0341098	0.0353554	0.0241566	0.0117667	0.0087773	0.0139451	0.083276	0.0224365	0.268738	0.0220208	0.0064232	0.0108338	0.0194847
6	70280401	70280700	6.60616	0.164009	0.214142	0.0840868	0.132636	0.165224	0.111515	0.069459	0.165861	0.0940048	0.215237	0.137608	0.208766	0.0988275	0.104202	0.0855044	0.120628	0.386013	0.111861	0.211406	0.141528	0.186688	0.113369	0.0878959	0.209829	0.214264	0.0320942	0.0648122	0.153355	0.0410374	0.185755	0.0539922	0.0521101	0.085152
6	73580401	73580700	7.27758	0.154899	0.114608	0.226802	0.0807386	0.220971	0.262911	0.0526322	0.0920627	0.0858375	0.343088	0.105153	0.169973	0.271458	0.118039	0.305589	0.558767	0.316215	0.148745	0.306133	0.141906	0.117744	0.085211	0.151005	0.118893	0.10839	0.0417228	0.091775	0.0586087	0.214884	0.0494693	0.0414481	0.0401304	0.0654619
6	94511401	94511700	10.0821	0.406466	0.830551	0.44913	0.0470577	0.442	0.146749	0.482969	0.634084	0.604906	0.477879	0.621341	0.672043	0.537942	0.587956	0.378434	0.442278	0.292303	0.456292	0.39808	0.589884	0.608486	0.507528	0.35334	0.467875	0.889595	0.526855	0.852567	0.750414	0.706783	0.697344	0.70814	0.868174	0.757248
6	111567001	111567300	7.96113	0.171131	0.102205	0.0389134	0.887227	0.0957731	0.0792504	0.0402596	0.11412	0.0590389	0.208385	0.079864	0.0903356	0.140809	0.12562	0.033772	0.10094	0.130487	0.132634	0.120502	0.0786792	0.106468	0.063962	0.0751433	0.0595099	0.0439418	0.0179887	0.0303125	0.126466	0.0443182	0.0377675	0.031614	0.030709	0.0962623
6	154359001	154359300	6.28698	0.317486	0.199449	0.812789	0.456241	0.857868	0.772414	0.272801	0.323357	0.863188	0.646182	0.73747	0.283796	0.772749	0.737279	0.852858	0.843206	0.77141	0.823629	0.688684	0.527976	0.251592	0.837073	0.773199	0.300382	0.0844472	0.900571	0.220174	0.901939	0.408073	0.210392	0.234213	0.609061	0.181173
6	158663401	158663700	7.96543	0.072417	0.0570877	0.0388441	0.110864	0.1093	0.0610242	0.0401944	0.0943643	0.0589396	0.0884968	0.079727	0.0901662	0.0480436	0.0714898	0.0642544	0.0673856	0.130256	0.068776	0.120276	0.0785358	0.0759388	0.12169	0.113692	0.033066	0.0438676	0.0482879	0.030261	0.0283678	0.0241623	0.0715127	0.0584822	0.0542294	0.0960992
6	168396601	168396900	8.78573	0.508479	0.247422	0.879562	0.0556959	0.762683	0.830834	0.344782	0.520457	0.918845	0.190595	0.895309	0.0882109	0.186826	0.796246	0.797833	0.728474	0.78114	0.483466	0.750467	0.77691	0.479279	0.730066	0.832215	0.0899389	0.0317936	0.621766	0.933981	0.926554	0.626889	0.269534	0.736643	0.548772	0.900021
6	168410401	168410700	9.97241	0.978052	0.0475633	0.921771	0.0497234	0.752506	0.714182	0.0527291	0.703662	0.0779578	0.0625517	0.927423	0.0410821	0.0338529	0.612423	0.527254	0.0329828	0.117602	0.0448598	0.640507	0.540839	0.633308	0.898469	0.558573	0.0153309	0.0202738	0.380727	0.990301	0.917704	0.933001	0.0674728	0.820765	0.988554	0.76986
6	168411901	168412200	14.4176	0.989799	0.98137	0.894151	0.0427689	0.6327	0.818491	0.749115	0.955317	0.950401	0.597054	0.879417	0.728749	0.773968	0.832818	0.847931	0.726306	0.77216	0.55202	0.811723	0.847271	0.963704	0.854251	0.704938	0.886051	0.0151403	0.788416	0.99412	0.867729	0.970591	0.970993	0.985509	0.98897	0.939521
6	168459001	168459300	7.02893	0.873701	0.824866	0.947005	0.220513	0.865234	0.91174	0.787808	0.900234	0.967457	0.775884	0.921041	0.945779	0.940757	0.934458	0.95469	0.899371	0.937682	0.811671	0.86533	0.938297	0.897814	0.950308	0.935917	0.933479	0.181855	0.965659	0.975357	0.968231	0.97678	0.904316	0.965693	0.949756	0.846829
6	168517201	168517500	9.14887	0.523965	0.370586	0.783442	0.146931	0.642921	0.797579	0.762928	0.673887	0.843787	0.700733	0.939724	0.82261	0.860697	0.868252	0.934152	0.757218	0.539345	0.440567	0.581535	0.565601	0.483236	0.862666	0.785563	0.516346	0.0276119	0.952707	0.929751	0.931783	0.680983	0.423238	0.68598	0.910459	0.239208
6	168517801	168518100	14.9575	0.771145	0.785499	0.919405	0.17466	0.834821	0.860599	0.692221	0.719812	0.917386	0.745513	0.887549	0.83825	0.79234	0.82849	0.797612	0.75078	0.688526	0.523636	0.707724	0.870199	0.867818	0.799372	0.773873	0.54508	0.262419	0.936229	0.986615	0.944394	0.869918	0.601691	0.884043	0.888773	0.791905
6	168553801	168554100	8.87486	0.459231	0.231348	0.539183	0.0697845	0.641843	0.66194	0.403509	0.407139	0.880138	0.642801	0.831295	0.674938	0.702864	0.76687	0.603724	0.689285	0.511059	0.372346	0.680286	0.689699	0.406199	0.568886	0.601925	0.295642	0.0307073	0.685114	0.37561	0.785438	0.335102	0.207614	0.348484	0.530132	0.398469
6	168595201	168595500	8.60384	0.361098	0.803863	0.829967	0.0727696	0.638798	0.579434	0.238105	0.60632	0.891432	0.421048	0.749239	0.812638	0.754658	0.826312	0.900497	0.478548	0.726762	0.26561	0.70495	0.420954	0.621841	0.486569	0.508564	0.559879	0.0341384	0.642494	0.488286	0.740631	0.410096	0.260243	0.118275	0.231463	0.570714
6	168825601	168825900	19.0689	0.971665	0.986759	0.810095	0.170159	0.709756	0.752047	0.587719	0.759403	0.830405	0.547673	0.881445	0.60353	0.712603	0.910308	0.623758	0.555194	0.915069	0.418333	0.785818	0.831867	0.974507	0.826307	0.700508	0.598094	0.91943	0.585891	0.923629	0.756297	0.582817	0.927944	0.97212	0.883895	0.945224
6	169225201	169225500	10.6338	0.779641	0.442089	0.906932	0.0508337	0.716981	0.769403	0.813655	0.708328	0.954849	0.790151	0.835555	0.909904	0.779221	0.297797	0.74818	0.761983	0.867462	0.433194	0.679514	0.874402	0.802539	0.796562	0.744974	0.021919	0.0161475	0.760843	0.782685	0.0458934	0.762604	0.803481	0.438145	0.931986	0.595106
6	169838401	169838700	8.82211	0.247327	0.0621415	0.507069	0.700604	0.166193	0.756167	0.0297722	0.578206	0.788525	0.075295	0.751781	0.0869085	0.0472537	0.882525	0.796795	0.415449	0.092108	0.0328094	0.644692	0.629712	0.730613	0.578986	0.689443	0.0886776	0.0591505	0.70838	0.831961	0.0608646	0.44572	0.0509857	0.688107	0.562883	0.134681
7	749101	749400	7.90084	0.369578	0.0843478	0.455558	0.619637	0.771126	0.266138	0.0817976	0.122446	0.279364	0.170418	0.710294	0.0953582	0.0964961	0.806735	0.744446	0.0692331	0.871035	0.642504	0.707362	0.128078	0.0597972	0.904655	0.874546	0.398216	0.0667955	0.533509	0.271693	0.226977	0.447994	0.511382	0.272969	0.1154	0.0496575
7	1537201	1537500	15.9493	0.790055	0.42821	0.890577	0.613329	0.827557	0.81942	0.0611314	0.707059	0.727954	0.459796	0.165915	0.0220784	0.848321	0.721597	0.788195	0.844136	0.405685	0.836893	0.816668	0.391662	0.90945	0.453615	0.636232	0.761098	0.658212	0.133207	0.576823	0.30699	0.887273	0.620999	0.103623	0.120132	0.0160037
7	1912801	1913100	11.9622	0.659939	0.653917	0.845022	0.302634	0.714795	0.814704	0.732765	0.712358	0.918186	0.23948	0.0871784	0.314756	0.154834	0.873277	0.73412	0.733043	0.850218	0.635304	0.769979	0.859565	0.81446	0.815355	0.810253	0.771955	0.853721	0.749092	0.544373	0.852183	0.788191	0.448584	0.862665	0.228561	0.656672
7	2123701	2124000	8.0065	0.119367	0.130171	0.0461121	0.690181	0.0875652	0.155283	0.151242	0.0789214	0.0692891	0.198385	0.0716578	0.0910717	0.148468	0.103834	0.0379693	0.0662415	0.0940338	0.0628023	0.118141	0.0771836	0.12152	0.0990523	0.0528395	0.0584656	0.767987	0.040513	0.0392661	0.078495	0.0120738	0.0556213	0.0837577	0.110713	0.0919903
7	3181501	3181800	10.732	0.35343	0.0260825	0.0194551	0.376702	0.874749	0.565816	0.0520386	0.238739	0.564606	0.0684259	0.628949	0.034247	0.0350251	0.65381	0.667868	0.786063	0.616819	0.0275274	0.861879	0.0906369	0.796408	0.638977	0.774736	0.0212331	0.0232269	0.945627	0.449471	0.779739	0.916781	0.734843	0.871054	0.104193	0.877424
7	5296801	5297100	18.2198	0.845517	0.986613	0.867268	0.0328268	0.769537	0.896283	0.835565	0.623374	0.861133	0.693074	0.823112	0.879701	0.759134	0.852672	0.768709	0.822598	0.802353	0.923976	0.859878	0.906178	0.974867	0.937402	0.916668	0.9559	0.973335	0.966686	0.979202	0.950238	0.984644	0.955833	0.987528	0.992251	0.98213
7	5297101	5297400	13.1445	0.712489	0.949114	0.631229	0.0495422	0.817956	0.852372	0.878473	0.47487	0.782057	0.755866	0.851859	0.75237	0.764654	0.706004	0.817031	0.668908	0.928546	0.827381	0.724394	0.710023	0.938182	0.790407	0.811168	0.781085	0.92688	0.913188	0.949427	0.932486	0.832763	0.955085	0.976935	0.988445	0.963863
7	27179701	27180000	15.1225	0.0845842	0.0265551	0.171136	0.29813	0.179626	0.718036	0.818687	0.244026	0.222999	0.171691	0.891308	0.0224917	0.852454	0.182701	0.46215	0.492519	0.880825	0.137182	0.141791	0.107832	0.637403	0.505708	0.251228	0.801438	0.011397	0.075825	0.0710856	0.731644	0.969272	0.841436	0.980639	0.69428	0.531612
7	57653101	57653400	6.64674	0.19468	0.338145	0.236028	0.287411	0.351201	0.310574	0.186173	0.257894	0.255867	0.51959	0.124022	0.219293	0.261485	0.488719	0.225352	0.73595	0.166	0.578942	0.297561	0.573782	0.627179	0.652606	0.502428	0.0990998	0.83536	0.304818	0.0508167	0.0944948	0.0943641	0.276352	0.0507912	0.0907367	0.156952
7	57654601	57654900	6.35348	0.214052	0.278607	0.0938954	0.270974	0.275626	0.237373	0.284266	0.24539	0.255715	0.23716	0.13937	0.229866	0.0978042	0.200847	0.108935	0.39216	0.186034	0.218522	0.323706	0.419568	0.299277	0.105566	0.345629	0.23128	0.121898	0.0633427	0.056986	0.0597229	0.0393962	0.204789	0.0569894	0.0574789	0.091139
7	57654901	57655200	7.98373	0.120412	0.0994011	0.0713312	0.175581	0.108474	0.116304	0.110037	0.0936866	0.0929968	0.366695	0.0954716	0.119374	0.107491	0.105462	0.111469	0.585316	0.0949388	0.364637	0.168967	0.308272	0.183453	0.310818	0.253025	0.0328308	0.0646558	0.0178354	0.0543615	0.0791631	0.0560381	0.0561249	0.0299476	0.0304378	0.0480575
7	57770101	57770400	13.3144	0.0781499	0.540752	0.08088	0.0367604	0.235529	0.190173	0.271446	0.0488733	0.223878	0.30544	0.196337	0.10454	0.131561	0.203139	0.370842	0.442784	0.128639	0.297988	0.171978	0.328768	0.373276	0.560208	0.460422	0.0582489	0.382972	0.204776	0.190977	0.0408453	0.0338177	0.138601	0.0115184	0.0110135	0.138288
7	57820201	57820500	11.3249	0.121967	0.744607	0.283138	0.0987582	0.327572	0.153013	0.591432	0.253215	0.13471	0.300781	0.716369	0.148006	0.0386147	0.351088	0.411975	0.545245	0.192686	0.399989	0.124583	0.458813	0.674138	0.75466	0.487862	0.0177755	0.971651	0.050087	0.23336	0.0286155	0.0168864	0.354091	0.0166887	0.00917236	0.404609
7	73743001	73743300	9.44597	0.0883133	0.0598805	0.0269981	0.109702	0.0423501	0.0470726	0.0492104	0.0443006	0.0556654	0.0728661	0.0529686	0.0505721	0.0570256	0.0407174	0.0324765	0.0579988	0.0535518	0.0377346	0.0664412	0.0450711	0.0424799	0.057503	0.0462221	0.0230344	0.0365858	0.0201814	0.0454553	0.0348445	0.011829	0.06106	0.0311626	0.0637621	0.0271262
7	74094601	74094900	11.8628	0.929977	0.851305	0.934624	0.0691035	0.517063	0.113716	0.891199	0.958263	0.452314	0.835769	0.847423	0.73593	0.791603	0.858774	0.685707	0.462915	0.147292	0.772714	0.7753	0.0439605	0.0924139	0.0177668	0.294259	0.973344	0.627987	0.71907	0.569661	0.834937	0.790117	0.399161	0.963793	0.984703	0.290826
7	101915101	101915400	7.52132	0.176335	0.127706	0.556831	0.819074	0.638701	0.742072	0.197644	0.277313	0.621508	0.197482	0.8407	0.142482	0.136199	0.757701	0.455865	0.15835	0.428308	0.104525	0.651207	0.659366	0.373629	0.853308	0.665458	0.0279905	0.0775139	0.812975	0.100885	0.299139	0.213132	0.264164	0.281325	0.244429	0.1688
7	105643501	105643800	7.93058	0.171171	0.1086	0.493356	0.180717	0.0720011	0.100745	0.0808814	0.531501	0.143916	0.192094	0.170572	0.0941307	0.149902	0.890771	0.647999	0.0955984	0.44892	0.0458032	0.735644	0.0797062	0.0769925	0.0540924	0.855865	0.15851	0.0660199	0.342055	0.589555	0.0807671	0.0448112	0.28209	0.603309	0.032571	0.0490774
7	140403901	140404200	8.71126	0.126692	0.0412197	0.0784728	0.121351	0.0819506	0.0389323	0.0612985	0.045769	0.0895715	0.736071	0.086525	0.0674368	0.678429	0.0793552	0.0420017	0.0655897	0.056822	0.0481324	0.0876147	0.0781921	0.0800049	0.0748069	0.114938	0.0247185	0.479731	0.0664683	0.0384316	0.0222982	0.0240159	0.081196	0.0224442	0.0251226	0.0360628
7	143434801	143435100	6.68435	0.240276	0.21879	0.0946039	0.268767	0.159669	0.114136	0.132716	0.126588	0.14898	0.196203	0.154793	0.160279	0.158138	0.119848	0.12602	0.425388	0.133291	0.0765572	0.205355	0.136899	0.177487	0.26271	0.364038	0.0976713	0.107349	0.108624	0.0557706	0.0504436	0.113209	0.0936016	0.0924498	0.0555029	0.154669
7	143882401	143882700	12.7027	0.029816	0.0196024	0.0342312	0.0405564	0.0332462	0.0255365	0.0304781	0.0135761	0.0370061	0.0329496	0.0207787	0.0253865	0.0271838	0.0291276	0.0170426	0.0215612	0.0223425	0.0215722	0.0365971	0.0264138	0.01697	0.016307	0.0252896	0.00728811	0.014451	0.39193	0.0288228	0.0414315	0.00711938	0.0243871	0.00677313	0.0074615	0.0108082
7	143882701	143883000	10.6338	0.0353648	0.020333	0.0230702	0.0313871	0.0621966	0.0242998	0.0380613	0.0560354	0.0310647	0.066852	0.0491661	0.03507	0.0434068	0.0421307	0.0238541	0.0466348	0.0305207	0.0306696	0.0478071	0.0525284	0.0330156	0.0413776	0.0309537	0.0219193	0.0239716	0.297967	0.0331365	0.0163333	0.00774826	0.0207656	0.0110712	0.0123942	0.017788
7	150282001	150282300	9.06004	0.301585	0.0359477	0.346678	0.595141	0.302025	0.493403	0.0763411	0.428698	0.608397	0.0820221	0.174223	0.058565	0.0510756	0.553355	0.546731	0.409513	0.388207	0.0302647	0.478876	0.372974	0.653929	0.378227	0.752878	0.0215944	0.0424219	0.349676	0.715223	0.323564	0.850954	0.32772	0.697425	0.47654	0.123549
7	150975001	150975300	20.6075	0.0105621	0.0135145	0.0129816	0.0204655	0.0304038	0.0276153	0.0363221	0.0124179	0.0267178	0.0345562	0.0165881	0.0268876	0.023297	0.0302053	0.00968399	0.0183524	0.034358	0.0417332	0.0315441	0.0229549	0.0120529	0.0136082	0.0403138	0.00504918	0.010142	0.00944205	0.00308202	0.0138299	0.00189715	0.00899504	0.00895474	0.00522671	0.00766692
7	152827501	152827800	9.31831	0.386709	0.0325284	0.666977	0.801865	0.524836	0.586378	0.0781944	0.503288	0.5985	0.0824224	0.609078	0.0530211	0.0471628	0.761332	0.497647	0.639007	0.651127	0.0278627	0.640902	0.618198	0.607869	0.596696	0.491851	0.0538114	0.0384082	0.237497	0.760251	0.229138	0.728646	0.329847	0.668542	0.802704	0.7445
7	157017901	157018200	17.6319	0.0174245	0.0162831	0.174092	0.156386	0.758995	0.524254	0.0370266	0.388855	0.95268	0.0564036	0.0170128	0.0215684	0.0958616	0.901865	0.937613	0.0681887	0.0189453	0.013354	0.0945659	0.287265	0.947709	0.303899	0.803485	0.0248493	0.0105064	0.962902	0.959983	0.277931	0.398349	0.650703	0.750916	0.00966705	0.388196
7	157018201	157018500	24.3564	0.0176809	0.00877015	0.0496369	0.868313	0.958918	0.954351	0.0648312	0.138303	0.978591	0.0797516	0.016368	0.0292309	0.541793	0.975291	0.97176	0.0181673	0.0339839	0.0199794	0.0312639	0.768069	0.981489	0.442436	0.968645	0.00495996	0.0191488	0.971834	0.99781	0.970929	0.910691	0.991844	0.995928	0.0294139	0.962778
7	157730701	157731000	8.47784	0.289985	0.142568	0.958741	0.0953222	0.909868	0.863416	0.890658	0.954468	0.944031	0.815914	0.879852	0.645096	0.897066	0.926125	0.935482	0.799822	0.874465	0.827476	0.933443	0.922709	0.581385	0.867026	0.922866	0.971093	0.102287	0.472448	0.391493	0.851229	0.99117	0.856769	0.962792	0.979777	0.857997
7	157866601	157866900	13.465	0.820155	0.67163	0.0208574	0.0354942	0.387764	0.298393	0.495359	0.633054	0.582232	0.42613	0.247116	0.53289	0.37076	0.0987659	0.474641	0.318334	0.292551	0.517709	0.294623	0.414575	0.450478	0.416006	0.473929	0.325248	0.0249914	0.159361	0.45753	0.746431	0.489834	0.353309	0.366713	0.441271	0.418895
7	157910701	157911000	6.29573	0.62481	0.788	0.966669	0.21454	0.839261	0.854272	0.328879	0.319907	0.625254	0.184899	0.948506	0.922665	0.18499	0.95854	0.950854	0.910911	0.928327	0.936342	0.863157	0.934622	0.893889	0.908883	0.938332	0.954357	0.808392	0.0472461	0.976514	0.90848	0.98708	0.705566	0.961027	0.923627	0.963962
7	158052301	158052600	6.27781	0.691089	0.919277	0.927854	0.228656	0.232435	0.890144	0.867774	0.942749	0.932068	0.724296	0.915388	0.922945	0.891521	0.907712	0.959789	0.896222	0.779305	0.914814	0.862951	0.92726	0.932867	0.945625	0.950029	0.962552	0.125468	0.908118	0.981262	0.950479	0.845169	0.940051	0.965054	0.816157	0.0938674
7	158973901	158974200	20.3324	0.970562	0.795172	0.771018	0.0326071	0.69545	0.616413	0.425831	0.661192	0.768897	0.330475	0.615363	0.656874	0.550129	0.507399	0.667232	0.439609	0.609624	0.592271	0.774009	0.845921	0.603466	0.611396	0.589639	0.317486	0.080432	0.507877	0.687542	0.754514	0.419385	0.781406	0.737381	0.56946	0.706153
8	10404301	10404600	11.849	0.0739735	0.0236599	0.0216057	0.0293779	0.0285958	0.0479762	0.0444274	0.0178167	0.0451338	0.0707538	0.0252973	0.0271759	0.0313987	0.0430235	0.0167771	0.0241083	0.120193	0.0295508	0.0394842	0.0282928	0.0199475	0.0334425	0.0182603	0.0131094	0.011503	0.0397568	0.00848419	0.0443653	0.0115906	0.0188125	0.0277346	0.0212218	0.0252698
8	10404601	10404900	9.05029	0.135301	0.0781141	0.0405143	0.0407871	0.104989	0.0789311	0.0491529	0.0467027	0.0618217	0.128675	0.0711867	0.0572775	0.0422063	0.0937721	0.032309	0.10365	0.0844086	0.0873394	0.0766653	0.0692389	0.0808445	0.0655837	0.0818301	0.0328517	0.0541287	0.0126484	0.0795973	0.0317474	0.0442815	0.0245879	0.0505854	0.0195922	0.0627253
8	41828401	41828700	11.2165	0.041461	0.0273413	0.0148178	0.0246942	0.0304116	0.0264049	0.0237897	0.0337524	0.0204702	0.0963057	0.0358567	0.0301053	0.0260325	0.0246475	0.0184953	0.026239	0.0457944	0.0127868	0.0429529	0.0305059	0.0234147	0.0367141	0.0300878	0.0154591	0.0135259	0.0327473	0.006988	0.0457984	0.013631	0.0220504	0.0250248	0.0162983	0.0296394
8	41828701	41829000	18.6427	0.0220306	0.0195593	0.0108552	0.0333219	0.0306566	0.0399138	0.0400743	0.0196248	0.0260375	0.0784607	0.0184125	0.0261518	0.0369583	0.0232111	0.012656	0.0267788	0.0317932	0.0178736	0.0318373	0.0320257	0.0122799	0.0258674	0.0141957	0.0221221	0.410048	0.0130973	0.00365773	0.0406282	0.00507139	0.0061118	0.702243	0.00836847	0.030474
8	53657101	53657400	15.2644	0.756068	0.0101821	0.0113354	0.281387	0.0473086	0.0218753	0.0187966	0.00777808	0.0183632	0.0501573	0.031928	0.0218388	0.0264664	0.0247457	0.00905554	0.0262167	0.0333794	0.0187068	0.0330986	0.0240564	0.0253244	0.0271466	0.0148888	0.0101625	0.958318	0.00766511	0.0039912	0.031112	0.0021196	0.00666402	0.00945946	0.0140337	0.0169945
8	101026201	101026500	6.60312	0.193918	0.225983	0.417578	0.48936	0.630105	0.205075	0.15202	0.330563	0.179041	0.812486	0.865191	0.74192	0.860772	0.241133	0.745531	0.784588	0.386314	0.923314	0.659564	0.218016	0.244627	0.174674	0.301505	0.538393	0.140934	0.0321391	0.297537	0.738783	0.0208634	0.185976	0.124262	0.290087	0.085253
8	141235201	141235500	8.02618	0.0800367	0.10095	0.0400636	0.0871567	0.128886	0.0431692	0.0531204	0.0672182	0.0617179	0.129811	0.077821	0.400574	0.0647208	0.239555	0.0329152	0.810818	0.127035	0.441076	0.117133	0.0765457	0.0704981	0.189015	0.127978	0.834238	0.506614	0.0175532	0.0221265	0.0220632	0.0670911	0.0368074	0.0519331	0.0296317	0.0942149
8	143733001	143733300	17.3125	0.0253109	0.0118421	0.0674117	0.0267008	0.0514201	0.332251	0.651507	0.468551	0.0223907	0.746478	0.0531379	0.410728	0.73162	0.0870694	0.888515	0.41134	0.157667	0.956947	0.195814	0.0451113	0.0243026	0.12925	0.705983	0.694549	0.746759	0.0576968	0.372625	0.041756	0.693823	0.986803	0.204373	0.535873	0.0159164
8	144354001	144354300	20.6572	0.985947	0.801739	0.802196	0.0239769	0.0549061	0.947758	0.796497	0.0908854	0.27599	0.779774	0.0801346	0.92018	0.803383	0.847199	0.864332	0.774652	0.560952	0.169918	0.0315385	0.0866294	0.922836	0.610227	0.749723	0.730566	0.976602	0.0272412	0.00631884	0.0110011	0.972319	0.980116	0.984712	0.988952	0.694862
9	27610801	27611100	10.1638	0.854872	0.979712	0.926039	0.0767198	0.831093	0.679877	0.876743	0.954337	0.930407	0.835392	0.806639	0.887148	0.879766	0.718924	0.843955	0.814864	0.900717	0.73733	0.875777	0.908399	0.972315	0.806599	0.839012	0.986675	0.992311	0.93963	0.974349	0.912696	0.9952	0.990521	0.991209	0.99299	0.992361
9	35689801	35690100	20.6244	0.783699	0.28516	0.419366	0.0223642	0.519836	0.826115	0.709031	0.953731	0.24803	0.615158	0.756463	0.68896	0.610809	0.87424	0.907407	0.857963	0.720117	0.321083	0.651553	0.805197	0.830455	0.610312	0.576901	0.514469	0.0118121	0.576658	0.551626	0.902463	0.995926	0.977719	0.936839	0.741102	0.529059
9	77016601	77016900	12.3116	0.91259	0.0664865	0.874717	0.0552764	0.731097	0.772177	0.560767	0.775955	0.905726	0.634043	0.373202	0.0250479	0.0269649	0.030526	0.819986	0.163315	0.829424	0.841217	0.805266	0.0579613	0.0181371	0.663531	0.912787	0.00782713	0.0104337	0.969342	0.975158	0.825707	0.936204	0.0171075	0.910457	0.369408	0.976085
9	77016901	77017200	8.16866	0.894829	0.397215	0.914508	0.0661243	0.887152	0.802285	0.565946	0.826483	0.792615	0.429922	0.329764	0.101358	0.0731598	0.195201	0.862795	0.31385	0.90174	0.814084	0.826691	0.253997	0.11655	0.701608	0.887014	0.1144	0.0405002	0.953456	0.887752	0.402598	0.81335	0.0659849	0.920596	0.416064	0.918234
9	101737801	101738100	18.3686	0.0324103	0.0147603	0.0172074	0.0664935	0.0242594	0.034273	0.0663414	0.0115067	0.0155402	0.0296762	0.0184622	0.0203566	0.0182593	0.0156615	0.0339928	0.0350716	0.228028	0.0239971	0.0318933	0.0358682	0.0174451	0.0974104	0.0198657	0.520982	0.00699148	0.0131144	0.285202	0.0406647	0.00699648	0.459356	0.00495486	0.00487229	0.00808523
9	123678301	123678600	6.89913	0.124468	0.130332	0.0841029	0.144113	0.180288	0.184525	0.168339	0.0952734	0.0826177	0.327128	0.122465	0.175778	0.139011	0.109927	0.0750958	0.23869	0.164165	0.0699322	0.189046	0.124809	0.166716	0.100094	0.176167	0.0500329	0.0665718	0.0493053	0.0607162	0.0833361	0.0670099	0.165624	0.0849617	0.0465041	0.146796
9	136057501	136057800	9.62956	0.375883	0.334449	0.817825	0.0524188	0.446996	0.740314	0.519324	0.43362	0.833103	0.393263	0.150417	0.605617	0.418921	0.793201	0.722387	0.650153	0.488081	0.354983	0.716826	0.729514	0.777937	0.641152	0.5788	0.204251	0.0229983	0.919313	0.517723	0.891597	0.757149	0.0568487	0.834489	0.172047	0.41573
9	136991701	136992000	13.9513	0.450671	0.0351559	0.0440626	0.0536899	0.396268	0.768817	0.104502	0.284342	0.184342	0.330458	0.156232	0.614562	0.53974	0.16858	0.57138	0.356894	0.813106	0.497239	0.724606	0.0727439	0.774769	0.468387	0.238354	0.159827	0.00833613	0.0137697	0.7125	0.414117	0.621164	0.896121	0.718201	0.422759	0.0376618
9	137278201	137278500	17.9896	0.984057	0.989776	0.691932	0.111354	0.892977	0.924792	0.853893	0.979912	0.966738	0.85733	0.967417	0.916623	0.87778	0.978589	0.946974	0.790325	0.907653	0.905044	0.809755	0.922453	0.988604	0.918974	0.857909	0.986727	0.990754	0.978428	0.98554	0.983378	0.988706	0.993851	0.994228	0.992508	0.992351
9	137280601	137280900	17.8032	0.971441	0.98743	0.203655	0.0319924	0.88603	0.914645	0.909023	0.342686	0.958297	0.860314	0.933327	0.945566	0.92217	0.917913	0.924173	0.628254	0.887076	0.905853	0.865742	0.939257	0.974549	0.725084	0.828593	0.959918	0.980503	0.984156	0.917951	0.988563	0.904951	0.983423	0.99108	0.978406	0.986033
10	514201	514500	8.83061	0.149517	0.0606896	0.0501683	0.14128	0.0511601	0.112318	0.0552821	0.0491609	0.0878631	0.641805	0.0569902	0.116708	0.223091	0.0509686	0.0481002	0.0477631	0.142167	0.0388088	0.0835088	0.110026	0.0975841	0.145116	0.0534096	0.0649262	0.0480839	0.0254261	0.0138336	0.0478173	0.0315333	0.0401714	0.0869288	0.0801541	0.035485
10	624601	624900	9.12726	0.118444	0.0867493	0.0451293	0.638494	0.0464702	0.0770718	0.166483	0.0521652	0.0517889	0.865256	0.0692348	0.103857	0.388937	0.362217	0.0294006	0.0597071	0.12742	0.0981724	0.145315	0.0803366	0.0457181	0.0448022	0.0479901	0.0210428	0.466914	0.0898306	0.0213444	0.0681134	0.042985	0.0357819	0.117442	0.0382577	0.0316112
10	49614301	49614600	18.4468	0.0259611	0.0225583	0.0197605	0.0254051	0.0530048	0.0336778	0.0511552	0.0111354	0.0228545	0.0440668	0.0234689	0.0390448	0.0705805	0.0391288	0.011566	0.706787	0.0496208	0.0134267	0.0564577	0.0238318	0.0123138	0.0181928	0.0214008	0.925424	0.0107486	0.138878	0.00522234	0.0215211	0.0114656	0.0177201	0.0104574	0.00956506	0.0236545
10	71965201	71965500	10.1523	0.235236	0.0590068	0.0511233	0.0538493	0.612572	0.0928711	0.110857	0.630153	0.481478	0.0937591	0.0679356	0.0728945	0.299169	0.708464	0.723271	0.0314674	0.176605	0.038537	0.603115	0.22872	0.11562	0.0622036	0.0528612	0.0200509	0.030462	0.855782	0.331826	0.473778	0.0111887	0.024427	0.677822	0.0261267	0.0215809
10	78528901	78529200	6.18843	0.340981	0.142238	0.150326	0.466715	0.154757	0.238228	0.161722	0.137661	0.281764	0.192011	0.204075	0.262801	0.205077	0.145865	0.0937931	0.196312	NA	0.151802	NA	0.317625	0.151725	0.148374	0.2342	0.0917944	0.139774	0.0737542	0.0648266	0.100643	0.0514911	0.113525	0.128048	0.120193	0.10021
10	97714801	97715100	12.2716	0.0524439	0.0254377	0.0599086	0.0514631	0.03521	0.134227	0.0314116	0.0262903	0.0332837	0.0643824	0.0613805	0.0674149	0.0353545	0.0206028	0.474636	0.0350626	0.119098	0.0277562	0.315415	0.0279733	0.021646	0.199349	0.0475382	0.0310274	0.0168465	0.0291325	0.2003	0.0664844	0.0235068	0.0136263	0.0295984	0.0144321	0.0120162
10	101485801	101486100	5.54863	0.264921	0.146731	0.280933	0.329289	0.256951	NA	0.347521	0.175318	0.248052	0.407499	0.31116	NA	0.302364	0.266335	0.448212	0.423332	NA	0.0940087	NA	0.219082	0.191719	0.345965	0.212742	0.11744	0.326379	0.0998392	0.151477	0.140135	0.121514	0.145054	0.152612	0.152975	0.1284
10	117534301	117534600	14.2654	0.0363788	0.0165176	0.0211815	0.046371	0.0482794	0.036002	0.0546708	0.0151337	0.0428659	0.752716	0.0382747	0.0421692	0.0508742	0.0258166	0.0182315	0.0249094	0.0537149	0.0144537	0.123672	0.0253175	0.0179891	0.0196708	0.0354173	0.0574143	0.0250507	0.0147425	0.010989	0.0221481	0.00474815	0.0106139	0.0104616	0.0111263	0.00934187
10	123150901	123151200	16.8462	0.903709	0.0258556	0.680624	0.537358	0.804407	0.90828	0.0519373	0.446025	0.977048	0.632994	0.940076	0.790023	0.891352	0.725651	0.876224	0.909476	0.931017	0.0136492	0.808723	0.470333	0.957618	0.423878	0.831997	0.840234	0.0115359	0.924213	0.973469	0.955328	0.934934	0.936999	0.947853	0.353574	0.573434
10	123151201	123151500	18.2425	0.959352	0.011657	0.70074	0.165739	0.775271	0.91012	0.0816184	0.499186	0.973168	0.635449	0.945816	0.892329	0.902838	0.830536	0.902442	0.878542	0.933926	0.0193486	0.906631	0.643536	0.983739	0.784382	0.932519	0.968847	0.0112223	0.87117	0.985517	0.855316	0.989797	0.987646	0.985115	0.132847	0.931242
10	123274801	123275100	9.9851	0.128297	0.0391471	0.0347099	0.0603715	0.056455	0.0320378	0.0662122	0.031766	0.0383413	0.338952	0.0384415	0.0767203	0.372867	0.0340518	0.0325642	0.0328701	0.0957358	0.0175138	0.142669	0.0397038	0.05805	0.0340289	0.0394892	0.0212849	0.32076	0.0195995	0.0412246	0.0510946	0.0118765	0.0259234	0.0484151	0.027732	0.0229038
10	130015201	130015500	7.39083	0.704682	0.732966	0.217913	0.138687	0.559742	0.856921	0.809824	0.837431	0.726474	0.793475	0.859177	0.851528	0.887553	0.265963	0.864309	0.828629	0.65345	0.877958	0.871	0.92371	0.850702	0.844408	0.87112	0.829001	0.932645	0.121289	0.314925	0.0556756	0.917118	0.856848	0.270906	0.810434	0.431235
10	132058801	132059100	15.2051	0.765811	0.504443	0.393395	0.0787244	0.819383	0.790717	0.365934	0.703258	0.959782	0.0645595	0.81966	0.510381	0.0455121	0.290978	0.575181	0.809092	0.687575	0.376627	0.740724	0.894256	0.772749	0.782988	0.851545	0.014603	0.0122473	0.882351	0.671353	0.0630369	0.850625	0.199645	0.821714	0.928776	0.413691
10	132423301	132423600	9.1468	0.273986	0.0556025	0.168901	0.818069	0.369269	0.428514	0.120721	0.0532589	0.29024	0.136991	0.206149	0.103079	0.0622925	0.745448	0.14536	0.0805226	0.243067	0.131626	0.130341	0.0694887	0.103119	0.173779	0.230208	0.0291297	0.0442735	0.136072	0.421529	0.120473	0.0619442	0.035512	0.170186	0.0379705	0.31149
10	133309501	133309800	10.751	0.0310959	0.0381784	0.0202394	0.0491617	0.0323174	0.0466329	0.0398703	0.0578234	0.0332462	0.0476206	0.0310425	0.189148	0.0229124	0.0272463	0.0159811	0.027149	0.0496221	0.0299328	0.0460231	0.0329345	0.0457511	0.0293697	0.0398703	0.0120761	0.0535124	0.0204071	0.0269715	0.0363198	0.0150085	0.01625	0.0362765	0.0107217	0.0175478
10	133309801	133310100	11.4351	0.0638553	0.0275164	0.0180947	0.326939	0.0561518	0.035317	0.191506	0.0289088	0.0367242	0.0498397	0.0355194	0.166784	0.0955136	0.0234221	0.0207571	0.0242275	0.0434946	0.210881	0.0410099	0.0297209	0.0219202	0.0754793	0.0196104	0.0666397	0.316588	0.0293297	0.00805511	0.0347426	0.008021	0.0133518	0.0195679	0.0155116	0.0144094
11	615901	616200	17.5809	0.0384932	0.0124953	0.0247285	0.0330214	0.0406012	0.0213354	0.875527	0.0118367	0.0320869	0.220471	0.023703	0.0269815	0.0237548	0.031036	0.0168404	0.0284376	0.0321012	0.0133609	0.0320845	0.0423277	0.00958765	0.0183407	0.0256072	0.0147458	0.00708413	0.01719	0.00963302	0.0215912	0.00905347	0.0179654	0.0054867	0.117009	0.015833
11	834901	835200	8.69691	0.160032	0.0529197	0.469097	0.36985	0.276757	0.12097	0.0577358	0.34811	0.0761724	0.735565	0.0811767	0.0644463	0.631143	0.0536327	0.373745	0.653146	0.0967437	0.115533	0.219921	0.105676	0.120765	0.205166	0.0825112	0.370341	0.193309	0.0667573	0.16393	0.0654399	0.162144	0.0423379	0.045878	0.131146	0.0373965
11	849001	849300	11.0893	0.0504237	0.0229657	0.0341004	0.0884274	0.0381433	0.0351791	0.0407686	0.0262693	0.0385369	0.0982429	0.0382912	0.0300898	0.032016	0.0377562	0.0173206	0.0323312	0.0468969	0.0184673	0.0438514	0.0563305	0.0283638	0.0263662	0.0282675	0.029772	0.0264736	0.0114787	0.0287184	0.0461623	0.00672819	0.0180699	0.0105442	0.00980539	0.0308484
11	1748101	1748400	13.9451	0.0306592	0.0110819	0.0481471	0.0450791	0.0895546	0.0564724	0.0316827	0.050164	0.0244441	0.0493623	0.0423838	0.0222737	0.0497859	0.0262882	0.012824	0.0201485	0.0349484	0.027937	0.0343312	0.0451493	0.0870577	0.057937	0.021411	0.00941456	0.00834085	0.257425	0.0112828	0.0420297	0.00608848	0.0108952	0.114122	0.0102923	0.00959167
11	8339701	8340000	10.1805	0.526611	0.698298	0.602127	0.0722774	0.0673742	0.742087	0.811443	0.734124	0.334686	0.832327	0.885618	0.843368	0.862122	0.588232	0.857968	0.82115	0.0580789	0.940269	0.896452	0.170837	0.643104	0.83657	0.801207	0.57847	0.88563	0.623756	0.480541	0.0759965	0.777865	0.69298	0.617803	0.40407	0.233526
11	12167401	12167700	6.03461	0.23152	0.265458	0.149667	0.507334	0.206198	0.311766	0.837364	0.229277	0.206115	0.578096	0.511131	0.472732	0.638146	0.428266	0.381118	0.499837	0.263084	0.763389	0.439842	0.237675	0.190057	0.15792	0.269	0.296862	0.175583	0.0960151	0.0688436	0.410132	0.0681758	0.230867	0.27062	0.115072	0.205106
11	12802501	12802800	5.86011	0.243532	0.24242	0.166345	0.310054	0.177749	0.156206	0.167263	0.183527	0.22835	0.21448	0.182759	0.629793	0.17732	0.382085	0.107442	0.203174	0.27595	0.200568	0.432684	0.251663	0.132604	0.312935	0.130661	0.113125	0.284484	0.10428	0.134078	0.224136	0.072957	0.12884	0.0756525	0.0696223	0.11384
11	31812001	31812300	9.1578	0.129857	0.0745947	0.0296903	0.0536104	0.0460367	0.0513949	0.0268601	0.0448047	0.0387559	0.751696	0.083971	0.0876072	0.132648	0.0671837	0.029093	0.0590667	0.0810988	0.044733	0.0736331	0.0667687	0.0474462	0.04432	0.0831033	0.0315204	0.027517	0.0156814	0.0201999	0.0563139	0.0201954	0.0353611	0.0206092	0.0192381	0.0312398
11	44066101	44066400	19.1634	0.025742	0.0171471	0.0130744	0.0305617	0.0241601	0.0353432	0.0302813	0.0259407	0.0170039	0.364247	0.0249677	0.0202431	0.433568	0.0305982	0.0274571	0.0231276	0.0316762	0.0279896	0.0603539	0.031934	0.0264679	0.0180975	0.0266799	0.0143943	0.992217	0.0170546	0.00941784	0.0138763	0.00329507	0.00910847	0.616341	0.004823	0.00800621
11	44878201	44878500	8.529	0.164852	0.0840883	0.0700987	0.0648923	0.0569265	0.0795837	0.049503	0.0545159	0.0481587	0.55245	0.101751	0.0691348	0.723584	0.057224	0.0709371	0.807036	0.103444	0.0514289	0.133941	0.062353	0.131548	0.0560595	0.0428961	0.0402194	0.935786	0.0187776	0.046996	0.0234744	0.0257895	0.045235	0.0490262	0.0665827	0.0399521
11	60767401	60767700	15.3385	0.958214	0.801941	0.941869	0.855287	0.808502	0.845013	0.864891	0.955842	0.297801	0.724836	0.912107	0.115097	0.786181	0.91276	0.754749	0.751015	0.847268	0.0213325	0.810661	0.484439	0.921169	0.74991	0.892731	0.425577	0.0218221	0.916867	0.790945	0.9705	0.936949	0.949918	0.9798	0.982164	0.990549
11	62547301	62547600	17.0667	0.941719	0.562362	0.369403	0.0765142	0.779831	0.921716	0.754603	0.930539	0.969502	0.804422	0.365853	0.822213	0.857188	0.888368	0.881571	0.871873	0.821666	0.0584471	0.902495	0.890831	0.977937	0.625068	0.903835	0.933975	0.0135146	0.942275	0.991502	0.962991	0.351427	0.952803	0.984973	0.0384323	0.00827605
11	64081801	64082100	9.76743	0.0911327	0.0371694	0.0350241	0.649857	0.0532787	0.0537229	0.0520858	0.0499032	0.0406013	0.329476	0.0557087	0.0674118	0.118173	0.0365135	0.0239051	0.034936	0.125299	0.0611148	0.0598473	0.0743239	0.0477252	0.0362681	0.0279258	0.0464759	0.0412318	0.0246682	0.0256265	0.0505834	0.0281453	0.0280646	0.0463966	0.0270236	0.024796
11	64352701	64353000	8.69351	0.100704	0.0718639	0.0351032	0.094369	0.0878976	0.0600963	0.908159	0.0826785	0.123045	0.838042	0.0600078	0.0645374	0.856462	0.947091	0.0680319	0.106367	0.096874	0.0634356	0.125192	0.105811	0.123517	0.0525986	0.105326	0.96021	0.752867	0.173834	0.0252846	0.0224055	0.00922512	0.0817653	0.0247184	0.023041	0.0374466
11	65546401	65546700	22.7751	0.0130728	0.0246013	0.0128927	0.0412122	0.0238967	0.0396281	0.0176876	0.0085279	0.0260713	0.0359633	0.0245119	0.0199542	0.0290715	0.0453721	0.0112981	0.0296704	0.0311986	0.0234954	0.0313545	0.0413711	0.0150744	0.0341089	0.0139293	0.0289663	0.0127401	0.0168908	0.00527684	0.0137834	0.00491396	0.0171506	0.00974208	0.0047041	0.0151095
11	65551201	65551500	10.0559	0.706186	0.493191	0.0226535	0.0450843	0.0500804	0.0513096	0.595862	0.0250178	0.0577103	0.560054	0.733862	0.563244	0.24296	0.0653805	0.0325071	0.0532928	0.060183	0.041674	0.107374	0.0689335	0.0260667	0.0638524	0.025731	0.0418474	0.019675	0.0234566	0.0150777	0.0486796	0.0055093	0.0252745	0.0147289	0.797051	0.0223302
11	68380201	68380500	7.18877	0.299822	0.74246	0.0934913	0.123389	0.218414	0.161964	0.471253	0.12921	0.0814587	0.886685	0.108992	0.935362	0.937264	0.240564	0.119783	0.0938672	0.325643	0.906702	0.316191	0.190369	0.191492	0.0974823	0.167895	0.954709	0.94872	0.031482	0.0457705	0.0725353	0.0435668	0.148119	0.12731	0.0734885	0.0677858
11	68380501	68380800	10.8382	0.0612077	0.52494	0.0272723	0.0508242	0.0394696	0.0437722	0.102629	0.0197556	0.0572348	0.48887	0.0415286	0.729712	0.68426	0.0268527	0.0182061	0.0337824	0.0493601	0.542516	0.0458752	0.0586359	0.0378167	0.0529561	0.0404276	0.585748	0.421764	0.0440903	0.0177727	0.016069	0.00725932	0.0194717	0.011357	0.02866	0.0171968
11	69468901	69469200	8.09637	0.483043	0.891533	0.900195	0.974402	0.912345	0.480301	0.943848	0.891526	0.523356	0.920463	0.825858	0.847314	0.940773	0.335504	0.868837	0.924427	0.775219	0.723453	0.884958	0.569196	0.932765	0.827027	0.719311	0.975891	0.984439	0.92574	0.988525	0.265141	0.216795	0.954115	0.245389	0.107761	0.280976
11	70399501	70399800	9.45894	0.223659	0.0653488	0.0886426	0.566507	0.219172	0.166665	0.0947366	0.0701157	0.0758625	0.133752	0.166085	0.178057	0.108952	0.139862	0.208479	0.224871	0.283352	0.111901	0.19502	0.191299	0.0500331	0.276133	0.535612	0.416784	0.0462781	0.580685	0.722313	0.053143	0.450466	0.0920973	0.162198	0.132018	0.0278338
11	73342501	73342800	16.4432	0.014036	0.0179843	0.0134104	0.0520441	0.0302002	0.581614	0.0387783	0.0181076	0.0384606	0.0385486	0.0189802	0.0288923	0.0505478	0.0161243	0.0171284	0.0189582	0.032586	0.0188713	0.0324709	0.0428239	0.0243272	0.0186161	0.625635	0.243858	0.00728082	0.017336	0.00483315	0.0257929	0.00530453	0.0095632	0.00563025	0.00507506	0.00840933
11	118910701	118911000	19.7946	0.0246755	0.0729497	0.110905	0.0291276	0.80373	0.320671	0.0358279	0.967816	0.927434	0.0347128	0.0777767	0.864425	0.0293966	0.633362	0.841546	0.882337	0.0315566	0.0254305	0.832781	0.0230291	0.0149454	0.430991	0.0745133	0.0526377	0.0472643	0.035465	0.388246	0.0198894	0.493894	0.153199	0.0738081	0.0084769	0.389313
11	119730001	119730300	7.73331	0.219578	0.117532	0.0516883	0.0707039	0.206703	0.173718	0.225494	0.233452	0.281862	0.691273	0.262264	0.616575	0.331287	0.116554	0.535447	0.242853	0.505826	0.216648	0.574828	0.0867382	0.0791517	0.0774762	0.352555	0.0548618	0.0906791	0.0450408	0.0889015	0.06829	0.249931	0.0619692	0.0672312	0.0593981	0.0547062
11	119741401	119741700	17.5041	0.819127	0.991096	0.969933	0.0228518	0.89353	0.800437	0.92655	0.980383	0.175376	0.928976	0.897413	0.955776	0.772866	0.283838	0.92482	0.887064	0.94107	0.962137	0.906873	0.194987	0.986721	0.938035	0.924438	0.963266	0.517013	0.859856	0.976386	0.979613	0.993236	0.983362	0.993158	0.983759	0.99123
11	119741701	119742000	9.74922	0.422999	0.69636	0.423113	0.0647876	0.474945	0.500445	0.28261	0.43938	0.158924	0.521877	0.303146	0.70693	0.282188	0.25324	0.309835	0.38105	0.323176	0.537895	0.493904	0.11194	0.610243	0.610652	0.502308	0.449535	0.195175	0.327	0.498145	0.427306	0.36712	0.36513	0.687191	0.487544	0.73316
11	120564301	120564600	20.8754	0.011641	0.0113649	0.0198246	0.0188372	0.0453948	0.0395633	0.0274726	0.017453	0.0275817	0.0345113	0.046161	0.0200726	0.0232717	0.0153675	0.0219426	0.0183332	0.0313949	0.0181992	0.0315149	0.0229336	0.0148233	0.0343266	0.0212005	0.0216431	0.00681912	0.0353504	0.0128242	0.0198448	0.00324592	0.00897888	0.00529203	0.00475158	0.00789145
11	121722601	121722900	14.909	0.0187322	0.016187	0.0211314	0.039557	0.0318932	0.0220089	0.018951	0.0177512	0.0236092	0.0722942	0.0383234	0.0214962	0.0247818	0.0250696	0.0123287	0.0296847	0.0337099	0.0139802	0.0333589	0.0242365	0.0136462	0.0192479	0.0150309	0.00874482	0.00776889	0.00981963	0.00782491	0.0203918	0.0037046	0.0101773	0.00598472	0.0146783	0.0173122
11	124746901	124747200	12.6159	0.030055	0.0204433	0.0153359	0.0210376	0.027161	0.0236795	0.0338854	0.0158068	0.0202447	0.499102	0.0570782	0.61194	0.0273452	0.0197497	0.0203116	0.463195	0.0381268	0.0155568	0.0528082	0.026564	0.0217374	0.0414828	0.0168853	0.670635	0.00987581	0.0286817	0.0183675	0.0117585	0.00472377	0.0128223	0.0139572	0.039298	0.0113026
11	130159501	130159800	17.1078	0.0268251	0.0118926	0.0203344	0.0194358	0.030983	0.0214131	0.0135423	0.0158555	0.0219176	0.0538412	0.03633	0.139979	0.066092	0.0313391	0.0287899	0.0311872	0.0322786	0.0337636	0.0322262	0.0323997	0.0119907	0.0184417	0.0217867	0.00802772	0.00715491	0.0264056	0.0134369	0.020073	0.00340786	0.00940433	0.00553842	0.00498681	0.0159863
12	570301	570600	7.70994	0.325625	0.115738	0.0358586	0.102607	0.639412	0.0882344	0.120027	0.526253	0.426222	0.790457	0.0580272	0.0985083	0.630024	0.233081	0.517236	0.0750482	0.435237	0.58991	0.64817	0.0876184	0.0993038	0.14971	0.257205	0.814953	0.281408	0.36901	0.245983	0.292367	0.238666	0.287174	0.16091	0.15106	0.055213
12	570601	570900	10.3355	0.561881	0.0361476	0.0145558	0.0444038	0.411652	0.0299268	0.0460964	0.905262	0.757135	0.666868	0.0380347	0.0360311	0.826416	0.56483	0.871776	0.0300948	0.173916	0.754928	0.572813	0.035648	0.0652583	0.0309994	0.623009	0.827721	0.867416	0.76521	0.206631	0.296322	0.407573	0.533367	0.181075	0.255889	0.020253
12	6199801	6200100	12.7781	0.0198907	0.0166605	0.0156775	0.045118	0.0403569	0.0832819	0.0284423	0.00983936	0.0390049	0.0290929	0.0232494	0.0239638	0.0324869	0.0194039	0.0754965	0.0268169	0.0572144	0.0124596	0.110206	0.140425	0.0326064	0.021387	0.0671695	0.00719796	0.0274273	0.0284929	0.0114016	0.0175004	0.143802	0.0573856	0.0123689	0.0139813	0.0110145
12	6647101	6647400	14.5311	0.974785	0.0162154	0.939374	0.718933	0.818016	0.890397	0.847748	0.0172325	0.628129	0.056749	0.889379	0.906457	0.323002	0.0171275	0.595615	0.7328	0.491839	0.393592	0.894163	0.0378643	0.0270483	0.0760867	0.0882321	0.767416	0.0118145	0.014669	0.0197657	0.971389	0.954786	0.214534	0.977086	0.981106	0.970329
12	6962401	6962700	8.77169	0.0725947	0.0414699	0.0234483	0.0685372	0.117135	0.0448784	0.0689963	0.0790392	0.0657102	0.670727	0.0480417	0.665337	0.626322	0.0521219	0.0333657	0.048829	0.217607	0.0633569	0.0855005	0.0568141	0.137176	0.0510555	0.0802321	0.0433808	0.678986	0.0258664	0.078312	0.0485458	0.0153383	0.0274182	0.021916	0.0221217	0.0363143
12	6963301	6963600	11.7747	0.0264366	0.0189584	0.0114056	0.0429673	0.0544018	0.0250318	0.0363246	0.0119917	0.0341831	0.616383	0.0211312	0.74385	0.737081	0.0221899	0.0154904	0.029385	0.0338021	0.0210393	0.0398192	0.0285083	0.0440427	0.0237089	0.038215	0.015818	0.754871	0.0299615	0.00767035	0.0181048	0.0117839	0.0100875	0.00808302	0.0170271	0.0133459
12	6963901	6964200	7.07148	0.106993	0.121797	0.0802833	0.0880008	0.134546	0.14387	0.0572457	0.115005	0.133981	0.0934909	0.0751916	0.170201	0.311287	0.151933	0.0951258	0.0987462	0.28247	0.0526703	0.176401	0.115788	0.15272	0.102457	0.108755	0.0840969	0.0923906	0.0912284	0.0734735	0.0922727	0.0298187	0.0536453	0.0429739	0.0905593	0.137221
12	37423501	37423800	8.68269	0.0672506	0.148302	0.0352469	0.0577757	0.0692383	0.0462917	0.101941	0.051335	0.0774518	0.10976	0.061103	0.107153	0.146434	0.0802258	0.100772	0.273998	0.148071	0.0813347	0.0886401	0.101387	0.0797402	0.101086	0.0604871	0.0687678	0.290575	0.101722	0.0389277	0.0497126	0.00926415	0.0425755	0.0561985	0.0387987	0.0376061
12	51172801	51173100	13.9583	0.0243232	0.0137182	0.0142411	0.0191932	0.0326286	0.042599	0.0432756	0.0153769	0.0235216	0.0458685	0.0206653	0.0280673	0.0258293	0.0176524	0.0257236	0.0201379	0.0809416	0.0116945	0.0343145	0.0248898	0.0184668	0.0381326	0.0155495	0.00620399	0.555464	0.0179674	0.0099172	0.031799	0.00397643	0.0108826	0.0107215	0.00974458	0.00958047
12	51173101	51173400	18.3567	0.0226641	0.0180412	0.0200986	0.036068	0.03943	0.0354857	0.0278459	0.00712938	0.0244001	0.0350472	0.0184644	0.0203585	0.0195033	0.0231256	0.0115758	0.0185835	0.0257044	0.0270175	0.048278	0.023209	0.0201299	0.0182063	0.0254174	0.0142303	0.953073	0.017116	0.00837082	0.0165426	0.00194238	0.0177422	0.0173697	0.00464233	0.00808659
12	52903501	52903800	15.4853	0.0230805	0.012682	0.0136317	0.029049	0.0348528	0.0287103	0.0453206	0.0187249	0.0137885	0.1215	0.0247013	0.026712	0.0377572	0.0243782	0.0180055	0.0192718	0.0505214	0.0214709	0.0329563	0.0461893	0.0101843	0.0189617	0.014811	0.0153936	0.0111968	0.0175112	0.00500108	0.0312547	0.00359506	0.00989252	0.00976363	0.00500938	0.00870151
12	52904101	52904400	7.27869	0.166695	0.116367	0.0627698	0.080701	0.122754	0.133602	0.0979709	0.123435	0.095027	0.732859	0.133279	0.118896	0.160247	0.0942901	0.0873812	0.126182	0.261315	0.120301	0.161863	0.105749	0.140818	0.271515	0.107023	0.043195	0.163644	0.0302774	0.0376068	0.127812	0.0420674	0.0741409	0.0726469	0.038213	0.0654332
12	54218101	54218400	12.8048	0.0277501	0.0313491	0.0151287	0.0392776	0.0268951	0.0381198	0.357219	0.0278787	0.0204841	0.498295	0.0225141	0.0239106	0.892513	0.856864	0.548621	0.021405	0.707312	0.0289413	0.0746587	0.0877063	0.0205703	0.0213421	0.33751	0.0128769	0.496403	0.18353	0.0173862	0.0174883	0.00267153	0.608929	0.952157	0.0112107	0.0321282
12	57238201	57238500	16.8953	0.0168895	0.0119496	0.0203855	0.0223255	0.0310424	0.042227	0.0239032	0.00908949	0.0178721	0.0250696	0.0188241	0.247933	0.024187	0.023594	0.0227197	0.0188459	0.0492578	0.016896	0.032298	0.0234957	0.0149893	0.0353934	0.0144495	0.00532476	0.0106758	0.0172715	0.00477565	0.047262	0.00523848	0.00630273	0.00933526	0.00477498	0.00830928
12	57865201	57865500	23.7987	0.0179337	0.016591	0.0128636	0.0368835	0.0301809	0.0208821	0.0230306	0.49433	0.0129163	0.661676	0.730904	0.0305937	0.840074	0.029933	0.0112665	0.725276	0.19763	0.0244092	0.0312925	0.0314891	0.0177734	0.017778	0.0210168	0.00496865	0.989446	0.0258223	0.0123412	0.0163727	0.514673	0.992429	0.00876174	0.00446452	0.0228054
12	57865501	57865800	15.5216	0.0535966	0.0100674	0.0195331	0.031028	0.0707569	0.0282658	0.0829416	0.632614	0.0345031	0.501541	0.842079	0.0211611	0.660459	0.0243516	0.0174736	0.511925	0.635521	0.0304873	0.0473245	0.0370351	0.0387883	0.018946	0.0147989	0.0432599	0.980662	0.00973752	0.0486926	0.064458	0.457708	0.978748	0.00974877	0.0284295	0.00868789
12	102958501	102958800	25.6845	0.0157791	0.0189285	0.0128233	0.117368	0.0354611	0.0208304	0.0175853	0.00867878	0.0217791	0.0458998	0.0203549	0.0500897	0.0294681	0.0151367	0.0112232	0.0181296	0.0250218	0.0325387	0.0472244	0.0227072	0.0112396	0.0134274	0.0261225	0.0135996	0.00993494	0.0257633	0.00445325	0.0464132	0.00318493	0.00588038	0.00497264	0.0163719	0.00774833
12	102959401	102959700	7.08529	0.178826	0.285277	0.0682491	0.113439	0.176955	0.169671	0.129542	0.175016	0.0866393	0.650955	0.0983437	0.132252	0.67543	0.150572	0.095179	0.128433	0.152268	0.117666	0.257665	0.21986	0.174555	0.221988	0.0777109	0.174371	0.355927	0.0906811	0.0730766	0.0492764	0.0795913	0.0533551	0.12654	0.0725286	0.0705948
12	102961201	102961500	11.321	0.0412522	0.0359614	0.0176126	0.0741014	0.0452959	0.0261089	0.0323229	0.0206623	0.0239307	0.520061	0.0298929	0.188238	0.031416	0.0473427	0.0166149	0.0249726	0.0362626	0.0199463	0.042272	0.0580035	0.0371373	0.0552316	0.0295873	0.235167	0.0374694	0.030965	0.00859526	0.0185175	0.00963317	0.0112983	0.00946132	0.00874713	0.0149552
12	109606801	109607100	7.21333	0.587111	0.1209	0.698137	0.102935	0.151445	0.571676	0.118424	0.11016	0.411085	0.151638	0.118236	0.131595	0.0838139	0.815245	0.913434	0.0928767	0.144463	0.0750582	0.845645	0.171274	0.189664	0.21028	0.0735989	0.121892	0.0874251	0.551562	0.106405	0.0463941	0.0164613	0.0962318	0.978694	0.0689982	0.263575
12	111287101	111287400	9.21719	0.0628562	0.0348463	0.0446346	0.0700709	0.0564416	0.0632675	0.0264013	0.0503724	0.0450286	0.785516	0.0408223	0.0564327	0.781581	0.0441667	0.0285089	0.657373	0.0640124	0.102237	0.102325	0.048518	0.125423	0.0621532	0.339009	0.0559309	0.0399263	0.0154521	0.0175475	0.0235435	0.0129078	0.0230482	0.0192675	0.0179129	0.0305316
12	113093101	113093400	12.75	0.0347402	0.981418	0.923741	0.0322441	0.869315	0.921056	0.909279	0.957069	0.113308	0.860842	0.861469	0.554433	0.857469	0.903836	0.857492	0.785426	0.866859	0.941515	0.934055	0.928592	0.947073	0.891279	0.765674	0.980896	0.0275497	0.0595523	0.036569	0.627189	0.993343	0.975499	0.799303	0.988021	0.944203
12	116970001	116970300	7.78139	0.495735	0.0938811	0.271469	0.749534	0.123201	0.191543	0.0582682	0.0598986	0.52285	0.110618	0.0563822	0.135174	0.0666239	0.892418	0.410515	0.0728081	0.661614	0.0693708	0.44337	0.113953	0.12503	0.165542	0.818005	0.0638304	0.0700022	0.919405	0.0850755	0.0890825	0.0345683	0.0769136	0.900641	0.1157	0.0536777
12	119156401	119156700	14.719	0.970241	0.98421	0.972278	0.205171	0.900552	0.927823	0.858002	0.969852	0.950082	0.724092	0.840209	0.929799	0.762763	0.918455	0.77773	0.836876	0.923052	0.935536	0.930089	0.937053	0.984229	0.930606	0.948988	0.980289	0.980876	0.967803	0.988217	0.95479	0.991149	0.988678	0.991369	0.986656	0.991401
12	121918201	121918500	12.7291	0.105753	0.0160709	0.015209	0.775442	0.0510478	0.044411	0.020694	0.0208079	0.0241427	0.0403532	0.0195207	0.0327798	0.0179783	0.0287416	0.0206564	0.0215199	0.0574494	0.0312232	0.0365301	0.0263697	0.0208108	0.0307446	0.0385268	0.013037	0.0276419	0.0388619	0.00637869	0.0655829	0.0151425	0.00839817	0.0130775	0.0113465	0.0110985
12	124758601	124758900	8.91048	0.0844194	0.0944692	0.0323949	0.0782494	0.049808	0.0428299	0.0539024	0.0310703	0.0325613	0.0820501	0.0561035	0.0636735	0.0670754	0.169797	0.0773576	0.0791312	0.206238	0.0773898	0.0809166	0.0539848	0.113231	0.0367332	0.0860765	0.041107	0.0449578	0.196677	0.0356021	0.0327967	0.00847743	0.0492509	0.0217118	0.074336	0.0343934
12	128853301	128853600	28.367	0.0147838	0.00896723	0.0481298	0.0171316	0.206354	0.0776112	0.139087	0.20727	0.254847	0.0180231	0.0182912	0.0281039	0.0236298	0.0446489	0.152135	0.0581111	0.146467	0.357239	0.031126	0.0226469	0.00903308	0.0252885	0.0260385	0.175853	0.00988923	0.725693	0.00443321	0.0212382	0.230431	0.245197	0.0140098	0.00442149	0.00771345
12	131863801	131864100	8.35668	0.297265	0.0488704	0.0400037	0.0716583	0.785824	0.835408	0.113965	0.596147	0.0858591	0.0888124	0.0741205	0.101028	0.117508	0.794621	0.762827	0.421151	0.733947	0.0475096	0.793375	0.271706	0.49558	0.820045	0.740321	0.163052	0.0558411	0.894536	0.337983	0.110169	0.36416	0.157753	0.809421	0.242564	0.0826791
12	132159301	132159600	10.875	0.0535278	0.125366	0.608166	0.0632789	0.714948	0.666297	0.72668	0.0574987	0.923282	0.272187	0.790272	0.656643	0.836466	0.870005	0.853355	0.766692	0.231972	0.74727	0.859104	0.191623	0.232264	0.719098	0.794486	0.020295	0.175774	0.559708	0.739542	0.220106	0.936626	0.049886	0.951146	0.970291	0.542899
12	132473401	132473700	16.3009	0.0176739	0.0164716	0.0134383	0.022518	0.0302484	0.0156472	0.0299374	0.0134515	0.0135704	0.0191372	0.0169584	0.0383121	0.0304162	0.0161737	0.0119036	0.0383132	0.026347	0.0238372	0.0666365	0.0426422	0.0182176	0.068948	0.0260574	0.0149069	0.010856	0.0173585	0.00874191	0.021735	0.00532815	0.0184812	0.010022	0.00854743	0.0163278
13	22915501	22915800	20.5332	0.0494013	0.0464686	0.0198518	0.032577	0.0417565	0.065006	0.0404854	0.0111295	0.0199267	0.0345692	0.0482166	0.0372398	0.0192564	0.0270841	0.0220618	0.0552078	0.0314412	0.0182261	0.0849813	0.0584772	0.0142716	0.0391575	0.0264817	0.00741574	0.0194934	0.0295264	0.00454613	0.0214057	0.00684471	0.00899975	0.0102469	0.00936116	0.0152337
13	94705201	94705500	12.2626	0.646314	0.744648	0.57013	0.0467802	0.560434	0.763131	0.643002	0.590836	0.61997	0.231069	0.710838	0.472216	0.609209	0.766041	0.52988	0.473814	0.749648	0.58286	0.770235	0.555739	0.793371	0.687514	0.656526	0.505087	0.797616	0.722976	0.809675	0.895764	0.427425	0.667391	0.869458	0.811752	0.853056
13	99895201	99895500	14.7159	0.969636	0.0216563	0.958077	0.0275443	0.0320183	0.330123	0.0591141	0.968334	0.935458	0.103506	0.933354	0.590156	0.80706	0.54248	0.463615	0.0185551	0.959204	0.788907	0.903541	0.0687173	0.0243708	0.0486911	0.0497484	0.0252341	0.940049	0.944114	0.99333	0.971299	0.987662	0.98052	0.991594	0.994189	0.983715
13	110991901	110992200	7.75607	0.206541	0.32484	0.918259	0.883568	0.862397	0.920545	0.845012	0.459838	0.89396	0.83106	0.921459	0.287349	0.936454	0.960975	0.94455	0.895063	0.783879	0.870989	0.508571	0.606319	0.505746	0.913859	0.793195	0.746615	0.13581	0.981117	0.351577	0.0899959	0.466704	0.564498	0.698959	0.389336	0.403732
13	111857401	111857700	9.13192	0.553516	0.510631	0.910077	0.0717249	0.532639	0.7554	0.629477	0.439317	0.794274	0.682891	0.862122	0.0540911	0.722545	0.846347	0.851418	0.506964	0.647473	0.542693	0.822648	0.598003	0.420471	0.779682	0.65844	0.497437	0.0412595	0.794869	0.73196	0.863387	0.56382	0.473643	0.586428	0.759468	0.535164
13	111901501	111901800	9.25393	0.713097	0.390218	0.963969	0.0562314	0.562989	0.889993	0.864586	0.607053	0.936337	0.872354	0.8863	0.143454	0.935442	0.976845	0.871575	0.918496	0.804655	0.753191	0.671812	0.874681	0.334171	0.915373	0.860062	0.883399	0.272189	0.975194	0.733626	0.855712	0.961637	0.925034	0.832565	0.91119	0.923159
13	112104301	112104600	21.7242	0.0242884	0.588532	0.978325	0.0798316	0.626329	0.875125	0.0503343	0.863695	0.967013	0.717741	0.946135	0.0263394	0.825904	0.96802	0.814815	0.84998	0.791446	0.908998	0.742997	0.770215	0.971799	0.768295	0.71958	0.723542	0.522875	0.990811	0.858415	0.964382	0.659605	0.98316	0.982439	0.976292	0.970935
13	112106701	112107000	11.9885	0.933912	0.973284	0.879101	0.0396563	0.775603	0.819664	0.547292	0.870022	0.116875	0.776392	0.936773	0.0260121	0.668322	0.942191	0.692543	0.791227	0.865051	0.754374	0.723288	0.82953	0.964142	0.685635	0.897593	0.971757	0.0165509	0.978841	0.98389	0.939424	0.976104	0.976457	0.984367	0.985037	0.979879
13	112215901	112216200	10.4655	0.221186	0.225482	0.905759	0.0407951	0.763667	0.780602	0.462434	0.54585	0.925136	0.713397	0.908747	0.0531688	0.840719	0.936589	0.767774	0.728593	0.595654	0.401306	0.692261	0.678047	0.259241	0.875889	0.832256	0.736076	0.0253411	0.971592	0.730068	0.912476	0.609806	0.583642	0.606078	0.711665	0.658044
13	113078701	113079000	11.5192	0.377002	0.840229	0.873954	0.909152	0.690235	0.860563	0.23308	0.601501	0.776346	0.0976409	0.0362242	0.0875538	0.0279252	0.810472	0.770864	0.573192	0.785026	0.224895	0.883612	0.827973	0.829071	0.823131	0.603755	0.818871	0.127949	0.979406	0.842102	0.661155	0.832077	0.545971	0.802865	0.249977	0.59891
14	22822501	22822800	13.9693	0.487665	0.839172	0.312023	0.255736	0.809269	0.485072	0.503975	0.466365	0.158854	0.531139	0.325322	0.624612	0.469604	0.500896	0.255127	0.358821	0.680105	0.402992	0.322834	0.441044	0.916018	0.310072	0.441595	0.161692	0.631444	0.187332	0.985816	0.779576	0.987792	0.693674	0.984505	0.451089	0.0758865
14	37596301	37596600	11.39	0.0200048	0.0208252	0.0250667	0.0235402	0.0298382	0.0259242	0.0351349	0.0241309	0.0273108	0.0545251	0.0273192	0.0396785	0.0155578	0.0237927	0.0326104	0.0247228	0.0444312	0.0308016	0.0418483	0.0298051	0.0171478	0.0356825	0.0477059	0.01839	0.0243349	0.0111879	0.00949357	0.0285128	0.00710186	0.00792906	0.00888026	0.0244171	0.0146821
14	50943301	50943600	8.93005	0.719727	0.20632	0.944526	0.945364	0.724789	0.836938	0.79016	0.881975	0.659244	0.895131	0.882916	0.0768349	0.942693	0.758594	0.93618	0.840164	0.858976	0.946567	0.590406	0.633864	0.0639097	0.788854	0.839276	0.873061	0.0567148	0.934288	0.919319	0.0803014	0.968606	0.828503	0.202231	0.971768	0.638663
14	50943601	50943900	7.6347	0.457277	0.102358	0.848711	0.467669	0.41233	0.593167	0.151671	0.672042	0.488585	0.668027	0.649656	0.107296	0.550649	0.57488	0.852677	0.784747	0.518937	0.858962	0.437135	0.427217	0.106541	0.525978	0.604969	0.365359	0.0942542	0.888263	0.322864	0.0323636	0.8447	0.738576	0.0343962	0.512134	0.223428
14	73634101	73634400	16.8484	0.0134714	0.0144503	0.0191667	0.0179251	0.0383012	0.0278397	0.034523	0.0132415	0.0370923	0.0198902	0.0188391	0.0218043	0.0253414	0.0237826	0.015719	0.0235947	0.0323895	0.00717585	0.057233	0.0235074	0.0183574	0.0263517	0.0198736	0.00379602	0.00662769	0.0172778	0.00537904	0.025734	0.00393996	0.00451028	0.419637	0.00501834	0.0083188
14	74922901	74923200	17.3519	0.0104397	0.0120074	0.0190577	0.0222029	0.0449112	0.0478088	0.0343302	0.013627	0.0250822	0.0305585	0.0245364	0.021671	0.0215517	0.0158656	0.015606	0.0294619	0.0321833	0.0190859	0.0569417	0.032327	0.0233018	0.0261847	0.0217242	0.00651157	0.0252987	0.0454549	0.0148055	0.0392411	0.00712997	0.530046	0.00462189	0.00877381	0.00822567
14	76961701	76962000	10.2567	0.040294	0.0294287	0.0309841	0.0379757	0.0579434	0.030358	0.0444188	0.045997	0.0706326	0.689429	0.0481369	0.546214	0.606058	0.0313687	0.0278018	0.0306654	0.0568717	0.0263804	0.132849	0.0362754	0.0316498	0.0450348	0.0442301	0.0458048	0.981993	0.0348284	0.024478	0.115257	0.0101077	0.189079	0.0437976	0.0474268	0.0208092
14	92322301	92322600	6.87847	0.131545	0.108723	0.101162	0.14434	0.146569	0.0984457	0.115238	0.147796	0.103353	0.070125	0.123483	0.148212	0.0881882	0.16356	0.138677	0.132843	0.200128	0.0567305	0.269997	0.125931	0.162091	0.296085	0.118418	0.0954432	0.116045	0.0649479	0.0495015	0.12869	0.0708209	0.0413632	0.119373	0.0468793	0.0765534
14	95661901	95662200	5.99866	0.206562	0.255525	0.211302	0.372326	0.2518	0.231056	0.439729	0.267886	0.235684	0.542851	0.544802	0.689462	0.674074	0.645451	0.196555	0.409961	0.265751	0.657965	NA	0.448861	0.304333	0.388792	0.190705	0.234106	0.0869522	0.05433	0.127007	0.273195	0.0725521	0.108641	0.288478	0.557468	0.107882
14	97025701	97026000	9.38665	0.0449628	0.191837	0.103714	0.0700175	0.327018	0.0370714	0.0226708	0.0258662	0.206275	0.604419	0.0466594	0.125092	0.52925	0.414545	0.341326	0.592962	0.363788	0.0303941	0.381738	0.106379	0.145036	0.113037	0.0670772	0.307222	0.298433	0.471353	0.495396	0.783574	0.00736621	0.244509	0.313446	0.0477513	0.0553149
14	97413001	97413300	7.63272	0.329594	0.416065	0.790776	0.0697252	0.570845	0.62096	0.287731	0.359778	0.431056	0.739744	0.880109	0.465398	0.742395	0.426089	0.777059	0.849577	0.40812	0.334313	0.710225	0.758904	0.27174	0.604507	0.656018	0.57899	0.583697	0.202136	0.704864	0.0595372	0.59243	0.271703	0.246401	0.443377	0.603781
15	31306501	31306800	8.5891	0.12258	0.452532	0.0365276	0.0706045	0.0556895	0.149974	0.122885	0.109491	0.126649	0.0938256	0.120422	0.0707126	0.0619141	0.0559062	0.0889597	0.0523623	0.100981	0.0845636	0.0921175	0.0609078	0.144103	0.104806	0.09568	0.111329	0.250475	0.0507008	0.045896	0.0356989	0.0346503	0.0851987	0.0497635	0.0424566	0.039017
15	45187201	45187500	14.8545	0.0286718	0.0261452	0.028771	0.0346894	0.0319275	0.0568785	0.0896361	0.0194289	0.028027	0.0695147	0.0198293	0.0225991	0.0255946	0.877594	0.0123512	0.0244703	0.0337656	0.0215893	0.0863602	0.0375525	0.0338263	0.019279	0.748135	0.00877419	0.0115704	0.478969	0.0161673	0.0415473	0.00426985	0.38715	0.0115969	0.0304275	0.00898223
15	59994001	59994300	10.001	0.275235	0.418125	0.592684	0.0791878	0.568974	0.605255	0.0597722	0.345178	0.0571656	0.124742	0.797991	0.369622	0.0324946	0.235866	0.530078	0.587883	0.116603	0.0230149	0.146636	0.830285	0.404321	0.57039	0.538252	0.022997	0.0297884	0.696713	0.379608	0.713063	0.285442	0.0753522	0.461718	0.354238	0.522057
15	66936601	66936900	7.54805	0.209597	0.0673711	0.263132	0.499091	0.642753	0.459376	0.14392	0.112284	0.161645	0.167208	0.361402	0.110908	0.104863	0.168054	0.706471	0.264993	0.740005	0.126865	0.648172	0.0939986	0.203004	0.325352	0.79887	0.167078	0.076707	0.153582	0.142858	0.0519631	0.0796641	0.327634	0.0752079	0.202072	0.113785
15	74130901	74131200	10.4766	0.102426	0.0399442	0.79349	0.0521148	0.345953	0.802909	0.0543581	0.360132	0.0427924	0.695785	0.429464	0.451502	0.634127	0.468078	0.167417	0.702781	0.525574	0.814906	0.418835	0.50304	0.207586	0.416512	0.255982	0.522635	0.0252463	0.131935	0.675551	0.0630581	0.420006	0.19507	0.244098	0.136629	0.114491
15	74133301	74133600	20.3544	0.991866	0.993479	0.984056	0.067158	0.951283	0.934872	0.945116	0.98446	0.977854	0.952868	0.9772	0.97806	0.949075	0.97719	0.968582	0.948761	0.957505	0.97106	0.939582	0.969039	0.981653	0.971584	0.974139	0.989471	0.990499	0.98565	0.998398	0.984956	0.995052	0.989704	0.991076	0.99376	0.993431
15	74312401	74312700	6.56853	0.293814	0.151236	0.130639	0.165039	0.287716	0.208462	0.248347	0.194515	0.163939	0.163069	0.183224	0.167849	0.161855	0.184774	0.117659	0.279123	0.223042	0.122275	0.304609	0.143799	0.188007	0.126736	0.214394	0.243598	0.112249	0.0416214	0.0865395	0.0534872	0.0416404	0.0979309	0.110539	0.193491	0.166985
15	74789101	74789400	7.40809	0.0937647	0.511713	0.836633	0.139076	0.568058	0.69857	0.699963	0.630735	0.915473	0.7505	0.385224	0.678095	0.734056	0.6807	0.878138	0.861974	0.302396	0.787815	0.680467	0.790753	0.413515	0.798862	0.874428	0.362228	0.315872	0.895297	0.328539	0.743207	0.324411	0.135881	0.231467	0.139943	0.306223
15	98727601	98727900	8.4033	0.742709	0.934754	0.930051	0.265511	0.852929	0.896628	0.88387	0.951417	0.92467	0.899631	0.922061	0.932379	0.919032	0.908004	0.932892	0.91402	0.747819	0.938396	0.806428	0.890509	0.835085	0.91852	0.820098	0.972343	0.964015	0.865291	0.960732	0.907644	0.990836	0.926225	0.156136	0.875006	0.959724
15	99447001	99447300	10.331	0.0457574	0.035954	0.0211812	0.43337	0.0442278	0.0577439	0.692836	0.0249902	0.033127	0.32341	0.0348007	0.0378492	0.863715	0.0307034	0.0500013	0.0301267	0.0557486	0.0213001	0.0512263	0.0770775	0.0603006	0.0310344	0.0360842	0.0204706	0.0265242	0.334864	0.14138	0.0168013	0.0188951	0.0229607	0.0753652	0.0458451	0.0202842
16	1299601	1299900	7.19436	0.866369	0.380588	0.94275	0.153152	0.813953	0.0924105	0.451041	0.920387	0.891898	0.194757	0.9331	0.132665	0.52957	0.816652	0.922322	0.906878	0.880564	0.0980659	0.719049	0.876471	0.938915	0.781098	0.927178	0.401693	0.059336	0.823949	0.976382	0.614733	0.972704	0.147794	0.923683	0.875001	0.936577
16	1713901	1714200	7.07903	0.203459	0.155351	0.755553	0.193091	0.104186	0.153231	0.801004	0.160145	0.100798	0.581894	0.324156	0.139321	0.614106	0.791884	0.731941	0.837392	0.185771	0.245277	0.237479	0.181	0.0658967	0.253089	0.0779181	0.518941	0.42428	0.321974	0.0433804	0.615429	0.0996557	0.0801946	0.40881	0.0852099	0.136816
16	1989301	1989600	8.37914	0.198729	0.0725467	0.0396487	0.091966	0.09254	0.0475781	0.124797	0.0735265	0.0920585	0.12555	0.067719	0.0794327	0.0855565	0.0606728	0.0546868	0.0705514	0.109911	0.0611533	0.0976105	0.0661793	0.0394443	0.0773987	0.0454862	0.0532429	0.0703592	0.0197294	0.0259818	0.0540158	0.0392094	0.0479945	0.05044	0.0512197	0.0423858
16	3012901	3013200	11.9012	0.0525444	0.0269477	0.0250732	0.039667	0.0582876	0.0415042	0.0588477	0.0560305	0.0312912	0.0677737	0.0398877	0.0358188	0.0290203	0.0217397	0.0215474	0.0319541	0.0412017	0.0263605	0.0380505	0.0281474	0.0198386	0.0303633	0.0273359	0.022169	0.0113672	0.0297301	0.0079498	0.0332837	0.00649996	0.0147004	0.0154857	0.0156062	0.012969
16	4345201	4345500	8.27836	0.239213	0.0928801	0.059046	0.133038	0.0626009	0.0494625	0.0711475	0.0991227	0.0538805	0.086915	0.0704402	0.329389	0.0670955	0.0631275	0.0720202	0.622431	0.217326	0.0635269	0.101904	0.0689389	0.0964976	0.0805839	0.0658777	0.117552	0.0387911	0.0367127	0.0489682	0.0202004	0.0222113	0.0963302	0.052498	0.0995048	0.0441072
16	11667901	11668200	17.1342	0.0377031	0.0823837	0.105151	0.0576056	0.129838	0.316154	0.602738	0.169682	0.166633	0.489092	0.125549	0.551819	0.504425	0.150495	0.1673	0.389935	0.254812	0.533725	0.109225	0.0949697	0.0373292	0.1662	0.104996	0.0551849	0.0920474	0.0172411	0.095065	0.0200704	0.454612	0.31884	0.0191119	0.0866567	0.00826361
16	12098401	12098700	10.4752	0.332309	0.134423	0.781099	0.232346	0.585087	0.217545	0.543414	0.175969	0.224015	0.0448584	0.0543878	0.830016	0.0893979	0.203893	0.114459	0.351739	0.909776	0.866829	0.838025	0.15643	0.0210074	0.647842	0.876523	0.637616	0.491246	0.73207	0.530183	0.933574	0.495257	0.52315	0.135741	0.230206	0.38503
16	19113601	19113900	12.5399	0.367137	0.0445115	0.0647984	0.0311883	0.515424	0.021907	0.0592981	0.3358	0.0204998	0.185765	0.161643	0.0263942	0.843239	0.0199233	0.510742	0.125436	0.379899	0.125551	0.792635	0.0514886	0.029282	0.168308	0.0391445	0.163574	0.0100057	0.0187914	0.0264378	0.067843	0.29033	0.0639305	0.0137016	0.272507	0.0678686
16	21556801	21557100	8.53938	0.160279	0.13879	0.0372351	0.0686149	0.0766304	0.0448114	0.189435	0.108118	0.0828253	0.155067	0.0862135	0.0742144	0.0609639	0.0847715	0.0652141	0.0533873	0.103013	0.0888587	0.141121	0.13085	0.0745114	0.0726558	0.042724	0.106168	0.0660699	0.0187151	0.0918911	0.069959	0.0562967	0.04505	0.0473367	0.0480999	0.0769282
16	22814101	22814400	30.8474	0.0370099	0.710743	0.221633	0.0379586	0.0394794	0.0193123	0.0575724	0.0165334	0.91764	0.0338282	0.386111	0.0295401	0.0439544	0.0295228	0.0122295	0.0238136	0.0308627	0.0204078	0.0301073	0.0226098	0.0117307	0.967658	0.0367861	0.00606463	0.00664329	0.044263	0.461027	0.0301331	0.0069313	0.00875424	0.990503	0.0090968	0.41486
16	54289501	54289800	19.2337	0.990744	0.990545	0.967704	0.423533	0.891808	0.810727	0.8532	0.958681	0.68069	0.816738	0.938963	0.951213	0.86308	0.935423	0.884733	0.879421	0.91964	0.929145	0.759888	0.921565	0.985766	0.917726	0.910882	0.516592	0.040186	0.928479	0.995047	0.0832021	0.986635	0.987138	0.980377	0.816393	0.983094
16	54936301	54936600	18.7852	0.0295939	0.0171193	0.959999	0.643303	0.123497	0.0793273	0.0366822	0.967784	0.980502	0.936398	0.973793	0.971579	0.943337	0.979513	0.632442	0.924314	0.919931	0.95806	0.937183	0.0490206	0.993042	0.913175	0.650886	0.989015	0.0103207	0.970382	0.00542955	0.977404	0.99389	0.993666	0.992547	0.00952176	0.0154864
16	57884101	57884400	18.6605	0.0123414	0.0171452	0.445626	0.0329328	0.907011	0.0793776	0.0479472	0.949926	0.650897	0.797946	0.772297	0.0303814	0.865648	0.889104	0.8129	0.836431	0.732571	0.0293575	0.749556	0.110585	0.885016	0.494571	0.828659	0.885106	0.980299	0.908019	0.70528	0.972738	0.983575	0.979955	0.981601	0.0271675	0.968933
16	72961201	72961500	8.89407	0.0682782	0.0915462	0.0753531	0.0824659	0.0801775	0.134193	0.136105	0.0794175	0.0499768	0.124406	0.107361	0.0807413	0.0539183	0.0875233	0.0623225	0.0880003	0.138838	0.071899	0.143073	0.0859838	0.0648151	0.0634605	0.0768845	0.0337979	0.0869178	0.0462957	0.251452	0.0329276	0.0490203	0.039185	0.044129	0.0781977	0.0666641
16	78045901	78046200	18.7028	0.993022	0.0224812	0.0302256	0.0345917	0.970532	0.934655	0.955625	0.977706	0.984162	0.870083	0.975146	0.428154	0.909776	0.962154	0.946731	0.435177	0.946402	0.601859	0.938612	0.0446471	0.974143	0.588268	0.92501	0.990277	0.967527	0.984825	0.996054	0.979212	0.995557	0.992711	0.993157	0.992661	0.0155022
16	85286701	85287000	9.93331	0.918991	0.0490555	0.766035	0.868048	0.604383	0.615603	0.0669785	0.455094	0.897487	0.0810361	0.0799264	0.0552265	0.0502254	0.775512	0.697978	0.272017	0.671195	0.125806	0.491075	0.565348	0.958286	0.221454	0.803477	0.0645575	0.0889684	0.839813	0.966705	0.760541	0.970948	0.744865	0.83553	0.587492	0.926226
16	85287001	85287300	10.8825	0.862149	0.0537517	0.798094	0.935788	0.624334	0.435381	0.0704271	0.192758	0.744896	0.0519815	0.0303196	0.0338923	0.0989675	0.845111	0.755688	0.298344	0.514265	0.0426631	0.0805609	0.469076	0.961495	0.140169	0.68421	0.0467871	0.0221586	0.483914	0.973819	0.517271	0.963407	0.248258	0.666448	0.1199	0.908638
16	85329601	85329900	8.21863	0.0808452	0.0773198	0.0915196	0.0648531	0.0640832	0.139042	0.0726959	0.103404	0.0804435	0.109687	0.0721132	0.133953	0.104079	0.113549	0.0548218	0.142444	0.178928	0.0921004	0.185163	0.0706481	0.0653301	0.0825482	0.143163	0.0439691	0.0589541	0.0309636	0.0501378	0.0400924	0.0227375	0.0511412	0.110742	0.0545509	0.0869648
16	85424401	85424700	7.5957	0.204453	0.103336	0.244636	0.322729	0.209784	0.220774	0.127624	0.315167	0.179458	0.167472	0.213254	0.183351	0.13772	0.213266	0.239764	0.761959	0.396004	0.198937	0.31915	0.123471	0.253125	0.106731	0.0907048	0.0560586	0.144613	0.111346	0.972019	0.0961819	0.0290204	0.0654314	0.0738019	0.130054	0.111111
16	85436701	85437000	14.1693	0.018805	0.0228644	0.692022	0.0299767	0.0612434	0.440252	0.0710284	0.377859	0.456732	0.0302643	0.291845	0.0237845	0.0487178	0.336798	0.94147	0.0377071	0.0539261	0.0487331	0.88562	0.368822	0.0238723	0.409273	0.812225	0.0165475	0.0121431	0.529234	0.656386	0.063782	0.0829721	0.0106931	0.0475103	0.0431394	0.844421
16	85444801	85445100	10.8935	0.0302644	0.0239439	0.0283947	0.152339	0.03167	0.0529438	0.0365289	0.0462853	0.0390384	0.133231	0.0383883	0.0426484	0.0518877	0.0696455	0.0239952	0.063485	0.0760175	0.0767676	0.166328	0.0320475	0.0244589	0.0356101	0.0306849	0.0164855	0.0220836	0.0173692	0.0187719	0.0247666	0.0156458	0.019146	0.0215753	0.0582155	0.032564
16	86432701	86433000	9.31766	0.073681	0.130906	0.0423256	0.0574749	0.085904	0.0728628	0.40446	0.11205	0.0816277	0.0756995	0.0761045	0.424604	0.0591716	0.0749362	0.0367447	0.105558	0.119034	0.0442482	0.122676	0.137255	0.0667732	0.0545612	0.152468	0.0531809	0.0738007	0.0634002	0.0326122	0.056742	0.014829	0.0971992	0.109115	0.03556	0.056573
16	89562301	89562600	7.00876	0.377552	0.150942	0.857669	0.197201	0.659345	0.440763	0.46882	0.197782	0.659955	0.73266	0.684906	0.871895	0.372502	0.58729	0.749985	0.641509	0.586129	0.902498	0.447771	0.816915	0.492068	0.657338	0.83002	0.407164	0.181658	0.54178	0.301737	0.452877	0.700956	0.401196	0.44576	0.163434	0.139306
16	89837701	89838000	10.399	0.0390934	0.0338926	0.0451159	0.0549921	0.0342123	0.05706	0.0551381	0.0649948	0.0326299	0.372687	0.0654996	0.626535	0.600812	0.0791551	0.0391265	0.0559667	0.165295	0.488337	0.136633	0.0351661	0.0585902	0.039714	0.0341403	0.775264	0.0497839	0.0184137	0.0579205	0.0487834	0.0100025	0.0432729	0.0252661	0.0447923	0.0381727
17	2058601	2058900	23.2258	0.985876	0.987071	0.682069	0.0438042	0.918338	0.925956	0.910936	0.988042	0.969444	0.953825	0.964307	0.956376	0.960874	0.96896	0.897387	0.890654	0.944268	0.979126	0.896317	0.0413325	0.987727	0.92829	0.546467	0.990854	0.98755	0.98434	0.985884	0.973161	0.993097	0.990845	0.99478	0.994588	0.0164218
17	2058901	2059200	16.2233	0.9314	0.970376	0.375765	0.0387462	0.709498	0.748433	0.798501	0.958418	0.877617	0.697325	0.899118	0.827699	0.675202	0.883044	0.750886	0.795555	0.791773	0.906423	0.749911	0.0602701	0.960631	0.848423	0.527179	0.880307	0.940953	0.957152	0.736824	0.929929	0.944285	0.961619	0.982775	0.977306	0.00919304
17	6893701	6894000	10.8759	0.10693	0.271859	0.195328	0.725824	0.297119	0.793563	0.547945	0.0399739	0.861969	0.0277727	0.436809	0.0762881	0.0442756	0.617359	0.587348	0.733023	0.337568	0.270149	0.760315	0.749495	0.0504624	0.746897	0.331419	0.0987492	0.0426527	0.957957	0.452981	0.0247984	0.924169	0.0192486	0.346204	0.0491323	0.201848
17	8109601	8109900	13.9167	0.0506619	0.0329392	0.0135869	0.0581935	0.0447826	0.0581072	0.0880171	0.0193606	0.0288528	0.182671	0.020714	0.0959409	0.591251	0.0615877	0.0171198	0.0524748	0.0667155	0.0436782	0.0882091	0.045194	0.0216256	0.0259768	0.0155781	0.017137	0.396207	0.0211061	0.00768851	0.022259	0.00900536	0.0109227	0.0119216	0.0103195	0.0104424
17	10026001	10026300	7.38306	0.291507	0.178565	0.125123	0.0907808	0.197362	0.149777	0.100103	0.194572	0.184654	0.111376	0.100767	0.206406	0.296133	0.157179	0.0765071	0.21599	0.165079	0.0645134	0.248595	0.176878	0.183657	0.11666	0.0684985	0.0745285	0.157132	0.022717	0.0502134	0.160681	0.091069	0.0711558	0.0415578	0.0385113	0.200083
17	10183501	10183800	10.6093	0.226863	0.255204	0.0415006	0.384515	0.173557	0.0551386	0.0382188	0.115704	0.0546012	0.227253	0.321849	0.380613	0.27496	0.24842	0.0873719	0.244743	0.0519864	0.0474679	0.176083	0.119727	0.120462	0.186313	0.0678823	0.144439	0.312053	0.0166333	0.00839471	0.047849	0.0364812	0.123975	0.0122036	0.011379	0.0389157
17	32828101	32828400	8.50729	0.0720871	0.10169	0.0449618	0.601984	0.0711334	0.0581416	0.0615446	0.122004	0.0626175	0.27725	0.0644372	0.115868	0.170627	0.0577091	0.0394334	0.0709467	0.104352	0.0297364	0.125645	0.0628874	0.0866999	0.215305	0.0432591	0.0190556	0.0669069	0.012219	0.0260555	0.0236261	0.0272956	0.0577138	0.0243287	0.0247836	0.035459
17	38428801	38429100	20.563	0.0172901	0.00918852	0.513102	0.0204694	0.0850828	0.0253065	0.032106	0.985094	0.0466163	0.0292406	0.0788961	0.916639	0.444304	0.523005	0.656615	0.0229679	0.0599326	0.0928438	0.893197	0.0486079	0.0114706	0.0684273	0.940604	0.912089	0.00683403	0.473558	0.00511357	0.0526552	0.00198068	0.581397	0.120351	0.0366648	0.00695904
17	47846701	47847000	10.226	0.613373	0.529304	0.905389	0.0571811	0.886196	0.303389	0.821417	0.156944	0.416904	0.0724319	0.923806	0.409528	0.721986	0.610831	0.907574	0.759376	0.109335	0.0412714	0.802566	0.463509	0.0378532	0.0414815	0.538227	0.116115	0.018528	0.210316	0.900662	0.217572	0.777423	0.0458125	0.162639	0.0867849	0.698636
17	47847301	47847600	19.3191	0.976589	0.984598	0.936315	0.0275873	0.868798	0.899829	0.942082	0.973894	0.914172	0.704305	0.941763	0.8502	0.819302	0.964113	0.918089	0.884294	0.796019	0.889383	0.862062	0.685267	0.972459	0.774829	0.825811	0.733443	0.185675	0.962659	0.985222	0.975567	0.961097	0.702809	0.989454	0.980214	0.9934
17	47847601	47847900	18.4522	0.991731	0.992453	0.958529	0.0276287	0.920794	0.963333	0.949279	0.971962	0.971679	0.851332	0.958187	0.955324	0.948437	0.955671	0.945412	0.918207	0.937132	0.981555	0.951723	0.803666	0.991908	0.934955	0.957607	0.991017	0.327318	0.979621	0.995072	0.980913	0.99663	0.993186	0.994863	0.995279	0.99627
17	47852101	47852400	8.52798	0.937035	0.929401	0.908522	0.111031	0.863014	0.945282	0.496232	0.961504	0.969243	0.874955	0.862213	0.935256	0.929827	0.888509	0.903123	0.893506	0.888591	0.901765	0.89314	0.936727	0.966457	0.943072	0.960925	0.983073	0.417448	0.966744	0.9836	0.982579	0.992321	0.970981	0.979098	0.974186	0.967875
17	50559001	50559300	15.0096	0.0254348	0.98307	0.511272	0.0308209	0.827952	0.934113	0.141799	0.779745	0.135492	0.77477	0.0506423	0.718612	0.900664	0.326604	0.875769	0.915796	0.739829	0.0155291	0.827501	0.0466239	0.974483	0.805776	0.896575	0.963676	0.0145765	0.970575	0.975998	0.422941	0.02605	0.954436	0.983288	0.0253121	0.0385441
17	50559301	50559600	19.9369	0.0265179	0.990472	0.176667	0.026335	0.902323	0.945512	0.126616	0.828236	0.0653564	0.879978	0.0408914	0.841271	0.911414	0.131096	0.949017	0.942792	0.469543	0.0247323	0.912955	0.0619295	0.986982	0.950103	0.9467	0.98001	0.00686837	0.907523	0.992585	0.163518	0.0111812	0.982598	0.991446	0.0177106	0.0204139
17	50893501	50893800	6.98163	0.203507	0.214766	0.282697	0.185919	0.641675	0.111344	0.345661	0.325735	0.0898946	0.727415	0.118477	0.535201	0.357655	0.157458	0.681917	0.782483	0.34754	0.49872	0.70925	0.383799	0.106389	0.137886	0.381866	0.125726	0.557157	0.0382952	0.132336	0.209346	0.143196	0.105404	0.0445227	0.122025	0.124543
17	57810901	57811200	10.3041	0.045253	0.0417653	0.0254214	0.0357319	0.0435735	0.0352719	0.0448497	0.0252222	0.0343873	0.0526585	0.0444806	0.0481089	0.0285281	0.0455572	0.0219725	0.0377898	0.0561481	0.0240298	0.0479304	0.0358935	0.0508141	0.0406595	0.0241309	0.0168523	0.0180328	0.0213393	0.013237	0.0771642	0.0243284	0.0154544	0.0123498	0.0341607	0.0180144
17	57874501	57874800	11.7582	0.684634	0.0294839	0.949727	0.959031	0.338405	0.915508	0.927128	0.923187	0.97975	0.0995279	0.848202	0.0469861	0.262605	0.631031	0.904977	0.710764	0.042001	0.952847	0.821225	0.935702	0.72554	0.898293	0.896453	0.0292142	0.0221726	0.961475	0.984303	0.906589	0.977527	0.896291	0.970658	0.637814	0.961408
17	62652601	62652900	16.6761	0.0225346	0.014512	0.0159224	0.018228	0.0242723	0.0370389	0.0253517	0.0216095	0.0149387	0.0298531	0.0188964	0.0274337	0.0176536	0.0238598	0.0087802	0.0236463	0.0324694	0.0169449	0.0432535	0.055319	0.00978128	0.0241399	0.0144937	0.0101367	0.00723259	0.0163434	0.00982856	0.0111482	0.00759173	0.0063374	0.00945083	0.00504125	0.00735251
17	62750701	62751000	7.93076	0.0805872	0.0760428	0.175411	0.112018	0.54463	0.592594	0.0843594	0.277491	0.263025	0.0665121	0.102517	0.118037	0.0623522	0.936111	0.924919	0.06837	0.13213	0.160984	0.172834	0.106924	0.149888	0.179269	0.927025	0.0869517	0.0444692	0.578602	0.0595245	0.0631743	0.974416	0.0382242	0.961969	0.0549724	0.977419
17	62751001	62751300	7.74698	0.129092	0.152577	0.106373	0.133577	0.219031	0.118003	0.0590441	0.0837554	0.123374	0.104989	0.0870147	0.127694	0.0488233	0.731495	0.41853	0.121051	0.142497	0.110649	0.123217	0.086228	0.123743	0.193296	0.194583	0.0681384	0.0477961	0.0902929	0.0640051	0.092365	0.106247	0.0779671	0.0607729	0.0590806	0.139772
17	74352001	74352300	21.0837	0.994212	0.994625	0.962401	0.91552	0.92041	0.944985	0.953968	0.983565	0.976273	0.944741	0.964863	0.870924	0.798724	0.965567	0.958588	0.931055	0.951798	0.981382	0.942501	0.96995	0.992221	0.944971	0.944547	0.986912	0.992198	0.979068	0.993664	0.700476	0.996873	0.993996	0.995425	0.993875	0.996879
17	75130501	75130800	8.65939	0.646165	0.0649265	0.253044	0.61504	0.181265	0.624298	0.308835	0.427737	0.0781903	0.0798653	0.102058	0.0866105	0.0427528	0.377087	0.334513	0.177713	0.72048	0.0939744	0.244429	0.300755	0.352959	0.0693506	0.432921	0.0311801	0.0630346	0.228345	0.436297	0.0179918	0.601209	0.254608	0.545466	0.133084	0.398015
17	77319301	77319600	9.34601	0.469969	0.783626	0.926799	0.0552486	0.848341	0.895517	0.85977	0.882492	0.874793	0.843126	0.929434	0.897354	0.778037	0.656311	0.935108	0.849304	0.898933	0.854312	0.86594	0.237052	0.302877	0.910728	0.929105	0.436025	0.922139	0.884334	0.948227	0.937531	0.988466	0.458098	0.382405	0.723643	0.658538
17	81036601	81036900	6.22682	0.295618	0.175894	0.229029	0.648247	0.464401	0.464557	0.412074	0.290712	0.641922	0.454168	0.207837	0.229873	0.267732	0.539413	0.367667	0.141531	0.248719	0.157497	0.389505	0.435574	0.149544	0.186103	0.369844	0.0461815	0.16304	0.806584	0.17775	0.0986587	0.116313	0.141635	0.288517	0.223376	0.167193
17	81166501	81166800	10.3997	0.0697901	0.0284777	0.0248709	0.02997	0.041967	0.043386	0.0628744	0.0306129	0.0431276	0.0378787	0.0451871	0.107922	0.0265341	0.0443371	0.0355407	0.0390665	0.0547564	0.0235271	0.046834	0.0351611	0.0463108	0.0397075	0.0235782	0.052993	0.0174531	0.00801431	0.0128133	0.0487801	0.00878621	0.0283754	0.011956	0.0215842	0.0174377
17	81223801	81224100	7.13624	0.216977	0.121174	0.0795303	0.0865224	0.10022	0.103465	0.0557471	0.110832	0.072421	0.175926	0.173252	0.164677	0.149706	0.0998851	0.0471149	0.0960217	0.181769	0.10743	0.160692	0.23527	0.1521	0.129324	0.0760467	0.0564291	0.060697	0.0959074	0.0447444	0.0625951	0.0177038	0.0522975	0.0773839	0.0424042	0.0608927
17	82003501	82003800	12.3572	0.963765	0.941961	0.946379	0.562149	0.81424	0.836997	0.935964	0.905234	0.95968	0.910365	0.910537	0.773929	0.907707	0.963372	0.959098	0.91667	0.613719	0.97103	0.936819	0.909939	0.927515	0.911551	0.962828	0.955898	0.937341	0.977208	0.931774	0.86056	0.985264	0.508763	0.973159	0.98509	0.91209
18	3624001	3624300	8.01376	0.892683	0.717729	0.957799	0.144792	0.910721	0.114873	0.895311	0.933583	0.838786	0.764482	0.96358	0.878296	0.917766	0.499714	0.832134	0.850488	0.897696	0.943042	0.930035	0.948802	0.926072	0.642505	0.960469	0.957074	0.946533	0.466293	0.972671	0.864938	0.966773	0.91329	0.0876135	0.805437	0.962756
18	3624301	3624600	7.23927	0.718002	0.666342	0.926605	0.248085	0.84285	0.160482	0.855935	0.906695	0.773506	0.660098	0.937721	0.644691	0.799739	0.534994	0.811141	0.748328	0.502076	0.908311	0.858733	0.698181	0.890351	0.460021	0.903106	0.882594	0.725756	0.176969	0.937337	0.482959	0.921289	0.677959	0.0779763	0.51541	0.922369
18	14543401	14543700	21.9795	0.981999	0.998562	0.862012	0.954456	0.55552	0.769013	0.929382	0.960221	0.913655	0.735872	0.904255	0.945079	0.796142	0.965981	0.899526	0.941542	0.97237	0.897909	0.886611	0.914227	0.983522	0.984402	0.683818	0.850597	0.973255	0.776645	0.991363	0.425432	0.979896	0.990466	0.975521	0.968986	0.98661
18	46337401	46337700	5.9366	0.23682	0.158939	0.867897	0.582662	0.266537	0.645339	0.200748	0.151316	0.274361	0.343969	0.112786	0.204107	0.328729	0.813823	0.742336	0.520004	0.233118	0.231173	0.651379	0.13143	0.317833	0.137243	0.0976908	0.101147	0.142722	0.061726	0.0806614	0.0590557	0.361227	0.239354	0.338041	0.0675804	0.057266
18	72867301	72867600	21.928	0.0226699	0.0162909	0.515135	0.285415	0.0302922	0.0271855	0.0131554	0.00690779	0.0277874	0.029072	0.257815	0.0200004	0.0194605	0.268093	0.0124745	0.0282267	0.0252279	0.0168359	0.0356164	0.0156154	0.0138918	0.0147097	0.600538	0.00698447	0.0193278	0.991356	0.00305812	0.0109777	0.464069	0.00892579	0.987478	0.00835343	0.00406055
18	79964101	79964400	15.2933	0.440126	0.0322737	0.333426	0.779283	0.425657	0.911345	0.789166	0.392575	0.946687	0.637757	0.269907	0.682525	0.55011	0.961709	0.679989	0.337967	0.808272	0.644152	0.627907	0.497685	0.127804	0.453159	0.241737	0.384541	0.530049	0.909455	0.92653	0.683766	0.651045	0.428307	0.982618	0.667005	0.13114
19	427201	427500	15.261	0.968406	0.0948189	0.628198	0.0458078	0.955724	0.885796	0.370104	0.0190244	0.74183	0.100934	0.613775	0.0750901	0.230452	0.804637	0.953656	0.736379	0.496789	0.189648	0.877326	0.301302	0.0158552	0.910415	0.927181	0.0551279	0.00762284	0.958657	0.227203	0.124666	0.985759	0.352482	0.977923	0.383202	0.771635
19	511501	511800	8.73681	0.0776447	0.0883361	0.049664	0.084524	0.107131	0.135448	0.0697823	0.0624434	0.0851698	0.121064	0.0486769	0.110568	0.0772025	0.0749877	0.0367218	0.0494766	0.0952334	0.13041	0.0777279	0.0575626	0.0661879	0.0740815	0.0304407	0.0439728	0.032407	0.063787	0.017523	0.0622273	0.00907049	0.0527224	0.0222192	0.0581832	0.071178
19	751201	751500	7.63666	0.0933857	0.0994299	0.0773522	0.12876	0.105005	0.101777	0.0456123	0.078471	0.0679114	0.174535	0.0597683	0.133098	0.0534604	0.0788213	0.0561631	0.115667	0.149064	0.115703	0.174094	0.14329	0.0863641	0.0611449	0.0325071	0.0375864	0.094182	0.0289214	0.0162295	0.059439	0.0239213	0.123898	0.0634907	0.0584782	0.0568324
19	1467001	1467300	25.0872	0.060057	0.989441	0.976155	0.0736785	0.837715	0.57468	0.36721	0.98878	0.533874	0.397408	0.963828	0.957162	0.94	0.929272	0.687464	0.914071	0.922363	0.0367839	0.812081	0.0698258	0.991091	0.907714	0.840005	0.969252	0.0192577	0.95552	0.987451	0.986271	0.983366	0.0994231	0.994014	0.989815	0.987519
19	1467901	1468200	24.9318	0.022748	0.996122	0.981006	0.0493391	0.929733	0.625499	0.0297073	0.99155	0.0706518	0.0181135	0.981169	0.971208	0.970843	0.977367	0.56757	0.950719	0.926906	0.0201401	0.937604	0.0825153	0.993917	0.97097	0.530919	0.992051	0.00670424	0.983707	0.994889	0.988697	0.995991	0.0287742	0.996035	0.992803	0.993849
19	1468201	1468500	22.1169	0.0168341	0.995359	0.987102	0.0496694	0.950236	0.705839	0.0467449	0.992968	0.0424475	0.0338724	0.987158	0.980048	0.981576	0.986419	0.332462	0.97372	0.938676	0.0455754	0.958277	0.106064	0.995167	0.976825	0.513824	0.991863	0.0194574	0.983379	0.996886	0.988724	0.997292	0.0112807	0.996863	0.995776	0.995012
19	2608201	2608500	12.1008	0.0205065	0.238794	0.0230312	0.0642172	0.234268	0.0653082	0.0823268	0.0268665	0.0212109	0.0469793	0.0248229	0.0263925	0.0222196	0.823329	0.163076	0.295561	0.0766406	0.0203401	0.116531	0.0276333	0.454514	0.136054	0.290135	0.0146867	0.0108846	0.76969	0.108257	0.0422229	0.518641	0.0835018	0.224751	0.00724226	0.384419
19	3360901	3361200	15.4442	0.0333587	0.0208039	0.0622706	0.0545828	0.0489031	0.0317359	0.0187265	0.117945	0.0873207	0.0668584	0.0127732	0.0218068	0.0717977	0.0234753	0.265674	0.0265477	0.0633534	0.0153672	0.119594	0.0239753	0.0281253	0.0271776	0.0248296	0.00560593	0.0142595	0.0227351	0.849962	0.0679349	0.757705	0.00660942	0.925185	0.0184978	0.016854
19	3435001	3435300	22.649	0.0130793	0.0221685	0.0122858	0.90369	0.0239027	0.0358136	0.0244517	0.0131315	0.0218256	0.0279371	0.0191102	0.966444	0.0209178	0.0220076	0.0119965	0.0416887	0.0312091	0.0105353	0.0280675	0.0228225	0.0323127	0.0388647	0.0132848	0.0137303	0.00675485	0.015959	0.00372167	0.107622	0.00321498	0.0112545	0.00885859	0.00448367	0.00781897
19	4566301	4566600	11.453	0.0237594	0.0208126	0.0248447	0.0576086	0.0443241	0.030477	0.0510804	0.0161084	0.0229211	0.0543638	0.0177409	0.0490071	0.0248848	0.0338039	0.0177752	0.0416274	0.0838332	0.0195813	0.037142	0.0295701	0.0545505	0.0188051	0.0340198	0.017166	0.0126821	0.0189046	0.0104702	0.0434401	0.016313	0.0206978	0.0161401	0.0148598	0.0279231
19	4566601	4566900	8.64715	0.147784	0.120693	0.0513714	0.110143	0.11049	0.166374	0.0855146	0.094932	0.0729208	0.0624219	0.0771027	0.0676979	0.036544	0.182251	0.126973	0.0997533	0.0986706	0.171383	0.215159	0.114949	0.11294	0.0766704	0.115359	0.0455339	0.0335641	0.135688	0.0490174	0.0226928	0.0432115	0.0830882	0.0425236	0.0223513	0.0381355
19	4912201	4912500	6.44188	0.305546	0.258041	0.125278	0.793751	0.212394	0.142372	0.336938	0.0814268	0.273825	0.61637	0.161652	0.231507	0.419533	0.127664	0.212258	0.129343	0.402017	0.0957537	0.205002	0.151639	0.161043	0.290194	0.0786186	0.401221	0.458427	0.102947	0.272284	0.10489	0.753463	0.0686566	0.482012	0.0529103	0.0907893
19	11483701	11484000	20.5147	0.867747	0.990863	0.958815	0.534937	0.763331	0.830906	0.918363	0.989405	0.976919	0.7909	0.942971	0.937733	0.854972	0.923848	0.939175	0.776412	0.866047	0.963631	0.855531	0.9203	0.989207	0.883471	0.834733	0.978125	0.971806	0.963785	0.990755	0.232479	0.981758	0.981185	0.98496	0.674745	0.991901
19	12996301	12996600	21.203	0.0567661	0.0120294	0.173606	0.704047	0.680407	0.34787	0.154143	0.989761	0.0212794	0.583595	0.22472	0.283934	0.804758	0.923202	0.957089	0.848257	0.772223	0.960981	0.710573	0.207435	0.0254905	0.500577	0.619427	0.812715	0.0194059	0.468974	0.00629672	0.370333	0.518875	0.986963	0.990606	0.102466	0.0703164
19	13283101	13283400	5.60849	0.549927	0.528494	0.85252	0.245621	0.659001	0.872097	0.90798	0.455646	0.890092	0.896183	0.829571	0.693127	0.885711	0.88041	0.842691	0.723773	NA	0.909223	0.836369	0.87346	0.648944	0.921557	0.892286	0.533653	0.300824	0.951221	0.593403	0.931651	0.598864	0.273251	0.43852	0.479964	0.357696
19	13506001	13506300	24.9021	0.969474	0.989694	0.932322	0.0811306	0.671152	0.799749	0.874549	0.965095	0.952217	0.439934	0.910037	0.0204394	0.782828	0.83966	0.75309	0.713591	0.891247	0.887411	0.778237	0.150678	0.979625	0.897143	0.86092	0.940812	0.976133	0.927928	0.977035	0.97524	0.985606	0.989532	0.991936	0.987823	0.989441
19	13506301	13506600	23.14	0.750073	0.988837	0.784187	0.0429767	0.547945	0.670162	0.557744	0.910652	0.891324	0.113185	0.763707	0.0263354	0.533699	0.67466	0.671254	0.52828	0.838439	0.73199	0.64338	0.035224	0.977623	0.725097	0.557072	0.705951	0.719286	0.817742	0.955071	0.910254	0.807876	0.981124	0.98318	0.961974	0.984954
19	13840501	13840800	8.81028	0.271415	0.260501	0.314528	0.233796	0.168498	0.143264	0.858989	0.284058	0.185716	0.813556	0.528008	0.503705	0.741095	0.170483	0.568791	0.710298	0.267052	0.726805	0.621509	0.0887073	0.186636	0.414564	0.609445	0.540767	0.323163	0.0817689	0.0162413	0.58202	0.0758019	0.104914	0.0215857	0.161154	0.176293
19	15181501	15181800	13.1102	0.139952	0.536142	0.0213026	0.76982	0.0415441	0.0278142	0.698292	0.0146524	0.0195453	0.653641	0.0219055	0.750417	0.520966	0.0362467	0.0296286	0.132442	0.0366589	0.0306014	0.0489461	0.0258014	0.0122842	0.0455089	0.0174365	0.552747	0.0135999	0.0102305	0.00839973	0.0145994	0.00437816	0.0150843	0.00639344	0.0224497	0.0105056
19	17680201	17680500	19.5815	0.0133288	0.976714	0.80856	0.0177513	0.335135	0.708639	0.711487	0.918559	0.0704069	0.630407	0.799404	0.806711	0.70112	0.403478	0.7466	0.708619	0.624013	0.773466	0.464828	0.412764	0.977568	0.0393503	0.66353	0.860601	0.928824	0.310198	0.711996	0.970985	0.964124	0.975565	0.87317	0.90757	0.00797235
19	18777001	18777300	10.5778	0.926517	0.942961	0.595112	0.892038	0.794215	0.842435	0.575353	0.649895	0.657254	0.199274	0.700607	0.701918	0.505232	0.890251	0.70782	0.543126	0.754025	0.785198	0.808986	0.69966	0.965617	0.820268	0.772086	0.752034	0.0955613	0.89618	0.980748	0.911282	0.977818	0.969618	0.987667	0.968306	0.984117
19	39306901	39307200	8.50067	0.119485	0.0725846	0.0706082	0.904891	0.0922959	0.11612	0.0755237	0.0779289	0.0976249	0.110613	0.111272	0.916586	0.0838638	0.589303	0.10594	0.0756391	0.104631	0.0625926	0.0856869	0.0847403	0.114158	0.0429599	0.130352	0.0268318	0.844107	0.0289615	0.0954964	0.0236729	0.0260772	0.0880307	0.093178	0.371269	0.118327
19	46713901	46714200	15.4775	0.0209662	0.026436	0.0112836	0.046465	0.0369048	0.0314734	0.0473125	0.0162996	0.0285249	0.0481797	0.0378168	0.0217901	0.0268318	0.0234509	0.022769	0.031979	0.0633035	0.0305164	0.0294999	0.0239609	0.0187742	0.0143729	0.020369	0.0055971	0.0112007	0.0107489	0.0185201	0.014129	0.00965095	0.00659981	0.00532382	0.00882044	0.00870446
19	46714201	46714500	8.84206	0.0637402	0.0507759	0.0436559	0.1059	0.0943955	0.0400477	0.118864	0.0406122	0.0571068	0.0749913	0.0567473	0.0624736	0.0606216	0.049017	0.0348128	0.0475602	0.174097	0.0366985	0.0745129	0.0553503	0.041242	0.037681	0.0380965	0.0422118	0.0886972	0.0075868	0.0282449	0.0215527	0.0149236	0.0769607	0.0213176	0.0207132	0.0353263
19	47648101	47648400	8.12394	0.802469	0.880715	0.276143	0.826831	0.352925	0.0842465	0.795984	0.609983	0.11218	0.916542	0.908017	0.915368	0.934692	0.05919	0.0463061	0.224909	0.122022	0.95646	0.100705	0.210262	0.116405	0.0499621	0.0503744	0.948478	0.826822	0.0156944	0.0374851	0.0267725	0.0415404	0.741269	0.0523255	0.156001	0.231066
19	48330301	48330600	17.3095	0.0157362	0.0148475	0.0173728	0.0279199	0.0309305	0.0257191	0.013513	0.00924327	0.0327452	0.0235075	0.0187027	0.0211519	0.0149128	0.0140023	0.0124326	0.0404258	0.0321993	0.0337445	0.0407471	0.0323392	0.0204922	0.013942	0.0256862	0.00527228	0.0105744	0.00425752	0.00373824	0.773018	0.00197909	0.00624521	0.00931584	0.00472938	0.00823281
19	49746301	49746600	16.8446	0.859515	0.965238	0.439359	0.135256	0.811841	0.817329	0.864808	0.574317	0.238525	0.520532	0.525754	0.848561	0.939541	0.572325	0.898545	0.449848	0.449996	0.528971	0.888339	0.822927	0.499344	0.959509	0.901771	0.782204	0.725239	0.952125	0.542791	0.0257345	0.243311	0.992626	0.988091	0.486165	0.581775
20	3799501	3799800	6.10262	0.422977	0.19496	0.0780623	0.242135	0.204417	0.177169	0.127469	0.176784	0.0991114	0.216315	0.260644	0.129883	0.151599	0.206766	0.198483	0.193317	0.169097	0.079367	0.250977	0.319219	0.120853	0.140058	0.175133	0.0632763	0.186379	0.0334263	0.0470753	0.0680448	0.0569147	0.148676	0.110682	0.0603571	0.103611
20	17315401	17315700	13.1932	0.535005	0.0179403	0.881749	0.0162856	0.0463308	0.0723375	0.712207	0.803015	0.810715	0.835449	0.869978	0.568231	0.726739	0.707975	0.768598	0.814157	0.818502	0.845877	0.817083	0.129052	0.0384851	0.111095	0.823966	0.896086	0.977149	0.0113263	0.394935	0.763569	0.917162	0.892814	0.902437	0.984487	0.0408321
20	20396401	20396700	9.01442	0.0887818	0.49951	0.0232464	0.92837	0.0736176	0.0402715	0.0378334	0.053815	0.0414439	0.0610332	0.105991	0.0483147	0.0533816	0.0653896	0.0501543	0.670907	0.0505262	0.0380904	0.110334	0.0701008	0.0861215	0.0423418	0.0497443	0.0429959	0.424571	0.018067	0.0149964	0.0787341	0.00814247	0.121797	0.0190456	0.0193711	0.033027
20	31849501	31849800	18.0296	0.0448373	0.0260342	0.0098136	0.0219914	0.0459664	0.0390849	0.0448244	0.0159431	0.0244691	0.123178	0.0252383	0.0174442	0.25351	0.014669	0.00986989	0.0186317	0.0349341	0.0207184	0.0319696	0.0679648	0.0173532	0.031582	0.0297651	0.00311733	0.0144378	0.0105882	0.00368986	0.0139269	0.0128849	0.00616505	0.00475942	0.0171972	0.00812626
20	44326801	44327100	18.7471	0.020018	0.00934316	0.0716822	0.0218624	0.833294	0.403527	0.0373883	0.314623	0.293049	0.0298243	0.0715714	0.0132333	0.666072	0.868927	0.877294	0.235925	0.0347269	0.0396943	0.621032	0.0357818	0.0145123	0.113592	0.0466544	0.00366251	0.00686852	0.0681355	0.0320945	0.025537	0.232991	0.977668	0.980541	0.700412	0.0155541
20	46118101	46118400	12.4253	0.0248005	0.225917	0.273973	0.043708	0.82403	0.282864	0.0423513	0.298828	0.0827554	0.338158	0.199086	0.0746007	0.680506	0.490041	0.449421	0.514263	0.431513	0.067546	0.141766	0.0519132	0.422402	0.57799	0.0356635	0.227037	0.0055698	0.0289196	0.016479	0.823584	0.722976	0.228679	0.725532	0.167703	0.0116791
20	59605501	59605800	17.0325	0.023992	0.0177213	0.0140296	0.0269644	0.0365372	0.0271803	0.042828	0.00730953	0.0134246	0.0368278	0.0255777	0.0168915	0.0221967	0.0220964	0.00999318	0.0295653	0.0190788	0.0253241	0.0463575	0.0324233	0.0149384	0.0167522	0.0384806	0.017538	0.00707777	0.0545622	0.0116865	0.013987	0.00199159	0.0119163	0.00554759	0.0128303	0.0082825
21	33022501	33022800	10.9406	0.0944256	0.0920544	0.0348239	0.910287	0.110154	0.078743	0.0327475	0.0377666	0.0483421	0.720542	0.0980762	0.0317687	0.885831	0.0262059	0.0515715	0.0319259	0.0483069	0.0588583	0.136783	0.0496927	0.026982	0.214346	0.0261033	0.923589	0.837804	0.780634	0.0145672	0.0293175	0.0107568	0.145596	0.0110117	0.345414	0.0634753
21	33022801	33023100	16.2506	0.0377038	0.0196848	0.0348863	0.247351	0.0589057	0.0344821	0.0571249	0.00950781	0.0388673	0.0548043	0.0355811	0.0279549	0.596275	0.0161919	0.0168599	0.01673	0.062323	0.0189287	0.0325541	0.0236763	0.00788203	0.0542736	0.0398392	0.400231	0.981532	0.936603	0.0073915	0.0394753	0.0114004	0.0143128	0.00566212	0.0188935	0.00820274
21	34670401	34670700	19.8536	0.0231222	0.0184183	0.0147537	0.988135	0.0375875	0.0210847	0.0419294	0.992264	0.024112	0.0293538	0.961919	0.0206464	0.855828	0.0154622	0.00849716	0.026103	0.866971	0.0131369	0.90427	0.0619525	0.0215024	0.87824	0.191544	0.00912904	0.0102038	0.0199644	0.575684	0.0527351	0.960832	0.983711	0.99559	0.985808	0.0225711
21	40178701	40179000	10.9876	0.939834	0.908478	0.759837	0.932816	0.840378	0.904266	0.805042	0.932148	0.808552	0.898734	0.939465	0.844079	0.911245	0.92867	0.919981	0.734785	0.850806	0.827459	0.781105	0.888611	0.928986	0.808242	0.843058	0.951546	0.234248	0.768572	0.968897	0.968263	0.983582	0.882493	0.976084	0.978114	0.983374
21	41398801	41399100	8.11198	0.814521	0.726463	0.703311	0.923077	0.657923	0.91404	0.65716	0.910595	0.839231	0.537578	0.929383	0.547063	0.863425	0.847675	0.905496	0.875762	0.773961	0.788842	0.847992	0.846505	0.920473	0.902473	0.933197	0.970785	0.118098	0.934384	0.783824	0.731293	0.981183	0.880379	0.926802	0.964535	0.963569
21	45478201	45478500	8.66796	0.156955	0.0614423	0.0402293	0.0866436	0.130895	0.182598	0.082769	0.0823767	0.107417	0.0888519	0.174002	0.0872058	0.0774821	0.0806794	0.0863581	0.0880331	0.186286	0.0670463	0.126498	0.0590862	0.0805085	0.0531168	0.0374918	0.0451666	0.0494225	0.0518689	0.0614678	0.0414724	0.015972	0.0637238	0.0708394	0.0232723	0.036682
22	19881001	19881300	6.9882	0.681293	0.794403	0.8961	0.616655	0.785268	0.895512	0.902167	0.716868	0.635805	0.700711	0.590605	0.878582	0.875193	0.930662	0.905723	0.909429	0.855895	0.934544	0.870321	0.935558	0.782319	0.494512	0.846365	0.863954	0.613648	0.709747	0.681807	0.39278	0.916548	0.550018	0.59771	0.166225	0.430229
22	36410101	36410400	16.1878	0.0254889	0.0129184	0.0182496	0.0401862	0.0342852	0.0557892	0.0260673	0.0220323	0.0270669	0.0743513	0.0250569	0.765659	0.0273124	0.0224725	0.0159032	0.0233784	0.0623915	0.0209885	0.0577074	0.0327374	0.0182821	0.0186957	0.0203955	0.00543887	0.00834237	0.0266066	0.00940923	0.0410879	0.00428752	0.00963741	0.0109598	0.00905027	0.00847515
22	36410401	36410700	11.6895	0.0333579	0.033019	0.0227332	0.0546825	0.036544	0.0637371	0.0608737	0.0256812	0.0342218	0.0365333	0.0259372	0.705525	0.0691301	0.0514216	0.051508	0.0602159	0.0424116	0.0170004	0.0712378	0.044791	0.043959	0.0458952	0.0397435	0.00898923	0.0392191	0.0301292	0.015117	0.0236504	0.0129115	0.0154304	0.0174183	0.0226131	0.026326
22	45867301	45867600	21.8842	0.0177434	0.0168132	0.365826	0.0469665	0.511672	0.774166	0.0250286	0.988928	0.947078	0.555511	0.964582	0.0279299	0.808234	0.955104	0.933909	0.383946	0.808798	0.759171	0.807361	0.035328	0.091264	0.114583	0.392081	0.932485	0.007705	0.960452	0.47984	0.983172	0.966839	0.982348	0.987778	0.683481	0.0151698

## Sheet: Fig. 5d
sample_name	subtype	ASCL1predictionScore	NEUROD1predictionScore
CDX03	ASCL1	0.864219	0.0106492
CDX03P	ASCL1	0.945355	0.0112807
CDX08	NEUROD1	0.7254	0.378253
CDX08P	NEUROD1	0.627166	0.677675
CDX12	ASCL1	0.99441	0.0106598
CDX13	POU2F3	0.555098	0.00695366
CDX14P	ASCL1	0.997335	0.0116998
CDX15P	ASCL1	0.998511	0.00791401
CDX15PP	ASCL1	0.998006	0.0141802
CDX17	NEUROD1	0.68158	0.253107
CDX17P	NEUROD1	0.593366	0.414671
CDX18	ASCL1	0.998418	0.0291415
CDX18P	ASCL1	0.998041	0.0180607
CDX20	ASCL1	0.992851	0.0129309
CDX20P	ASCL1	0.994202	0.00945634
CDX25	NEUROD1	0.259136	0.731431
CDX26	ASCL1	0.996261	0.0147949
CDX29	NEUROD1	0.125216	0.876534
CDX30P	NEUROD1	0.906476	0.823321
CDX32P	ASCL1	0.998142	0.00439623
CDX33P	ASCL1	0.999149	0.0160187
CDX34	ASCL1	0.988376	0.0290343
CDX35	ASCL1	0.997338	0.0202897
CDX38	NEUROD1	0.810718	0.551367
CDX39P	ASCL1	0.996092	0.0114566
CDX41P	ASCL1	0.983413	0.00720599
CDX42	ASCL1	0.97822	0.00800851
CDX42P	ASCL1	0.9805	0.00885269
CDX45	ASCL1	0.993765	0.0205477
CDX46	ASCL1	0.998588	0.0023084
PDX022	NEUROD1	0.322875	0.746621
PDX022R	NEUROD1	0.284045	0.723333
PDX033	NEUROD1	0.108085	0.981688
PDX033R	NEUROD1	0.0659124	0.974224
PDX040	ASCL1	0.995329	0.00220016
PDX040R	ASCL1	0.997683	0.00295767
PDX048	ASCL1	0.997236	0.0114209
PDX048R	ASCL1	0.998015	0.0142904
PDX095	ASCL1	0.991241	0.0151407
PDX095R	ASCL1	0.988876	0.0209043
PDX101	ASCL1	0.999032	0.0176567
PDX101R	ASCL1	0.99916	0.00794777
PDX102	ASCL1	0.993913	0.113631
PDX102R	ASCL1	0.971156	0.152553
PDX108	ASCL1	0.99831	0.030424
PDX108R	ASCL1	0.99838	0.0428378
PDX110	ASCL1	0.993771	0.0115841
PDX110R	ASCL1	0.98892	0.00983763
PDX149	ASCL1	0.995763	0.0118448
PDX149R	ASCL1	0.997184	0.00788069

## Sheet: Fig. 5e
sample_name	correspondingDX	subtype	ASCL1predictionScore	NEUROD1predictionScore
SCLC0001	CDX12	ASCL1	0.967265	0.0133653
SCLC0002	CDX13	POU2F3	0.103736	0.0102672
SCLC0003	CDX17	NEUROD1	0.827168	0.293578
SCLC0004	CDX18	ASCL1	0.996868	0.0305734
SCLC0005	CDX29	NEUROD1	0.0392596	0.920106
SCLC0006	CDX25	NEUROD1	0.57436	0.0346066
SCLC0007	CDX32	ASCL1	0.995879	0.00540802
SCLC0008	CDX44	ASCL1	0.998671	0.0114078
SCLC0009	NA	Unknown	0.999175	0.0186237
SCLC0010	NA	Unknown	0.889618	0.00598904
SCLC0011	NA	Unknown	0.998101	0.0134498
SCLC0012	NA	Unknown	0.290599	0.0127957
SCLC0013	NA	Unknown	0.995225	0.0064539
SCLC0014	NA	Unknown	0.993506	0.00306535
SCLC0015	NA	Unknown	0.996093	0.0162746
SCLC0016	NA	Unknown	0.998363	0.0126478
SCLC0017	NA	Unknown	0.994117	0.0145707
SCLC0018	NA	Unknown	0.997985	0.0177263
SCLC0026	NA	Unknown	0.930774	0.00684309
SCLC0027	NA	Unknown	0.991813	0.00706375
SCLC0029	NA	Unknown	0.875002	0.00542247
SCLC0032	NA	Unknown	0.998663	0.0111499
SCLC0034	NA	Unknown	0.910817	0.0204293
SCLC0035	NA	Unknown	0.986215	0.0143451
SCLC0039	NA	Unknown	0.650374	0.796938
SCLC0040	NA	Unknown	0.997223	0.0191951
SCLC0041	NA	Unknown	0.991029	0.111361
SCLC0044	NA	Unknown	0.98238	0.0101037
SCLC0045	NA	Unknown	0.996559	0.0127496
SCLC0046	NA	Unknown	0.799066	0.0146357
SCLC0047	NA	Unknown	0.998915	0.01104
SCLC0048	NA	Unknown	0.994632	0.0109823
SCLC0050	NA	Unknown	0.991933	0.152478
SCLC0051	NA	Unknown	0.0664004	0.0468465
SCLC0052	NA	Unknown	0.244995	0.00327104
SCLC0053	NA	Unknown	0.301763	0.0180683
SCLC0054	NA	Unknown	0.965315	0.0101312
SCLC0056	NA	Unknown	0.997842	0.0127282
SCLC0057	NA	Unknown	0.671863	0.0101537
SCLC0058	NA	Unknown	0.995937	0.0131006
SCLC0059	NA	Unknown	0.992372	0.00949621
SCLC0060	NA	Unknown	0.998521	0.0061428
SCLC0061	NA	Unknown	0.998329	0.0208285
SCLC0062	NA	Unknown	0.996118	0.0385249
SCLC0063	CDX36	ASCL1	0.998569	0.0117964
SCLC0064	NA	Unknown	0.997453	0.014725
SCLC0065	CDX31	ASCL1	0.881627	0.125073
SCLC0066	NA	Unknown	0.249385	0.0608009
SCLC0067	NA	Unknown	0.966309	0.329448
SCLC0068	NA	Unknown	0.908232	0.0164647
SCLC0070	NA	Unknown	0.902058	0.217503
SCLC0071	CDX41	ASCL1	0.946893	0.00819609
SCLC0072	NA	Unknown	0.996009	0.00970584
SCLC0075	NA	Unknown	0.99497	0.00887066
SCLC0076	NA	Unknown	0.992504	0.230497
SCLC0077	NA	Unknown	0.6061	0.599543

## Sheet: Fig. 5f
	ASCL1	NEUROD1	double negative
Methylation (this study)	41	7	8
IHC (Baine et al., 2021)	110	27	22
