# Supplementary material for: cfDNA methylome profiling for detection and subtyping of small cell lung cancers
Source: Nat Cancer. 2022 Aug 8;3(10):1260–70. doi: 10.1038/s43018-022-00415-9 (PMC9586870; doi:10.1038/s43018-022-00415-9)
Supplement: Source Data Extended Data Fig. 1 — Statistical Source Data. [file 43018_2022_415_MOESM8_ESM.xlsx]

## Sheet: Extended Data Fig. 1a
sample name	tumour	PC1	PC2
CDX03	Tumour	11.568	0.503572
CDX03P	Tumour	10.8547	0.0995774
CDX08	Tumour	6.01296	11.7285
CDX08P	Tumour	7.3051	10.8201
CDX12	Tumour	12.9345	-1.2294
CDX13	Tumour	-1.58267	-2.02789
CDX14P	Tumour	7.78209	-1.15477
CDX15P	Tumour	10.1273	-6.49923
CDX15PP	Tumour	10.1726	-6.25707
CDX17	Tumour	5.34616	-0.186223
CDX17P	Tumour	9.0349	0.275433
CDX18	Tumour	12.1562	-2.61251
CDX18P	Tumour	12.9027	-3.16129
CDX20	Tumour	11.86	-4.30354
CDX20P	Tumour	12.384	-4.4856
CDX25	Tumour	4.44776	0.800707
CDX26	Tumour	12.864	-2.47733
CDX29	Tumour	5.7375	4.45321
CDX30P	Tumour	9.44153	-3.38772
CDX32P	Tumour	8.09489	-4.70182
CDX33P	Tumour	10.7536	-1.34867
CDX34	Tumour	4.75805	4.47872
CDX35	Tumour	9.51772	-2.46649
CDX38	Tumour	4.24783	2.97652
CDX39P	Tumour	11.1051	-2.08814
CDX41P	Tumour	5.04325	2.5761
CDX42	Tumour	7.98851	7.85919
CDX42P	Tumour	7.72076	8.77334
CDX45	Tumour	7.55507	1.06663
CDX46	Tumour	6.72629	-3.07075
MR018_N	Normal	-41.2854	-0.818402
MR021_N	Normal	-41.2134	-0.792395
MR022_N	Normal	-40.994	-0.610698
MR023_N	Normal	-41.9276	-0.97089
MR054_N	Normal	-42.2467	-1.14545
MR056_N	Normal	-42.1702	-0.813311
MR058_N	Normal	-41.635	-0.98972
MR059_N	Normal	-39.6313	-0.0178669
MR060_N	Normal	-41.6352	-0.573399
MR061_N	Normal	-40.5513	-1.00569
MR062_N	Normal	-41.083	-1.5091
MR063_N	Normal	-41.132	-0.551559
MR064_N	Normal	-41.7475	-1.37883
PDX022	Tumour	12.5249	1.13718
PDX022R	Tumour	13.0982	0.876249
PDX033	Tumour	3.31015	18.5197
PDX033R	Tumour	3.52187	18.6421
PDX040	Tumour	12.3113	-9.88639
PDX040R	Tumour	13.9562	-10.5191
PDX048	Tumour	16.9037	0.527175
PDX048R	Tumour	16.8374	0.812697
PDX095	Tumour	12.9746	-7.44217
PDX095R	Tumour	12.6872	-7.27225
PDX101	Tumour	16.6879	0.557551
PDX101R	Tumour	17.1198	0.466246
PDX102	Tumour	16.9781	5.471
PDX102R	Tumour	14.8242	6.90262
PDX108	Tumour	18.8908	-5.57491
PDX108R	Tumour	18.889	-5.86123
PDX110	Tumour	16.8173	-2.75194
PDX110R	Tumour	17.7233	-2.37948
PDX149	Tumour	12.3101	2.51293
PDX149R	Tumour	14.0261	1.4862

## Sheet: Extended Data Fig. 1b
seqnames	start	end	CpG_density	Tumour_vs_Normal_log2FC	Tumour_vs_Normal_adjPval	Tumour_vs_Normal_betaDelta	Tumour_beta_means	Normal_beta_means	geneChr	geneStart	geneEnd	geneLength	distanceToTSS	ENSEMBL	SYMBOL	hyperHypo	landscape
1	983101	983400	14.0982	-2.14612	0.000366906	-0.608366	0.187944	0.796309	1	975204	982093	6890	-1008	ENSG00000187642	PERM1	HypoMethylated	Shore/Shelf
1	983401	983700	6.14222	-2.29752	9.4519e-14	-0.522029	0.303444	0.825473	1	975204	982093	6890	-1308	ENSG00000187642	PERM1	HypoMethylated	Shore/Shelf
1	1006801	1007100	10.5714	-2.50832	1.7534e-07	-0.691729	0.245717	0.937446	1	1001138	1014540	13403	5663	ENSG00000187608	ISG15	HypoMethylated	Open Sea
1	1028101	1028400	12.0501	-2.06763	0.000333291	-0.680936	0.277039	0.957976	1	1020120	1056116	35997	7981	ENSG00000188157	AGRN	HypoMethylated	Shore/Shelf
1	1034701	1035000	12.9367	-1.87834	0.000750133	-0.573168	0.197179	0.770347	1	1034867	1041397	6531	0	ENSG00000188157	AGRN	HypoMethylated	Island
1	1163101	1163400	17.0171	-4.23972	8.17068e-30	-0.707103	0.045027	0.75213	1	1167104	1167198	95	-3704	ENSG00000207730	MIR200B	HypoMethylated	Island
1	1163401	1163700	11.9255	-4.15237	5.9278e-30	-0.778639	0.05808	0.836719	1	1167104	1167198	95	-3404	ENSG00000207730	MIR200B	HypoMethylated	Island
1	1163701	1164000	13.8521	-3.19399	2.16812e-09	-0.702102	0.0895215	0.791624	1	1167104	1167198	95	-3104	ENSG00000207730	MIR200B	HypoMethylated	Island
1	1164001	1164300	11.5072	-3.25716	1.93058e-15	-0.562419	0.0711154	0.633535	1	1167104	1167198	95	-2804	ENSG00000207730	MIR200B	HypoMethylated	Island
1	1164301	1164600	11.5428	-3.29896	1.42028e-15	-0.665946	0.0831089	0.749055	1	1167104	1167198	95	-2504	ENSG00000207730	MIR200B	HypoMethylated	Island
1	1164601	1164900	19.4433	-3.80203	3.75553e-16	-0.787534	0.0688013	0.856336	1	1167104	1167198	95	-2204	ENSG00000207730	MIR200B	HypoMethylated	Island
1	1164901	1165200	16.1116	-3.12429	1.34476e-09	-0.585028	0.0777713	0.662799	1	1167104	1167198	95	-1904	ENSG00000207730	MIR200B	HypoMethylated	Island
1	1173901	1174200	13.0407	2.37508	1.5941e-05	0.538863	0.736201	0.197339	1	1173903	1197935	24033	0	ENSG00000162571	TTLL10	HyperMethylated	Island
1	1332001	1332300	20.4454	-2.97556	1.34998e-07	-0.78383	0.200053	0.983883	1	1331280	1335314	4035	721	ENSG00000169962	TAS1R3	HypoMethylated	Island
1	1332301	1332600	12.9846	-2.16352	2.5379e-05	-0.59311	0.178509	0.771619	1	1331280	1335314	4035	1021	ENSG00000169962	TAS1R3	HypoMethylated	Island
1	1332601	1332900	13.0388	-2.11227	7.85658e-05	-0.638744	0.196531	0.835275	1	1331280	1335314	4035	1321	ENSG00000169962	TAS1R3	HypoMethylated	Island
1	1332901	1333200	15.0218	-3.09576	2.27092e-12	-0.605026	0.0795753	0.684601	1	1331280	1335314	4035	1621	ENSG00000169962	TAS1R3	HypoMethylated	Island
1	1333201	1333500	14.612	-2.7114	7.42166e-09	-0.502997	0.0900629	0.59306	1	1331280	1335314	4035	1921	ENSG00000169962	TAS1R3	HypoMethylated	Island
1	1434001	1434300	9.72067	4.14929	1.13304e-06	0.536825	0.600715	0.0638896	1	1430539	1434573	4035	273	NA	LINC01770	HyperMethylated	Shore/Shelf
1	2021401	2021700	12.2482	-1.79975	2.61136e-05	-0.568209	0.388618	0.956827	1	2019329	2030079	10751	2072	ENSG00000187730	GABRD	HypoMethylated	Shore/Shelf
1	2021701	2022000	7.70973	-2.31611	6.19583e-08	-0.544664	0.408824	0.953488	1	2019329	2030079	10751	2372	ENSG00000187730	GABRD	HypoMethylated	Shore/Shelf
1	2133601	2133900	14.6867	4.56404	5.21738e-08	0.529598	0.569099	0.0395011	1	2133638	2148924	15287	0	ENSG00000067606	PRKCZ	HyperMethylated	Island
1	2133901	2134200	10.0016	2.54589	4.67797e-20	0.590369	0.733273	0.142905	1	2050411	2185395	134985	83490	ENSG00000067606	PRKCZ	HyperMethylated	Shore/Shelf
1	2240701	2241000	8.23163	2.35279	2.75635e-14	0.506698	0.657541	0.150844	1	2228319	2310213	81895	12382	ENSG00000157933	SKI	HyperMethylated	Open Sea
1	2279101	2279400	8.64259	3.40922	4.881e-21	0.641464	0.735584	0.0941199	1	2228319	2310213	81895	50782	ENSG00000157933	SKI	HyperMethylated	Shore/Shelf
1	2314201	2314500	15.3512	2.41412	2.3321e-15	0.571576	0.719289	0.147713	1	2303646	2304368	723	10555	ENSG00000157933	SKI	HyperMethylated	Island
1	2335801	2336100	11.7507	-2.69249	1.12406e-19	-0.615415	0.120279	0.735693	1	2321253	2391554	70302	55454	ENSG00000116151	MORN1	HypoMethylated	Shore/Shelf
1	2344201	2344500	8.98949	-1.55683	0.000861491	-0.502154	0.278029	0.780182	1	2321253	2391554	70302	47054	ENSG00000116151	MORN1	HypoMethylated	Shore/Shelf
1	2378401	2378700	11.6551	-3.73948	1.67008e-20	-0.842072	0.103863	0.945935	1	2321253	2391554	70302	12854	ENSG00000116151	MORN1	HypoMethylated	Open Sea
1	2406601	2406900	9.39985	-2.45338	4.05939e-10	-0.659773	0.186641	0.846414	1	2403964	2412530	8567	5630	ENSG00000157911	PEX10	HypoMethylated	Shore/Shelf
1	2789401	2789700	20.5959	4.05033	5.43703e-16	0.598589	0.64394	0.045351	1	2641368	2789665	148298	0	ENSG00000215912	TTC34	HyperMethylated	Island
1	2789701	2790000	28.459	3.95364	1.67872e-22	0.713336	0.786413	0.0730773	1	2635976	2801717	165742	11717	ENSG00000215912	TTC34	HyperMethylated	Island
1	2790001	2790300	26.9917	3.38754	6.79759e-18	0.680732	0.789145	0.108412	1	2635976	2801717	165742	11417	ENSG00000215912	TTC34	HyperMethylated	Island
1	2866201	2866500	9.71322	-3.98168	1.08491e-89	-0.571034	0.0472855	0.61832	1	2635976	2801717	165742	-64484	ENSG00000215912	TTC34	HypoMethylated	Open Sea
1	2917201	2917500	9.5388	-1.61537	0.000175332	-0.501919	0.274984	0.776902	1	3021467	3022903	1437	-103967	ENSG00000169717	ACTRT2	HypoMethylated	Open Sea
1	2921701	2922000	6.61019	-2.35951	2.81001e-13	-0.564292	0.259479	0.823771	1	3021467	3022903	1437	-99467	ENSG00000169717	ACTRT2	HypoMethylated	Open Sea
1	2949301	2949600	7.5497	-2.06073	5.40908e-08	-0.545953	0.334308	0.880261	1	3021467	3022903	1437	-71867	ENSG00000169717	ACTRT2	HypoMethylated	Open Sea
1	2982601	2982900	9.3865	-2.00908	2.24324e-05	-0.561477	0.38885	0.950327	1	3021467	3022903	1437	-38567	ENSG00000169717	ACTRT2	HypoMethylated	Open Sea
1	3027901	3028200	7.14323	-2.21173	6.41702e-09	-0.574688	0.272264	0.846951	1	3021467	3022903	1437	6434	ENSG00000169717	ACTRT2	HypoMethylated	Open Sea
1	3030001	3030300	10.4636	-1.81873	1.72104e-05	-0.557934	0.261891	0.819825	1	3021467	3022903	1437	8534	ENSG00000169717	ACTRT2	HypoMethylated	Open Sea
1	3070801	3071100	28.3412	4.32603	1.98583e-65	0.821912	0.883384	0.0614724	1	3069168	3434342	365175	1633	ENSG00000142611	PRDM16	HyperMethylated	Island
1	3071101	3071400	19.7865	2.40913	4.84452e-19	0.624824	0.859679	0.234855	1	3069168	3434342	365175	1933	ENSG00000142611	PRDM16	HyperMethylated	Island
1	3073501	3073800	27.4564	3.96326	8.09314e-08	0.611167	0.676556	0.0653893	1	3069168	3434342	365175	4333	ENSG00000142611	PRDM16	HyperMethylated	Island
1	3073801	3074100	22.4226	3.62348	5.66424e-10	0.658072	0.748922	0.09085	1	3069168	3434342	365175	4633	ENSG00000142611	PRDM16	HyperMethylated	Island
1	3135601	3135900	11.823	-3.99667	5.44588e-117	-0.617478	0.0416256	0.659104	1	3069168	3434342	365175	66433	ENSG00000142611	PRDM16	HypoMethylated	Open Sea
1	3494401	3494700	10.1319	-3.52074	9.21544e-24	-0.762764	0.0880663	0.850831	1	3487951	3611508	123558	116808	ENSG00000162591	MEGF6	HypoMethylated	Open Sea
1	3514201	3514500	7.26438	-2.16386	1.35256e-08	-0.548064	0.328531	0.876595	1	3487951	3611508	123558	97008	ENSG00000162591	MEGF6	HypoMethylated	Shore/Shelf
1	3514501	3514800	10.6589	-2.92346	8.5795e-12	-0.750545	0.168197	0.918742	1	3487951	3611508	123558	96708	ENSG00000162591	MEGF6	HypoMethylated	Shore/Shelf
1	3650401	3650700	9.25392	3.1075	7.95261e-13	0.592969	0.696684	0.103715	1	3635014	3652761	17748	2061	ENSG00000116213	WRAP73	HyperMethylated	Island
1	3650701	3651000	21.7672	4.61885	2.98397e-20	0.821833	0.889685	0.0678527	1	3635014	3652761	17748	1761	ENSG00000116213	WRAP73	HyperMethylated	Island
1	3651001	3651300	20.1112	4.52518	1.1533e-17	0.778776	0.82963	0.0508545	1	3635014	3652761	17748	1461	ENSG00000116213	WRAP73	HyperMethylated	Island
1	3651301	3651600	19.6405	4.68136	4.80124e-15	0.727824	0.775105	0.0472816	1	3635014	3652761	17748	1161	ENSG00000116213	WRAP73	HyperMethylated	Island
1	3651601	3651900	19.8035	5.23984	1.35243e-11	0.62435	0.645174	0.0208248	1	3635014	3652761	17748	861	ENSG00000116213	WRAP73	HyperMethylated	Island
1	3684001	3684300	13.3968	2.61514	3.96644e-13	0.61139	0.799203	0.187813	1	3652516	3736201	83686	31485	ENSG00000078900	TP73	HyperMethylated	Open Sea
1	3697801	3698100	8.06687	-3.39874	7.6225e-32	-0.64591	0.112615	0.758525	1	3698046	3708534	10489	0	ENSG00000078900	TP73	HypoMethylated	Open Sea
1	3707701	3708000	12.1063	1.99947	6.40048e-20	0.586692	0.888803	0.30211	1	3652516	3736201	83686	55185	ENSG00000078900	TP73	HyperMethylated	Shore/Shelf
1	3708901	3709200	10.7568	3.00838	3.40432e-12	0.561559	0.657527	0.0959685	1	3652516	3736201	83686	56385	ENSG00000078900	TP73	HyperMethylated	Shore/Shelf
1	3732601	3732900	11.9648	1.93742	1.37632e-16	0.559739	0.805955	0.246215	1	3652516	3736201	83686	80085	ENSG00000078900	TP73	HyperMethylated	Island
1	3909901	3910200	7.06861	-2.80717	1.25353e-15	-0.656071	0.209133	0.865204	1	3900352	3914652	14301	9549	ENSG00000236423	LINC01134	HypoMethylated	Shore/Shelf
1	4161301	4161600	14.4722	-1.8527	0.000172183	-0.520223	0.201736	0.721959	1	3947144	3949024	1881	-212277	ENSG00000226374	LINC01345	HypoMethylated	Island
1	5717701	5718000	6.09219	3.01871	1.6984e-11	0.550371	0.777331	0.22696	1	5862672	5862741	70	144741	ENSG00000264101	MIR4689	HyperMethylated	Open Sea
1	5847001	5847300	7.5823	2.58655	5.80667e-10	0.503115	0.662393	0.159278	1	5862672	5862741	70	15441	ENSG00000264101	MIR4689	HyperMethylated	Open Sea
1	5847301	5847600	11.1037	4.62611	1.82331e-31	0.715589	0.750474	0.034885	1	5862672	5862741	70	15141	ENSG00000264101	MIR4689	HyperMethylated	Open Sea
1	5850001	5850300	7.39726	-2.41192	1.2463e-13	-0.556311	0.227911	0.784222	1	5862672	5862741	70	12441	ENSG00000264101	MIR4689	HypoMethylated	Open Sea
1	6051601	6051900	11.8155	-1.7342	0.000283463	-0.516287	0.457226	0.973513	1	5990927	6090419	99493	60674	ENSG00000069424	KCNAB2	HypoMethylated	Island
1	6111301	6111600	5.91406	-2.59594	2.40278e-18	-0.563254	0.259472	0.822726	1	6101787	6180321	78535	68721	ENSG00000116254	CHD5	HypoMethylated	Open Sea
1	6111601	6111900	12.7787	-3.70095	7.64704e-21	-0.714877	0.0666994	0.781576	1	6101787	6180321	78535	68421	ENSG00000116254	CHD5	HypoMethylated	Open Sea
1	6208501	6208800	15.328	2.64276	2.5518e-42	0.561815	0.672143	0.110328	1	6208618	6210900	2283	0	ENSG00000158286	RNF207	HyperMethylated	Island
1	6208801	6209100	28.6715	2.60747	1.25137e-20	0.638256	0.928391	0.290135	1	6208860	6220805	11946	0	ENSG00000158286	RNF207	HyperMethylated	Island
1	6209101	6209400	22.2713	2.50091	2.7057e-06	0.564806	0.797635	0.232829	1	6186692	6209244	22553	0	ENSG00000116251	RPL22	HyperMethylated	Island
1	6241501	6241800	11.8114	4.31787	1.83846e-31	0.651894	0.68921	0.0373154	1	6244179	6245578	1400	-2379	ENSG00000173673	HES3	HyperMethylated	Shore/Shelf
1	6420601	6420900	19.311	4.93819	1.82905e-07	0.526633	0.550329	0.0236961	1	6412418	6424670	12253	3770	ENSG00000069812	HES2	HyperMethylated	Island
1	6420901	6421200	8.46987	3.09417	6.39491e-08	0.544232	0.668803	0.124571	1	6412418	6424670	12253	3470	ENSG00000069812	HES2	HyperMethylated	Shore/Shelf
1	6441001	6441300	11.4603	3.11879	4.05123e-15	0.568309	0.653282	0.0849733	1	6424776	6460944	36169	16225	ENSG00000187017	ESPN	HyperMethylated	Island
1	6453901	6454200	10.774	2.95936	1.55184e-52	0.706145	0.826068	0.119923	1	6424776	6460944	36169	29125	ENSG00000187017	ESPN	HyperMethylated	Island
1	6454201	6454500	20.9083	3.96223	8.41155e-95	0.848763	0.933083	0.08432	1	6424776	6460944	36169	29425	ENSG00000187017	ESPN	HyperMethylated	Island
1	6454501	6454800	23.5177	4.26394	1.58533e-102	0.875101	0.978138	0.103037	1	6424776	6460944	36169	29725	ENSG00000187017	ESPN	HyperMethylated	Island
1	6454801	6455100	32.3606	4.3127	6.2327e-78	0.872255	0.979052	0.106797	1	6424776	6460944	36169	30025	ENSG00000187017	ESPN	HyperMethylated	Island
1	6455101	6455400	27.9316	5.04276	4.9654e-90	0.905351	0.956142	0.0507905	1	6424776	6460944	36169	30325	ENSG00000187017	ESPN	HyperMethylated	Island
1	6455401	6455700	23.7133	4.47587	8.36052e-92	0.891589	0.965696	0.0741066	1	6424776	6460944	36169	30625	ENSG00000187017	ESPN	HyperMethylated	Island
1	6455701	6456000	21.7263	2.79618	1.00501e-67	0.739917	0.955985	0.216067	1	6424776	6460944	36169	30925	ENSG00000187017	ESPN	HyperMethylated	Island
1	6456001	6456300	15.7153	1.99174	2.04271e-36	0.558897	0.752937	0.19404	1	6424776	6460944	36169	31225	ENSG00000187017	ESPN	HyperMethylated	Island
1	6459901	6460200	9.56316	2.83276	1.7886e-11	0.587323	0.750972	0.163649	1	6424776	6460944	36169	35125	ENSG00000187017	ESPN	HyperMethylated	Shore/Shelf
1	6460201	6460500	9.78932	2.97025	8.98443e-19	0.528905	0.613861	0.0849559	1	6424776	6460944	36169	35425	ENSG00000187017	ESPN	HyperMethylated	Shore/Shelf
1	6460501	6460800	12.2531	4.10597	4.75872e-37	0.678302	0.723805	0.0455028	1	6424776	6460944	36169	35725	ENSG00000187017	ESPN	HyperMethylated	Island
1	6473101	6473400	9.84857	-1.84164	0.000901671	-0.595419	0.342746	0.938164	1	6466092	6477588	11497	4188	ENSG00000171680	PLEKHG5	HypoMethylated	Shore/Shelf
1	8217001	8217300	16.635	4.35516	1.64351e-09	0.516485	0.545063	0.0285771	1	8208672	8215210	6539	8329	ENSG00000227634	LINC01714	HyperMethylated	Island
1	8217301	8217600	26.2094	4.72238	4.29755e-09	0.520063	0.542486	0.0224233	1	8208672	8215210	6539	8629	ENSG00000227634	LINC01714	HyperMethylated	Island
1	9183301	9183600	14.7918	3.99108	2.5822e-14	0.51178	0.54804	0.0362601	1	9182004	9196284	14281	1297	ENSG00000234546	LNCTAM34A	HyperMethylated	Island
1	9279601	9279900	8.26338	2.44083	1.25951e-07	0.512373	0.744028	0.231655	1	9292894	9369532	76639	-12994	ENSG00000171621	SPSB1	HyperMethylated	Open Sea
1	10530301	10530600	11.1175	1.99899	9.16342e-09	0.514385	0.797023	0.282638	1	10472288	10536572	64285	58013	ENSG00000142655	PEX14	HyperMethylated	Open Sea
1	10809001	10809300	7.72176	2.32192	6.29055e-08	0.501303	0.785761	0.284458	1	10647213	10796650	149438	-12351	ENSG00000130940	CASZ1	HyperMethylated	Open Sea
1	10960501	10960800	12.8039	-1.86173	3.39589e-05	-0.535782	0.216529	0.752311	1	10946473	10964201	17729	3401	ENSG00000175262	C1orf127	HypoMethylated	Open Sea
1	11790601	11790900	7.31707	2.57709	3.89745e-13	0.565836	0.893975	0.328138	1	11785723	11805413	19691	14513	ENSG00000177000	MTHFR	HyperMethylated	Open Sea
1	12191701	12192000	15.2631	-1.91739	0.000861067	-0.645403	0.236096	0.881499	1	12191713	12191773	61	0	ENSG00000263676	MIR4632	HypoMethylated	Island
1	13583101	13583400	13.2856	3.2328	1.44556e-40	0.676937	0.768465	0.0915282	1	13583465	13617957	34493	-65	ENSG00000162493	PDPN	HyperMethylated	Island
1	15261301	15261600	8.23209	2.85665	9.44635e-13	0.514637	0.625067	0.110431	1	15247272	15398126	150855	14029	ENSG00000142621	FHAD1	HyperMethylated	Open Sea
1	15949501	15949800	7.39685	2.93808	6.23476e-11	0.561665	0.721853	0.160187	1	15941869	15976126	34258	26326	ENSG00000116809	ZBTB17	HyperMethylated	Open Sea
1	15949801	15950100	7.81833	2.74677	1.93444e-07	0.515049	0.683597	0.168548	1	15941869	15976126	34258	26026	ENSG00000116809	ZBTB17	HyperMethylated	Open Sea
1	16162501	16162800	13.1097	2.42016	1.60948e-09	0.608461	0.8545	0.246039	1	16124337	16156069	31733	-6432	ENSG00000142627	EPHA2	HyperMethylated	Open Sea
1	16226701	16227000	14.9983	3.2425	5.01492e-18	0.724089	0.872826	0.148737	1	16232281	16236659	4379	9659	ENSG00000132881	CPLANE2	HyperMethylated	Island
1	16227001	16227300	17.5443	4.17628	1.2423e-25	0.798148	0.875221	0.0770728	1	16232281	16236659	4379	9359	ENSG00000132881	CPLANE2	HyperMethylated	Island
1	16227301	16227600	14.8576	4.22236	2.32322e-35	0.691614	0.738228	0.0466147	1	16232281	16236659	4379	9059	ENSG00000132881	CPLANE2	HyperMethylated	Shore/Shelf
1	16227601	16227900	17.1114	4.19711	2.47711e-38	0.844315	0.922194	0.0778784	1	16232281	16236659	4379	8759	ENSG00000132881	CPLANE2	HyperMethylated	Shore/Shelf
1	16227901	16228200	15.2508	3.59234	2.79917e-29	0.77073	0.873208	0.102478	1	16232281	16236659	4379	8459	ENSG00000132881	CPLANE2	HyperMethylated	Shore/Shelf
1	16228201	16228500	10.5193	1.9652	5.84043e-19	0.546653	0.788042	0.24139	1	16232281	16236659	4379	8159	ENSG00000132881	CPLANE2	HyperMethylated	Shore/Shelf
1	16520401	16520700	9.43121	3.57061	1.29881e-19	0.69352	0.791504	0.0979842	1	16514122	16514285	164	-6116	ENSG00000206737	RNVU1-18	HyperMethylated	Shore/Shelf
1	16520701	16521000	13.1886	4.16886	2.71507e-29	0.655293	0.701969	0.0466762	1	16514122	16514285	164	-6416	ENSG00000206737	RNVU1-18	HyperMethylated	Island
1	16521001	16521300	13.1883	4.22799	6.66103e-39	0.758076	0.81215	0.0540736	1	16514122	16514285	164	-6716	ENSG00000206737	RNVU1-18	HyperMethylated	Island
1	16521301	16521600	7.50865	2.57366	1.35083e-14	0.592057	0.88517	0.293112	1	16514122	16514285	164	-7016	ENSG00000206737	RNVU1-18	HyperMethylated	Island
1	16534801	16535100	17.5846	2.33767	1.0206e-09	0.559527	0.782415	0.222888	1	16533886	16535649	1764	549	ENSG00000233421	LINC01783	HyperMethylated	Island
1	16535101	16535400	14.2358	2.70972	7.54368e-22	0.6318	0.92193	0.290131	1	16533886	16535649	1764	249	ENSG00000233421	LINC01783	HyperMethylated	Island
1	16535401	16535700	16.5074	2.50251	1.52751e-24	0.503941	0.977315	0.473374	1	16533886	16535649	1764	0	ENSG00000233421	LINC01783	HyperMethylated	Island
1	16647301	16647600	16.8445	3.59084	3.10141e-31	0.756491	0.97233	0.215839	1	16645622	16650289	4668	1679	NA	MST1P2	HyperMethylated	Island
1	16647601	16647900	15.6131	5.19928	1.30055e-31	0.874178	0.939351	0.0651724	1	16645622	16650289	4668	1979	NA	MST1P2	HyperMethylated	Island
1	16647901	16648200	18.7645	5.33749	1.2874e-38	0.883523	0.972763	0.0892403	1	16645622	16650289	4668	2279	NA	MST1P2	HyperMethylated	Island
1	16648201	16648500	19.6057	3.34906	1.76798e-11	0.621454	0.899733	0.278279	1	16645622	16650289	4668	2579	NA	MST1P2	HyperMethylated	Island
1	16692001	16692300	10.2133	2.68095	3.08959e-18	0.539425	0.975896	0.436471	1	16687339	16692309	4971	9	NA	ESPNP	HyperMethylated	Island
1	16692301	16692600	22.903	2.81701	9.47985e-15	0.643877	0.961671	0.317794	1	16687339	16692309	4971	0	NA	ESPNP	HyperMethylated	Island
1	16692601	16692900	21.7276	3.36395	5.95446e-20	0.63654	0.98385	0.34731	1	16692280	16720157	27878	27257	NA	ESPNP	HyperMethylated	Island
1	16692901	16693200	22.7108	3.71436	2.02524e-12	0.68795	0.950964	0.263014	1	16692280	16720157	27878	26957	NA	ESPNP	HyperMethylated	Island
1	16693201	16693500	26.6084	3.8599	8.8942e-13	0.681173	0.923342	0.242169	1	16692280	16720157	27878	26657	NA	ESPNP	HyperMethylated	Island
1	16693501	16693800	28.3522	3.55814	2.02114e-09	0.619593	0.902535	0.282942	1	16692280	16720157	27878	26357	NA	ESPNP	HyperMethylated	Island
1	16693801	16694100	19.7852	3.60402	1.84616e-07	0.652481	0.85545	0.202969	1	16692280	16720157	27878	26057	NA	ESPNP	HyperMethylated	Island
1	16694101	16694400	17.7204	3.00455	1.80103e-06	0.604318	0.789347	0.185028	1	16692280	16720157	27878	25757	NA	ESPNP	HyperMethylated	Island
1	16759201	16759500	19.069	3.45759	2.17936e-35	0.777573	0.958184	0.180611	1	16757128	16759291	2164	0	ENSG00000186715	MST1L	HyperMethylated	Island
1	16759501	16759800	16.4768	4.25667	5.22623e-29	0.589007	0.624209	0.0352018	1	16755307	16764480	9174	4680	ENSG00000186715	MST1L	HyperMethylated	Island
1	16759801	16760100	15.8825	3.55014	2.66331e-19	0.549288	0.606402	0.0571141	1	16755307	16764480	9174	4380	ENSG00000186715	MST1L	HyperMethylated	Island
1	16872601	16872900	15.6629	2.54676	5.14564e-21	0.613116	0.919045	0.30593	1	16870945	16874079	3135	1656	ENSG00000228549	LOC112267871	HyperMethylated	Island
1	16889101	16889400	13.687	4.63131	4.23941e-10	0.598205	0.634692	0.0364873	1	16888538	16889373	836	0	ENSG00000238142	LOC105376805	HyperMethylated	Island
1	16889401	16889700	16.4201	4.51917	1.19989e-11	0.602437	0.637973	0.0355363	1	16887577	16889518	1942	0	ENSG00000238142	LOC105376805	HyperMethylated	Island
1	16889701	16890000	7.74776	2.9469	1.44926e-08	0.512129	0.634845	0.122717	1	16887761	16889706	1946	0	ENSG00000238142	LOC105376805	HyperMethylated	Shore/Shelf
1	16948201	16948500	11.0602	-2.08105	0.000229097	-0.578575	0.391873	0.970448	1	16948391	16951338	2948	0	ENSG00000058453	CROCC	HypoMethylated	Open Sea
1	16971301	16971600	8.45341	-2.96427	6.69343e-11	-0.756565	0.160975	0.917539	1	16921931	16972964	51034	49370	ENSG00000058453	CROCC	HypoMethylated	Open Sea
1	16971601	16971900	7.18566	-2.54449	6.18127e-10	-0.635215	0.203042	0.838257	1	16921931	16972964	51034	49670	ENSG00000058453	CROCC	HypoMethylated	Open Sea
1	17149201	17149500	20.7124	2.41566	7.03354e-23	0.665565	0.918948	0.253383	1	17066761	17119451	52691	-29750	ENSG00000117115	PADI2	HyperMethylated	Island
1	17149501	17149800	9.55697	2.72053	2.30397e-19	0.65218	0.833503	0.181323	1	17066761	17119451	52691	-30050	ENSG00000117115	PADI2	HyperMethylated	Island
1	17419801	17420100	15.5674	3.23786	1.26423e-14	0.552819	0.624063	0.0712436	1	17406760	17439677	32918	19577	ENSG00000179051	RCC2	HyperMethylated	Island
1	18196801	18197100	7.71287	2.81072	1.66307e-10	0.517397	0.639125	0.121729	1	18107798	18378483	270686	89003	ENSG00000117154	IGSF21	HyperMethylated	Open Sea
1	19273801	19274100	22.3324	2.15783	8.81614e-23	0.614033	0.879845	0.265812	1	19265982	19273941	7960	0	ENSG00000211454	AKR7L	HyperMethylated	Island
1	19274101	19274400	22.0762	3.24169	2.03246e-28	0.766782	0.928869	0.162087	1	19267103	19274194	7092	0	ENSG00000211454	AKR7L	HyperMethylated	Island
1	19274401	19274700	7.34646	2.3082	1.02894e-17	0.562585	0.806866	0.244281	1	19267103	19274194	7092	-207	ENSG00000211454	AKR7L	HyperMethylated	Island
1	19665901	19666200	20.6871	2.96252	3.68253e-09	0.562243	0.67108	0.108837	1	19664875	19680966	16092	1026	ENSG00000158748	HTR6	HyperMethylated	Island
1	20473201	20473500	10.2565	3.72045	1.0786e-10	0.500154	0.545039	0.0448851	1	20483187	20484645	1459	11145	ENSG00000162545	CAMK2N1	HyperMethylated	Open Sea
1	21608101	21608400	12.1258	2.22751	1.29663e-30	0.544507	0.698348	0.153841	1	21596215	21669363	73149	60963	ENSG00000076864	RAP1GAP	HyperMethylated	Open Sea
1	22953601	22953900	29.9978	3.76293	9.07981e-10	0.675094	0.77124	0.0961464	1	22953043	22965338	12296	11438	ENSG00000215906	LACTBL1	HyperMethylated	Island
1	22953901	22954200	12.3973	3.49749	1.51431e-16	0.605658	0.667585	0.0619268	1	22953043	22965338	12296	11138	ENSG00000215906	LACTBL1	HyperMethylated	Island
1	24930901	24931200	15.0966	2.26603	5.95035e-13	0.509785	0.647022	0.137237	1	24899511	24965010	65500	33810	ENSG00000020633	RUNX3	HyperMethylated	Island
1	27360301	27360600	12.6115	1.8597	1.03987e-31	0.570153	0.841988	0.271835	1	27355184	27366961	11778	6361	ENSG00000142733	MAP3K6	HyperMethylated	Island
1	27634801	27635100	10.0734	2.48638	9.49258e-13	0.553237	0.69218	0.138943	1	27612064	27635185	23122	85	ENSG00000000938	FGR	HyperMethylated	Island
1	27635101	27635400	14.9134	2.38576	6.11077e-14	0.624413	0.803534	0.179121	1	27612064	27635185	23122	0	ENSG00000000938	FGR	HyperMethylated	Island
1	29478001	29478300	6.67785	2.7135	5.03164e-11	0.552505	0.765106	0.212601	1	29329620	29350114	20495	-127887	ENSG00000230523	LINC01756	HyperMethylated	Shore/Shelf
1	29478301	29478600	13.7033	4.64041	1.08823e-23	0.748502	0.785043	0.0365414	1	29329620	29350114	20495	-128187	ENSG00000230523	LINC01756	HyperMethylated	Island
1	29478601	29478900	10.1976	4.19692	8.22072e-19	0.753997	0.823472	0.0694753	1	29329620	29350114	20495	-128487	ENSG00000230523	LINC01756	HyperMethylated	Island
1	30342601	30342900	13.0425	4.71036	1.67752e-09	0.606941	0.636526	0.0295845	1	30013952	30037612	23661	-304989	ENSG00000233399	LINC01648	HyperMethylated	Open Sea
1	31772101	31772400	22.1309	5.36564	1.44184e-11	0.685855	0.711271	0.025416	1	31741800	31764893	23094	-7208	ENSG00000121753	ADGRB2	HyperMethylated	Island
1	31772401	31772700	13.5787	4.46254	1.55918e-08	0.502404	0.530494	0.02809	1	31741800	31764893	23094	-7508	ENSG00000121753	ADGRB2	HyperMethylated	Island
1	31944301	31944600	8.85556	3.08826	1.29437e-07	0.509184	0.613421	0.104237	1	31919130	31944856	25727	256	ENSG00000184007	PTP4A2	HyperMethylated	Island
1	31944601	31944900	18.3535	4.97562	1.60661e-09	0.534683	0.556745	0.0220624	1	31919130	31944856	25727	0	ENSG00000184007	PTP4A2	HyperMethylated	Island
1	31944901	31945200	12.8212	3.74831	1.03767e-13	0.547288	0.593774	0.0464863	1	31919130	31944856	25727	-45	ENSG00000184007	PTP4A2	HyperMethylated	Island
1	31945201	31945500	8.25465	2.65302	1.19587e-19	0.613619	0.779305	0.165686	1	31919130	31944856	25727	-345	ENSG00000184007	PTP4A2	HyperMethylated	Shore/Shelf
1	32239801	32240100	12.8027	-2.96401	2.23612e-07	-0.731273	0.0803546	0.811628	1	32231658	32240790	9133	690	NA	MTMR9LP	HypoMethylated	Island
1	32926201	32926500	10.1556	2.88322	3.31953e-25	0.556557	0.651016	0.0944584	1	32894846	32901438	6593	-24763	ENSG00000121900	TMEM54	HyperMethylated	Open Sea
1	33306601	33306900	24.3461	3.30554	2.05833e-18	0.698779	0.800187	0.101408	1	33306766	33321098	14333	14198	ENSG00000184389	A3GALT2	HyperMethylated	Island
1	33306901	33307200	29.778	3.01372	7.78281e-20	0.695135	0.898358	0.203223	1	33306766	33321098	14333	13898	ENSG00000184389	A3GALT2	HyperMethylated	Island
1	33307201	33307500	26.9786	2.21964	1.72644e-24	0.608016	0.916169	0.308154	1	33306766	33321098	14333	13598	ENSG00000184389	A3GALT2	HyperMethylated	Shore/Shelf
1	34176601	34176900	14.0199	3.93648	8.98339e-16	0.572857	0.614575	0.0417171	1	34166883	34219131	52249	9718	ENSG00000142698	C1orf94	HyperMethylated	Island
1	34176901	34177200	18.8158	4.02623	8.25806e-17	0.634894	0.683721	0.0488274	1	34176907	34219131	42225	0	ENSG00000142698	C1orf94	HyperMethylated	Island
1	34177201	34177500	16.243	4.2446	3.27985e-09	0.543632	0.579323	0.0356919	1	34166883	34219131	52249	10318	ENSG00000142698	C1orf94	HyperMethylated	Island
1	34924801	34925100	8.00048	3.56493	6.66725e-19	0.689254	0.795321	0.106067	1	34865436	34929650	64215	4550	ENSG00000116544	DLGAP3	HyperMethylated	Open Sea
1	35120701	35121000	15.208	3.19567	7.60955e-10	0.625822	0.72044	0.0946182	1	35104243	35111777	7535	16458	ENSG00000197056	ZMYM1	HyperMethylated	Island
1	35577001	35577300	19.4129	1.84058	1.10538e-42	0.527505	0.96528	0.437775	1	35573314	35595328	22015	3687	ENSG00000116819	TFAP2E	HyperMethylated	Island
1	35577301	35577600	18.0627	1.93344	2.48313e-34	0.536402	0.963172	0.42677	1	35573314	35595328	22015	3987	ENSG00000116819	TFAP2E	HyperMethylated	Island
1	35577601	35577900	16.2186	1.94963	9.58865e-44	0.607627	0.919999	0.312373	1	35577736	35595261	17526	0	ENSG00000116819	TFAP2E	HyperMethylated	Island
1	36482101	36482400	8.67488	3.34317	2.1325e-15	0.618673	0.710588	0.091915	1	36466043	36483278	17236	878	ENSG00000119535	CSF3R	HyperMethylated	Open Sea
1	36669601	36669900	7.25064	2.19693	4.78956e-10	0.505348	0.754684	0.249337	1	36849948	36853687	3740	183787	ENSG00000163873	GRIK3	HyperMethylated	Open Sea
1	37318501	37318800	11.9111	3.66728	2.57053e-18	0.524253	0.570446	0.0461929	1	37350934	37474386	123453	155586	ENSG00000233621	LINC01137	HyperMethylated	Island
1	37327801	37328100	4.26398	1.38023	7.51288e-05	0.515219	0.780638	0.265418	1	37350934	37474386	123453	146286	ENSG00000233621	LINC01137	HyperMethylated	Open Sea
1	37475401	37475700	7.19476	2.71256	2.68646e-21	0.615173	0.836677	0.221504	1	37474580	37484360	9781	821	ENSG00000163874	ZC3H12A	HyperMethylated	Shore/Shelf
1	37475701	37476000	8.77149	2.31044	7.25987e-20	0.598271	0.807491	0.20922	1	37474580	37484360	9781	1121	ENSG00000163874	ZC3H12A	HyperMethylated	Shore/Shelf
1	37483801	37484100	8.7554	1.96852	2.65866e-15	0.525267	0.791421	0.266154	1	37474580	37484360	9781	9221	ENSG00000163874	ZC3H12A	HyperMethylated	Open Sea
1	37735201	37735500	13.4001	4.03434	2.71369e-10	0.635249	0.687019	0.05177	1	37713888	37752906	39019	17406	ENSG00000183317	EPHA10	HyperMethylated	Open Sea
1	38817901	38818200	20.7577	4.47041	1.81057e-06	0.525084	0.583361	0.0582768	1	38839349	38848074	8726	29874	ENSG00000116954	RRAGC	HyperMethylated	Island
1	39770401	39770700	16.612	6.59481	3.57124e-06	0.639054	0.677488	0.0384336	1	39769523	39771348	1826	648	ENSG00000198754	OXCT2	HyperMethylated	Island
1	39771001	39771300	24.6557	7.98224	1.00185e-06	0.704337	0.722426	0.0180889	1	39769523	39771348	1826	48	ENSG00000198754	OXCT2	HyperMethylated	Island
1	39771301	39771600	17.0428	7.97815	2.64401e-06	0.749761	0.771516	0.0217545	1	39769523	39771348	1826	0	ENSG00000198754	OXCT2	HyperMethylated	Island
1	40132801	40133100	15.2821	3.09038	6.87132e-06	0.571847	0.826894	0.255046	1	40161387	40240921	79535	-28287	ENSG00000117000	RLF	HyperMethylated	Island
1	40311301	40311600	8.06048	2.76353	1.67173e-05	0.503882	0.856325	0.352443	1	40300489	40317286	16798	5686	ENSG00000049089	COL9A2	HyperMethylated	Shore/Shelf
1	40818001	40818300	12.2999	3.37437	5.42353e-07	0.585437	0.691832	0.106395	1	40783787	40840452	56666	34214	ENSG00000117013	KCNQ4	HyperMethylated	Island
1	40818301	40818600	19.512	3.91601	2.8436e-06	0.610082	0.706807	0.0967252	1	40783787	40840452	56666	34514	ENSG00000117013	KCNQ4	HyperMethylated	Island
1	40818601	40818900	18.579	4.52862	8.64875e-07	0.604289	0.66144	0.0571506	1	40783787	40840452	56666	34814	ENSG00000117013	KCNQ4	HyperMethylated	Island
1	40884001	40884300	20.092	2.18006	4.13737e-06	0.540304	0.804301	0.263997	1	40861054	40862363	1310	-21638	ENSG00000179862	CITED4	HyperMethylated	Island
1	41383201	41383500	17.1866	4.63154	1.52522e-17	0.638871	0.667625	0.0287549	1	41361922	41383590	21669	21279	ENSG00000204060	FOXO6	HyperMethylated	Island
1	41383501	41383800	10.3049	3.87085	3.90312e-13	0.601494	0.654587	0.0530935	1	41361922	41383590	21669	21579	ENSG00000204060	FOXO6	HyperMethylated	Shore/Shelf
1	41739001	41739300	10.2912	2.92448	9.54277e-07	0.500863	0.589901	0.0890376	1	41506365	41918707	412343	179407	ENSG00000127124	HIVEP3	HyperMethylated	Open Sea
1	43119901	43120200	7.43637	-2.72075	2.07546e-11	-0.677945	0.17297	0.850915	1	43145153	43156396	11244	-24953	ENSG00000186973	FAM183A	HypoMethylated	Open Sea
1	43120201	43120500	14.8323	-2.87298	5.32037e-10	-0.545243	0.085499	0.630742	1	43145153	43156396	11244	-24653	ENSG00000186973	FAM183A	HypoMethylated	Open Sea
1	44408101	44408400	14.1195	3.15025	7.31997e-18	0.639035	0.729867	0.0908323	1	44405194	44651723	246530	2907	ENSG00000187147	RNF220	HyperMethylated	Island
1	46456201	46456500	7.06355	-1.98456	2.731e-07	-0.512579	0.36501	0.877588	1	46442862	46482493	39632	13339	NA	FAAHP1	HypoMethylated	Open Sea
1	46474501	46474800	10.9817	2.52027	5.06081e-12	0.555309	0.681173	0.125864	1	46442862	46482493	39632	31639	NA	FAAHP1	HyperMethylated	Island
1	46491001	46491300	10.6481	4.01822	1.27873e-23	0.648072	0.697426	0.0493541	1	46506996	46514212	7217	-15696	ENSG00000197587	DMBX1	HyperMethylated	Island
1	46491301	46491600	11.6578	4.44652	1.84496e-56	0.693459	0.732427	0.0389675	1	46506996	46514212	7217	-15396	ENSG00000197587	DMBX1	HyperMethylated	Island
1	46543801	46544100	14.8413	5.16098	1.06305e-13	0.533953	0.551988	0.0180346	1	46532166	46543969	11804	0	ENSG00000282881	TMEM275	HyperMethylated	Island
1	46544101	46544400	19.0664	5.14218	1.25599e-10	0.530291	0.548443	0.0181521	1	46538611	46570237	31627	5490	ENSG00000269956	MKNK1-AS1	HyperMethylated	Island
1	47229001	47229300	8.17461	3.01782	6.30881e-31	0.674536	0.813334	0.138798	1	47216290	47231715	15426	2415	ENSG00000162367	TAL1	HyperMethylated	Shore/Shelf
1	47229301	47229600	7.84983	3.17278	3.98741e-28	0.688196	0.828757	0.140561	1	47228348	47229453	1106	0	ENSG00000162367	TAL1	HyperMethylated	Shore/Shelf
1	47230501	47230800	9.08372	3.0167	2.37109e-18	0.507541	0.584974	0.0774325	1	47216290	47231715	15426	915	ENSG00000162367	TAL1	HyperMethylated	Shore/Shelf
1	47230801	47231100	17.2775	4.74317	4.16026e-21	0.634545	0.661735	0.0271902	1	47216290	47231715	15426	615	ENSG00000162367	TAL1	HyperMethylated	Island
1	47235301	47235600	11.2378	3.97214	1.1479e-37	0.681255	0.733331	0.0520755	1	47224072	47232220	8149	-3081	ENSG00000162367	TAL1	HyperMethylated	Shore/Shelf
1	47434201	47434500	13.1015	2.3995	8.26652e-06	0.50124	0.633314	0.132074	1	47432133	47434641	2509	141	ENSG00000237424	FOXD2-AS1	HyperMethylated	Island
1	47434501	47434800	12.8189	2.45045	4.02503e-05	0.505457	0.637172	0.131715	1	47432133	47434641	2509	0	ENSG00000237424	FOXD2-AS1	HyperMethylated	Island
1	47439001	47439300	29.732	3.34181	5.42913e-15	0.659002	0.755995	0.0969925	1	47436017	47440691	4675	2984	ENSG00000186564	FOXD2	HyperMethylated	Island
1	47439301	47439600	21.1415	2.88504	3.21084e-20	0.721941	0.895322	0.173381	1	47436017	47440691	4675	3284	ENSG00000186564	FOXD2	HyperMethylated	Island
1	47439601	47439900	15.1531	1.81019	4.24918e-10	0.554036	0.819494	0.265458	1	47436017	47440691	4675	3584	ENSG00000186564	FOXD2	HyperMethylated	Island
1	47443501	47443800	9.9596	2.98491	3.90045e-32	0.54948	0.631302	0.0818219	1	47436017	47440691	4675	7484	ENSG00000186564	FOXD2	HyperMethylated	Shore/Shelf
1	47443801	47444100	11.2474	3.92714	8.11202e-55	0.666208	0.715943	0.0497347	1	47436017	47440691	4675	7784	ENSG00000186564	FOXD2	HyperMethylated	Island
1	47444101	47444400	16.1768	4.29796	5.49245e-34	0.724038	0.768447	0.0444084	1	47436017	47440691	4675	8084	ENSG00000186564	FOXD2	HyperMethylated	Island
1	47444401	47444700	10.69	3.43333	8.43192e-22	0.579126	0.640448	0.0613217	1	47436017	47440691	4675	8384	ENSG00000186564	FOXD2	HyperMethylated	Island
1	47444701	47445000	20.6733	5.06458	3.66506e-19	0.803732	0.847803	0.0440711	1	47436017	47440691	4675	8684	ENSG00000186564	FOXD2	HyperMethylated	Island
1	47445001	47445300	20.0014	4.75723	2.75865e-19	0.797635	0.845276	0.0476409	1	47436017	47440691	4675	8984	ENSG00000186564	FOXD2	HyperMethylated	Island
1	47445301	47445600	9.22373	3.17317	1.50474e-12	0.625962	0.738978	0.113016	1	47436017	47440691	4675	9284	ENSG00000186564	FOXD2	HyperMethylated	Island
1	47446201	47446500	8.32196	2.86311	6.89779e-17	0.629924	0.79902	0.169096	1	47436017	47440691	4675	10184	ENSG00000186564	FOXD2	HyperMethylated	Shore/Shelf
1	47984101	47984400	18.8675	1.90195	2.80704e-06	0.505902	0.776804	0.270902	1	47760528	47997385	236858	12985	ENSG00000269113	TRABD2B	HyperMethylated	Island
1	50047801	50048100	14.4459	4.03559	3.69637e-15	0.685683	0.746302	0.0606192	1	50048014	50201570	153557	0	ENSG00000162374	ELAVL4	HyperMethylated	Island
1	50048101	50048400	20.382	4.29371	1.81405e-15	0.737452	0.80067	0.0632187	1	50024029	50180148	156120	24072	ENSG00000162374	ELAVL4	HyperMethylated	Island
1	50048401	50048700	16.3134	4.92965	1.03403e-23	0.743996	0.776283	0.0322868	1	50024029	50180148	156120	24372	ENSG00000162374	ELAVL4	HyperMethylated	Island
1	50415001	50415300	8.01714	3.69523	1.10566e-35	0.747143	0.862705	0.115562	1	50417550	50421632	4083	6332	ENSG00000142700	DMRTA2	HyperMethylated	Island
1	50415301	50415600	13.2888	5.45918	1.31313e-148	0.908696	0.938821	0.0301255	1	50417550	50421632	4083	6032	ENSG00000142700	DMRTA2	HyperMethylated	Island
1	50415601	50415900	14.0742	5.4198	6.31031e-156	0.870571	0.895798	0.0252271	1	50417550	50421632	4083	5732	ENSG00000142700	DMRTA2	HyperMethylated	Island
1	50415901	50416200	9.92487	4.12889	1.24835e-50	0.73831	0.791877	0.0535671	1	50417550	50421632	4083	5432	ENSG00000142700	DMRTA2	HyperMethylated	Shore/Shelf
1	50416201	50416500	15.2449	5.09011	3.52137e-29	0.812156	0.846498	0.0343423	1	50417550	50421632	4083	5132	ENSG00000142700	DMRTA2	HyperMethylated	Island
1	50416501	50416800	9.04103	3.02743	8.19785e-14	0.573025	0.682543	0.109518	1	50417550	50421632	4083	4832	ENSG00000142700	DMRTA2	HyperMethylated	Island
1	50417101	50417400	11.1756	4.24767	2.34062e-40	0.690331	0.732684	0.0423525	1	50417550	50421632	4083	4232	ENSG00000142700	DMRTA2	HyperMethylated	Island
1	50417401	50417700	15.5877	5.45152	8.58104e-65	0.842778	0.868086	0.0253078	1	50417550	50421632	4083	3932	ENSG00000142700	DMRTA2	HyperMethylated	Island
1	50417701	50418000	8.79279	3.82219	2.8834e-28	0.719427	0.803876	0.0844484	1	50417550	50421632	4083	3632	ENSG00000142700	DMRTA2	HyperMethylated	Island
1	50418301	50418600	9.47291	3.37671	1.37209e-21	0.631928	0.708605	0.0766773	1	50417550	50421632	4083	3032	ENSG00000142700	DMRTA2	HyperMethylated	Island
1	50418601	50418900	25.0535	5.82738	3.55163e-44	0.878934	0.908999	0.0300654	1	50417550	50421632	4083	2732	ENSG00000142700	DMRTA2	HyperMethylated	Island
1	50418901	50419200	30.44	5.33555	1.13263e-35	0.80601	0.834079	0.0280686	1	50417550	50421632	4083	2432	ENSG00000142700	DMRTA2	HyperMethylated	Island
1	50419201	50419500	22.4722	5.55752	9.30658e-55	0.884685	0.919016	0.0343305	1	50417550	50421632	4083	2132	ENSG00000142700	DMRTA2	HyperMethylated	Island
1	50419501	50419800	18.2785	5.24329	7.83102e-45	0.862179	0.899504	0.0373257	1	50417550	50421632	4083	1832	ENSG00000142700	DMRTA2	HyperMethylated	Island
1	50420401	50420700	9.63011	3.66927	1.86696e-23	0.674137	0.747443	0.0733062	1	50417550	50421632	4083	932	ENSG00000142700	DMRTA2	HyperMethylated	Island
1	50420701	50421000	16.5648	4.97192	1.37172e-51	0.803489	0.834807	0.0313171	1	50417550	50421632	4083	632	ENSG00000142700	DMRTA2	HyperMethylated	Island
1	50421001	50421300	26.345	5.36383	2.0179e-50	0.879211	0.920052	0.0408412	1	50417550	50421632	4083	332	ENSG00000142700	DMRTA2	HyperMethylated	Island
1	50421301	50421600	28.0499	4.55139	8.47121e-45	0.850725	0.92132	0.070595	1	50417550	50421632	4083	32	ENSG00000142700	DMRTA2	HyperMethylated	Island
1	50421601	50421900	6.60839	2.25355	1.25008e-13	0.52785	0.766663	0.238812	1	50417550	50421632	4083	0	ENSG00000142700	DMRTA2	HyperMethylated	Island
1	50424901	50425200	18.2651	4.06234	2.55888e-08	0.560337	0.604248	0.0439119	1	50417550	50423443	5894	-1458	ENSG00000142700	DMRTA2	HyperMethylated	Island
1	50425501	50425800	13.4943	4.47316	1.02129e-10	0.597088	0.627558	0.0304704	1	50417550	50423443	5894	-2058	ENSG00000142700	DMRTA2	HyperMethylated	Island
1	50426701	50427000	15.3593	5.1471	2.70352e-09	0.583913	0.606272	0.0223593	1	50417550	50423443	5894	-3258	ENSG00000142700	DMRTA2	HyperMethylated	Island
1	50427001	50427300	15.2795	4.89801	3.77074e-08	0.53857	0.561652	0.0230826	1	50417550	50423443	5894	-3558	ENSG00000142700	DMRTA2	HyperMethylated	Island
1	50427301	50427600	12.8801	4.8955	1.20278e-12	0.603825	0.628603	0.0247778	1	50417550	50423443	5894	-3858	ENSG00000142700	DMRTA2	HyperMethylated	Island
1	50427601	50427900	10.8033	4.16363	2.38357e-12	0.542929	0.579599	0.0366706	1	50417550	50423443	5894	-4158	ENSG00000142700	DMRTA2	HyperMethylated	Island
1	50427901	50428200	13.121	4.4395	5.89449e-12	0.592075	0.623311	0.031236	1	50417550	50423443	5894	-4458	ENSG00000142700	DMRTA2	HyperMethylated	Island
1	54695401	54695700	8.44402	-1.95663	1.94681e-07	-0.54123	0.312006	0.853235	1	54641754	54700208	58455	53647	ENSG00000271723	MROH7-TTC4	HypoMethylated	Open Sea
1	54996901	54997200	17.7585	5.52692	9.9927e-44	0.812562	0.836228	0.0236665	1	54998933	55017172	18240	-1733	ENSG00000162399	BSND	HyperMethylated	Island
1	54997201	54997500	9.98535	4.28091	7.0626e-23	0.766187	0.847372	0.0811853	1	54998933	55017172	18240	-1433	ENSG00000162399	BSND	HyperMethylated	Island
1	55063501	55063800	7.31984	-1.94334	1.83233e-06	-0.516279	0.349876	0.866156	1	55039548	55064852	25305	23953	ENSG00000169174	PCSK9	HypoMethylated	Open Sea
1	58814701	58815000	14.5097	1.75639	7.48972e-07	0.509751	0.76089	0.251139	1	58785128	58888416	103289	29573	NA	LINC01135	HyperMethylated	Island
1	58815301	58815600	17.2967	5.14399	1.40236e-08	0.55704	0.57682	0.0197802	1	58785128	58888416	103289	30173	NA	LINC01135	HyperMethylated	Island
1	60073501	60073800	12.15	4.24166	1.74197e-13	0.628135	0.672785	0.0446497	1	59990394	60073736	83343	0	ENSG00000162598	C1orf87	HyperMethylated	Island
1	60073801	60074100	10.8444	4.00638	2.35548e-11	0.618636	0.678272	0.0596355	1	59990394	60073770	83377	-31	ENSG00000162598	C1orf87	HyperMethylated	Island
1	62194501	62194800	8.63781	2.82597	2.53691e-19	0.529797	0.627219	0.0974217	1	62194849	62212328	17480	-49	ENSG00000240563	L1TD1	HyperMethylated	Shore/Shelf
1	62194801	62195100	16.4189	4.09498	2.10837e-47	0.530264	0.563611	0.0333468	1	62194849	62212328	17480	0	ENSG00000240563	L1TD1	HyperMethylated	Island
1	62195101	62195400	12.6134	4.4384	4.53626e-77	0.591049	0.618965	0.0279162	1	62194849	62212328	17480	252	ENSG00000240563	L1TD1	HyperMethylated	Island
1	62195401	62195700	9.73436	2.96432	1.13844e-29	0.678196	0.815717	0.13752	1	62194849	62212328	17480	552	ENSG00000240563	L1TD1	HyperMethylated	Shore/Shelf
1	62195701	62196000	13.6119	3.16109	3.55911e-68	0.73521	0.842132	0.106922	1	62194849	62212328	17480	852	ENSG00000240563	L1TD1	HyperMethylated	Shore/Shelf
1	63316501	63316800	9.45796	2.57606	4.01235e-17	0.610248	0.775959	0.165711	1	63159087	63317222	158136	422	ENSG00000224209	LINC00466	HyperMethylated	Island
1	63319501	63319800	19.105	5.33829	1.22105e-136	0.930885	0.975201	0.0443151	1	63320884	63321529	646	1729	ENSG00000230798	FOXD3-AS1	HyperMethylated	Island
1	63319801	63320100	17.2652	5.12034	1.8034e-109	0.856964	0.888066	0.0311021	1	63320884	63321529	646	1429	ENSG00000230798	FOXD3-AS1	HyperMethylated	Island
1	63320101	63320400	13.9689	5.74811	8.95391e-171	0.86181	0.880683	0.018873	1	63320884	63321529	646	1129	ENSG00000230798	FOXD3-AS1	HyperMethylated	Island
1	63320401	63320700	13.8722	5.2595	1.8767e-140	0.833438	0.858372	0.0249346	1	63320884	63321529	646	829	ENSG00000230798	FOXD3-AS1	HyperMethylated	Island
1	63321001	63321300	10.7199	4.73679	9.30824e-65	0.846315	0.895108	0.0487935	1	63320884	63321529	646	229	ENSG00000230798	FOXD3-AS1	HyperMethylated	Island
1	63321301	63321600	11.5107	4.78668	6.17236e-72	0.801909	0.837946	0.0360365	1	63320884	63321529	646	0	ENSG00000230798	FOXD3-AS1	HyperMethylated	Island
1	63321601	63321900	10.3885	3.59702	1.41281e-24	0.680701	0.760961	0.0802602	1	63320884	63322436	1553	536	ENSG00000230798	FOXD3-AS1	HyperMethylated	Island
1	63326101	63326400	11.7502	4.46056	1.04566e-15	0.653308	0.688525	0.035217	1	63326925	63326984	60	584	ENSG00000275836	MIR6068	HyperMethylated	Shore/Shelf
1	63326701	63327000	7.72372	3.10681	6.86293e-09	0.557458	0.68968	0.132221	1	63326925	63326984	60	0	ENSG00000275836	MIR6068	HyperMethylated	Shore/Shelf
1	63329701	63330000	15.1464	5.0606	1.64323e-33	0.698653	0.723869	0.0252167	1	63326925	63326984	60	-2717	ENSG00000275836	MIR6068	HyperMethylated	Island
1	63330001	63330300	17.1447	5.22482	3.09065e-58	0.756766	0.780767	0.0240001	1	63326925	63326984	60	-3017	ENSG00000275836	MIR6068	HyperMethylated	Island
1	63330301	63330600	13.1103	4.81225	7.0833e-52	0.809484	0.85044	0.0409565	1	63326925	63326984	60	-3317	ENSG00000275836	MIR6068	HyperMethylated	Island
1	65001301	65001600	9.38532	2.23895	8.12667e-25	0.580949	0.889917	0.308968	1	64974611	65002454	27844	854	ENSG00000226891	LINC01359	HyperMethylated	Shore/Shelf
1	66752101	66752400	9.28793	3.54656	2.15188e-17	0.63119	0.706269	0.075079	1	66752459	66770896	18438	-59	ENSG00000152760	TCTEX1D1	HyperMethylated	Island
1	66752401	66752700	16.0766	5.54899	1.23854e-20	0.70971	0.727394	0.017684	1	66752459	66770896	18438	0	ENSG00000152760	TCTEX1D1	HyperMethylated	Island
1	66752701	66753000	7.48169	2.82655	1.27891e-10	0.560122	0.732642	0.172521	1	66752459	66770896	18438	242	ENSG00000152760	TCTEX1D1	HyperMethylated	Shore/Shelf
1	67134601	67134900	13.3198	2.86577	9.83487e-19	0.559715	0.652472	0.0927576	1	67092165	67231852	139688	96952	ENSG00000203963	C1orf141	HyperMethylated	Island
1	75124501	75124800	13.1968	2.04562	5.49323e-24	0.597669	0.847806	0.250137	1	75128434	75161533	33100	-3634	ENSG00000162624	LHX8	HyperMethylated	Shore/Shelf
1	75130201	75130500	14.7703	5.04612	3.05796e-25	0.617156	0.638418	0.0212617	1	75128434	75161533	33100	1767	ENSG00000162624	LHX8	HyperMethylated	Island
1	75137101	75137400	12.9539	4.42764	5.37356e-14	0.524242	0.553744	0.0295012	1	75128434	75161533	33100	8667	ENSG00000162624	LHX8	HyperMethylated	Island
1	79006501	79006800	18.899	2.45896	6.21997e-20	0.639867	0.874164	0.234297	1	78889764	79006730	116967	0	ENSG00000162618	ADGRL4	HyperMethylated	Island
1	79131001	79131300	8.77701	-1.7622	1.70336e-08	-0.514203	0.355315	0.869518	1	78889960	79282124	392165	150824	ENSG00000162618	ADGRL4	HypoMethylated	Open Sea
1	86755501	86755800	7.74322	-2.21802	2.04223e-10	-0.50509	0.152201	0.657291	1	86734244	86738695	4452	21257	ENSG00000097033	SH3GLB1	HypoMethylated	Open Sea
1	87132301	87132600	19.3538	2.21689	7.37615e-15	0.589103	0.841968	0.252865	1	86993009	87169204	176196	139292	ENSG00000267272	LINC01140	HyperMethylated	Island
1	90712201	90712500	7.68721	2.71164	3.31367e-12	0.534792	0.675786	0.140994	1	90711539	90717302	5764	4802	ENSG00000143032	BARHL2	HyperMethylated	Shore/Shelf
1	90717601	90717900	31.4845	3.15274	6.95119e-05	0.525962	0.62641	0.100448	1	90711539	90717302	5764	-299	ENSG00000143032	BARHL2	HyperMethylated	Island
1	90719401	90719700	10.7843	4.07964	1.39884e-39	0.753248	0.816889	0.0636407	1	90711539	90717302	5764	-2099	ENSG00000143032	BARHL2	HyperMethylated	Island
1	90719701	90720000	20.4447	4.74906	1.02831e-87	0.896957	0.957422	0.0604654	1	90711539	90717302	5764	-2399	ENSG00000143032	BARHL2	HyperMethylated	Island
1	90720001	90720300	9.19675	2.93324	2.64187e-24	0.636183	0.760239	0.124056	1	90711539	90717302	5764	-2699	ENSG00000143032	BARHL2	HyperMethylated	Island
1	90723301	90723600	6.27337	2.7952	1.05484e-16	0.580228	0.823904	0.243676	1	90711539	90717302	5764	-5999	ENSG00000143032	BARHL2	HyperMethylated	Island
1	90723601	90723900	11.6835	3.88008	1.93437e-37	0.526315	0.565675	0.0393605	1	90711539	90717302	5764	-6299	ENSG00000143032	BARHL2	HyperMethylated	Island
1	90724801	90725100	14.7358	3.92247	2.85805e-11	0.662813	0.717089	0.0542761	1	90711539	90717302	5764	-7499	ENSG00000143032	BARHL2	HyperMethylated	Island
1	90726601	90726900	10.6816	4.17666	2.82517e-45	0.76031	0.815728	0.0554185	1	90711539	90717302	5764	-9299	ENSG00000143032	BARHL2	HyperMethylated	Island
1	90726901	90727200	17.5727	5.42109	1.2273e-155	0.915836	0.94672	0.0308845	1	90711539	90717302	5764	-9599	ENSG00000143032	BARHL2	HyperMethylated	Island
1	90727201	90727500	5.70808	2.80255	5.84977e-21	0.585609	0.857169	0.27156	1	90711539	90717302	5764	-9899	ENSG00000143032	BARHL2	HyperMethylated	Island
1	90729301	90729600	6.76497	3.56498	8.71779e-18	0.655203	0.873138	0.217936	1	90711539	90717302	5764	-11999	ENSG00000143032	BARHL2	HyperMethylated	Shore/Shelf
1	90729601	90729900	14.7939	4.71895	9.11875e-38	0.50801	0.527949	0.0199387	1	90711539	90717302	5764	-12299	ENSG00000143032	BARHL2	HyperMethylated	Shore/Shelf
1	90730501	90730800	19.2154	4.4472	2.29156e-12	0.621883	0.656784	0.0349008	1	90711539	90717302	5764	-13199	ENSG00000143032	BARHL2	HyperMethylated	Shore/Shelf
1	90834601	90834900	10.9822	3.28644	5.51093e-10	0.536089	0.602968	0.0668796	1	90831788	90834689	2902	0	ENSG00000233593	LINC02609	HyperMethylated	Shore/Shelf
1	90835501	90835800	18.4494	5.03567	7.5329e-19	0.693404	0.719352	0.0259481	1	90831873	90835562	3690	0	ENSG00000233593	LINC02609	HyperMethylated	Island
1	90835801	90836100	15.0021	4.39997	8.23102e-32	0.706019	0.744818	0.0387985	1	90769086	90851528	82443	15428	ENSG00000233593	LINC02609	HyperMethylated	Island
1	90836101	90836400	21.109	4.50342	2.63368e-22	0.761585	0.810823	0.0492379	1	90829547	90836161	6615	0	ENSG00000233593	LINC02609	HyperMethylated	Island
1	94511701	94512000	4.28606	1.31008	9.71103e-05	0.568428	0.832268	0.26384	1	94418389	94518663	100275	93312	ENSG00000117528	ABCD3	HyperMethylated	Open Sea
1	96806101	96806400	4.37054	1.87162	5.1299e-05	0.519876	0.777684	0.257808	1	96721665	96813711	92047	84436	ENSG00000117569	PTBP2	HyperMethylated	Open Sea
1	104217301	104217600	10.0858	-1.63606	0.000115985	-0.514774	0.427347	0.942121	1	104073170	104226678	153509	144131	ENSG00000215869	LOC100129138	HypoMethylated	Open Sea
1	106080901	106081200	16.4054	2.61138	6.32185e-15	0.576295	0.722378	0.146084	1	105935332	106028277	92946	-52624	NA	LINC01677	HyperMethylated	Island
1	109296901	109297200	7.12566	-2.04165	3.1984e-07	-0.539141	0.296064	0.835205	1	109292365	109307011	14647	9811	ENSG00000221986	MYBPHL	HypoMethylated	Open Sea
1	109630201	109630500	10.0551	2.30404	6.34086e-18	0.503765	0.642537	0.138772	1	109619504	109630406	10903	10697	ENSG00000116337	AMPD2	HyperMethylated	Open Sea
1	109711801	109712100	9.52503	2.25104	6.98665e-21	0.605383	0.827639	0.222256	1	109711780	109715240	3461	21	ENSG00000134201	GSTM5	HyperMethylated	Open Sea
1	109712101	109712400	13.7641	2.75171	9.72228e-36	0.729548	0.926152	0.196604	1	109712251	109718268	6018	0	ENSG00000134201	GSTM5	HyperMethylated	Open Sea
1	110067601	110067900	14.0557	3.39583	1.19195e-68	0.698225	0.775171	0.0769461	1	110059870	110070672	10803	2772	ENSG00000156150	ALX3	HyperMethylated	Island
1	110067901	110068200	21.3399	4.74377	4.63017e-124	0.911639	0.975724	0.0640847	1	110059870	110070672	10803	2472	ENSG00000156150	ALX3	HyperMethylated	Island
1	110068201	110068500	20.9453	4.94397	6.44228e-128	0.915434	0.982289	0.0668544	1	110059870	110070672	10803	2172	ENSG00000156150	ALX3	HyperMethylated	Island
1	110068501	110068800	13.1411	4.89058	4.82647e-109	0.914612	0.980172	0.0655601	1	110059870	110070672	10803	1872	ENSG00000156150	ALX3	HyperMethylated	Island
1	110068801	110069100	22.5658	5.72123	1.4298e-146	0.945002	0.98384	0.0388376	1	110059870	110070672	10803	1572	ENSG00000156150	ALX3	HyperMethylated	Island
1	110069101	110069400	17.0844	4.85444	5.05989e-109	0.900217	0.951247	0.0510308	1	110059870	110070672	10803	1272	ENSG00000156150	ALX3	HyperMethylated	Island
1	110069401	110069700	16.8596	3.95388	3.79364e-99	0.855714	0.94167	0.0859557	1	110059870	110070672	10803	972	ENSG00000156150	ALX3	HyperMethylated	Island
1	110069701	110070000	11.4227	3.59156	2.05549e-09	0.557923	0.619803	0.0618793	1	110059870	110070672	10803	672	ENSG00000156150	ALX3	HyperMethylated	Island
1	110083801	110084100	17.7012	4.60003	2.21777e-23	0.806654	0.860063	0.0534089	1	110082688	110109719	27032	1113	ENSG00000258673	LINC01397	HyperMethylated	Island
1	110084101	110084400	16.4554	4.9515	2.06904e-24	0.764377	0.797222	0.0328448	1	110082688	110109719	27032	1413	ENSG00000258673	LINC01397	HyperMethylated	Island
1	110130301	110130600	14.7892	5.22825	1.42379e-14	0.618886	0.637784	0.0188989	1	110112443	110113947	1505	17858	ENSG00000186150	UBL4B	HyperMethylated	Island
1	110130601	110130900	10.1886	3.54869	6.9421e-10	0.576583	0.645991	0.0694079	1	110112443	110113947	1505	18158	ENSG00000186150	UBL4B	HyperMethylated	Island
1	111270901	111271200	15.4515	2.75225	3.90379e-20	0.603738	0.720179	0.116442	1	111280059	111286108	6050	-8859	ENSG00000203878	CHIAP2	HyperMethylated	Island
1	115564201	115564500	14.8761	2.32915	5.68161e-17	0.634032	0.843166	0.209134	1	115641970	115698221	56252	-77470	ENSG00000173218	VANGL1	HyperMethylated	Open Sea
1	116167501	116167800	11.0573	2.4214	6.57877e-11	0.533281	0.667578	0.134297	1	116123873	116128247	4375	43628	ENSG00000173212	MAB21L3	HyperMethylated	Island
1	116167801	116168100	10.039	2.77483	5.26493e-08	0.514294	0.618469	0.104174	1	116123873	116128247	4375	43928	ENSG00000173212	MAB21L3	HyperMethylated	Island
1	118979101	118979400	7.26628	2.9162	2.34584e-11	0.5445	0.687138	0.142638	1	118883046	118989556	106511	10156	ENSG00000092607	TBX15	HyperMethylated	Shore/Shelf
1	118979701	118980000	24.8084	4.12728	3.42771e-93	0.860928	0.937888	0.0769603	1	118883046	118989556	106511	9556	ENSG00000092607	TBX15	HyperMethylated	Island
1	118983301	118983600	10.7846	3.11696	7.45127e-40	0.682752	0.782581	0.099829	1	118883046	118989556	106511	5956	ENSG00000092607	TBX15	HyperMethylated	Shore/Shelf
1	118983601	118983900	11.6261	3.06205	5.90402e-60	0.732304	0.848693	0.116389	1	118883046	118989556	106511	5656	ENSG00000092607	TBX15	HyperMethylated	Shore/Shelf
1	118983901	118984200	8.99718	2.93317	1.7537e-39	0.695006	0.82953	0.134524	1	118883046	118989556	106511	5356	ENSG00000092607	TBX15	HyperMethylated	Island
1	118984201	118984500	16.0346	4.24543	1.13564e-124	0.854559	0.911285	0.056726	1	118883046	118989556	106511	5056	ENSG00000092607	TBX15	HyperMethylated	Island
1	118984501	118984800	11.2852	3.93958	6.75268e-67	0.793527	0.861878	0.0683508	1	118883046	118989556	106511	4756	ENSG00000092607	TBX15	HyperMethylated	Island
1	118984801	118985100	11.4988	3.41592	7.38226e-60	0.71298	0.793546	0.0805663	1	118883046	118989556	106511	4456	ENSG00000092607	TBX15	HyperMethylated	Shore/Shelf
1	118985101	118985400	10.1115	3.03977	4.60796e-41	0.58957	0.670313	0.0807435	1	118883046	118989556	106511	4156	ENSG00000092607	TBX15	HyperMethylated	Shore/Shelf
1	118985401	118985700	9.84313	3.46711	4.40775e-50	0.72863	0.81342	0.0847899	1	118883046	118989556	106511	3856	ENSG00000092607	TBX15	HyperMethylated	Shore/Shelf
1	118988701	118989000	7.33803	2.73702	2.45943e-28	0.65219	0.863611	0.211421	1	118883046	118989556	106511	556	ENSG00000092607	TBX15	HyperMethylated	Shore/Shelf
1	118989001	118989300	10.7464	3.46736	5.76376e-56	0.758168	0.851956	0.093788	1	118883046	118989556	106511	256	ENSG00000092607	TBX15	HyperMethylated	Shore/Shelf
1	118989301	118989600	13.8944	3.62919	3.32e-72	0.718924	0.785034	0.0661098	1	118883046	118989556	106511	0	ENSG00000092607	TBX15	HyperMethylated	Island
1	118990201	118990500	9.83072	2.5866	8.17034e-25	0.548212	0.66228	0.114068	1	118883046	118989556	106511	-645	ENSG00000092607	TBX15	HyperMethylated	Shore/Shelf
1	118992301	118992600	6.54564	3.11706	1.30583e-27	0.657519	0.901728	0.244209	1	118883046	118989556	106511	-2745	ENSG00000092607	TBX15	HyperMethylated	Shore/Shelf
1	118992601	118992900	9.63254	3.85146	7.30971e-31	0.792398	0.910263	0.117865	1	118883046	118989556	106511	-3045	ENSG00000092607	TBX15	HyperMethylated	Shore/Shelf
1	118992901	118993200	17.0935	4.29325	5.11713e-86	0.798327	0.848666	0.0503395	1	118883046	118989556	106511	-3345	ENSG00000092607	TBX15	HyperMethylated	Island
1	118993201	118993500	13.8029	4.5184	7.13646e-105	0.768275	0.804789	0.036514	1	118883046	118989556	106511	-3645	ENSG00000092607	TBX15	HyperMethylated	Island
1	119000401	119000700	14.3736	4.90162	1.62112e-50	0.741441	0.769739	0.0282979	1	119000344	119001392	1049	692	ENSG00000226172	LOC105378933	HyperMethylated	Island
1	119000701	119001000	11.2593	4.26768	1.73466e-24	0.637674	0.677188	0.0395136	1	119000344	119001392	1049	392	ENSG00000226172	LOC105378933	HyperMethylated	Island
1	119006101	119006400	6.63034	2.58364	1.18175e-09	0.500281	0.677556	0.177275	1	119000618	119001405	788	-4696	ENSG00000226172	LOC105378933	HyperMethylated	Shore/Shelf
1	119006401	119006700	14.1995	4.93887	2.30472e-14	0.607605	0.629491	0.021886	1	119000618	119001405	788	-4996	ENSG00000226172	LOC105378933	HyperMethylated	Island
1	119006701	119007000	21.9123	4.67101	6.30606e-11	0.719208	0.765409	0.0462018	1	119000618	119001405	788	-5296	ENSG00000226172	LOC105378933	HyperMethylated	Island
1	119007001	119007300	21.2118	4.32027	1.16994e-12	0.6997	0.749331	0.0496305	1	119000618	119001405	788	-5596	ENSG00000226172	LOC105378933	HyperMethylated	Island
1	119007301	119007600	14.9026	4.68499	5.23495e-40	0.706011	0.736517	0.0305064	1	119000618	119001405	788	-5896	ENSG00000226172	LOC105378933	HyperMethylated	Island
1	119007601	119007900	14.9057	4.55801	1.0999e-28	0.729238	0.766288	0.0370495	1	119000618	119001405	788	-6196	ENSG00000226172	LOC105378933	HyperMethylated	Island
1	119007901	119008200	16.3171	4.84318	3.07649e-29	0.806257	0.84429	0.0380334	1	119000618	119001405	788	-6496	ENSG00000226172	LOC105378933	HyperMethylated	Island
1	119008201	119008500	15.485	4.57618	5.91147e-21	0.600927	0.628279	0.0273516	1	119000618	119001405	788	-6796	ENSG00000226172	LOC105378933	HyperMethylated	Island
1	119008501	119008800	10.5505	4.00818	5.22195e-13	0.598817	0.646698	0.0478811	1	119000618	119001405	788	-7096	ENSG00000226172	LOC105378933	HyperMethylated	Island
1	125064601	125064900	11.6942	-2.17715	1.75702e-09	-0.515233	0.164078	0.679311	1	121519345	121568791	49447	3545256	ENSG00000231752	EMBP1	HypoMethylated	Open Sea
1	125065201	125065500	8.9206	-2.38838	9.62667e-15	-0.581351	0.187047	0.768398	1	121519345	121568791	49447	3545856	ENSG00000231752	EMBP1	HypoMethylated	Open Sea
1	143574901	143575200	11.1377	-3.06644	2.18152e-13	-0.738163	0.226791	0.964954	1	143699456	143699619	164	124419	ENSG00000207349	RNVU1-17	HypoMethylated	Open Sea
1	143575201	143575500	10.2526	-2.70419	3.53231e-10	-0.684778	0.261188	0.945966	1	143699456	143699619	164	124119	ENSG00000207349	RNVU1-17	HypoMethylated	Open Sea
1	143643001	143643300	23.6985	3.64092	5.15607e-16	0.595418	0.661218	0.0657999	1	143699456	143699619	164	56319	ENSG00000207349	RNVU1-17	HyperMethylated	Island
1	143843101	143843400	9.50867	-2.38601	3.36989e-17	-0.552333	0.158339	0.710672	1	143874793	143883575	8783	-31393	ENSG00000265531	FCGR1CP	HypoMethylated	Shore/Shelf
1	145872001	145872300	15.0256	2.79524	5.20426e-22	0.691766	0.899734	0.207969	1	145866560	145885866	19307	13566	ENSG00000198483	ANKRD35	HyperMethylated	Open Sea
1	146019001	146019300	7.07407	2.63871	4.72639e-14	0.580005	0.790476	0.210471	1	146017468	146021734	4267	2434	ENSG00000168509	HJV	HyperMethylated	Shore/Shelf
1	147072601	147072900	16.5702	4.4329	6.78476e-18	0.638139	0.675049	0.0369096	1	147084616	147084756	141	11856	ENSG00000286172	RNVU1-8	HyperMethylated	Island
1	147073201	147073500	10.354	2.29826	2.87304e-08	0.519274	0.710954	0.191679	1	147084616	147084756	141	11256	ENSG00000286172	RNVU1-8	HyperMethylated	Shore/Shelf
1	147077101	147077400	14.5344	2.3301	1.60579e-26	0.552772	0.699524	0.146752	1	147084616	147084756	141	7356	ENSG00000286172	RNVU1-8	HyperMethylated	Shore/Shelf
1	147077701	147078000	12.8153	2.72183	3.30956e-25	0.584719	0.69955	0.114831	1	147084616	147084756	141	6756	ENSG00000286172	RNVU1-8	HyperMethylated	Shore/Shelf
1	147078301	147078600	13.1484	2.40398	7.58331e-12	0.593789	0.760514	0.166725	1	147084616	147084756	141	6156	ENSG00000286172	RNVU1-8	HyperMethylated	Island
1	147078601	147078900	11.8811	1.90875	2.43575e-11	0.513107	0.733689	0.220582	1	147084616	147084756	141	5856	ENSG00000286172	RNVU1-8	HyperMethylated	Island
1	147078901	147079200	16.6149	2.25702	9.0934e-14	0.615173	0.875835	0.260662	1	147084616	147084756	141	5556	ENSG00000286172	RNVU1-8	HyperMethylated	Island
1	147079201	147079500	12.8425	2.79338	5.33245e-20	0.635405	0.755209	0.119804	1	147084616	147084756	141	5256	ENSG00000286172	RNVU1-8	HyperMethylated	Island
1	147079501	147079800	15.1198	3.85437	3.42782e-24	0.734399	0.800029	0.0656303	1	147084616	147084756	141	4956	ENSG00000286172	RNVU1-8	HyperMethylated	Island
1	147080701	147081000	12.2703	2.24443	5.80535e-34	0.635823	0.857432	0.221609	1	147084616	147084756	141	3756	ENSG00000286172	RNVU1-8	HyperMethylated	Island
1	147204901	147205200	4.41573	1.98906	4.68349e-06	0.506317	0.760902	0.254585	1	147175351	147243050	67700	37850	ENSG00000131781	FMO5	HyperMethylated	Open Sea
1	148354501	148354800	16.009	2.30885	5.56501e-20	0.503944	0.637098	0.133155	1	148290889	148459959	169071	105159	ENSG00000274020	LINC01138	HyperMethylated	Shore/Shelf
1	149746801	149747100	11.1689	3.01188	1.71802e-16	0.561592	0.650343	0.0887513	1	149782671	149791390	8720	-35571	ENSG00000150337	FCGR1A	HyperMethylated	Island
1	150719701	150720000	4.41091	1.4448	2.45634e-05	0.520626	0.775554	0.254929	1	150698060	150720876	22817	876	ENSG00000143452	HORMAD1	HyperMethylated	Open Sea
1	151704001	151704300	8.71407	2.3666	4.37162e-25	0.612107	0.825209	0.213102	1	151700058	151716803	16746	12503	ENSG00000159409	CELF3	HyperMethylated	Open Sea
1	151837801	151838100	11.7102	2.74526	1.73971e-30	0.692474	0.836712	0.144238	1	151837819	151840557	2739	2457	ENSG00000225556	C2CD4D	HyperMethylated	Island
1	151838101	151838400	28.831	3.04826	4.37325e-21	0.713826	0.864818	0.150991	1	151837819	151840557	2739	2157	ENSG00000225556	C2CD4D	HyperMethylated	Island
1	151838401	151838700	30.8127	3.16776	2.68768e-25	0.747776	0.937444	0.189669	1	151837819	151840557	2739	1857	ENSG00000225556	C2CD4D	HyperMethylated	Island
1	151838701	151839000	27.5784	2.64097	9.34996e-19	0.678203	0.925989	0.247786	1	151837819	151840557	2739	1557	ENSG00000225556	C2CD4D	HyperMethylated	Island
1	151839001	151839300	14.6969	2.02236	6.86946e-18	0.606513	0.90501	0.298497	1	151837819	151840557	2739	1257	ENSG00000225556	C2CD4D	HyperMethylated	Island
1	152080501	152080800	9.238	-1.59006	3.11618e-05	-0.501233	0.391036	0.892269	1	152079557	152080903	1347	103	ENSG00000285818	LOC100131107	HypoMethylated	Open Sea
1	152081101	152081400	9.1657	-2.18771	1.48299e-09	-0.566269	0.192311	0.758581	1	152079557	152080903	1347	-198	ENSG00000285818	LOC100131107	HypoMethylated	Open Sea
1	152107501	152107800	14.0277	4.31772	3.50484e-37	0.793798	0.858672	0.0648748	1	152106317	152114080	7764	6280	ENSG00000159450	TCHH	HyperMethylated	Island
1	152107801	152108100	15.6703	4.03961	3.62517e-55	0.821476	0.901725	0.0802489	1	152106317	152114080	7764	5980	ENSG00000159450	TCHH	HyperMethylated	Island
1	152108101	152108400	18.1858	4.22901	1.71423e-24	0.747298	0.800593	0.0532953	1	152106317	152114080	7764	5680	ENSG00000159450	TCHH	HyperMethylated	Island
1	152108401	152108700	16.0709	4.13896	2.19167e-25	0.723066	0.779781	0.0567152	1	152106317	152114080	7764	5380	ENSG00000159450	TCHH	HyperMethylated	Island
1	152108701	152109000	14.6063	3.46712	6.3441e-19	0.658003	0.736885	0.0788829	1	152106317	152114080	7764	5080	ENSG00000159450	TCHH	HyperMethylated	Island
1	152109001	152109300	15.0903	3.50241	8.31691e-16	0.638547	0.713537	0.0749905	1	152106317	152114080	7764	4780	ENSG00000159450	TCHH	HyperMethylated	Island
1	152189101	152189400	19.0184	2.91485	2.68831e-12	0.571122	0.671892	0.10077	1	152189303	152365649	176347	0	ENSG00000237975	FLG-AS1	HyperMethylated	Island
1	152220601	152220900	9.31486	-1.82549	3.11511e-06	-0.52816	0.283759	0.811918	1	152168125	152332686	164562	52476	ENSG00000237975	FLG-AS1	HypoMethylated	Open Sea
1	153465901	153466200	8.03348	3.01754	1.66065e-08	0.510742	0.62474	0.113998	1	153457744	153460651	2908	-5250	ENSG00000143556	S100A7	HyperMethylated	Open Sea
1	153697801	153698100	4.45835	1.93166	1.09411e-07	0.542458	0.794007	0.251549	1	153689705	153689793	89	-8008	ENSG00000274940	MIR8083	HyperMethylated	Open Sea
1	154342801	154343100	7.19253	2.2957	8.67334e-12	0.517116	0.767856	0.25074	1	154327747	154351304	23558	15054	ENSG00000143515	ATP8B2	HyperMethylated	Open Sea
1	154502701	154503000	25.2649	3.00343	8.15138e-18	0.663599	0.805071	0.141471	1	154502972	154548147	45176	0	ENSG00000163239	TDRD10	HyperMethylated	Island
1	154879201	154879500	6.58559	-2.12637	3.31205e-09	-0.50757	0.271679	0.779249	1	154697455	154870281	172827	-8920	ENSG00000143603	KCNN3	HypoMethylated	Open Sea
1	155125801	155126100	11.0072	-2.28083	5.82697e-06	-0.615684	0.171711	0.787395	1	155127876	155134857	6982	-1776	ENSG00000169242	EFNA1	HypoMethylated	Island
1	156387901	156388200	10.2561	3.83239	1.52551e-24	0.741345	0.824139	0.0827935	1	156382313	156384603	2291	5588	ENSG00000132677	RHBG	HyperMethylated	Shore/Shelf
1	156435601	156435900	25.7499	4.2534	6.54595e-06	0.509392	0.549776	0.0403842	1	156404253	156456613	52361	20713	ENSG00000125462	MIR9-1HG	HyperMethylated	Island
1	156646801	156647100	24.942	2.38741	3.34691e-10	0.563413	0.763698	0.200285	1	156641390	156647144	5755	5411	ENSG00000132692	BCAN	HyperMethylated	Island
1	156844501	156844800	9.03241	4.00127	1.29256e-23	0.727476	0.800048	0.0725723	1	156840063	156859117	19055	14317	ENSG00000027644	INSRR	HyperMethylated	Shore/Shelf
1	156844801	156845100	7.6649	2.9604	1.91947e-13	0.596943	0.749703	0.15276	1	156840063	156859117	19055	14017	ENSG00000027644	INSRR	HyperMethylated	Island
1	156845101	156845400	14.9908	4.73919	6.95771e-16	0.61434	0.64106	0.0267203	1	156840063	156859117	19055	13717	ENSG00000027644	INSRR	HyperMethylated	Island
1	156845701	156846000	19.7248	4.76609	2.4609e-71	0.83395	0.875773	0.0418238	1	156840063	156859117	19055	13117	ENSG00000027644	INSRR	HyperMethylated	Island
1	156846001	156846300	7.08237	2.96524	4.24294e-25	0.643827	0.904649	0.260821	1	156840063	156859117	19055	12817	ENSG00000027644	INSRR	HyperMethylated	Shore/Shelf
1	156848701	156849000	13.9334	5.03638	1.14812e-24	0.713018	0.739406	0.0263886	1	156840063	156859117	19055	10117	ENSG00000027644	INSRR	HyperMethylated	Island
1	156849001	156849300	16.8186	5.07046	8.03822e-101	0.874265	0.908643	0.0343786	1	156840063	156859117	19055	9817	ENSG00000027644	INSRR	HyperMethylated	Island
1	156849301	156849600	8.95689	2.95947	2.37817e-29	0.585533	0.682024	0.0964913	1	156840063	156859117	19055	9517	ENSG00000027644	INSRR	HyperMethylated	Island
1	156876301	156876600	11.9034	2.39547	4.29822e-11	0.599288	0.798482	0.199194	1	156815656	156881794	66139	60645	ENSG00000198400	NTRK1	HyperMethylated	Open Sea
1	156893101	156893400	13.11	4.60206	1.79809e-24	0.606442	0.633599	0.0271574	1	156893698	156906720	13023	-298	ENSG00000187800	PEAR1	HyperMethylated	Shore/Shelf
1	156893701	156894000	14.629	4.94063	8.61163e-13	0.545542	0.565618	0.0200768	1	156893720	156916429	22710	0	ENSG00000187800	PEAR1	HyperMethylated	Island
1	156907801	156908100	9.38164	-3.33135	2.80163e-15	-0.781419	0.155636	0.937055	1	156893720	156916429	22710	14081	ENSG00000187800	PEAR1	HypoMethylated	Island
1	156908101	156908400	18.077	-2.86607	6.1156e-07	-0.750184	0.137421	0.887605	1	156893720	156916429	22710	14381	ENSG00000187800	PEAR1	HypoMethylated	Island
1	157194901	157195200	17.7624	2.36066	1.02273e-14	0.614495	0.851476	0.236981	1	157133145	157138474	5330	-56427	ENSG00000117036	ETV3	HyperMethylated	Island
1	157925401	157925700	11.1125	-2.17235	8.22886e-08	-0.519915	0.152494	0.672409	1	157925974	157949071	23098	-274	ENSG00000236957	LOC105371458	HypoMethylated	Open Sea
1	157925701	157926000	9.85626	-2.4253	9.84162e-13	-0.591653	0.159226	0.750879	1	157925974	157949071	23098	0	ENSG00000236957	LOC105371458	HypoMethylated	Open Sea
1	158320201	158320500	9.3793	-2.23343	2.8864e-11	-0.565144	0.179826	0.744971	1	158327951	158331025	3075	10525	ENSG00000158485	CD1B	HypoMethylated	Open Sea
1	158349001	158349300	12.2715	-1.92923	2.10459e-06	-0.551008	0.423557	0.974566	1	158353696	158357553	3858	-4396	ENSG00000158488	CD1E	HypoMethylated	Open Sea
1	158349301	158349600	8.9708	-2.24026	3.19898e-09	-0.589186	0.351941	0.941127	1	158353696	158357553	3858	-4096	ENSG00000158488	CD1E	HypoMethylated	Open Sea
1	158373301	158373600	7.1957	-2.1241	2.83169e-09	-0.534785	0.287025	0.82181	1	158355894	158357497	1604	17407	ENSG00000158488	CD1E	HypoMethylated	Open Sea
1	158742001	158742300	5.8134	-2.66433	1.16796e-21	-0.518733	0.240618	0.759351	1	158754720	158755891	1172	-12420	ENSG00000180433	OR6K6	HypoMethylated	Open Sea
1	158808001	158808300	6.82512	-2.23346	1.82508e-14	-0.528305	0.298565	0.82687	1	158831351	158842723	11373	-23051	ENSG00000163563	MNDA	HypoMethylated	Open Sea
1	158808301	158808600	7.71468	-2.59961	7.57972e-24	-0.51259	0.144244	0.656834	1	158831351	158842723	11373	-22751	ENSG00000163563	MNDA	HypoMethylated	Open Sea
1	158886301	158886600	8.92267	-2.42342	3.80703e-10	-0.611668	0.31812	0.929788	1	158845901	158849506	3606	40400	ENSG00000163563	MNDA	HypoMethylated	Open Sea
1	158937601	158937900	8.38195	-2.12075	1.03496e-11	-0.549243	0.298192	0.847436	1	158930796	158939120	8325	6805	ENSG00000163564	PYHIN1	HypoMethylated	Open Sea
1	159494701	159495000	13.0348	-2.24505	1.22482e-05	-0.65896	0.314077	0.973037	1	159535078	159536007	930	41007	ENSG00000184155	OR10J5	HypoMethylated	Open Sea
1	159709201	159709500	11.3394	-1.98568	2.29131e-06	-0.61359	0.260035	0.873625	1	159712291	159713767	1477	4267	ENSG00000132693	CRP	HypoMethylated	Open Sea
1	165117301	165117600	10.0068	4.04149	7.83882e-12	0.695917	0.792415	0.0964979	1	165203408	165213280	9873	95680	ENSG00000162761	LMX1A	HyperMethylated	Island
1	165353701	165354000	9.19901	3.65688	3.90905e-13	0.623129	0.6964	0.073271	1	165201867	165356715	154849	2715	ENSG00000162761	LMX1A	HyperMethylated	Shore/Shelf
1	165354001	165354300	9.82604	4.01425	8.48651e-26	0.708297	0.767737	0.0594393	1	165201867	165356715	154849	2415	ENSG00000162761	LMX1A	HyperMethylated	Island
1	165354301	165354600	16.0531	4.49459	3.0685e-34	0.766612	0.808358	0.0417458	1	165201867	165356715	154849	2115	ENSG00000162761	LMX1A	HyperMethylated	Island
1	165354901	165355200	14.3933	4.56191	6.73012e-18	0.629115	0.659953	0.030838	1	165201867	165356715	154849	1515	ENSG00000162761	LMX1A	HyperMethylated	Island
1	165355201	165355500	15.0571	4.60508	1.00237e-11	0.646058	0.681287	0.0352291	1	165201867	165356715	154849	1215	ENSG00000162761	LMX1A	HyperMethylated	Island
1	165356701	165357000	21.1551	4.88192	7.52545e-38	0.773688	0.809003	0.0353146	1	165201867	165356715	154849	0	ENSG00000162761	LMX1A	HyperMethylated	Island
1	165357001	165357300	9.68818	4.06751	5.30125e-31	0.748392	0.820688	0.072296	1	165201867	165356715	154849	-286	ENSG00000162761	LMX1A	HyperMethylated	Island
1	166796701	166797000	9.7988	-1.71983	1.39432e-07	-0.527402	0.265511	0.792913	1	166839447	166849208	9762	-42447	ENSG00000143157	POGK	HypoMethylated	Open Sea
1	166920601	166920900	24.3346	2.78681	3.77219e-05	0.528232	0.699911	0.17168	1	166908187	166975540	67354	54640	ENSG00000143195	ILDR2	HyperMethylated	Island
1	166920901	166921200	32.1259	3.52214	3.61131e-05	0.552145	0.674507	0.122362	1	166908187	166975540	67354	54340	ENSG00000143195	ILDR2	HyperMethylated	Island
1	168354301	168354600	9.36515	-2.34022	1.03883e-10	-0.59795	0.33061	0.92856	1	168375524	168375621	98	-20924	ENSG00000207974	MIR557	HypoMethylated	Open Sea
1	170094601	170094900	8.85413	-1.89504	2.42166e-06	-0.536459	0.237146	0.773605	1	170035509	170085208	49700	-9393	ENSG00000075945	KIFAP3	HypoMethylated	Open Sea
1	170660401	170660700	11.767	2.62916	9.25512e-15	0.574813	0.71646	0.141647	1	170662728	170719903	57176	-2028	ENSG00000116132	PRRX1	HyperMethylated	Shore/Shelf
1	171373501	171373800	11.3951	-2.17762	9.2026e-09	-0.56634	0.168932	0.735271	1	171339299	171339959	661	34202	NA	TOP1P1	HypoMethylated	Open Sea
1	171373801	171374100	10.7968	-3.04921	1.43628e-29	-0.500448	0.0704959	0.570944	1	171339299	171339959	661	34502	NA	TOP1P1	HypoMethylated	Open Sea
1	178486801	178487100	22.2613	2.27506	8.40039e-06	0.544142	0.761126	0.216984	1	178513109	178522650	9542	-26009	ENSG00000240021	TEX35	HyperMethylated	Island
1	179592001	179592300	15.0056	2.71882	7.34952e-16	0.543162	0.643933	0.100771	1	179591613	179691270	99658	388	ENSG00000162782	TDRD5	HyperMethylated	Island
1	180233101	180233400	16.1428	4.27973	3.20352e-13	0.695547	0.750587	0.0550408	1	180230264	180278984	48721	2837	ENSG00000121454	LHX4	HyperMethylated	Island
1	180233401	180233700	22.2446	4.75218	5.54985e-14	0.686196	0.72334	0.0371438	1	180230264	180278984	48721	3137	ENSG00000121454	LHX4	HyperMethylated	Island
1	180235501	180235800	19.45	4.60724	3.2842e-12	0.599297	0.629714	0.0304174	1	180230264	180278984	48721	5237	ENSG00000121454	LHX4	HyperMethylated	Island
1	180927301	180927600	7.95572	-2.27266	1.54303e-06	-0.630903	0.168478	0.799382	1	180912897	180951614	38718	14404	ENSG00000135835	KIAA1614	HypoMethylated	Open Sea
1	181482001	181482300	15.3824	3.58836	8.45243e-85	0.815323	0.914417	0.0990944	1	181317690	181716129	398440	164311	ENSG00000198216	CACNA1E	HyperMethylated	Island
1	181482301	181482600	15.4049	4.15596	1.19433e-42	0.725213	0.772431	0.0472174	1	181317690	181716129	398440	164611	ENSG00000198216	CACNA1E	HyperMethylated	Island
1	182056801	182057100	19.7952	3.21902	6.97977e-70	0.757854	0.980093	0.222239	1	182054570	182061712	7143	4612	ENSG00000179930	ZNF648	HyperMethylated	Island
1	182057101	182057400	23.1091	3.25595	2.22733e-70	0.795263	0.956043	0.160779	1	182054570	182061712	7143	4312	ENSG00000179930	ZNF648	HyperMethylated	Island
1	182942101	182942400	8.40405	3.0961	3.22166e-18	0.665493	0.86631	0.200818	1	182899865	182953023	53159	10623	ENSG00000157060	SHCBP1L	HyperMethylated	Open Sea
1	182942401	182942700	9.16066	2.92084	1.18644e-11	0.627739	0.863186	0.235446	1	182899865	182953023	53159	10323	ENSG00000157060	SHCBP1L	HyperMethylated	Open Sea
1	182952601	182952900	17.3618	2.88171	1.16975e-50	0.733188	0.883847	0.15066	1	182939474	182952749	13276	0	ENSG00000157060	SHCBP1L	HyperMethylated	Island
1	182952901	182953200	25.4743	2.30259	5.71171e-31	0.607986	0.96367	0.355684	1	182899865	182953023	53159	0	ENSG00000157060	SHCBP1L	HyperMethylated	Island
1	185257201	185257500	8.87376	-1.79872	0.000159317	-0.513309	0.272095	0.785404	1	185157080	185291007	133928	100121	ENSG00000116668	SWT1	HypoMethylated	Open Sea
1	191026201	191026500	10.3021	-1.98299	8.11958e-07	-0.603217	0.299266	0.902483	1	191221159	191228467	7309	201967	ENSG00000233882	LINC01680	HypoMethylated	Open Sea
1	191732701	191733000	9.90944	-1.63425	3.23764e-06	-0.512889	0.282109	0.794998	1	192158462	192185815	27354	-425462	ENSG00000150681	RGS18	HypoMethylated	Open Sea
1	192206101	192206400	10.8413	-2.4094	1.924e-09	-0.681263	0.187386	0.86865	1	192158676	192160683	2008	47425	ENSG00000150681	RGS18	HypoMethylated	Open Sea
1	196878001	196878300	17.3935	3.45592	2.48772e-11	0.560662	0.632907	0.0722453	1	196888014	196918713	30700	-9714	ENSG00000134365	CFHR4	HyperMethylated	Island
1	197913301	197913600	9.94462	3.27225	8.45054e-12	0.503087	0.567595	0.0645084	1	197911902	197917991	6090	1399	ENSG00000143355	LHX9	HyperMethylated	Shore/Shelf
1	197913601	197913900	8.22857	2.91225	2.30559e-12	0.590336	0.727284	0.136948	1	197911902	197917991	6090	1699	ENSG00000143355	LHX9	HyperMethylated	Shore/Shelf
1	197919601	197919900	12.393	4.47856	1.41488e-31	0.553558	0.580077	0.0265194	1	197912491	197932591	20101	7110	ENSG00000143355	LHX9	HyperMethylated	Shore/Shelf
1	197919901	197920200	11.6775	4.42222	2.22005e-26	0.721583	0.7646	0.0430169	1	197912491	197932591	20101	7410	ENSG00000143355	LHX9	HyperMethylated	Shore/Shelf
1	197921101	197921400	6.95028	2.93549	3.91711e-23	0.642241	0.865457	0.223216	1	197912491	197932591	20101	8610	ENSG00000143355	LHX9	HyperMethylated	Island
1	197921401	197921700	14.9273	3.50327	2.45976e-39	0.770478	0.866143	0.0956656	1	197912491	197932591	20101	8910	ENSG00000143355	LHX9	HyperMethylated	Island
1	197928901	197929200	8.75329	2.91685	3.50765e-07	0.53477	0.667739	0.132969	1	197912491	197932591	20101	16410	ENSG00000143355	LHX9	HyperMethylated	Open Sea
1	200042101	200042400	10.9305	4.03555	2.77374e-20	0.642426	0.689356	0.0469296	1	200027614	200175603	147990	14487	ENSG00000116833	NR5A2	HyperMethylated	Island
1	200042701	200043000	17.4678	4.53801	1.26255e-09	0.545468	0.572779	0.0273106	1	200042825	200177420	134596	0	ENSG00000116833	NR5A2	HyperMethylated	Island
1	200916301	200916600	12.1869	2.6645	5.11345e-92	0.734627	0.935618	0.200991	1	200917460	200966536	49077	-860	ENSG00000233217	MROH3P	HyperMethylated	Open Sea
1	201283801	201284100	18.0766	2.72771	1.8923e-12	0.67297	0.845471	0.1725	1	201283452	201332993	49542	349	ENSG00000081277	PKP1	HyperMethylated	Island
1	201284101	201284400	14.1637	2.24482	1.75716e-11	0.536878	0.691391	0.154513	1	201283452	201332993	49542	649	ENSG00000081277	PKP1	HyperMethylated	Island
1	201614101	201614400	8.21811	2.49803	4.00721e-14	0.524027	0.662057	0.13803	1	201622927	201823344	200418	-8527	ENSG00000134369	NAV1	HyperMethylated	Open Sea
1	201614401	201614700	7.45655	3.01198	4.05811e-16	0.633265	0.78636	0.153095	1	201622927	201823344	200418	-8227	ENSG00000134369	NAV1	HyperMethylated	Open Sea
1	201839401	201839700	4.45625	1.2509	0.00024621	0.501856	0.753555	0.251699	1	201829149	201853073	23925	10252	ENSG00000198700	IPO9	HyperMethylated	Open Sea
1	202010401	202010700	6.87793	-2.43123	5.87194e-07	-0.605157	0.344859	0.950016	1	201995696	202010463	14768	0	NA	ELF3-AS1	HypoMethylated	Open Sea
1	202682401	202682700	4.3429	1.96731	2.55696e-06	0.57199	0.831771	0.259781	1	202590596	202710454	119859	27754	ENSG00000143858	SYT2	HyperMethylated	Open Sea
1	202705201	202705500	6.41569	2.37935	1.49459e-10	0.507143	0.773008	0.265865	1	202590596	202710454	119859	4954	ENSG00000143858	SYT2	HyperMethylated	Open Sea
1	203048401	203048700	8.80217	-2.24003	1.00196e-06	-0.60916	0.344294	0.953455	1	203026498	203078736	52239	21903	ENSG00000143847	PPFIA4	HypoMethylated	Open Sea
1	203075401	203075700	14.1717	3.92355	1.19311e-11	0.657337	0.71155	0.0542123	1	203026498	203078736	52239	48903	ENSG00000143847	PPFIA4	HyperMethylated	Island
1	203075701	203076000	20.9643	3.51202	3.35194e-07	0.616034	0.73832	0.122286	1	203026498	203078736	52239	49203	ENSG00000143847	PPFIA4	HyperMethylated	Island
1	203076001	203076300	15.7427	2.635	6.00452e-05	0.532817	0.706148	0.173331	1	203026498	203078736	52239	49503	ENSG00000143847	PPFIA4	HyperMethylated	Island
1	203487301	203487600	9.74375	2.43991	1.03381e-07	0.510815	0.655929	0.145114	1	203475806	203491352	15547	11495	ENSG00000188783	PRELP	HyperMethylated	Shore/Shelf
1	205343101	205343400	9.07335	2.49391	1.13603e-08	0.547401	0.728677	0.181277	1	205336065	205357090	21026	13690	ENSG00000162873	KLHDC8A	HyperMethylated	Island
1	207669601	207669900	20.7215	4.55317	6.5332e-13	0.580381	0.61204	0.031659	1	207645113	207684036	38924	24488	ENSG00000197721	CR1L	HyperMethylated	Island
1	207821701	207822000	9.15159	1.8492	1.93743e-32	0.512982	0.929989	0.417006	1	207801518	207869150	67633	47150	NA	MIR29B2CHG	HyperMethylated	Open Sea
1	207874501	207874800	4.35426	1.79631	6.97929e-06	0.51404	0.773009	0.25897	1	207805247	207879096	73850	4296	NA	MIR29B2CHG	HyperMethylated	Open Sea
1	207959101	207959400	25.6758	2.9072	1.69628e-06	0.568798	0.724291	0.155493	1	207886539	207911402	24864	-47699	ENSG00000174059	CD34	HyperMethylated	Island
1	207959401	207959700	21.2099	2.48062	4.60228e-09	0.593426	0.810168	0.216742	1	207886539	207911402	24864	-47999	ENSG00000174059	CD34	HyperMethylated	Island
1	209231701	209232000	28.2468	3.05538	2.85646e-49	0.714374	0.833112	0.118738	1	209325392	209328535	3144	-93392	ENSG00000227940	LINC01696	HyperMethylated	Island
1	209232001	209232300	12.9782	1.84521	2.72805e-40	0.524117	0.735826	0.211709	1	209325392	209328535	3144	-93092	ENSG00000227940	LINC01696	HyperMethylated	Island
1	209747401	209747700	6.39455	3.27249	4.85787e-17	0.626927	0.838943	0.212017	1	209756032	209779655	23624	-8332	ENSG00000009790	TRAF3IP3	HyperMethylated	Island
1	209747701	209748000	13.1217	4.51924	1.78656e-16	0.578981	0.606956	0.0279754	1	209756032	209779655	23624	-8032	ENSG00000009790	TRAF3IP3	HyperMethylated	Island
1	211479001	211479300	19.5368	2.1859	2.55338e-46	0.619924	0.96226	0.342337	1	211476522	211492031	15510	12731	ENSG00000198570	RD3	HyperMethylated	Island
1	212514601	212514900	19.8478	3.86067	1.11493e-27	0.728991	0.791447	0.0624562	1	212545694	212556065	10372	-30794	ENSG00000228067	LINC01740	HyperMethylated	Island
1	212514901	212515200	15.1131	2.896	5.88693e-21	0.672986	0.791673	0.118687	1	212545694	212556065	10372	-30494	ENSG00000228067	LINC01740	HyperMethylated	Island
1	213979501	213979800	6.03541	2.76926	2.48426e-17	0.579302	0.869166	0.289864	1	213817751	213988382	170632	8582	ENSG00000230461	PROX1-AS1	HyperMethylated	Shore/Shelf
1	213979801	213980100	15.7666	5.37621	2.81653e-66	0.897566	0.931428	0.0338623	1	213817751	213988382	170632	8282	ENSG00000230461	PROX1-AS1	HyperMethylated	Island
1	213980101	213980400	15.3061	5.23803	2.86084e-56	0.795547	0.820789	0.0252417	1	213817751	213988382	170632	7982	ENSG00000230461	PROX1-AS1	HyperMethylated	Island
1	213985201	213985500	15.8198	4.67148	6.05277e-10	0.614777	0.643884	0.0291074	1	213817751	213988382	170632	2882	ENSG00000230461	PROX1-AS1	HyperMethylated	Island
1	213985501	213985800	18.0317	4.51427	4.73006e-10	0.573163	0.602018	0.0288546	1	213817751	213988382	170632	2582	ENSG00000230461	PROX1-AS1	HyperMethylated	Island
1	215081701	215082000	11.1746	3.62493	2.75157e-12	0.579211	0.638532	0.0593208	1	215081793	215169245	87453	0	ENSG00000082482	KCNK2	HyperMethylated	Shore/Shelf
1	217136701	217137000	8.34667	2.37516	9.02375e-08	0.514098	0.734533	0.220436	1	216503251	217137755	634505	755	ENSG00000196482	ESRRG	HyperMethylated	Shore/Shelf
1	217137301	217137600	15.807	3.48808	3.96663e-08	0.635892	0.717289	0.081397	1	216503251	217137755	634505	155	ENSG00000196482	ESRRG	HyperMethylated	Island
1	217137601	217137900	18.7374	3.57	1.46372e-07	0.644469	0.731778	0.0873094	1	216503251	217137755	634505	0	ENSG00000196482	ESRRG	HyperMethylated	Island
1	217138201	217138500	13.5573	3.58186	9.32155e-14	0.558591	0.611209	0.0526175	1	216503251	217137755	634505	-446	ENSG00000196482	ESRRG	HyperMethylated	Island
1	217139401	217139700	9.79974	2.64727	4.11423e-31	0.649515	0.802241	0.152725	1	216503251	217137755	634505	-1646	ENSG00000196482	ESRRG	HyperMethylated	Shore/Shelf
1	217139701	217140000	15.9079	3.08125	2.44679e-48	0.661595	0.760811	0.0992161	1	216503251	217137755	634505	-1946	ENSG00000196482	ESRRG	HyperMethylated	Shore/Shelf
1	217140001	217140300	10.4407	2.35237	1.00791e-29	0.545844	0.681241	0.135397	1	216503251	217137755	634505	-2246	ENSG00000196482	ESRRG	HyperMethylated	Shore/Shelf
1	217924801	217925100	13.6751	3.05875	1.04278e-11	0.604133	0.707566	0.103433	1	217892901	217920034	27134	31900	ENSG00000231814	LINC00210	HyperMethylated	Open Sea
1	217925101	217925400	13.2531	3.53846	1.24194e-14	0.509627	0.557832	0.0482043	1	217892901	217920034	27134	32200	ENSG00000231814	LINC00210	HyperMethylated	Open Sea
1	220877101	220877400	21.632	2.34999	5.09364e-48	0.637687	0.965758	0.328071	1	220832763	220880140	47378	2740	ENSG00000257551	HLX-AS1	HyperMethylated	Island
1	220877401	220877700	11.6254	2.61763	2.97568e-45	0.521395	0.622473	0.101077	1	220832763	220880140	47378	2440	ENSG00000257551	HLX-AS1	HyperMethylated	Island
1	220880701	220881000	7.4552	3.08987	6.67207e-17	0.642609	0.858954	0.216346	1	220879443	220885059	5617	1258	ENSG00000136630	HLX	HyperMethylated	Shore/Shelf
1	220881001	220881300	10.3468	3.25658	8.39025e-20	0.659327	0.750351	0.0910239	1	220881069	220884493	3425	0	ENSG00000136630	HLX	HyperMethylated	Island
1	220881301	220881600	12.9909	3.65597	2.02865e-28	0.701418	0.768503	0.0670851	1	220879443	220885059	5617	1858	ENSG00000136630	HLX	HyperMethylated	Island
1	220891201	220891500	9.53264	2.13871	9.8523e-22	0.554002	0.749438	0.195437	1	220881069	220884493	3425	10132	ENSG00000136630	HLX	HyperMethylated	Shore/Shelf
1	220891501	220891800	12.5828	2.36678	1.64265e-38	0.662018	0.886165	0.224148	1	220881069	220884493	3425	10432	ENSG00000136630	HLX	HyperMethylated	Island
1	220891801	220892100	12.2091	2.19031	1.02781e-31	0.549217	0.713062	0.163845	1	220881069	220884493	3425	10732	ENSG00000136630	HLX	HyperMethylated	Island
1	220892101	220892400	10.2155	2.03436	1.25214e-15	0.524123	0.723465	0.199342	1	220881069	220884493	3425	11032	ENSG00000136630	HLX	HyperMethylated	Island
1	220893901	220894200	10.9215	2.9321	2.62799e-12	0.547191	0.638411	0.0912206	1	220881069	220884493	3425	12832	ENSG00000136630	HLX	HyperMethylated	Island
1	220894201	220894500	19.8559	3.84566	3.72796e-21	0.73428	0.815793	0.0815137	1	220881069	220884493	3425	13132	ENSG00000136630	HLX	HyperMethylated	Island
1	220894501	220894800	16.5517	1.69784	1.39623e-38	0.55052	0.837272	0.286752	1	220881069	220884493	3425	13432	ENSG00000136630	HLX	HyperMethylated	Island
1	223129201	223129500	13.4749	3.66216	1.67285e-25	0.664269	0.730934	0.0666646	1	223109404	223143248	33845	13748	ENSG00000187554	TLR5	HyperMethylated	Open Sea
1	223129501	223129800	10.6042	3.16005	1.17234e-10	0.562137	0.647479	0.0853424	1	223109404	223143248	33845	13448	ENSG00000187554	TLR5	HyperMethylated	Open Sea
1	223372201	223372500	8.74206	-1.94526	1.42806e-06	-0.555936	0.305023	0.86096	1	223220831	223364178	143348	-8023	ENSG00000143502	SUSD4	HypoMethylated	Open Sea
1	223749001	223749300	21.1863	3.93362	1.58293e-08	0.624722	0.687344	0.0626219	1	223701593	223776016	74424	47408	ENSG00000162909	CAPN2	HyperMethylated	Island
1	225911101	225911400	10.4108	2.04198	8.40319e-36	0.562586	0.934854	0.372268	1	225887785	225911382	23598	0	ENSG00000243709	LEFTY1	HyperMethylated	Open Sea
1	225911401	225911700	17.0732	3.43515	3.86342e-52	0.770927	0.875352	0.104425	1	225886696	225924278	37583	12578	ENSG00000243709	LEFTY1	HyperMethylated	Open Sea
1	227558401	227558700	13.7734	1.5905	2.96963e-44	0.535091	0.906354	0.371264	1	227563543	227677443	113901	-4843	ENSG00000181450	ZNF678	HyperMethylated	Island
1	227559601	227559900	12.6737	2.15382	4.4296e-34	0.597133	0.796436	0.199303	1	227563543	227677443	113901	-3643	ENSG00000181450	ZNF678	HyperMethylated	Shore/Shelf
1	227560501	227560800	11.4714	1.96348	2.1138e-46	0.611483	0.871852	0.26037	1	227563543	227677443	113901	-2743	ENSG00000181450	ZNF678	HyperMethylated	Island
1	227560801	227561100	19.7646	2.91006	5.76712e-109	0.74341	0.975583	0.232172	1	227563543	227677443	113901	-2443	ENSG00000181450	ZNF678	HyperMethylated	Island
1	227561101	227561400	15.5933	3.16754	2.47793e-76	0.666801	0.749637	0.0828359	1	227563543	227677443	113901	-2143	ENSG00000181450	ZNF678	HyperMethylated	Island
1	227887501	227887800	12.9491	2.25977	8.78015e-34	0.604788	0.780243	0.175455	1	227941590	227941683	94	53883	ENSG00000264483	MIR5008	HyperMethylated	Island
1	227887801	227888100	14.3959	2.14769	7.13941e-43	0.637425	0.857022	0.219597	1	227941590	227941683	94	53583	ENSG00000264483	MIR5008	HyperMethylated	Island
1	228008401	228008700	22.6454	4.32472	2.71916e-08	0.581984	0.624905	0.0429209	1	228006998	228061271	54274	1403	ENSG00000154342	WNT3A	HyperMethylated	Island
1	228013201	228013500	7.14858	-2.80519	5.44429e-23	-0.609014	0.193641	0.802655	1	228006998	228061271	54274	6203	ENSG00000154342	WNT3A	HypoMethylated	Open Sea
1	228212701	228213000	21.3727	1.90874	4.55304e-30	0.584707	0.907076	0.322368	1	228203503	228213601	10099	601	ENSG00000162913	OBSCN-AS1	HyperMethylated	Island
1	228216301	228216600	11.964	-1.82794	1.31981e-05	-0.602948	0.300468	0.903416	1	228208063	228361250	153188	8238	ENSG00000154358	OBSCN	HypoMethylated	Island
1	228371101	228371400	14.8995	-5.40418	1.25002e-95	-0.925675	0.0386671	0.964342	1	228208130	228378874	170745	162971	ENSG00000154358	OBSCN	HypoMethylated	Open Sea
1	228371401	228371700	14.8071	-5.43016	6.37178e-143	-0.879515	0.0302689	0.909784	1	228208130	228378874	170745	163271	ENSG00000154358	OBSCN	HypoMethylated	Open Sea
1	228650101	228650400	10.7046	2.2925	3.04764e-32	0.603007	0.940544	0.337537	1	228646040	228646158	119	-3943	ENSG00000199352	RNA5S1	HyperMethylated	Island
1	228650401	228650700	8.96799	2.11713	4.21786e-21	0.570696	0.808128	0.237432	1	228646040	228646158	119	-4243	ENSG00000199352	RNA5S1	HyperMethylated	Island
1	229407301	229407600	15.3228	4.95325	2.9574e-08	0.524369	0.545112	0.0207437	1	229431245	229434094	2850	26494	ENSG00000143632	ACTA1	HyperMethylated	Island
1	229407901	229408200	13.7248	3.78079	1.79906e-26	0.660344	0.71494	0.0545963	1	229431245	229434094	2850	25894	ENSG00000143632	ACTA1	HyperMethylated	Island
1	229430701	229431000	7.45785	3.32115	6.05003e-22	0.67748	0.83026	0.15278	1	229431245	229434094	2850	3094	ENSG00000143632	ACTA1	HyperMethylated	Shore/Shelf
1	229431301	229431600	12.7384	4.01566	1.29313e-16	0.600655	0.642584	0.0419292	1	229431245	229434094	2850	2494	ENSG00000143632	ACTA1	HyperMethylated	Island
1	229431601	229431900	16.7784	4.69299	8.96708e-25	0.698569	0.728885	0.030316	1	229431245	229434094	2850	2194	ENSG00000143632	ACTA1	HyperMethylated	Island
1	229431901	229432200	22.1671	4.30659	9.76293e-13	0.532138	0.562737	0.0305986	1	229431245	229434094	2850	1894	ENSG00000143632	ACTA1	HyperMethylated	Island
1	229432201	229432500	23.8268	4.1453	1.13422e-07	0.536768	0.575993	0.0392255	1	229431245	229434094	2850	1594	ENSG00000143632	ACTA1	HyperMethylated	Island
1	229432801	229433100	20.1987	4.27738	1.7873e-29	0.806145	0.885108	0.0789635	1	229431245	229434094	2850	994	ENSG00000143632	ACTA1	HyperMethylated	Island
1	229433101	229433400	12.6233	4.19063	9.39978e-36	0.635258	0.673283	0.0380251	1	229431245	229434094	2850	694	ENSG00000143632	ACTA1	HyperMethylated	Island
1	229433701	229434000	9.72718	3.43293	1.65333e-12	0.521064	0.585501	0.0644376	1	229431245	229434094	2850	94	ENSG00000143632	ACTA1	HyperMethylated	Island
1	229434001	229434300	18.6383	4.64473	1.89066e-10	0.573522	0.602096	0.028574	1	229431245	229434094	2850	0	ENSG00000143632	ACTA1	HyperMethylated	Island
1	234309601	234309900	8.02527	-2.29733	5.54496e-10	-0.512779	0.135257	0.648035	1	233904676	234324511	419836	404925	ENSG00000183780	SLC35F3	HypoMethylated	Open Sea
1	234720901	234721200	7.64311	2.16679	1.79738e-12	0.514838	0.792984	0.278146	1	234724042	234731643	7602	-2842	ENSG00000227630	LINC01132	HyperMethylated	Open Sea
1	238326901	238327200	9.95329	-1.8103	5.14275e-05	-0.544936	0.330909	0.875845	1	238480373	238486038	5666	158838	ENSG00000215808	LINC01139	HypoMethylated	Open Sea
1	238327201	238327500	12.1287	-1.69641	1.7974e-05	-0.526399	0.257098	0.783497	1	238480373	238486038	5666	158538	ENSG00000215808	LINC01139	HypoMethylated	Open Sea
1	238683601	238683900	10.7422	-1.69384	2.48569e-06	-0.543978	0.267948	0.811926	1	238480373	238486060	5688	-197541	ENSG00000215808	LINC01139	HypoMethylated	Open Sea
1	238871401	238871700	10.2305	-2.01463	4.88918e-10	-0.522591	0.185944	0.708535	1	238480373	238486060	5688	-385341	ENSG00000215808	LINC01139	HypoMethylated	Open Sea
1	239255701	239256000	9.42658	-1.8461	3.9178e-05	-0.501063	0.219512	0.720575	1	239386565	239886596	500032	-130565	ENSG00000133019	CHRM3	HypoMethylated	Open Sea
1	239643601	239643900	8.26988	-1.8271	3.62278e-09	-0.514748	0.299342	0.81409	1	239386565	239886596	500032	257036	ENSG00000133019	CHRM3	HypoMethylated	Open Sea
1	243931501	243931800	13.3197	2.0039	2.1774e-16	0.600478	0.839532	0.239054	1	243917402	244047317	129916	14099	ENSG00000226828	LINC02774	HyperMethylated	Island
1	244067101	244067400	7.43351	2.63091	6.49494e-14	0.571179	0.779677	0.208498	1	244051283	244057476	6194	15818	ENSG00000179456	ZBTB18	HyperMethylated	Open Sea
1	246786901	246787200	7.27355	-2.42976	1.21909e-09	-0.60344	0.169322	0.772761	1	246775880	246792212	16333	11021	NA	LINC01341	HypoMethylated	Shore/Shelf
1	246789001	246789300	18.7769	4.42259	8.91496e-13	0.599514	0.633233	0.0337188	1	246789094	246792385	3292	0	NA	LINC01341	HyperMethylated	Island
1	247857301	247857600	29.4155	4.80749	2.27594e-11	0.660124	0.696254	0.0361294	1	247857187	247880138	22952	114	ENSG00000162722	TRIM58	HyperMethylated	Island
1	247857601	247857900	26.5522	4.47189	4.5243e-11	0.517248	0.544309	0.0270607	1	247857187	247880138	22952	414	ENSG00000162722	TRIM58	HyperMethylated	Island
1	247937101	247937400	19.0884	2.47769	8.7071e-11	0.600021	0.797801	0.19778	1	247948858	247949796	939	-11458	ENSG00000279263	OR2L8	HyperMethylated	Island
1	248067601	248067900	11.9851	-2.41301	2.47247e-10	-0.569486	0.135149	0.704635	1	248095184	248101103	5920	-27284	ENSG00000196071	OR2L13	HypoMethylated	Open Sea
1	248165401	248165700	9.49327	-2.25121	2.12209e-09	-0.612422	0.263032	0.875453	1	248179986	248181029	1044	-14286	ENSG00000198601	OR2M2	HypoMethylated	Open Sea
1	248528101	248528400	11.7082	-1.98743	7.14019e-07	-0.59045	0.31184	0.90229	1	248521615	248522663	1049	6486	ENSG00000188558	OR2G6	HypoMethylated	Open Sea
2	394501	394800	8.26918	-2.17483	4.08407e-08	-0.529447	0.163938	0.693385	2	318053	342118	24066	76448	NA	LINC01865	HypoMethylated	Open Sea
2	468001	468300	22.3468	4.70671	6.06175e-12	0.648347	0.687006	0.0386588	2	490944	492655	1712	24355	ENSG00000223985	LINC01874	HyperMethylated	Island
2	468301	468600	19.0373	5.05479	4.64605e-11	0.552599	0.576673	0.0240747	2	490944	492655	1712	24055	ENSG00000223985	LINC01874	HyperMethylated	Island
2	660601	660900	11.1685	-2.44591	2.36412e-07	-0.52736	0.115821	0.643181	2	669189	670975	1787	10075	ENSG00000151353	TMEM18	HypoMethylated	Island
2	1227301	1227600	8.75774	-1.89074	9.77463e-06	-0.508577	0.224457	0.733034	2	950849	1367613	416765	276452	ENSG00000172554	SNTG2	HypoMethylated	Open Sea
2	1815901	1816200	4.3359	1.14867	0.000391337	0.54418	0.80446	0.26028	2	1789113	2326210	537098	510010	ENSG00000186487	MYT1L	HyperMethylated	Open Sea
2	2769601	2769900	10.6656	-2.11636	9.41265e-05	-0.602944	0.171585	0.774529	2	2896500	3001450	104951	231550	ENSG00000234423	LINC01250	HypoMethylated	Island
2	2850601	2850900	10.1933	-1.8237	0.000240639	-0.565954	0.22781	0.793764	2	2896500	3001450	104951	150550	ENSG00000234423	LINC01250	HypoMethylated	Open Sea
2	3282301	3282600	8.07507	-3.15645	2.65612e-21	-0.683217	0.136252	0.819469	2	3188925	3320544	131620	37944	ENSG00000032389	EIPR1	HypoMethylated	Island
2	3282601	3282900	12.8675	-3.13569	2.92311e-11	-0.551422	0.0716578	0.62308	2	3214186	3282826	68641	0	ENSG00000032389	EIPR1	HypoMethylated	Island
2	3594901	3595200	16.3777	2.46565	8.17872e-54	0.70187	0.930647	0.228776	2	3594955	3644446	49492	0	ENSG00000118004	COLEC11	HyperMethylated	Island
2	8676301	8676600	14.2706	2.76378	1.26792e-21	0.549129	0.648694	0.0995651	2	8666636	8678334	11699	1734	NA	ID2-AS1	HyperMethylated	Island
2	8676601	8676900	16.1299	3.78087	5.67797e-07	0.609535	0.677271	0.0677353	2	8666653	8676680	10028	0	NA	ID2-AS1	HyperMethylated	Island
2	8676901	8677200	16.3187	3.55328	1.05293e-05	0.5638	0.637987	0.0741876	2	8666636	8678334	11699	1134	NA	ID2-AS1	HyperMethylated	Island
2	9330901	9331200	9.48495	2.02126	3.31425e-14	0.502609	0.702161	0.199552	2	9206765	9405683	198919	124136	ENSG00000151693	ASAP2	HyperMethylated	Open Sea
2	10091101	10091400	8.66559	3.00286	2.08773e-07	0.561571	0.717024	0.155453	2	10058614	10080944	22331	-10157	ENSG00000205795	CYS1	HyperMethylated	Open Sea
2	10091401	10091700	19.1335	3.13571	5.18738e-09	0.628977	0.765337	0.13636	2	10058614	10080944	22331	-10457	ENSG00000205795	CYS1	HyperMethylated	Open Sea
2	10091701	10092000	9.57586	2.42649	6.37785e-08	0.534387	0.770433	0.236046	2	10058614	10080944	22331	-10757	ENSG00000205795	CYS1	HyperMethylated	Open Sea
2	10497601	10497900	6.0397	-2.33409	3.62764e-10	-0.566113	0.271418	0.837531	2	10453798	10457693	3896	43803	NA	ODC1-DT	HypoMethylated	Open Sea
2	10497901	10498200	12.2082	-3.35637	1.09758e-15	-0.54468	0.0621489	0.606829	2	10453798	10457693	3896	44103	NA	ODC1-DT	HypoMethylated	Open Sea
2	10568101	10568400	4.4516	1.53445	0.000164254	0.506252	0.758282	0.25203	2	10622023	10671690	49668	103290	ENSG00000115761	NOL10	HyperMethylated	Open Sea
2	11482201	11482500	20.5606	3.5642	3.04021e-19	0.751313	0.846269	0.0949557	2	11482341	11562544	80204	0	ENSG00000196208	GREB1	HyperMethylated	Island
2	11669701	11670000	26.1577	3.59509	2.60059e-65	0.81057	0.955284	0.144714	2	11658178	11670195	12018	195	ENSG00000169006	NTSR2	HyperMethylated	Island
2	11670001	11670300	19.9155	4.39155	1.29104e-17	0.689678	0.732954	0.0432756	2	11658178	11670195	12018	0	ENSG00000169006	NTSR2	HyperMethylated	Island
2	12219901	12220200	4.16986	1.89425	3.40231e-05	0.530695	0.802839	0.272144	2	11865885	12309959	444075	354016	ENSG00000224184	MIR3681HG	HyperMethylated	Open Sea
2	15984301	15984600	11.1994	-2.23492	2.05869e-05	-0.629767	0.182302	0.812069	2	16013928	16086234	72307	-29328	ENSG00000236289	GACAT3	HypoMethylated	Open Sea
2	19350001	19350300	8.72698	2.61395	1.32236e-15	0.505431	0.616833	0.111402	2	19348429	19348505	77	1572	ENSG00000266738	MIR4757	HyperMethylated	Shore/Shelf
2	19350301	19350600	14.2012	2.53853	1.11786e-12	0.605699	0.752683	0.146984	2	19348429	19348505	77	1872	ENSG00000266738	MIR4757	HyperMethylated	Shore/Shelf
2	19351501	19351800	13.3321	1.77167	8.58206e-17	0.517178	0.814033	0.296855	2	19351485	19358623	7139	6823	ENSG00000143867	OSR1	HyperMethylated	Shore/Shelf
2	19351801	19352100	13.0765	1.9591	1.22627e-23	0.561912	0.806807	0.244895	2	19351485	19358623	7139	6523	ENSG00000143867	OSR1	HyperMethylated	Island
2	19353301	19353600	13.706	2.09894	2.79423e-32	0.59709	0.809294	0.212205	2	19351485	19358623	7139	5023	ENSG00000143867	OSR1	HyperMethylated	Island
2	19353601	19353900	10.7288	2.55356	4.38111e-29	0.52839	0.643741	0.115351	2	19351485	19358623	7139	4723	ENSG00000143867	OSR1	HyperMethylated	Island
2	19355701	19356000	9.9669	1.90196	1.56688e-11	0.505817	0.812516	0.306699	2	19351485	19358623	7139	2623	ENSG00000143867	OSR1	HyperMethylated	Shore/Shelf
2	19356001	19356300	12.0266	2.73792	2.7305e-58	0.720465	0.898606	0.178141	2	19351485	19358623	7139	2323	ENSG00000143867	OSR1	HyperMethylated	Island
2	19356301	19356600	12.4588	2.9299	2.76806e-60	0.686462	0.802183	0.11572	2	19351485	19358623	7139	2023	ENSG00000143867	OSR1	HyperMethylated	Island
2	19356601	19356900	15.8973	3.32865	3.05435e-96	0.796419	0.911735	0.115316	2	19351485	19358623	7139	1723	ENSG00000143867	OSR1	HyperMethylated	Island
2	19356901	19357200	13.749	3.64489	7.67638e-80	0.668075	0.727835	0.05976	2	19352012	19356912	4901	0	ENSG00000143867	OSR1	HyperMethylated	Island
2	19357201	19357500	8.77194	3.57181	1.32555e-21	0.67353	0.762931	0.0894007	2	19351485	19358623	7139	1123	ENSG00000143867	OSR1	HyperMethylated	Island
2	19361101	19361400	12.5937	2.64769	4.90792e-50	0.656616	0.792982	0.136367	2	19351485	19358623	7139	-2478	ENSG00000143867	OSR1	HyperMethylated	Island
2	19361401	19361700	18.598	2.95842	4.44025e-22	0.723742	0.904398	0.180656	2	19351485	19358623	7139	-2778	ENSG00000143867	OSR1	HyperMethylated	Island
2	19361701	19362000	14.0551	4.4002	4.94856e-32	0.821759	0.88037	0.0586113	2	19351485	19358623	7139	-3078	ENSG00000143867	OSR1	HyperMethylated	Island
2	19923001	19923300	4.22162	1.6566	2.85527e-06	0.523394	0.79184	0.268446	2	19910260	19990122	79863	66822	ENSG00000118965	WDR35	HyperMethylated	Open Sea
2	20106901	20107200	13.6062	2.39668	1.58816e-07	0.543455	0.710015	0.166561	2	20032650	20051628	18979	-55273	ENSG00000068697	LAPTM4A	HyperMethylated	Open Sea
2	20241901	20242200	8.59154	3.11557	1.05832e-30	0.697053	0.904393	0.207339	2	20200799	20225433	24635	-16468	ENSG00000115884	SDC1	HyperMethylated	Open Sea
2	20670001	20670300	12.2675	1.83919	2.36959e-36	0.563744	0.817874	0.25413	2	20667144	20679243	12100	2857	ENSG00000143869	GDF7	HyperMethylated	Island
2	20670301	20670600	17.9012	2.06035	1.78813e-52	0.630521	0.92521	0.294689	2	20667144	20679243	12100	3157	ENSG00000143869	GDF7	HyperMethylated	Island
2	20671201	20671500	18.6005	1.84063	4.70906e-31	0.549365	0.927259	0.377894	2	20667144	20679243	12100	4057	ENSG00000143869	GDF7	HyperMethylated	Island
2	23663101	23663400	12.5104	3.43481	1.03366e-07	0.500093	0.557131	0.0570388	2	23385179	23708606	323428	277922	ENSG00000119771	KLHL29	HyperMethylated	Open Sea
2	23982301	23982600	4.38347	1.44107	2.24123e-05	0.530623	0.787508	0.256885	2	23927285	24000820	73536	55016	ENSG00000173960	UBXN2A	HyperMethylated	Open Sea
2	24402901	24403200	20.6246	2.32873	1.67126e-07	0.565034	0.779987	0.214953	2	24202864	24360714	157851	-42187	ENSG00000198399	ITSN2	HyperMethylated	Open Sea
2	25131601	25131900	17.6153	3.8709	8.38247e-77	0.827504	0.912356	0.0848522	2	25042076	25159135	117060	89525	ENSG00000084710	EFR3B	HyperMethylated	Island
2	25131901	25132200	15.8885	4.60955	1.55457e-67	0.543673	0.568058	0.0243849	2	25042076	25159135	117060	89825	ENSG00000084710	EFR3B	HyperMethylated	Island
2	25167301	25167600	6.98868	2.78731	4.02174e-17	0.608052	0.807075	0.199023	2	25160853	25168690	7838	1090	ENSG00000115138	POMC	HyperMethylated	Shore/Shelf
2	25167601	25167900	10.0683	2.79109	1.03951e-25	0.520503	0.612451	0.0919483	2	25160853	25168690	7838	790	ENSG00000115138	POMC	HyperMethylated	Shore/Shelf
2	25204501	25204800	14.5848	2.02242	1.65416e-15	0.536308	0.733114	0.196806	2	25204313	25209202	4890	188	ENSG00000230452	LINC01381	HyperMethylated	Island
2	25215901	25216200	26.6532	4.97878	5.02098e-10	0.572128	0.596063	0.0239343	2	25204313	25209202	4890	11588	ENSG00000230452	LINC01381	HyperMethylated	Island
2	25276801	25277100	15.1312	2.33608	8.27321e-52	0.643106	0.823775	0.180669	2	25227855	25342590	114736	65490	ENSG00000119772	DNMT3A	HyperMethylated	Island
2	25277101	25277400	18.2102	2.04369	2.68686e-35	0.608002	0.864671	0.256669	2	25227855	25342590	114736	65190	ENSG00000119772	DNMT3A	HyperMethylated	Island
2	25277401	25277700	14.3629	2.50373	3.87356e-40	0.676576	0.870694	0.194118	2	25227855	25342590	114736	64890	ENSG00000119772	DNMT3A	HyperMethylated	Island
2	25373401	25373700	8.21445	-3.83481	4.72927e-74	-0.765624	0.110887	0.876511	2	25377313	25379913	2601	6213	ENSG00000138101	DTNB	HypoMethylated	Shore/Shelf
2	26184601	26184900	28.1465	4.90578	9.81006e-10	0.640248	0.682298	0.0420502	2	26173088	26189663	16576	11513	ENSG00000157833	GAREM2	HyperMethylated	Island
2	26184901	26185200	38.285	4.44191	1.89588e-08	0.509285	0.538711	0.0294258	2	26173088	26189663	16576	11813	ENSG00000157833	GAREM2	HyperMethylated	Island
2	26185201	26185500	17.4371	3.87704	8.07148e-09	0.53728	0.582585	0.0453048	2	26185232	26187458	2227	0	ENSG00000157833	GAREM2	HyperMethylated	Island
2	26477401	26477700	9.62712	2.66773	8.2562e-08	0.534443	0.684743	0.1503	2	26457203	26478042	20840	342	ENSG00000115155	OTOF	HyperMethylated	Open Sea
2	28415101	28415400	7.88452	2.40823	2.12552e-09	0.503587	0.682843	0.179255	2	28392802	28417312	24511	22299	ENSG00000075426	FOSL2	HyperMethylated	Open Sea
2	28810801	28811100	26.4267	4.5364	2.87249e-09	0.61205	0.65343	0.0413798	2	28810819	28850611	39793	0	ENSG00000163806	SPDYA	HyperMethylated	Island
2	28811101	28811400	19.5975	2.93598	1.21047e-06	0.586985	0.787356	0.200371	2	28782517	28840801	58285	28584	ENSG00000163806	SPDYA	HyperMethylated	Island
2	31748701	31749000	9.20834	-2.17084	5.06729e-11	-0.576006	0.210116	0.786122	2	31793823	31803980	10158	54980	ENSG00000223647	LINC01946	HypoMethylated	Open Sea
2	35568601	35568900	8.16519	-2.03379	6.47809e-07	-0.550346	0.325505	0.875851	2	35471405	35471486	82	97196	ENSG00000265301	MIR548AD	HypoMethylated	Open Sea
2	36092101	36092400	9.11138	-1.71823	0.000142781	-0.530573	0.376896	0.907469	2	36355778	36551135	195358	-263378	ENSG00000150938	CRIM1	HypoMethylated	Open Sea
2	38733901	38734200	4.33898	1.52766	3.13059e-05	0.544233	0.804293	0.260061	2	38666114	38734765	68652	67787	ENSG00000143891	GALM	HyperMethylated	Open Sea
2	38959801	38960100	18.8041	2.66486	8.0896e-34	0.706246	0.928922	0.222676	2	38889841	38975449	85609	69960	ENSG00000214694	ARHGEF33	HyperMethylated	Island
2	38960101	38960400	28.1043	3.47005	1.61529e-26	0.766417	0.908576	0.142159	2	38959287	38960342	1056	0	ENSG00000269210	LOC375196	HyperMethylated	Island
2	43224301	43224600	25.0158	5.38722	2.09748e-12	0.702299	0.727303	0.0250049	2	43222402	43226606	4205	2006	ENSG00000152518	ZFP36L2	HyperMethylated	Island
2	43224601	43224900	31.2549	4.18064	1.57862e-08	0.689392	0.772626	0.0832344	2	43222402	43226606	4205	1706	ENSG00000152518	ZFP36L2	HyperMethylated	Island
2	43224901	43225200	28.4757	4.04712	1.65141e-09	0.700504	0.785442	0.0849378	2	43222402	43226606	4205	1406	ENSG00000152518	ZFP36L2	HyperMethylated	Island
2	43614901	43615200	4.37552	1.59824	7.95257e-05	0.514016	0.771468	0.257452	2	43230836	43596046	365211	-18855	ENSG00000115970	THADA	HyperMethylated	Open Sea
2	44801701	44802000	13.4304	4.80626	1.82386e-44	0.76619	0.797878	0.0316874	2	44704285	44772113	67829	97416	ENSG00000143919	CAMKMT	HyperMethylated	Island
2	44802001	44802300	15.2362	4.80278	1.16226e-50	0.748512	0.777722	0.0292094	2	44704285	44772113	67829	97716	ENSG00000143919	CAMKMT	HyperMethylated	Island
2	44802601	44802900	21.3188	4.4768	7.25091e-07	0.565511	0.598909	0.0333985	2	44704285	44772113	67829	98316	ENSG00000143919	CAMKMT	HyperMethylated	Island
2	44803201	44803500	6.35364	2.46352	6.63654e-12	0.519081	0.76526	0.24618	2	44704285	44772113	67829	98916	ENSG00000143919	CAMKMT	HyperMethylated	Shore/Shelf
2	44928001	44928300	12.9647	4.30966	3.05629e-14	0.559695	0.591009	0.0313138	2	44921077	44939199	18123	10899	ENSG00000259439	LINC01833	HyperMethylated	Island
2	44928301	44928600	14.3628	4.47968	7.81318e-11	0.533748	0.56265	0.0289015	2	44921077	44939199	18123	10599	ENSG00000259439	LINC01833	HyperMethylated	Shore/Shelf
2	44928601	44928900	23.5673	5.3402	4.18134e-12	0.702678	0.736219	0.0335414	2	44921077	44939199	18123	10299	ENSG00000259439	LINC01833	HyperMethylated	Island
2	44928901	44929200	21.6592	4.99439	2.81783e-18	0.682767	0.71165	0.0288827	2	44921077	44939199	18123	9999	ENSG00000259439	LINC01833	HyperMethylated	Island
2	44929201	44929500	17.8851	4.99954	1.86366e-26	0.80877	0.84538	0.03661	2	44921077	44939199	18123	9699	ENSG00000259439	LINC01833	HyperMethylated	Island
2	44929501	44929800	26.686	4.80247	1.94763e-18	0.698257	0.730741	0.0324837	2	44921077	44939199	18123	9399	ENSG00000259439	LINC01833	HyperMethylated	Island
2	44929801	44930100	12.4375	3.95655	2.58945e-13	0.532023	0.568972	0.0369494	2	44921077	44939199	18123	9099	ENSG00000259439	LINC01833	HyperMethylated	Island
2	44932201	44932500	8.30859	2.47061	2.43436e-19	0.604563	0.81073	0.206167	2	44921077	44939199	18123	6699	ENSG00000259439	LINC01833	HyperMethylated	Shore/Shelf
2	44932801	44933100	12.204	4.13988	6.19851e-98	0.759969	0.806952	0.0469836	2	44921077	44939199	18123	6099	ENSG00000259439	LINC01833	HyperMethylated	Island
2	44933101	44933400	10.6878	3.44721	1.1122e-48	0.653013	0.726329	0.0733157	2	44921077	44939199	18123	5799	ENSG00000259439	LINC01833	HyperMethylated	Shore/Shelf
2	44940901	44941200	10.2794	4.16109	8.11406e-39	0.758814	0.81711	0.0582959	2	44940154	44941873	1720	673	ENSG00000236502	SIX3-AS1	HyperMethylated	Shore/Shelf
2	44942701	44943000	19.2477	3.33103	2.40928e-05	0.539522	0.625271	0.0857489	2	44941702	44946071	4370	999	ENSG00000138083	SIX3	HyperMethylated	Island
2	44943901	44944200	8.04225	2.40484	5.51831e-11	0.518333	0.673468	0.155135	2	44941702	44946071	4370	2199	ENSG00000138083	SIX3	HyperMethylated	Island
2	44944201	44944500	16.8561	3.97759	1.31501e-21	0.788193	0.873493	0.0853003	2	44941702	44946071	4370	2499	ENSG00000138083	SIX3	HyperMethylated	Island
2	44944501	44944800	20.9334	4.66787	3.26735e-25	0.82275	0.877434	0.054684	2	44941702	44946071	4370	2799	ENSG00000138083	SIX3	HyperMethylated	Island
2	44944801	44945100	6.40689	2.55155	2.20075e-16	0.560074	0.846739	0.286665	2	44941702	44946071	4370	3099	ENSG00000138083	SIX3	HyperMethylated	Shore/Shelf
2	44949301	44949600	11.487	2.73731	2.13668e-32	0.673556	0.816095	0.142539	2	44940154	44941873	1720	-7428	ENSG00000236502	SIX3-AS1	HyperMethylated	Island
2	44954401	44954700	8.05302	2.76993	5.59589e-17	0.553685	0.676697	0.123011	2	44940154	44941873	1720	-12528	ENSG00000236502	SIX3-AS1	HyperMethylated	Shore/Shelf
2	44954701	44955000	17.5512	4.8545	1.33057e-70	0.812158	0.846263	0.0341051	2	44940154	44941873	1720	-12828	ENSG00000236502	SIX3-AS1	HyperMethylated	Island
2	45000001	45000300	4.10417	2.27935	5.59702e-10	0.51836	0.795196	0.276836	2	45005182	45009452	4271	9152	ENSG00000170577	SIX2	HyperMethylated	Shore/Shelf
2	45000301	45000600	12.8717	3.7438	1.75729e-118	0.843184	0.938208	0.0950241	2	45005182	45009452	4271	8852	ENSG00000170577	SIX2	HyperMethylated	Island
2	45000601	45000900	13.4692	4.24457	3.75289e-112	0.8672	0.936527	0.0693273	2	45005182	45009452	4271	8552	ENSG00000170577	SIX2	HyperMethylated	Island
2	45000901	45001200	13.7916	4.47597	3.71982e-109	0.872351	0.926552	0.0542016	2	45005182	45009452	4271	8252	ENSG00000170577	SIX2	HyperMethylated	Island
2	45001201	45001500	16.7354	5.35809	6.49787e-69	0.878565	0.912091	0.0335261	2	45005182	45009452	4271	7952	ENSG00000170577	SIX2	HyperMethylated	Island
2	45001501	45001800	11.1304	3.95613	9.7621e-34	0.616458	0.661325	0.0448667	2	45005182	45009452	4271	7652	ENSG00000170577	SIX2	HyperMethylated	Island
2	45003901	45004200	13.7225	4.37637	5.00613e-111	0.856614	0.911606	0.0549916	2	45005182	45009452	4271	5252	ENSG00000170577	SIX2	HyperMethylated	Island
2	45004201	45004500	11.1943	4.16038	2.57877e-108	0.84082	0.905045	0.0642243	2	45005182	45009452	4271	4952	ENSG00000170577	SIX2	HyperMethylated	Island
2	45004501	45004800	13.9221	4.27579	5.19302e-111	0.840365	0.897699	0.0573342	2	45005182	45009452	4271	4652	ENSG00000170577	SIX2	HyperMethylated	Island
2	45004801	45005100	13.8229	4.61026	6.88627e-104	0.789322	0.82554	0.0362178	2	45005182	45009452	4271	4352	ENSG00000170577	SIX2	HyperMethylated	Island
2	45005101	45005400	15.1873	3.77878	1.17771e-92	0.811884	0.893813	0.0819291	2	45005182	45009452	4271	4052	ENSG00000170577	SIX2	HyperMethylated	Island
2	45005401	45005700	6.78148	2.20047	4.95674e-15	0.522339	0.799449	0.27711	2	45005182	45009452	4271	3752	ENSG00000170577	SIX2	HyperMethylated	Island
2	45006001	45006300	8.79953	2.74947	4.06e-27	0.610171	0.924552	0.314381	2	45005182	45009452	4271	3152	ENSG00000170577	SIX2	HyperMethylated	Shore/Shelf
2	45006301	45006600	12.3118	2.58886	2.35094e-15	0.637032	0.871769	0.234737	2	45005182	45009452	4271	2852	ENSG00000170577	SIX2	HyperMethylated	Shore/Shelf
2	45013201	45013500	18.4523	4.54986	2.20959e-27	0.825894	0.893703	0.0678096	2	45005182	45009452	4271	-3749	ENSG00000170577	SIX2	HyperMethylated	Island
2	45013501	45013800	24.2126	4.80602	3.49908e-26	0.81824	0.868091	0.0498505	2	45005182	45009452	4271	-4049	ENSG00000170577	SIX2	HyperMethylated	Island
2	45170101	45170400	17.9889	3.0419	1.78495e-16	0.556588	0.639293	0.0827053	2	45164816	45323385	158570	152985	ENSG00000205054	LINC01121	HyperMethylated	Island
2	45170401	45170700	12.4281	2.58831	3.12699e-23	0.676686	0.85567	0.178984	2	45164816	45323385	158570	152685	ENSG00000205054	LINC01121	HyperMethylated	Island
2	45170701	45171000	11.5188	2.41715	1.29128e-20	0.613873	0.773413	0.159539	2	45164816	45323385	158570	152385	ENSG00000205054	LINC01121	HyperMethylated	Island
2	54673501	54673800	7.47323	2.99713	1.19673e-21	0.651091	0.810052	0.15896	2	54662901	54669674	6774	10600	ENSG00000115306	SPTBN1	HyperMethylated	Open Sea
2	54673801	54674100	7.70004	3.20646	1.06642e-29	0.682427	0.81766	0.135233	2	54662901	54669674	6774	10900	ENSG00000115306	SPTBN1	HyperMethylated	Open Sea
2	62195101	62195400	18.1545	2.4037	3.69255e-66	0.700559	0.938353	0.237793	2	62196115	62224731	28617	-715	ENSG00000170340	B3GNT2	HyperMethylated	Island
2	63051601	63051900	12.7771	3.14771	7.58565e-51	0.602214	0.680276	0.0780621	2	63050057	63057836	7780	1544	ENSG00000115507	OTX1	HyperMethylated	Island
2	63051901	63052200	16.7951	1.72521	7.79991e-38	0.502641	0.959562	0.456921	2	63050057	63057836	7780	1844	ENSG00000115507	OTX1	HyperMethylated	Island
2	63052801	63053100	11.2235	2.36913	2.29319e-47	0.667737	0.877836	0.210099	2	63050057	63057836	7780	2744	ENSG00000115507	OTX1	HyperMethylated	Shore/Shelf
2	63053101	63053400	11.963	2.40027	9.63434e-52	0.656723	0.835943	0.17922	2	63050057	63057836	7780	3044	ENSG00000115507	OTX1	HyperMethylated	Shore/Shelf
2	63053401	63053700	8.80305	2.36549	7.88263e-30	0.62166	0.830331	0.208671	2	63050057	63057836	7780	3344	ENSG00000115507	OTX1	HyperMethylated	Shore/Shelf
2	63053701	63054000	10.9422	3.74481	5.87747e-61	0.766263	0.840508	0.0742456	2	63050057	63057836	7780	3644	ENSG00000115507	OTX1	HyperMethylated	Island
2	63054001	63054300	16.8639	4.2254	1.30726e-78	0.869863	0.945146	0.0752831	2	63050057	63057836	7780	3944	ENSG00000115507	OTX1	HyperMethylated	Island
2	63054301	63054600	9.3093	3.70937	7.38546e-51	0.766827	0.854087	0.0872609	2	63050057	63057836	7780	4244	ENSG00000115507	OTX1	HyperMethylated	Shore/Shelf
2	63055201	63055500	9.08167	2.66149	7.48503e-41	0.682734	0.918707	0.235974	2	63050057	63057836	7780	5144	ENSG00000115507	OTX1	HyperMethylated	Island
2	63055501	63055800	19.027	3.81493	1.62365e-79	0.842905	0.970038	0.127133	2	63050057	63057836	7780	5444	ENSG00000115507	OTX1	HyperMethylated	Island
2	63055801	63056100	15.9167	3.4994	2.12489e-56	0.806748	0.929458	0.12271	2	63050057	63057836	7780	5744	ENSG00000115507	OTX1	HyperMethylated	Island
2	63056101	63056400	9.057	3.05403	1.43977e-30	0.628687	0.734627	0.105941	2	63050057	63057836	7780	6044	ENSG00000115507	OTX1	HyperMethylated	Shore/Shelf
2	63056701	63057000	16.903	3.90451	1.85678e-72	0.854042	0.955643	0.101601	2	63050057	63057836	7780	6644	ENSG00000115507	OTX1	HyperMethylated	Island
2	63057001	63057300	6.15609	2.79261	2.40974e-14	0.539427	0.866552	0.327125	2	63050057	63057836	7780	6944	ENSG00000115507	OTX1	HyperMethylated	Island
2	63057601	63057900	8.6221	3.06301	1.04227e-34	0.701243	0.841455	0.140211	2	63050057	63057836	7780	7544	ENSG00000115507	OTX1	HyperMethylated	Shore/Shelf
2	63058501	63058800	8.14775	3.2693	7.31486e-20	0.687391	0.884017	0.196626	2	63050851	63052207	1357	7650	ENSG00000115507	OTX1	HyperMethylated	Shore/Shelf
2	63058801	63059100	20.801	4.41409	3.19048e-60	0.867965	0.949477	0.0815122	2	63050851	63052207	1357	7950	ENSG00000115507	OTX1	HyperMethylated	Island
2	63059101	63059400	15.2296	5.01501	1.15986e-112	0.87502	0.912601	0.0375814	2	63050851	63052207	1357	8250	ENSG00000115507	OTX1	HyperMethylated	Island
2	63059401	63059700	16.3962	4.42441	4.53082e-38	0.675183	0.711401	0.0362186	2	63050851	63052207	1357	8550	ENSG00000115507	OTX1	HyperMethylated	Shore/Shelf
2	65344501	65344800	7.63904	1.99557	2.74764e-18	0.516268	0.828995	0.312727	2	65332204	65344799	12596	0	ENSG00000198369	SPRED2	HyperMethylated	Open Sea
2	66390901	66391200	4.18269	-1.61119	2.61598e-07	-0.51059	0.374646	0.885236	2	66383306	66392450	9145	7595	ENSG00000232164	LINC01873	HypoMethylated	Open Sea
2	66391201	66391500	12.6131	-2.79194	4.18056e-11	-0.596064	0.100004	0.696068	2	66383306	66392450	9145	7895	ENSG00000232164	LINC01873	HypoMethylated	Open Sea
2	66439201	66439500	14.1071	3.55878	4.31735e-24	0.774088	0.867936	0.0938482	2	66439321	66572759	133439	0	ENSG00000143995	MEIS1	HyperMethylated	Shore/Shelf
2	66439501	66439800	8.03048	2.40878	4.08921e-13	0.580886	0.812423	0.231536	2	66439088	66440312	1225	512	ENSG00000230749	MEIS1-AS2	HyperMethylated	Open Sea
2	66440401	66440700	8.691	2.93319	2.13337e-17	0.575771	0.678395	0.102625	2	66440678	66464220	23543	0	ENSG00000143995	MEIS1	HyperMethylated	Shore/Shelf
2	66440701	66441000	12.9967	3.11898	1.3837e-22	0.644504	0.733176	0.0886723	2	66440707	66454735	14029	0	ENSG00000143995	MEIS1	HyperMethylated	Shore/Shelf
2	66444301	66444600	8.5368	1.75362	1.16417e-19	0.50475	0.851528	0.346778	2	66435125	66573869	138745	9176	ENSG00000143995	MEIS1	HyperMethylated	Island
2	66445201	66445500	15.2983	2.75228	2.67485e-42	0.726374	0.898588	0.172214	2	66435125	66573869	138745	10076	ENSG00000143995	MEIS1	HyperMethylated	Island
2	66445501	66445800	15.5277	2.9877	3.09928e-37	0.736835	0.876629	0.139794	2	66435125	66573869	138745	10376	ENSG00000143995	MEIS1	HyperMethylated	Island
2	66445801	66446100	14.785	3.13713	6.73041e-44	0.767328	0.912044	0.144716	2	66435125	66573869	138745	10676	ENSG00000143995	MEIS1	HyperMethylated	Island
2	66446101	66446400	15.3699	3.2802	6.8748e-67	0.718215	0.810179	0.0919638	2	66435125	66573869	138745	10976	ENSG00000143995	MEIS1	HyperMethylated	Island
2	66446401	66446700	11.1817	2.7427	2.65826e-47	0.677818	0.817892	0.140074	2	66435125	66573869	138745	11276	ENSG00000143995	MEIS1	HyperMethylated	Island
2	66446701	66447000	10.0288	2.23183	1.56407e-26	0.607425	0.83827	0.230845	2	66435125	66573869	138745	11576	ENSG00000143995	MEIS1	HyperMethylated	Shore/Shelf
2	66581401	66581700	17.8091	4.6248	3.75693e-11	0.661765	0.698049	0.0362839	2	66574030	66695505	121476	7371	ENSG00000232046	LINC01798	HyperMethylated	Island
2	66581701	66582000	18.2199	4.42919	3.82546e-36	0.794482	0.845382	0.0509002	2	66574030	66695505	121476	7671	ENSG00000232046	LINC01798	HyperMethylated	Island
2	66582001	66582300	13.385	4.4667	1.17155e-58	0.788935	0.831846	0.0429108	2	66574030	66695505	121476	7971	ENSG00000232046	LINC01798	HyperMethylated	Island
2	66582601	66582900	7.48874	3.12226	8.51466e-31	0.679203	0.902044	0.222841	2	66574030	66695505	121476	8571	ENSG00000232046	LINC01798	HyperMethylated	Shore/Shelf
2	66583201	66583500	7.84554	2.4626	1.50049e-09	0.505402	0.696202	0.1908	2	66574030	66695505	121476	9171	ENSG00000232046	LINC01798	HyperMethylated	Shore/Shelf
2	70885201	70885500	9.15551	3.58403	5.57127e-32	0.751134	0.886675	0.135541	2	70887871	70889959	2089	-2371	ENSG00000237751	LINC01143	HyperMethylated	Shore/Shelf
2	70888801	70889100	24.0048	4.94555	1.62764e-19	0.768009	0.814444	0.0464348	2	70887871	70889959	2089	930	ENSG00000237751	LINC01143	HyperMethylated	Island
2	70889101	70889400	21.2949	3.62377	8.94627e-21	0.755865	0.866327	0.110461	2	70887871	70889959	2089	1230	ENSG00000237751	LINC01143	HyperMethylated	Island
2	70889401	70889700	11.5169	2.83765	5.76798e-30	0.649925	0.769891	0.119966	2	70887871	70889959	2089	1530	ENSG00000237751	LINC01143	HyperMethylated	Shore/Shelf
2	70896001	70896300	4.24616	2.16269	1.566e-07	0.515781	0.782473	0.266692	2	70900576	70933446	32871	-4276	ENSG00000116035	VAX2	HyperMethylated	Shore/Shelf
2	70896301	70896600	9.92376	3.31107	3.51808e-26	0.61139	0.69012	0.0787304	2	70900576	70933446	32871	-3976	ENSG00000116035	VAX2	HyperMethylated	Shore/Shelf
2	70896601	70896900	9.45444	3.89723	5.90931e-29	0.766551	0.855587	0.0890358	2	70900576	70933446	32871	-3676	ENSG00000116035	VAX2	HyperMethylated	Shore/Shelf
2	70897201	70897500	9.62778	3.44712	8.84196e-27	0.616077	0.687998	0.0719205	2	70900576	70933446	32871	-3076	ENSG00000116035	VAX2	HyperMethylated	Shore/Shelf
2	70897501	70897800	9.94428	3.4698	3.52666e-19	0.601437	0.672829	0.0713919	2	70900576	70933446	32871	-2776	ENSG00000116035	VAX2	HyperMethylated	Shore/Shelf
2	70904101	70904400	12.2024	1.77582	4.6976e-38	0.550661	0.814558	0.263897	2	70900576	70933446	32871	3525	ENSG00000116035	VAX2	HyperMethylated	Island
2	70904401	70904700	12.4428	2.01011	1.46239e-43	0.559395	0.755297	0.195902	2	70900576	70933446	32871	3825	ENSG00000116035	VAX2	HyperMethylated	Island
2	70904701	70905000	16.414	1.51237	4.56056e-35	0.506511	0.905136	0.398626	2	70900576	70933446	32871	4125	ENSG00000116035	VAX2	HyperMethylated	Island
2	70905001	70905300	8.69486	1.96302	1.2698e-21	0.541279	0.805029	0.26375	2	70900576	70933446	32871	4425	ENSG00000116035	VAX2	HyperMethylated	Island
2	70907101	70907400	10.4104	2.65028	6.12916e-32	0.672883	0.878375	0.205492	2	70900576	70933446	32871	6525	ENSG00000116035	VAX2	HyperMethylated	Shore/Shelf
2	70907401	70907700	13.5468	3.18428	1.71266e-50	0.750014	0.862666	0.112652	2	70900576	70933446	32871	6825	ENSG00000116035	VAX2	HyperMethylated	Island
2	70984801	70985100	12.8431	3.2843	1.46669e-10	0.518573	0.582185	0.0636117	2	70947540	70994749	47210	9649	ENSG00000239322	ATP6V1B1-AS1	HyperMethylated	Open Sea
2	71199601	71199900	4.08551	1.43108	4.67689e-06	0.588718	0.866886	0.278167	2	71182738	71227103	44366	27203	ENSG00000124374	PAIP2B	HyperMethylated	Open Sea
2	72919801	72920100	14.7745	4.51143	5.81803e-10	0.627849	0.668099	0.0402496	2	72916260	72934328	18069	3541	ENSG00000135638	EMX1	HyperMethylated	Island
2	72920101	72920400	18.9884	4.87956	1.3047e-09	0.642821	0.676221	0.0334001	2	72916260	72934328	18069	3841	ENSG00000135638	EMX1	HyperMethylated	Island
2	72920401	72920700	24.8133	5.21516	5.45312e-13	0.711826	0.742918	0.0310922	2	72916260	72934328	18069	4141	ENSG00000135638	EMX1	HyperMethylated	Island
2	72920701	72921000	20.4407	5.66183	1.63208e-21	0.77235	0.798678	0.0263281	2	72916260	72934328	18069	4441	ENSG00000135638	EMX1	HyperMethylated	Island
2	72921001	72921300	10.3956	4.13306	5.29801e-19	0.7496	0.82588	0.0762803	2	72916260	72934328	18069	4741	ENSG00000135638	EMX1	HyperMethylated	Island
2	72925201	72925500	7.21913	2.61909	7.29076e-12	0.51515	0.666324	0.151174	2	72916260	72934328	18069	8941	ENSG00000135638	EMX1	HyperMethylated	Shore/Shelf
2	72925501	72925800	11.0599	4.21135	1.10797e-18	0.659251	0.702427	0.0431769	2	72916260	72934328	18069	9241	ENSG00000135638	EMX1	HyperMethylated	Shore/Shelf
2	73268701	73269000	18.7618	-4.95589	8.3346e-199	-0.639888	0.0265778	0.666466	2	73254682	73269630	14949	630	ENSG00000163013	FBXO41	HypoMethylated	Island
2	74374201	74374500	7.1751	-2.40176	2.12914e-09	-0.606528	0.305071	0.911599	2	74361154	74380355	19202	5855	ENSG00000204843	DCTN1	HypoMethylated	Open Sea
2	74374501	74374800	9.15458	-2.37432	2.05951e-06	-0.681821	0.246213	0.928034	2	74361157	74374735	13579	0	ENSG00000204843	DCTN1	HypoMethylated	Open Sea
2	74499301	74499600	22.3831	4.66947	1.43507e-11	0.664834	0.702551	0.0377171	2	74498688	74499367	680	0	ENSG00000179528	LBX2	HyperMethylated	Island
2	74499601	74499900	18.2592	3.50452	1.60326e-14	0.668014	0.747662	0.0796474	2	74497517	74499603	2087	0	ENSG00000179528	LBX2	HyperMethylated	Island
2	74515501	74515800	18.8465	4.69751	3.38052e-11	0.598431	0.628597	0.0301658	2	74513463	74515661	2199	2038	ENSG00000115297	TLX2	HyperMethylated	Island
2	74515801	74516100	28.8213	4.6525	7.5325e-14	0.706787	0.75751	0.0507231	2	74513559	74516761	3203	2242	ENSG00000115297	TLX2	HyperMethylated	Island
2	74516101	74516400	25.0293	4.93598	3.14018e-51	0.848864	0.891507	0.0426434	2	74513559	74516761	3203	2542	ENSG00000115297	TLX2	HyperMethylated	Island
2	74648101	74648400	21.3356	2.44131	2.36225e-53	0.627299	0.97359	0.346291	2	74557892	74648338	90447	0	ENSG00000159374	M1AP	HyperMethylated	Island
2	77754001	77754300	10.5853	-2.02436	8.3903e-08	-0.543819	0.192631	0.73645	2	77652025	78290469	638445	536169	NA	LOC101927967	HypoMethylated	Open Sea
2	78701401	78701700	5.95622	-2.3535	3.12999e-10	-0.555146	0.338884	0.89403	2	79025686	79028505	2820	-323986	ENSG00000143954	REG3G	HypoMethylated	Open Sea
2	78701701	78702000	8.94612	-2.91789	7.69106e-18	-0.71851	0.169808	0.888319	2	79025686	79028505	2820	-323686	ENSG00000143954	REG3G	HypoMethylated	Open Sea
2	78875701	78876000	9.341	-2.26234	2.3546e-10	-0.627467	0.224567	0.852034	2	79025686	79028505	2820	-149686	ENSG00000143954	REG3G	HypoMethylated	Open Sea
2	78902401	78902700	8.39309	-1.92538	6.69903e-10	-0.537736	0.235184	0.77292	2	79025686	79028505	2820	-122986	ENSG00000143954	REG3G	HypoMethylated	Open Sea
2	79111201	79111500	12.3706	-1.88708	5.11198e-09	-0.598824	0.30215	0.900974	2	79120362	79122199	1838	-8862	ENSG00000115386	REG1A	HypoMethylated	Open Sea
2	80302501	80302800	20.4612	3.04083	3.24427e-10	0.639644	0.773654	0.13401	2	79185231	80648779	1463549	1117270	ENSG00000066032	CTNNA2	HyperMethylated	Island
2	81196201	81196500	9.18876	-2.06441	3.1705e-07	-0.589685	0.275885	0.86557	2	81461362	81466979	5618	270479	NA	LINC01815	HypoMethylated	Shore/Shelf
2	81196501	81196800	9.60036	-2.35081	1.59918e-10	-0.63789	0.29308	0.93097	2	81461362	81466979	5618	270179	NA	LINC01815	HypoMethylated	Shore/Shelf
2	81196801	81197100	10.6753	-2.15358	4.22257e-08	-0.597921	0.360262	0.958182	2	81461362	81466979	5618	269879	NA	LINC01815	HypoMethylated	Shore/Shelf
2	81197101	81197400	9.10418	-2.06416	5.71349e-08	-0.57911	0.266602	0.845713	2	81461362	81466979	5618	269579	NA	LINC01815	HypoMethylated	Shore/Shelf
2	81481501	81481800	11.6003	-1.85108	1.98064e-05	-0.580181	0.253884	0.834064	2	81461362	81467468	6107	-14033	NA	LINC01815	HypoMethylated	Open Sea
2	81481801	81482100	8.82158	-2.36994	3.50419e-08	-0.547953	0.416429	0.964382	2	81461362	81467468	6107	-14333	NA	LINC01815	HypoMethylated	Open Sea
2	81739501	81739800	9.39221	-1.82767	3.03845e-10	-0.523699	0.314253	0.837953	2	81461362	81467468	6107	-272033	NA	LINC01815	HypoMethylated	Open Sea
2	81985201	81985500	12.4386	-1.80154	7.9128e-05	-0.560569	0.398358	0.958927	2	81461362	81467468	6107	-517733	NA	LINC01815	HypoMethylated	Open Sea
2	85134301	85134600	19.3072	4.68935	5.53454e-08	0.508839	0.532633	0.0237936	2	85134368	85167373	33006	0	ENSG00000152284	TCF7L1	HyperMethylated	Island
2	85536301	85536600	4.06764	1.4005	0.000128942	0.505864	0.785306	0.279442	2	85537462	85538666	1205	2066	ENSG00000286532	PARTICL	HyperMethylated	Shore/Shelf
2	86809201	86809500	9.07085	2.45312	1.20196e-18	0.604903	0.83583	0.230927	2	86784611	86808396	23786	-805	ENSG00000153563	CD8A	HyperMethylated	Island
2	86809501	86809800	16.6449	3.46495	2.67192e-26	0.769343	0.883546	0.114203	2	86784611	86808396	23786	-1105	ENSG00000153563	CD8A	HyperMethylated	Island
2	86809801	86810100	10.812	2.59155	4.08615e-16	0.569376	0.702399	0.133023	2	86784611	86808396	23786	-1405	ENSG00000153563	CD8A	HyperMethylated	Island
2	88764901	88765200	16.4531	3.70875	5.74676e-13	0.710217	0.794213	0.0839965	2	88765807	88779565	13759	-607	ENSG00000230006	ANKRD36BP2	HyperMethylated	Island
2	88765201	88765500	18.8519	4.41378	1.60535e-11	0.688329	0.746407	0.0580779	2	88765807	88779565	13759	-307	ENSG00000230006	ANKRD36BP2	HyperMethylated	Island
2	90238801	90239100	10.1906	-2.11282	1.72877e-10	-0.589004	0.207534	0.796537	2	89622213	89640635	18423	-598166	NA	LOC101927050	HypoMethylated	Island
2	91752001	91752300	8.6857	-2.84796	3.62642e-26	-0.550066	0.102609	0.652676	2	91775944	91781169	5226	-23644	NA	GGT8P	HypoMethylated	Shore/Shelf
2	94735501	94735800	14.1773	4.29392	4.53048e-26	0.686942	0.731293	0.0443517	2	94811046	94817801	6756	82001	ENSG00000229089	ANKRD20A8P	HyperMethylated	Island
2	94735801	94736100	10.4004	2.89201	9.96805e-13	0.566585	0.691473	0.124888	2	94811046	94817801	6756	81701	ENSG00000229089	ANKRD20A8P	HyperMethylated	Island
2	94737301	94737600	10.5225	-2.93124	1.97008e-16	-0.668724	0.1165	0.785223	2	94811046	94817801	6756	80201	ENSG00000229089	ANKRD20A8P	HypoMethylated	Shore/Shelf
2	94871701	94872000	19.3456	-1.83147	0.000192655	-0.606247	0.330375	0.936622	2	94871430	94876823	5394	271	ENSG00000163060	TEKT4	HypoMethylated	Island
2	96116101	96116400	22.2061	3.85435	2.4677e-61	0.836493	0.942554	0.106062	2	96112876	96116571	3696	171	ENSG00000274286	ADRA2B	HyperMethylated	Island
2	96470401	96470700	6.10395	3.33126	1.80431e-20	0.631605	0.865215	0.23361	2	96497646	96505345	7700	34645	ENSG00000163121	NEURL3	HyperMethylated	Open Sea
2	96470701	96471000	13.2753	3.8935	2.1543e-54	0.820098	0.900826	0.0807276	2	96497646	96505345	7700	34345	ENSG00000163121	NEURL3	HyperMethylated	Open Sea
2	96471001	96471300	8.83399	2.21474	1.84494e-21	0.585908	0.859018	0.27311	2	96497646	96505345	7700	34045	ENSG00000163121	NEURL3	HyperMethylated	Open Sea
2	96839401	96839700	17.4162	2.23642	1.29032e-09	0.579083	0.875425	0.296342	2	96824526	96842117	17592	2417	ENSG00000163126	ANKRD23	HyperMethylated	Island
2	96839701	96840000	12.8389	1.91659	4.7248e-12	0.542007	0.8651	0.323094	2	96824526	96842117	17592	2117	ENSG00000163126	ANKRD23	HyperMethylated	Island
2	97741201	97741500	9.64379	-2.18479	5.73078e-07	-0.623537	0.301477	0.925014	2	97737822	97738577	756	3379	ENSG00000115085	ZAP70	HypoMethylated	Island
2	98822401	98822700	32.9796	2.05978	9.04927e-24	0.52159	0.961372	0.439782	2	98793846	98936225	142380	113525	ENSG00000196872	CRACDL	HyperMethylated	Island
2	98822701	98823000	28.86	5.02923	1.08803e-79	0.901032	0.94849	0.0474576	2	98793846	98936225	142380	113225	ENSG00000196872	CRACDL	HyperMethylated	Island
2	98823001	98823300	25.9408	3.72486	2.4159e-62	0.822959	0.926525	0.103566	2	98793846	98936225	142380	112925	ENSG00000196872	CRACDL	HyperMethylated	Island
2	98823301	98823600	14.7264	2.59174	6.43129e-51	0.685828	0.84916	0.163332	2	98793846	98936225	142380	112625	ENSG00000196872	CRACDL	HyperMethylated	Island
2	99174901	99175200	4.2314	1.3897	5.96398e-05	0.516717	0.784463	0.267746	2	99161947	99180927	18981	5727	ENSG00000158411	MITD1	HyperMethylated	Open Sea
2	104842501	104842800	14.658	4.61307	4.73174e-18	0.526218	0.548982	0.0227632	2	104807572	104851461	43890	8661	ENSG00000233639	PANTR1	HyperMethylated	Island
2	104842801	104843100	23.7679	4.74526	2.57853e-13	0.686685	0.721205	0.0345198	2	104807572	104851461	43890	8361	ENSG00000233639	PANTR1	HyperMethylated	Island
2	104843101	104843400	27.8376	4.51325	3.04094e-10	0.595253	0.63016	0.0349067	2	104807572	104851461	43890	8061	ENSG00000233639	PANTR1	HyperMethylated	Island
2	104856301	104856600	26.5064	3.44261	1.83945e-05	0.516633	0.58955	0.072917	2	104854115	104858574	4460	2186	ENSG00000198914	POU3F3	HyperMethylated	Island
2	104856601	104856900	18.6897	4.36164	1.258e-07	0.508854	0.539168	0.0303145	2	104854115	104858574	4460	2486	ENSG00000198914	POU3F3	HyperMethylated	Island
2	104863501	104863800	11.0363	3.89635	4.46237e-13	0.563985	0.611747	0.0477627	2	104865497	104872452	6956	8652	ENSG00000229743	LINC01159	HyperMethylated	Island
2	104863801	104864100	19.0626	4.95041	3.622e-63	0.834466	0.872749	0.0382832	2	104865497	104872452	6956	8352	ENSG00000229743	LINC01159	HyperMethylated	Island
2	104864101	104864400	14.8176	4.47335	5.54896e-29	0.650259	0.683906	0.0336469	2	104865497	104872452	6956	8052	ENSG00000229743	LINC01159	HyperMethylated	Island
2	105119101	105119400	12.707	1.60104	6.57773e-23	0.518256	0.844388	0.326132	2	105097052	105103036	5985	-16065	ENSG00000231851	MRPS9-AS1	HyperMethylated	Open Sea
2	106065301	106065600	18.8452	4.23666	1.74348e-39	0.684663	0.727474	0.042811	2	106063246	106072401	9156	2055	ENSG00000119147	ECRG4	HyperMethylated	Island
2	106843801	106844100	6.58405	-2.29505	4.25973e-13	-0.528329	0.252267	0.780595	2	106801600	106887107	85508	43007	ENSG00000144057	ST6GAL2	HypoMethylated	Shore/Shelf
2	108907801	108908100	8.03952	-2.58117	5.72153e-18	-0.516947	0.12079	0.637736	2	108894471	108989220	94750	81120	ENSG00000135960	EDAR	HypoMethylated	Open Sea
2	111118501	111118800	12.0919	1.96183	4.70586e-34	0.572292	0.79164	0.219348	2	111036776	111495046	458271	376246	ENSG00000172965	MIR4435-2HG	HyperMethylated	Island
2	111118801	111119100	19.7863	2.03225	1.98817e-45	0.568141	0.963734	0.395594	2	111036776	111495046	458271	375946	ENSG00000172965	MIR4435-2HG	HyperMethylated	Island
2	111119101	111119400	26.212	2.11886	3.7204e-33	0.541932	0.973275	0.431343	2	111119378	111124112	4735	0	ENSG00000153094	BCL2L11	HyperMethylated	Island
2	111119401	111119700	13.9287	3.16476	3.76253e-87	0.709258	0.804706	0.0954485	2	111119378	111124112	4735	23	ENSG00000153094	BCL2L11	HyperMethylated	Island
2	112182601	112182900	7.84108	-3.90844	5.31086e-81	-0.763274	0.124909	0.888182	2	112138385	112188218	49834	44216	ENSG00000144152	FBLN7	HypoMethylated	Shore/Shelf
2	113275801	113276100	18.8354	2.34175	2.07415e-18	0.631572	0.855779	0.224207	2	113235536	113276581	41046	40265	ENSG00000189223	PAX8-AS1	HyperMethylated	Island
2	113277301	113277600	19.7261	4.37681	7.4615e-39	0.776113	0.82951	0.0533974	2	113215997	113278911	62915	1311	ENSG00000125618	PAX8	HyperMethylated	Island
2	113277601	113277900	20.4467	4.47604	4.97093e-56	0.836398	0.889846	0.0534485	2	113215997	113278911	62915	1011	ENSG00000125618	PAX8	HyperMethylated	Island
2	113277901	113278200	13.772	2.6852	5.36466e-63	0.675256	0.811767	0.136511	2	113215997	113278911	62915	711	ENSG00000125618	PAX8	HyperMethylated	Island
2	118142401	118142700	8.887	-2.76956	3.16055e-13	-0.65999	0.138581	0.798571	2	118132128	118186386	54259	43686	ENSG00000226856	THORLNC	HypoMethylated	Open Sea
2	118142701	118143000	12.5225	-2.76943	2.0317e-10	-0.564743	0.101091	0.665834	2	118132128	118186386	54259	43386	ENSG00000226856	THORLNC	HypoMethylated	Open Sea
2	118224301	118224600	23.2247	5.02414	9.25255e-25	0.641245	0.665099	0.0238538	2	118182939	118222250	39312	-2051	ENSG00000226856	THORLNC	HyperMethylated	Island
2	118224601	118224900	19.473	5.20558	1.02917e-37	0.801815	0.832743	0.030928	2	118182939	118222250	39312	-2351	ENSG00000226856	THORLNC	HyperMethylated	Island
2	118841701	118842000	10.464	3.35215	6.59971e-11	0.566832	0.660244	0.0934127	2	118843235	118844352	1118	2352	ENSG00000163064	EN1	HyperMethylated	Island
2	118842001	118842300	18.142	4.17003	2.32629e-22	0.637452	0.681438	0.0439866	2	118842171	118847678	5508	5378	ENSG00000163064	EN1	HyperMethylated	Island
2	118845001	118845300	17.6828	3.96735	4.87994e-13	0.556806	0.598732	0.0419257	2	118842171	118847678	5508	2378	ENSG00000163064	EN1	HyperMethylated	Island
2	118845301	118845600	15.8348	4.15873	7.86105e-17	0.549612	0.584813	0.0352011	2	118842171	118847678	5508	2078	ENSG00000163064	EN1	HyperMethylated	Island
2	118857601	118857900	18.5736	4.52316	1.60059e-25	0.697756	0.735714	0.0379578	2	118842171	118847678	5508	-9923	ENSG00000163064	EN1	HyperMethylated	Island
2	118857901	118858200	13.3297	3.93465	1.4746e-29	0.591149	0.633872	0.0427226	2	118842171	118847678	5508	-10223	ENSG00000163064	EN1	HyperMethylated	Island
2	120442801	120443100	18.5564	4.86812	1.14502e-11	0.678335	0.711367	0.0330323	2	120464335	120466218	1884	23118	ENSG00000280409	LINC01101	HyperMethylated	Island
2	120443101	120443400	14.6611	4.99323	1.81835e-16	0.645852	0.670339	0.0244865	2	120464335	120466218	1884	22818	ENSG00000280409	LINC01101	HyperMethylated	Island
2	120443401	120443700	7.88628	2.79464	2.01643e-27	0.649465	0.887742	0.238277	2	120464335	120466218	1884	22518	ENSG00000280409	LINC01101	HyperMethylated	Shore/Shelf
2	120522301	120522600	13.2575	2.05907	3.36276e-13	0.609343	0.851726	0.242383	2	120464335	120466218	1884	-56083	ENSG00000280409	LINC01101	HyperMethylated	Island
2	120654301	120654600	17.8217	3.82032	3.51049e-120	0.854597	0.956049	0.101453	2	120735623	120951466	215844	-81023	ENSG00000074047	GLI2	HyperMethylated	Island
2	120654601	120654900	14.3498	3.72795	1.51579e-140	0.806297	0.881202	0.0749046	2	120735623	120951466	215844	-80723	ENSG00000074047	GLI2	HyperMethylated	Island
2	120654901	120655200	10.343	2.63254	2.28722e-20	0.554546	0.67257	0.118024	2	120735623	120951466	215844	-80423	ENSG00000074047	GLI2	HyperMethylated	Shore/Shelf
2	120675301	120675600	9.24109	2.69669	6.93804e-14	0.599504	0.752869	0.153365	2	120735623	120951466	215844	-60023	ENSG00000074047	GLI2	HyperMethylated	Open Sea
2	120696001	120696300	9.15728	2.59868	9.3405e-12	0.579369	0.730088	0.150718	2	120735623	120951466	215844	-39323	ENSG00000074047	GLI2	HyperMethylated	Open Sea
2	120867901	120868200	10.9893	3.40815	9.97925e-13	0.614941	0.686615	0.0716746	2	120735623	120951466	215844	132278	ENSG00000074047	GLI2	HyperMethylated	Shore/Shelf
2	121018801	121019100	13.9137	1.94406	4.94216e-07	0.512349	0.742073	0.229724	2	121224164	121234274	10111	215174	ENSG00000115112	TFCP2L1	HyperMethylated	Open Sea
2	121314001	121314300	4.1173	1.62644	1.15167e-06	0.546043	0.821941	0.275898	2	121216587	121285202	68616	-28799	ENSG00000115112	TFCP2L1	HyperMethylated	Open Sea
2	128736901	128737200	21.4243	2.25194	7.8454e-10	0.552286	0.725397	0.173111	2	128265480	128318868	53389	-418033	ENSG00000136720	HS6ST1	HyperMethylated	Island
2	130230901	130231200	8.59762	-1.7355	3.91904e-06	-0.509589	0.331226	0.840815	2	130191745	130198439	6695	-32462	ENSG00000152086	TUBA3E	HypoMethylated	Shore/Shelf
2	130288801	130289100	10.9613	-1.61698	8.98663e-05	-0.510861	0.294822	0.805684	2	130338247	130342135	3889	53035	ENSG00000136710	CCDC115	HypoMethylated	Island
2	130915801	130916100	8.43653	2.07772	4.97007e-14	0.531625	0.775599	0.243974	2	130836916	131046189	209274	78885	ENSG00000136002	ARHGEF4	HyperMethylated	Shore/Shelf
2	130916101	130916400	20.0154	3.14384	1.36715e-36	0.725557	0.85946	0.133903	2	130836916	131046189	209274	79185	ENSG00000136002	ARHGEF4	HyperMethylated	Island
2	130916401	130916700	15.2418	3.3324	5.01831e-31	0.741546	0.858309	0.116763	2	130916651	131047253	130603	0	ENSG00000136002	ARHGEF4	HyperMethylated	Island
2	131040001	131040300	23.9095	2.42856	1.73341e-36	0.580218	0.979175	0.398957	2	130836916	131046189	209274	203085	ENSG00000136002	ARHGEF4	HyperMethylated	Island
2	131040301	131040600	18.0096	2.87985	6.98109e-91	0.763221	0.958422	0.195201	2	130836916	131046189	209274	203385	ENSG00000136002	ARHGEF4	HyperMethylated	Island
2	131646901	131647200	14.9748	2.19075	1.09275e-25	0.602451	0.807911	0.20546	2	131637025	131649615	12591	9876	ENSG00000224559	LINC01087	HyperMethylated	Island
2	131829601	131829900	32.6689	1.94571	6.61197e-12	0.529735	0.782813	0.253078	2	131794961	131801661	6701	-27940	ENSG00000186825	CDRT15P3	HyperMethylated	Island
2	131966101	131966400	12.0666	-1.4985	2.28838e-06	-0.526596	0.351058	0.877654	2	131983937	131994161	10225	27761	NA	LINC01945	HypoMethylated	Open Sea
2	132489301	132489600	9.076	3.6947	1.69964e-13	0.68993	0.833207	0.143277	2	132416805	132646582	229778	72496	ENSG00000183840	GPR39	HyperMethylated	Open Sea
2	134027701	134028000	9.57554	2.78965	4.56269e-16	0.60651	0.736403	0.129893	2	134119983	134254606	134624	-91983	ENSG00000152127	MGAT5	HyperMethylated	Open Sea
2	134028001	134028300	12.9502	3.6508	2.80282e-15	0.565824	0.617424	0.0515999	2	134119983	134254606	134624	-91683	ENSG00000152127	MGAT5	HyperMethylated	Open Sea
2	138780901	138781200	11.4865	2.91799	2.11069e-10	0.568152	0.672494	0.104343	2	138669157	138780390	111234	-511	ENSG00000144227	NXPH2	HyperMethylated	Island
2	146406001	146406300	9.57563	-1.66995	6.36269e-05	-0.514546	0.340124	0.85467	2	146587506	146589310	1805	-181206	NA	PABPC1P2	HypoMethylated	Open Sea
2	156319501	156319800	8.37005	2.87264	3.12791e-29	0.658771	0.919452	0.260681	2	156327904	156330121	2218	10321	ENSG00000153234	NR4A2	HyperMethylated	Island
2	156319801	156320100	15.9213	4.39061	2.50114e-103	0.865612	0.924986	0.0593743	2	156327904	156330121	2218	10021	ENSG00000153234	NR4A2	HyperMethylated	Island
2	156320101	156320400	15.3251	5.44912	1.9505e-119	0.831826	0.855097	0.0232702	2	156327904	156330121	2218	9721	ENSG00000153234	NR4A2	HyperMethylated	Island
2	156320401	156320700	12.6957	4.91396	1.87543e-76	0.761657	0.791935	0.0302783	2	156327904	156330121	2218	9421	ENSG00000153234	NR4A2	HyperMethylated	Island
2	156320701	156321000	11.7116	4.93633	3.17055e-43	0.792603	0.830075	0.0374726	2	156327904	156330121	2218	9121	ENSG00000153234	NR4A2	HyperMethylated	Island
2	156321001	156321300	8.46264	3.03698	8.94702e-13	0.569796	0.679623	0.109827	2	156327904	156330121	2218	8821	ENSG00000153234	NR4A2	HyperMethylated	Shore/Shelf
2	156321601	156321900	17.0087	4.32973	9.1746e-31	0.602472	0.635125	0.032653	2	156327904	156330121	2218	8221	ENSG00000153234	NR4A2	HyperMethylated	Shore/Shelf
2	156322201	156322500	7.58636	3.10519	1.38954e-20	0.63115	0.76424	0.13309	2	156327904	156330121	2218	7621	ENSG00000153234	NR4A2	HyperMethylated	Shore/Shelf
2	156322501	156322800	8.21771	2.24656	2.90609e-17	0.524969	0.695313	0.170344	2	156327904	156330121	2218	7321	ENSG00000153234	NR4A2	HyperMethylated	Shore/Shelf
2	156322801	156323100	12.6454	3.33995	5.97953e-85	0.709539	0.791921	0.0823821	2	156327904	156330121	2218	7021	ENSG00000153234	NR4A2	HyperMethylated	Shore/Shelf
2	159194101	159194400	4.38369	1.53544	6.19529e-06	0.539727	0.796596	0.256869	2	158968640	159232659	264020	225461	ENSG00000115183	TANC1	HyperMethylated	Open Sea
2	160647901	160648200	4.64761	-2.31363	2.28442e-09	-0.583598	0.347617	0.931215	2	160272151	160493807	221657	-154094	ENSG00000153250	RBMS1	HypoMethylated	Open Sea
2	160648201	160648500	15.0262	-2.66311	5.25105e-06	-0.713018	0.134196	0.847214	2	160272151	160493807	221657	-154394	ENSG00000153250	RBMS1	HypoMethylated	Open Sea
2	161423101	161423400	7.99765	3.09484	1.19616e-18	0.659205	0.842377	0.183172	2	161416297	161425870	9574	6804	ENSG00000136535	TBR1	HyperMethylated	Island
2	161423401	161423700	30.0427	4.42675	8.7784e-44	0.845451	0.938202	0.0927503	2	161416297	161425870	9574	7104	ENSG00000136535	TBR1	HyperMethylated	Island
2	161423701	161424000	30.5696	4.64958	4.50325e-38	0.854004	0.919486	0.0654815	2	161416297	161425870	9574	7404	ENSG00000136535	TBR1	HyperMethylated	Island
2	161424001	161424300	23.0582	4.44579	1.57164e-43	0.818398	0.873192	0.0547941	2	161416297	161425870	9574	7704	ENSG00000136535	TBR1	HyperMethylated	Island
2	161424301	161424600	7.93979	3.2265	1.98308e-28	0.698321	0.894413	0.196092	2	161424332	161771035	346704	0	ENSG00000144290	SLC4A10	HyperMethylated	Shore/Shelf
2	161426401	161426700	7.14651	2.87234	7.90763e-21	0.627513	0.809887	0.182373	2	161424332	161771035	346704	2069	ENSG00000144290	SLC4A10	HyperMethylated	Shore/Shelf
2	161426701	161427000	6.01947	2.58621	2.28291e-15	0.542644	0.760384	0.21774	2	161424332	161771035	346704	2369	ENSG00000144290	SLC4A10	HyperMethylated	Shore/Shelf
2	161427001	161427300	21.9351	5.01388	6.36883e-82	0.62718	0.647359	0.0201786	2	161424332	161771035	346704	2669	ENSG00000144290	SLC4A10	HyperMethylated	Island
2	161427301	161427600	12.8411	4.8063	5.05989e-109	0.828621	0.864117	0.0354954	2	161424332	161771035	346704	2969	ENSG00000144290	SLC4A10	HyperMethylated	Island
2	161427601	161427900	10.1894	3.55131	6.0233e-45	0.674955	0.74584	0.0708848	2	161424332	161771035	346704	3269	ENSG00000144290	SLC4A10	HyperMethylated	Island
2	161427901	161428200	21.8615	3.3681	8.95216e-105	0.811904	0.969167	0.157263	2	161424332	161771035	346704	3569	ENSG00000144290	SLC4A10	HyperMethylated	Island
2	161428201	161428500	12.5106	2.40074	3.41061e-60	0.67024	0.854452	0.184212	2	161424332	161771035	346704	3869	ENSG00000144290	SLC4A10	HyperMethylated	Shore/Shelf
2	164955301	164955600	13.3352	3.00196	6.5056e-06	0.556431	0.671029	0.114598	2	164896186	164955525	59340	0	ENSG00000169507	SLC38A11	HyperMethylated	Open Sea
2	169768801	169769100	14.0221	2.56446	2.11095e-48	0.680531	0.852942	0.172411	2	169741493	169776989	35497	27308	ENSG00000213160	PHOSPHO2-KLHL23	HyperMethylated	Shore/Shelf
2	169789801	169790100	8.75298	3.43692	1.31253e-07	0.564471	0.687545	0.123074	2	169791933	169807071	15139	-1833	ENSG00000138385	SSB	HyperMethylated	Open Sea
2	170713201	170713500	14.5596	2.36663	7.27311e-16	0.586097	0.742917	0.156821	2	170700368	170741179	40812	27679	ENSG00000234350	LOC101926913	HyperMethylated	Island
2	170713501	170713800	19.9694	2.8249	4.08532e-09	0.599384	0.749496	0.150113	2	170700368	170741179	40812	27379	ENSG00000234350	LOC101926913	HyperMethylated	Island
2	170713801	170714100	23.5906	4.07296	1.23148e-06	0.524145	0.572594	0.0484492	2	170700368	170741179	40812	27079	ENSG00000234350	LOC101926913	HyperMethylated	Island
2	170820001	170820300	15.0321	4.14736	4.20283e-52	0.700752	0.744315	0.0435631	2	170813213	170829585	16373	6788	ENSG00000128683	GAD1	HyperMethylated	Island
2	170820301	170820600	10.5633	3.81022	1.40749e-34	0.761242	0.834764	0.073522	2	170813213	170829585	16373	7088	ENSG00000128683	GAD1	HyperMethylated	Island
2	170821501	170821800	10.778	3.97865	2.80969e-15	0.692223	0.756862	0.0646395	2	170821718	170829620	7903	0	ENSG00000128683	GAD1	HyperMethylated	Shore/Shelf
2	170821801	170822100	10.7601	4.17565	3.02016e-18	0.730796	0.789402	0.0586062	2	170822087	170829872	7786	0	ENSG00000128683	GAD1	HyperMethylated	Island
2	170822101	170822400	13.1378	4.24692	1.896e-21	0.759721	0.812467	0.0527459	2	170813213	170829585	16373	8888	ENSG00000128683	GAD1	HyperMethylated	Island
2	170822401	170822700	14.7153	4.60226	5.23181e-25	0.696989	0.729545	0.0325567	2	170813213	170829585	16373	9188	ENSG00000128683	GAD1	HyperMethylated	Island
2	170822701	170823000	9.29411	3.06969	5.5309e-13	0.589061	0.688302	0.0992409	2	170813213	170829585	16373	9488	ENSG00000128683	GAD1	HyperMethylated	Island
2	170823001	170823300	15.1744	4.32934	1.3793e-12	0.655822	0.698451	0.0426295	2	170813213	170829585	16373	9788	ENSG00000128683	GAD1	HyperMethylated	Island
2	170823301	170823600	14.6133	4.20697	6.88458e-12	0.583989	0.62017	0.0361815	2	170813213	170829585	16373	10088	ENSG00000128683	GAD1	HyperMethylated	Island
2	170823601	170823900	14.8854	3.81495	3.41622e-11	0.572942	0.620713	0.0477708	2	170813213	170829585	16373	10388	ENSG00000128683	GAD1	HyperMethylated	Island
2	172080301	172080600	15.7613	2.812	3.19301e-15	0.59192	0.693528	0.101608	2	171999953	172082430	82478	80348	ENSG00000172878	METAP1D	HyperMethylated	Island
2	172080601	172080900	8.16404	2.4897	2.21297e-12	0.510759	0.651424	0.140664	2	171999953	172082430	82478	80648	ENSG00000172878	METAP1D	HyperMethylated	Island
2	172080901	172081200	10.248	3.33982	1.43692e-22	0.528575	0.587672	0.0590967	2	171999953	172082430	82478	80948	ENSG00000172878	METAP1D	HyperMethylated	Shore/Shelf
2	172081201	172081500	13.4551	4.61454	6.75415e-36	0.675608	0.705558	0.0299496	2	171999953	172082430	82478	81248	ENSG00000172878	METAP1D	HyperMethylated	Shore/Shelf
2	172081501	172081800	8.63252	3.51535	2.12423e-19	0.699726	0.806043	0.106317	2	171999953	172082430	82478	81548	ENSG00000172878	METAP1D	HyperMethylated	Shore/Shelf
2	172087201	172087500	13.006	4.23786	6.99354e-10	0.57794	0.611556	0.0336156	2	172087367	172088373	1007	0	ENSG00000144355	DLX1	HyperMethylated	Island
2	172087501	172087800	10.533	3.80146	9.34712e-10	0.598499	0.652031	0.0535319	2	172084749	172088051	3303	2752	ENSG00000144355	DLX1	HyperMethylated	Shore/Shelf
2	172087801	172088100	8.56538	3.45726	2.11574e-10	0.58555	0.667086	0.0815359	2	172084749	172088051	3303	3052	ENSG00000144355	DLX1	HyperMethylated	Island
2	172088101	172088400	13.0823	4.59144	3.6455e-15	0.6524	0.683178	0.0307783	2	172085507	172089674	4168	2594	ENSG00000144355	DLX1	HyperMethylated	Island
2	172088401	172088700	9.83441	3.59176	9.43326e-12	0.655832	0.734607	0.0787744	2	172085507	172089674	4168	2894	ENSG00000144355	DLX1	HyperMethylated	Island
2	172089901	172090200	7.13139	2.8165	1.07568e-09	0.548697	0.727231	0.178534	2	172087367	172088373	1007	2534	ENSG00000144355	DLX1	HyperMethylated	Shore/Shelf
2	172090201	172090500	6.2338	3.25191	1.84272e-11	0.554086	0.822753	0.268667	2	172087367	172088373	1007	2834	ENSG00000144355	DLX1	HyperMethylated	Shore/Shelf
2	172090501	172090800	11.5408	4.60301	1.7478e-15	0.728025	0.767413	0.0393885	2	172087367	172088373	1007	3134	ENSG00000144355	DLX1	HyperMethylated	Shore/Shelf
2	172100101	172100400	17.0065	5.16564	3.65798e-07	0.527899	0.549069	0.0211692	2	172099438	172102900	3463	2500	ENSG00000115844	DLX2	HyperMethylated	Island
2	172100401	172100700	17.9037	5.20213	1.66997e-09	0.610537	0.634261	0.0237235	2	172099438	172102900	3463	2200	ENSG00000115844	DLX2	HyperMethylated	Island
2	172100701	172101000	15.7275	4.24383	7.35756e-08	0.541731	0.576918	0.0351872	2	172099438	172102900	3463	1900	ENSG00000115844	DLX2	HyperMethylated	Island
2	172107001	172107300	8.32363	2.82543	6.13549e-12	0.508548	0.622948	0.114399	2	172103006	172109982	6977	3995	ENSG00000236651	DLX2-DT	HyperMethylated	Shore/Shelf
2	172107601	172107900	7.96364	2.85587	2.76139e-18	0.584426	0.709021	0.124595	2	172103006	172109982	6977	4595	ENSG00000236651	DLX2-DT	HyperMethylated	Shore/Shelf
2	172107901	172108200	13.0288	4.42136	2.88628e-112	0.814594	0.859845	0.0452512	2	172103006	172109982	6977	4895	ENSG00000236651	DLX2-DT	HyperMethylated	Island
2	172108201	172108500	12.8394	4.69212	4.39131e-95	0.740683	0.772141	0.0314578	2	172103006	172109982	6977	5195	ENSG00000236651	DLX2-DT	HyperMethylated	Island
2	172108501	172108800	7.12985	2.48726	4.33497e-13	0.513436	0.682365	0.168929	2	172103006	172109982	6977	5495	ENSG00000236651	DLX2-DT	HyperMethylated	Island
2	172109101	172109400	10.814	3.74373	1.45541e-36	0.610987	0.664603	0.0536157	2	172103006	172109982	6977	6095	ENSG00000236651	DLX2-DT	HyperMethylated	Shore/Shelf
2	172110001	172110300	11.379	1.834	1.00206e-26	0.535395	0.767852	0.232457	2	172103006	172109982	6977	6995	ENSG00000236651	DLX2-DT	HyperMethylated	Shore/Shelf
2	172674601	172674900	11.0812	3.42671	4.5483e-72	0.795566	0.922358	0.126792	2	172677148	172734369	57222	59469	ENSG00000228016	RAPGEF4-AS1	HyperMethylated	Open Sea
2	174327601	174327900	6.20947	2.55611	6.45764e-13	0.533001	0.761432	0.228431	2	174326027	174330643	4617	1574	ENSG00000231453	LINC01305	HyperMethylated	Shore/Shelf
2	174328501	174328800	13.1695	4.9934	6.06545e-70	0.620121	0.64098	0.020859	2	174328772	174330542	1771	0	ENSG00000231453	LINC01305	HyperMethylated	Island
2	174328801	174329100	13.0354	4.75048	7.86791e-68	0.734911	0.766634	0.0317233	2	174326027	174330643	4617	2774	ENSG00000231453	LINC01305	HyperMethylated	Island
2	174333001	174333300	8.00959	3.18606	3.31836e-07	0.536466	0.674767	0.138301	2	174334954	174338500	3547	-1654	ENSG00000217236	SP9	HyperMethylated	Shore/Shelf
2	174334801	174335100	22.1307	4.56965	1.33228e-06	0.553739	0.589421	0.0356815	2	174334954	174338500	3547	0	ENSG00000217236	SP9	HyperMethylated	Island
2	174339901	174340200	9.23461	3.49813	6.10749e-12	0.634491	0.720643	0.0861515	2	174334954	174338500	3547	4947	ENSG00000217236	SP9	HyperMethylated	Island
2	174340201	174340500	20.9906	5.1362	3.26853e-14	0.693949	0.72165	0.027701	2	174334954	174338500	3547	5247	ENSG00000217236	SP9	HyperMethylated	Island
2	174340501	174340800	22.1611	4.8679	4.98836e-11	0.67133	0.704609	0.0332787	2	174334954	174338500	3547	5547	ENSG00000217236	SP9	HyperMethylated	Island
2	174340801	174341100	16.5615	5.25635	9.67157e-14	0.661183	0.68187	0.0206875	2	174334954	174338500	3547	5847	ENSG00000217236	SP9	HyperMethylated	Island
2	174342601	174342900	17.9874	4.39683	4.43592e-06	0.505784	0.535762	0.0299787	2	174334954	174338500	3547	7647	ENSG00000217236	SP9	HyperMethylated	Island
2	174343501	174343800	11.7427	4.52336	1.069e-17	0.612518	0.645242	0.032724	2	174349135	174351963	2829	8163	ENSG00000138433	CIR1	HyperMethylated	Island
2	174343801	174344100	16.6963	5.17818	1.75647e-41	0.790183	0.817681	0.0274983	2	174349135	174351963	2829	7863	ENSG00000138433	CIR1	HyperMethylated	Island
2	174344101	174344400	12.0854	4.56435	2.15163e-74	0.80384	0.847097	0.0432572	2	174349135	174351963	2829	7563	ENSG00000138433	CIR1	HyperMethylated	Island
2	176066701	176067000	10.171	3.66394	4.87687e-33	0.565245	0.617357	0.0521124	2	176077472	176083913	6442	16913	ENSG00000174279	EVX2	HyperMethylated	Island
2	176067001	176067300	17.3843	5.25902	1.99468e-44	0.858629	0.894622	0.035993	2	176077472	176083913	6442	16613	ENSG00000174279	EVX2	HyperMethylated	Island
2	176067301	176067600	11.9061	4.16866	3.27111e-29	0.630497	0.671966	0.0414684	2	176077472	176083913	6442	16313	ENSG00000174279	EVX2	HyperMethylated	Island
2	176067601	176067900	12.7385	4.59466	4.99196e-43	0.703464	0.735703	0.0322392	2	176077472	176083913	6442	16013	ENSG00000174279	EVX2	HyperMethylated	Island
2	176067901	176068200	11.7505	4.7058	4.87147e-48	0.753143	0.78678	0.0336378	2	176077472	176083913	6442	15713	ENSG00000174279	EVX2	HyperMethylated	Island
2	176068201	176068500	6.11697	3.77942	4.69244e-42	0.672787	0.931563	0.258776	2	176077472	176083913	6442	15413	ENSG00000174279	EVX2	HyperMethylated	Island
2	176068501	176068800	16.5252	4.85239	7.98179e-73	0.790142	0.822425	0.0322831	2	176077472	176083913	6442	15113	ENSG00000174279	EVX2	HyperMethylated	Island
2	176071501	176071800	15.7597	5.27643	2.0582e-139	0.870502	0.899846	0.0293434	2	176077472	176083913	6442	12113	ENSG00000174279	EVX2	HyperMethylated	Island
2	176071801	176072100	16.3005	5.75635	2.94433e-119	0.906547	0.931764	0.0252165	2	176077472	176083913	6442	11813	ENSG00000174279	EVX2	HyperMethylated	Island
2	176072101	176072400	6.58781	2.49331	2.97128e-15	0.56018	0.781414	0.221233	2	176077472	176083913	6442	11513	ENSG00000174279	EVX2	HyperMethylated	Shore/Shelf
2	176080501	176080800	27.4893	4.23247	7.29211e-09	0.591472	0.646542	0.0550696	2	176077472	176083913	6442	3113	ENSG00000174279	EVX2	HyperMethylated	Island
2	176080801	176081100	13.3073	4.24888	1.34042e-33	0.712162	0.761491	0.0493296	2	176077472	176083913	6442	2813	ENSG00000174279	EVX2	HyperMethylated	Island
2	176081101	176081400	11.1411	4.18588	1.67417e-33	0.584811	0.620942	0.0361304	2	176077472	176083913	6442	2513	ENSG00000174279	EVX2	HyperMethylated	Island
2	176081701	176082000	9.09126	3.44442	2.78701e-32	0.642871	0.721404	0.078533	2	176077472	176083913	6442	1913	ENSG00000174279	EVX2	HyperMethylated	Island
2	176082001	176082300	15.9861	4.43514	3.12798e-107	0.792639	0.834393	0.0417543	2	176077472	176083913	6442	1613	ENSG00000174279	EVX2	HyperMethylated	Island
2	176082301	176082600	23.4949	4.34658	5.64694e-111	0.887485	0.971612	0.0841276	2	176077472	176083913	6442	1313	ENSG00000174279	EVX2	HyperMethylated	Island
2	176082901	176083200	11.6088	4.00719	2.47377e-38	0.78141	0.856091	0.0746818	2	176077472	176083913	6442	713	ENSG00000174279	EVX2	HyperMethylated	Island
2	176083201	176083500	20.8039	4.21172	8.6511e-15	0.741823	0.807486	0.0656638	2	176077472	176083913	6442	413	ENSG00000174279	EVX2	HyperMethylated	Island
2	176083501	176083800	13.8312	4.09094	2.68134e-14	0.594807	0.632899	0.0380913	2	176077472	176083913	6442	113	ENSG00000174279	EVX2	HyperMethylated	Island
2	176083801	176084100	10.7118	3.17213	4.80527e-09	0.517862	0.590732	0.0728695	2	176077472	176083913	6442	0	ENSG00000174279	EVX2	HyperMethylated	Shore/Shelf
2	176085001	176085300	10.6941	3.57039	1.3937e-08	0.523385	0.581916	0.0585316	2	176077472	176083913	6442	-1088	ENSG00000174279	EVX2	HyperMethylated	Island
2	176085301	176085600	16.2296	4.54999	3.60186e-09	0.61026	0.646774	0.0365138	2	176077472	176083913	6442	-1388	ENSG00000174279	EVX2	HyperMethylated	Island
2	176091601	176091900	9.26153	3.20479	3.42369e-26	0.665921	0.775145	0.109225	2	176092721	176095944	3224	-821	ENSG00000128714	HOXD13	HyperMethylated	Island
2	176091901	176092200	10.7622	3.56108	1.92123e-34	0.57197	0.627108	0.0551378	2	176092721	176095944	3224	-521	ENSG00000128714	HOXD13	HyperMethylated	Island
2	176099101	176099400	7.64868	3.0246	6.26111e-27	0.666809	0.833061	0.166252	2	176099730	176101193	1464	-330	ENSG00000170178	HOXD12	HyperMethylated	Island
2	176099401	176099700	12.991	5.01005	1.57395e-79	0.742084	0.767509	0.025425	2	176099730	176101193	1464	-30	ENSG00000170178	HOXD12	HyperMethylated	Island
2	176099701	176100000	17.8082	4.83455	5.31615e-86	0.836967	0.874846	0.0378791	2	176099730	176101193	1464	0	ENSG00000170178	HOXD12	HyperMethylated	Island
2	176100001	176100300	20.1734	5.27867	6.97046e-134	0.913801	0.953429	0.0396279	2	176099730	176101193	1464	271	ENSG00000170178	HOXD12	HyperMethylated	Island
2	176100301	176100600	15.1	4.99217	1.9876e-103	0.882821	0.923871	0.0410498	2	176099730	176101193	1464	571	ENSG00000170178	HOXD12	HyperMethylated	Island
2	176100601	176100900	12.5033	4.61317	4.24267e-138	0.816489	0.854742	0.0382527	2	176099730	176101193	1464	871	ENSG00000170178	HOXD12	HyperMethylated	Island
2	176104201	176104500	6.91106	3.88179	3.50282e-14	0.659854	0.838676	0.178822	2	176104216	176109754	5539	0	ENSG00000128713	HOXD11	HyperMethylated	Island
2	176104501	176104800	18.2153	4.68208	6.00735e-33	0.821838	0.868899	0.0470612	2	176104216	176109754	5539	285	ENSG00000128713	HOXD11	HyperMethylated	Island
2	176104801	176105100	16.4271	4.98348	1.96209e-34	0.822543	0.859906	0.0373631	2	176104216	176109754	5539	585	ENSG00000128713	HOXD11	HyperMethylated	Island
2	176105101	176105400	7.41877	2.99913	8.19513e-13	0.592853	0.748907	0.156055	2	176104216	176109754	5539	885	ENSG00000128713	HOXD11	HyperMethylated	Island
2	176112001	176112300	13.3667	4.57418	9.07922e-11	0.542002	0.567383	0.025381	2	176108790	176119394	10605	3211	ENSG00000128710	HOXD10	HyperMethylated	Shore/Shelf
2	176112301	176112600	8.76735	3.20288	8.41568e-11	0.58684	0.687591	0.100751	2	176108790	176119394	10605	3511	ENSG00000128710	HOXD10	HyperMethylated	Island
2	176112601	176112900	11.6036	3.57174	4.72038e-11	0.585544	0.644646	0.0591023	2	176108790	176119394	10605	3811	ENSG00000128710	HOXD10	HyperMethylated	Island
2	176115901	176116200	12.3836	4.5756	5.48226e-14	0.688315	0.72525	0.0369347	2	176108790	176119394	10605	7111	ENSG00000128710	HOXD10	HyperMethylated	Island
2	176116201	176116500	15.1061	4.82004	9.30602e-21	0.722821	0.752112	0.0292915	2	176108790	176119394	10605	7411	ENSG00000128710	HOXD10	HyperMethylated	Island
2	176116501	176116800	17.6931	3.91875	1.6006e-14	0.726193	0.793959	0.0677666	2	176116579	176119942	3364	0	ENSG00000128710	HOXD10	HyperMethylated	Island
2	176117101	176117400	9.26548	3.25814	4.84031e-14	0.6423	0.744548	0.102248	2	176108790	176119394	10605	8311	ENSG00000128710	HOXD10	HyperMethylated	Island
2	176117401	176117700	14.0287	4.64269	1.04647e-17	0.747071	0.790993	0.0439221	2	176108790	176119394	10605	8611	ENSG00000128710	HOXD10	HyperMethylated	Island
2	176117701	176118000	9.14108	3.1673	2.19563e-10	0.5704	0.666356	0.0959556	2	176108790	176119394	10605	8911	ENSG00000128710	HOXD10	HyperMethylated	Shore/Shelf
2	176121601	176121900	14.1417	4.01705	2.04738e-36	0.707699	0.757863	0.0501634	2	176121611	176137013	15403	15113	NA	HOXD-AS2	HyperMethylated	Island
2	176121901	176122200	17.3861	3.76082	1.554e-22	0.677648	0.738393	0.0607455	2	176121611	176137013	15403	14813	NA	HOXD-AS2	HyperMethylated	Island
2	176122201	176122500	20.5641	4.46674	4.93371e-17	0.661826	0.698926	0.0371003	2	176121611	176137013	15403	14513	NA	HOXD-AS2	HyperMethylated	Island
2	176122501	176122800	18.5903	5.0307	4.74377e-20	0.749685	0.780739	0.0310541	2	176122719	176124937	2219	0	ENSG00000128709	HOXD9	HyperMethylated	Island
2	176122801	176123100	26.9167	4.474	1.13631e-15	0.756505	0.815345	0.0588397	2	176121611	176137013	15403	13913	NA	HOXD-AS2	HyperMethylated	Island
2	176123101	176123400	23.3027	4.76127	6.9963e-13	0.650104	0.682778	0.0326734	2	176121611	176137013	15403	13613	NA	HOXD-AS2	HyperMethylated	Island
2	176123401	176123700	13.9706	4.45293	1.0242e-12	0.587717	0.619756	0.0320394	2	176121611	176137013	15403	13313	NA	HOXD-AS2	HyperMethylated	Island
2	176124601	176124900	12.7622	4.38889	1.06736e-27	0.520751	0.547199	0.0264477	2	176121611	176137013	15403	12113	NA	HOXD-AS2	HyperMethylated	Island
2	176128801	176129100	18.2643	4.28115	3.50787e-06	0.501267	0.538829	0.0375619	2	176121611	176137013	15403	7913	NA	HOXD-AS2	HyperMethylated	Island
2	176139001	176139300	10.0283	3.86208	3.44355e-25	0.689937	0.753476	0.063539	2	176136957	176169415	32459	2044	ENSG00000128652	HOXD3	HyperMethylated	Shore/Shelf
2	176139301	176139600	7.30187	2.7376	3.49508e-17	0.5983	0.774242	0.175942	2	176136957	176169415	32459	2344	ENSG00000128652	HOXD3	HyperMethylated	Shore/Shelf
2	176139601	176139900	14.8264	4.37771	2.28129e-39	0.774	0.821304	0.0473038	2	176136957	176169415	32459	2644	ENSG00000128652	HOXD3	HyperMethylated	Shore/Shelf
2	176139901	176140200	7.23421	2.3662	7.36156e-10	0.502466	0.68551	0.183043	2	176136957	176169415	32459	2944	ENSG00000128652	HOXD3	HyperMethylated	Shore/Shelf
2	176147101	176147400	7.04875	3.19931	7.25061e-32	0.679596	0.896006	0.21641	2	176136957	176169415	32459	10144	ENSG00000128652	HOXD3	HyperMethylated	Shore/Shelf
2	176147401	176147700	10.931	3.62971	4.81247e-60	0.785457	0.874669	0.0892124	2	176136957	176169415	32459	10444	ENSG00000128652	HOXD3	HyperMethylated	Island
2	176147701	176148000	14.0241	4.32766	1.05685e-71	0.736302	0.777328	0.0410267	2	176136957	176169415	32459	10744	ENSG00000128652	HOXD3	HyperMethylated	Island
2	176148001	176148300	7.64839	2.96271	3.24013e-24	0.659724	0.828013	0.168289	2	176136957	176169415	32459	11044	ENSG00000128652	HOXD3	HyperMethylated	Shore/Shelf
2	176149501	176149800	10.1031	4.12163	6.34387e-49	0.763966	0.824308	0.0603415	2	176136957	176169415	32459	12544	ENSG00000128652	HOXD3	HyperMethylated	Shore/Shelf
2	176149801	176150100	6.98847	2.91008	2.67184e-22	0.610345	0.880859	0.270514	2	176136957	176169415	32459	12844	ENSG00000128652	HOXD3	HyperMethylated	Shore/Shelf
2	176150101	176150400	9.11322	3.47516	2.95472e-34	0.615021	0.683236	0.0682156	2	176150303	176150412	110	0	ENSG00000207744	MIR10B	HyperMethylated	Island
2	176150401	176150700	5.48563	2.58007	2.10631e-15	0.511156	0.840418	0.329262	2	176136957	176169415	32459	13444	ENSG00000128652	HOXD3	HyperMethylated	Island
2	176151601	176151900	19.7233	3.80456	2.85804e-23	0.734956	0.808548	0.0735912	2	176136957	176169415	32459	14644	ENSG00000128652	HOXD3	HyperMethylated	Island
2	176151901	176152200	15.1257	3.84597	3.82486e-20	0.606712	0.655306	0.0485934	2	176136957	176169415	32459	14944	ENSG00000128652	HOXD3	HyperMethylated	Island
2	176152501	176152800	15.1852	4.40779	1.49386e-18	0.519612	0.544948	0.0253364	2	176136957	176169415	32459	15544	ENSG00000128652	HOXD3	HyperMethylated	Island
2	176152801	176153100	9.41851	3.22227	3.66533e-15	0.645219	0.750134	0.104914	2	176136957	176169415	32459	15844	ENSG00000128652	HOXD3	HyperMethylated	Shore/Shelf
2	176159401	176159700	9.60231	4.04449	6.20481e-12	0.663553	0.741379	0.0778253	2	176136957	176169415	32459	22444	ENSG00000128652	HOXD3	HyperMethylated	Shore/Shelf
2	176159701	176160000	14.2272	4.80715	1.16024e-31	0.752255	0.784791	0.0325357	2	176136957	176169415	32459	22744	ENSG00000128652	HOXD3	HyperMethylated	Island
2	176160001	176160300	17.8788	4.51177	1.53687e-30	0.824712	0.883858	0.0591463	2	176136957	176169415	32459	23044	ENSG00000128652	HOXD3	HyperMethylated	Island
2	176160301	176160600	11.5118	4.49159	2.17589e-27	0.766602	0.816241	0.0496384	2	176136957	176169415	32459	23344	ENSG00000128652	HOXD3	HyperMethylated	Shore/Shelf
2	176160601	176160900	16.618	3.72585	2.87725e-51	0.711201	0.776469	0.0652681	2	176160891	176173085	12195	0	ENSG00000128652	HOXD3	HyperMethylated	Shore/Shelf
2	176160901	176161200	10.4838	2.936	4.80621e-31	0.609637	0.712245	0.102608	2	176136957	176169415	32459	23944	ENSG00000128652	HOXD3	HyperMethylated	Shore/Shelf
2	176162701	176163000	10.0538	3.69251	7.85973e-28	0.636818	0.697819	0.0610008	2	176136957	176169415	32459	25744	ENSG00000128652	HOXD3	HyperMethylated	Island
2	176163001	176163300	12.8782	4.176	1.18304e-29	0.678893	0.721968	0.0430752	2	176136957	176169415	32459	26044	ENSG00000128652	HOXD3	HyperMethylated	Island
2	176164501	176164800	12.2234	4.07251	3.59151e-66	0.757584	0.811885	0.0543016	2	176136957	176169415	32459	27544	ENSG00000128652	HOXD3	HyperMethylated	Island
2	176164801	176165100	19.1656	4.28978	3.09961e-25	0.794485	0.856696	0.0622112	2	176136957	176169415	32459	27844	ENSG00000128652	HOXD3	HyperMethylated	Island
2	176165101	176165400	12.8718	3.51709	6.07222e-12	0.557193	0.612555	0.0553618	2	176136957	176169415	32459	28144	ENSG00000128652	HOXD3	HyperMethylated	Island
2	176165401	176165700	12.0702	2.87734	2.84182e-08	0.590307	0.702834	0.112528	2	176136957	176169415	32459	28444	ENSG00000128652	HOXD3	HyperMethylated	Island
2	176171401	176171700	12.736	4.13786	3.08731e-107	0.762354	0.809705	0.0473517	2	176160891	176173085	12195	10510	ENSG00000128652	HOXD3	HyperMethylated	Island
2	176171701	176172000	22.4295	4.74184	5.43453e-121	0.907178	0.974574	0.0673959	2	176160891	176173085	12195	10810	ENSG00000128652	HOXD3	HyperMethylated	Island
2	176172001	176172300	21.2748	4.36028	9.11356e-116	0.88609	0.966057	0.0799668	2	176160891	176173085	12195	11110	ENSG00000128652	HOXD3	HyperMethylated	Island
2	176172301	176172600	14.6658	3.3292	5.36515e-109	0.803574	0.913885	0.110311	2	176160891	176173085	12195	11410	ENSG00000128652	HOXD3	HyperMethylated	Island
2	181678201	181678500	11.6793	3.85467	4.47527e-07	0.549038	0.603735	0.0546972	2	181544728	181680665	135938	2165	ENSG00000188452	CERKL	HyperMethylated	Shore/Shelf
2	181678501	181678800	13.2693	3.68992	7.67061e-06	0.576402	0.656305	0.0799032	2	181544728	181680665	135938	1865	ENSG00000188452	CERKL	HyperMethylated	Shore/Shelf
2	181681501	181681800	9.011	3.21109	1.63934e-10	0.600464	0.697702	0.0972378	2	181676467	181680876	4410	-625	ENSG00000162992	NEUROD1	HyperMethylated	Shore/Shelf
2	181682401	181682700	8.39804	2.71345	4.65735e-08	0.52844	0.665059	0.13662	2	181676467	181680876	4410	-1525	ENSG00000162992	NEUROD1	HyperMethylated	Shore/Shelf
2	181682701	181683000	7.99939	2.62288	3.49452e-08	0.502856	0.64018	0.137325	2	181676467	181680876	4410	-1825	ENSG00000162992	NEUROD1	HyperMethylated	Shore/Shelf
2	181683001	181683300	15.1758	4.84094	2.37866e-12	0.629385	0.654918	0.0255331	2	181676467	181680876	4410	-2125	ENSG00000162992	NEUROD1	HyperMethylated	Island
2	185738401	185738700	8.50964	2.53886	1.52669e-20	0.61537	0.834219	0.218849	2	185719874	185738721	18848	21	ENSG00000226747	FSIP2-AS2	HyperMethylated	Island
2	185738701	185739000	17.614	4.35843	7.91545e-64	0.847602	0.914996	0.0673946	2	185719874	185738721	18848	0	ENSG00000226747	FSIP2-AS2	HyperMethylated	Island
2	185739001	185739300	17.6717	4.43674	1.51513e-70	0.868236	0.939769	0.0715339	2	185736062	185739025	2964	0	ENSG00000226747	FSIP2-AS2	HyperMethylated	Island
2	191846401	191846700	11.2836	3.70119	2.68519e-31	0.694812	0.760793	0.0659813	2	191834310	191847088	12779	388	ENSG00000168497	CAVIN2	HyperMethylated	Open Sea
2	191846701	191847000	8.34819	3.47051	1.34028e-18	0.68421	0.788213	0.104003	2	191834310	191847088	12779	88	ENSG00000168497	CAVIN2	HyperMethylated	Open Sea
2	195228601	195228900	10.3725	-1.5301	0.000165314	-0.506574	0.371309	0.877882	2	195575977	195680420	104444	-347077	ENSG00000196950	SLC39A10	HypoMethylated	Open Sea
2	197450401	197450700	9.31903	-1.74215	8.07367e-05	-0.57709	0.260007	0.837098	2	197453423	197475308	21886	-2723	ENSG00000115520	COQ10B	HypoMethylated	Shore/Shelf
2	199461901	199462200	13.6726	4.5055	9.41215e-28	0.66822	0.700629	0.0324081	2	199457837	199476504	18668	4064	ENSG00000225953	SATB2-AS1	HyperMethylated	Island
2	199462201	199462500	15.2272	4.47661	9.75379e-30	0.727902	0.765879	0.0379773	2	199457837	199476504	18668	4364	ENSG00000225953	SATB2-AS1	HyperMethylated	Island
2	199462501	199462800	16.7849	5.09021	2.57522e-28	0.77786	0.807826	0.0299664	2	199457837	199476504	18668	4664	ENSG00000225953	SATB2-AS1	HyperMethylated	Island
2	199464001	199464300	17.3463	5.0557	4.81586e-15	0.675274	0.70029	0.0250163	2	199457837	199476504	18668	6164	ENSG00000225953	SATB2-AS1	HyperMethylated	Island
2	199464301	199464600	15.2014	4.4097	7.09557e-39	0.583939	0.612588	0.0286487	2	199457837	199476504	18668	6464	ENSG00000225953	SATB2-AS1	HyperMethylated	Island
2	199464601	199464900	21.1757	4.41131	4.85073e-50	0.839549	0.901898	0.0623495	2	199457837	199476504	18668	6764	ENSG00000225953	SATB2-AS1	HyperMethylated	Island
2	199464901	199465200	9.89499	3.39656	1.47253e-19	0.575082	0.644892	0.0698102	2	199269500	199465108	195609	0	ENSG00000119042	SATB2	HyperMethylated	Island
2	199467001	199467300	8.2977	3.3431	1.74274e-20	0.65568	0.761604	0.105924	2	199457837	199476504	18668	9164	ENSG00000225953	SATB2-AS1	HyperMethylated	Shore/Shelf
2	199468801	199469100	12.3509	3.74331	5.25035e-29	0.666295	0.726197	0.0599025	2	199468886	199470153	1268	0	ENSG00000225953	SATB2-AS1	HyperMethylated	Island
2	199469101	199469400	15.2318	4.47124	1.55021e-21	0.658754	0.693077	0.0343229	2	199457837	199476504	18668	11264	ENSG00000225953	SATB2-AS1	HyperMethylated	Island
2	199470001	199470300	7.9341	3.36201	4.75684e-15	0.653828	0.803723	0.149895	2	199457837	199476504	18668	12164	ENSG00000225953	SATB2-AS1	HyperMethylated	Shore/Shelf
2	199470301	199470600	9.43071	3.78006	1.08734e-16	0.695668	0.788217	0.0925484	2	199457837	199476504	18668	12464	ENSG00000225953	SATB2-AS1	HyperMethylated	Shore/Shelf
2	199470601	199470900	11.9786	4.46753	5.45308e-62	0.758962	0.80035	0.0413886	2	199457837	199476504	18668	12764	ENSG00000225953	SATB2-AS1	HyperMethylated	Island
2	199470901	199471200	13.1672	4.00926	4.87441e-31	0.549036	0.585724	0.0366888	2	199457837	199476504	18668	13064	ENSG00000225953	SATB2-AS1	HyperMethylated	Island
2	205885501	205885800	8.47795	3.75694	5.17663e-09	0.617543	0.721946	0.104403	2	205764337	205795121	30785	121164	ENSG00000118257	NRP2	HyperMethylated	Open Sea
2	207627001	207627300	12.5956	4.24157	2.69205e-17	0.620542	0.657482	0.0369396	2	207615673	207625928	10256	-1073	ENSG00000144401	METTL21A	HyperMethylated	Shore/Shelf
2	207627301	207627600	6.43578	2.91137	3.32479e-09	0.514412	0.76578	0.251368	2	207615673	207625928	10256	-1373	ENSG00000144401	METTL21A	HyperMethylated	Shore/Shelf
2	207681601	207681900	18.1261	2.1038	6.90013e-36	0.624998	0.90216	0.277163	2	207662375	207667024	4650	19226	ENSG00000224137	LINC01857	HyperMethylated	Island
2	207770701	207771000	10.4765	3.7714	1.51926e-55	0.735464	0.804079	0.0686151	2	207762598	207769906	7309	-795	ENSG00000163251	FZD5	HyperMethylated	Shore/Shelf
2	207771001	207771300	14.6133	3.67395	1.4442e-65	0.806727	0.903228	0.0965001	2	207762598	207769906	7309	-1095	ENSG00000163251	FZD5	HyperMethylated	Shore/Shelf
2	207771301	207771600	8.212	2.85656	5.14543e-19	0.637172	0.848189	0.211017	2	207762598	207769906	7309	-1395	ENSG00000163251	FZD5	HyperMethylated	Shore/Shelf
2	208124101	208124400	15.0336	4.64969	8.88531e-117	0.760246	0.792264	0.0320181	2	208121607	208124524	2918	124	ENSG00000118231	CRYGD	HyperMethylated	Island
2	208124401	208124700	14.9074	4.97834	1.15064e-69	0.750622	0.777725	0.0271027	2	208121607	208124524	2918	0	ENSG00000118231	CRYGD	HyperMethylated	Island
2	217756501	217756800	16.6505	3.09754	2.01356e-09	0.543511	0.6218	0.0782889	2	217319167	217756593	437427	0	NA	DIRC3	HyperMethylated	Island
2	217912201	217912500	6.08364	2.79522	2.23778e-09	0.505002	0.726814	0.221811	2	217799588	218010421	210834	97921	ENSG00000079308	TNS1	HyperMethylated	Open Sea
2	218871601	218871900	23.205	4.32183	4.11686e-10	0.558724	0.591803	0.0330787	2	218859805	218874233	14429	11796	ENSG00000115596	WNT6	HyperMethylated	Island
2	218873401	218873700	29.7094	3.79105	4.32165e-07	0.642327	0.754516	0.112189	2	218859805	218874233	14429	13596	ENSG00000115596	WNT6	HyperMethylated	Island
2	218873701	218874000	21.2477	3.15815	1.44357e-07	0.61959	0.742906	0.123316	2	218859805	218874233	14429	13896	ENSG00000115596	WNT6	HyperMethylated	Island
2	219331501	219331800	10.2596	4.34387	1.26283e-26	0.785628	0.866606	0.0809773	2	219327407	219333177	5771	1377	ENSG00000182698	RESP18	HyperMethylated	Island
2	219331801	219332100	13.9954	4.49848	3.66837e-47	0.811706	0.860205	0.0484993	2	219327407	219333177	5771	1077	ENSG00000182698	RESP18	HyperMethylated	Island
2	219332401	219332700	10.0705	3.54695	1.39779e-13	0.61662	0.68536	0.0687404	2	219327409	219332629	5221	0	ENSG00000182698	RESP18	HyperMethylated	Shore/Shelf
2	219332701	219333000	11.2902	3.94628	2.28991e-15	0.59279	0.637499	0.0447089	2	219327407	219333177	5771	177	ENSG00000182698	RESP18	HyperMethylated	Shore/Shelf
2	219448801	219449100	21.6032	1.70387	7.22501e-18	0.508661	0.915761	0.4071	2	219434843	219493629	58787	13958	ENSG00000072195	SPEG	HyperMethylated	Island
2	219449101	219449400	13.5956	2.23716	4.26797e-15	0.528705	0.681256	0.15255	2	219434843	219493629	58787	14258	ENSG00000072195	SPEG	HyperMethylated	Island
2	222289201	222289500	8.00731	2.73323	1.84586e-09	0.504613	0.628199	0.123587	2	222199888	222298981	99094	9481	ENSG00000135903	PAX3	HyperMethylated	Shore/Shelf
2	222294001	222294300	12.2262	4.58583	6.37687e-60	0.733118	0.768192	0.0350735	2	222262544	222294194	31651	0	ENSG00000135903	PAX3	HyperMethylated	Shore/Shelf
2	222294901	222295200	12.4289	4.3486	4.14695e-08	0.549999	0.588348	0.038349	2	222199888	222298981	99094	3781	ENSG00000135903	PAX3	HyperMethylated	Island
2	222297001	222297300	15.0481	5.29354	8.60875e-130	0.879262	0.909377	0.0301152	2	222199888	222298981	99094	1681	ENSG00000135903	PAX3	HyperMethylated	Island
2	222297901	222298200	8.52082	3.06929	3.21814e-14	0.5665	0.664964	0.0984642	2	222298147	222305217	7071	0	ENSG00000163081	CCDC140	HyperMethylated	Shore/Shelf
2	222298201	222298500	13.7721	4.80777	1.26446e-21	0.730685	0.763479	0.0327936	2	222298147	222305217	7071	54	ENSG00000163081	CCDC140	HyperMethylated	Island
2	222298501	222298800	18.9944	4.60555	1.17713e-17	0.719405	0.757723	0.0383189	2	222201111	222298659	97549	0	ENSG00000135903	PAX3	HyperMethylated	Island
2	222298801	222299100	14.8562	4.9076	2.0601e-17	0.63025	0.654921	0.0246711	2	222199888	222298981	99094	0	ENSG00000135903	PAX3	HyperMethylated	Island
2	222299101	222299400	7.78869	3.05282	3.03988e-08	0.53545	0.679477	0.144026	2	222298147	222305217	7071	954	ENSG00000163081	CCDC140	HyperMethylated	Island
2	222300901	222301200	9.51426	3.38054	1.0576e-13	0.567473	0.645486	0.0780132	2	222298147	222305217	7071	2754	ENSG00000163081	CCDC140	HyperMethylated	Shore/Shelf
2	222301201	222301500	7.92823	2.82492	1.32991e-14	0.534189	0.650492	0.116304	2	222298147	222305217	7071	3054	ENSG00000163081	CCDC140	HyperMethylated	Shore/Shelf
2	222301501	222301800	10.5544	4.13044	9.07894e-40	0.756293	0.81609	0.0597973	2	222298147	222305217	7071	3354	ENSG00000163081	CCDC140	HyperMethylated	Shore/Shelf
2	222302101	222302400	8.90114	3.52486	5.62459e-21	0.651931	0.738601	0.0866705	2	222298147	222305217	7071	3954	ENSG00000163081	CCDC140	HyperMethylated	Shore/Shelf
2	222304201	222304500	7.57728	3.1292	6.6508e-08	0.550905	0.72276	0.171855	2	222298147	222305217	7071	6054	ENSG00000163081	CCDC140	HyperMethylated	Island
2	222304501	222304800	7.15978	2.90586	1.38395e-11	0.559121	0.71185	0.152729	2	222298147	222305217	7071	6354	ENSG00000163081	CCDC140	HyperMethylated	Shore/Shelf
2	222311401	222311700	11.6127	4.35289	2.56691e-20	0.682994	0.725738	0.0427448	2	222318275	222321512	3238	-6575	ENSG00000237732	CT75	HyperMethylated	Shore/Shelf
2	222311701	222312000	15.9242	4.85491	5.34309e-25	0.706117	0.735486	0.029369	2	222318275	222321512	3238	-6275	ENSG00000237732	CT75	HyperMethylated	Island
2	222312301	222312600	14.523	4.59019	8.47443e-15	0.621955	0.65419	0.0322349	2	222318275	222321512	3238	-5675	ENSG00000237732	CT75	HyperMethylated	Island
2	228568501	228568800	10.9397	-1.54467	6.7685e-06	-0.502999	0.338479	0.841477	2	228483259	228568566	85308	0	ENSG00000232023	LINC01807	HypoMethylated	Open Sea
2	230850301	230850600	7.2689	2.76532	2.35128e-17	0.592864	0.768112	0.175248	2	230864639	230876947	12309	-14039	ENSG00000135916	ITM2C	HyperMethylated	Shore/Shelf
2	231900301	231900600	7.37232	2.77541	4.36768e-09	0.532333	0.707386	0.175053	2	231892242	231892298	57	-8003	ENSG00000222246	MIR1471	HyperMethylated	Island
2	231900601	231900900	10.6626	3.59667	4.3942e-11	0.5495	0.606456	0.0569567	2	231892242	231892298	57	-8303	ENSG00000222246	MIR1471	HyperMethylated	Island
2	233460901	233461200	7.80769	-3.23082	1.33447e-21	-0.732566	0.169367	0.901933	2	233354507	233472100	117594	106394	ENSG00000077044	DGKD	HypoMethylated	Island
2	233461201	233461500	12.6092	-3.48892	1.58633e-14	-0.805351	0.0926715	0.898022	2	233354507	233472100	117594	106694	ENSG00000077044	DGKD	HypoMethylated	Island
2	233939101	233939400	11.792	3.36307	1.16113e-26	0.528625	0.58685	0.0582253	2	233917373	234019522	102150	21728	ENSG00000144481	TRPM8	HyperMethylated	Island
2	234950701	234951000	9.70971	2.62677	1.34516e-12	0.530333	0.648108	0.117776	2	234952017	235055714	103698	-1017	ENSG00000130147	SH3BP4	HyperMethylated	Shore/Shelf
2	235493101	235493400	14.5163	3.19713	1.57973e-15	0.603158	0.683669	0.0805113	2	235494043	236131793	637751	-643	ENSG00000157985	AGAP1	HyperMethylated	Island
2	235630801	235631100	9.88985	-1.73167	7.5366e-06	-0.528878	0.300445	0.829323	2	235494043	236131793	637751	136758	ENSG00000157985	AGAP1	HypoMethylated	Open Sea
2	235671301	235671600	16.4337	-5.11664	1.17612e-174	-0.731146	0.0270924	0.758238	2	235494043	236131793	637751	177258	ENSG00000157985	AGAP1	HypoMethylated	Island
2	235981501	235981800	6.46049	2.14027	4.7376e-15	0.50359	0.811824	0.308234	2	235494043	236131793	637751	487458	ENSG00000157985	AGAP1	HyperMethylated	Open Sea
2	236120101	236120400	14.7358	-1.98	0.000646097	-0.675969	0.282882	0.958851	2	235494043	236131793	637751	626058	ENSG00000157985	AGAP1	HypoMethylated	Island
2	236120401	236120700	8.13979	-2.10418	3.96028e-05	-0.553285	0.405237	0.958522	2	235494043	236131793	637751	626358	ENSG00000157985	AGAP1	HypoMethylated	Island
2	236159101	236159400	9.87831	2.56956	9.74657e-12	0.502887	0.614084	0.111197	2	236165734	236167329	1596	7929	ENSG00000168505	GBX2	HyperMethylated	Shore/Shelf
2	236159401	236159700	14.717	2.76843	7.10615e-16	0.649089	0.780939	0.131849	2	236165734	236167329	1596	7629	ENSG00000168505	GBX2	HyperMethylated	Island
2	236159701	236160000	19.6258	3.12425	2.02573e-21	0.714033	0.835211	0.121178	2	236165734	236167329	1596	7329	ENSG00000168505	GBX2	HyperMethylated	Island
2	236160001	236160300	12.2879	2.98693	1.96216e-28	0.643107	0.742763	0.0996555	2	236165734	236167329	1596	7029	ENSG00000168505	GBX2	HyperMethylated	Island
2	236163301	236163600	14.9237	2.91383	9.53915e-10	0.549401	0.646436	0.0970358	2	236165734	236167329	1596	3729	ENSG00000168505	GBX2	HyperMethylated	Island
2	236163601	236163900	20.5811	4.50144	1.14922e-14	0.721329	0.769844	0.048515	2	236165734	236167329	1596	3429	ENSG00000168505	GBX2	HyperMethylated	Island
2	236163901	236164200	18.7722	4.57124	3.02003e-13	0.573102	0.59986	0.0267582	2	236165734	236167329	1596	3129	ENSG00000168505	GBX2	HyperMethylated	Island
2	236214301	236214600	27.1927	2.23122	1.31731e-26	0.574567	0.95573	0.381163	2	236194872	236241520	46649	26920	ENSG00000182177	ASB18	HyperMethylated	Island
2	237923701	237924000	14.2484	3.53391	3.91298e-06	0.52032	0.589681	0.0693606	2	237966827	238032255	65429	-42827	ENSG00000184182	UBE2F	HyperMethylated	Open Sea
2	238131001	238131300	15.2922	-1.57716	0.000806496	-0.56952	0.390129	0.959649	2	238100340	238133287	32948	30661	ENSG00000144488	ESPNL	HypoMethylated	Island
2	238139701	238140000	14.6062	1.76337	2.48079e-21	0.518738	0.76335	0.244613	2	238138668	238152947	14280	1033	ENSG00000168427	KLHL30	HyperMethylated	Island
2	238231201	238231500	16.1351	4.3595	1.00711e-16	0.756829	0.808394	0.0515643	2	238225113	238231370	6258	0	ENSG00000186235	LINC02610	HyperMethylated	Island
2	238231501	238231800	18.8452	4.8162	3.98e-17	0.742058	0.77829	0.0362322	2	238224552	238231585	7034	0	ENSG00000186235	LINC02610	HyperMethylated	Island
2	238231801	238232100	12.0548	2.52013	6.52767e-17	0.591568	0.736036	0.144469	2	238225138	238231699	6562	-102	ENSG00000186235	LINC02610	HyperMethylated	Island
2	238846501	238846800	22.3686	2.11272	1.38016e-08	0.546285	0.851701	0.305416	2	238848032	238887252	39221	-1232	ENSG00000233608	TWIST2	HyperMethylated	Island
2	239093101	239093400	7.69429	-1.80672	0.000129645	-0.548143	0.358287	0.90643	2	239048168	239400949	352782	307549	ENSG00000068024	HDAC4	HypoMethylated	Shore/Shelf
2	239246701	239247000	6.5959	-2.34397	8.86747e-20	-0.501153	0.202484	0.703637	2	239048168	239400949	352782	153949	ENSG00000068024	HDAC4	HypoMethylated	Open Sea
2	239247001	239247300	9.43378	-1.82172	2.13977e-05	-0.528619	0.26552	0.79414	2	239048168	239400949	352782	153649	ENSG00000068024	HDAC4	HypoMethylated	Open Sea
2	239247301	239247600	11.6371	-1.69333	0.000756982	-0.520848	0.446553	0.967401	2	239048168	239400949	352782	153349	ENSG00000068024	HDAC4	HypoMethylated	Open Sea
2	239292001	239292300	9.35469	-2.08172	2.97112e-05	-0.595138	0.1691	0.764238	2	239048168	239400949	352782	108649	ENSG00000068024	HDAC4	HypoMethylated	Open Sea
2	239735401	239735700	9.74995	-2.13344	2.0666e-05	-0.615223	0.332173	0.947396	2	239762860	239802883	40024	-27160	NA	LOC150935	HypoMethylated	Open Sea
2	239757001	239757300	8.33178	2.31091	7.47379e-12	0.538688	0.752452	0.213764	2	239762860	239802883	40024	-5560	NA	LOC150935	HyperMethylated	Open Sea
2	239928601	239928900	9.35663	-1.749	2.17605e-06	-0.504945	0.395243	0.900187	2	239892450	240011660	119211	82760	ENSG00000130414	NDUFA10	HypoMethylated	Island
2	239928901	239929200	12.5332	-1.97495	1.51008e-06	-0.596541	0.229152	0.825693	2	239892450	240011660	119211	82460	ENSG00000130414	NDUFA10	HypoMethylated	Island
2	240043501	240043800	7.86618	-2.9727	2.82141e-24	-0.530485	0.124843	0.655329	2	240045077	240046072	996	2272	ENSG00000178586	OR6B3	HypoMethylated	Shore/Shelf
2	240043801	240044100	5.21116	-2.68149	4.20084e-24	-0.533923	0.278017	0.81194	2	240045077	240046072	996	1972	ENSG00000178586	OR6B3	HypoMethylated	Shore/Shelf
2	240159001	240159300	10.7776	-1.6166	5.87819e-07	-0.501817	0.29841	0.800227	2	240139026	240144562	5537	-14439	ENSG00000178602	OTOS	HypoMethylated	Shore/Shelf
2	240459001	240459300	11.227	-1.89523	4.1737e-05	-0.592086	0.31892	0.911006	2	240435663	240468076	32414	23338	ENSG00000063660	GPC1	HypoMethylated	Shore/Shelf
2	240557401	240557700	17.9797	2.03594	9.16748e-10	0.51399	0.730605	0.216615	2	240553034	240557406	4373	0	ENSG00000144504	ANKMY1	HyperMethylated	Island
2	240761101	240761400	7.94723	2.3041	2.70289e-11	0.513248	0.746722	0.233474	2	240713761	240820372	106612	58972	ENSG00000130294	KIF1A	HyperMethylated	Open Sea
2	240935401	240935700	10.3081	-2.5903	3.05194e-08	-0.665439	0.301127	0.966565	2	240906330	240993311	86982	29071	ENSG00000226321	CROCC2	HypoMethylated	Open Sea
2	240949501	240949800	6.56173	-2.68942	2.7912e-21	-0.603595	0.23009	0.833685	2	240949655	240950929	1275	0	ENSG00000226321	CROCC2	HypoMethylated	Open Sea
2	241036801	241037100	11.1128	-2.83957	5.06884e-11	-0.651416	0.110859	0.762275	2	240998618	241095568	96951	38183	ENSG00000162804	SNED1	HypoMethylated	Island
2	241863601	241863900	16.0427	3.23981	9.45135e-07	0.503682	0.568868	0.0651865	2	241849884	241858894	9011	-4707	ENSG00000188389	PDCD1	HyperMethylated	Island
2	241870201	241870500	13.7468	-2.94913	3.87906e-10	-0.726469	0.111669	0.838138	2	241869600	241873819	4220	601	ENSG00000188011	RTP5	HypoMethylated	Shore/Shelf
2	241890601	241890900	8.24423	-3.00588	9.16462e-13	-0.708003	0.248182	0.956185	2	241881363	241966440	85078	9238	ENSG00000233806	LINC01237	HypoMethylated	Island
2	241890901	241891200	11.2597	-3.63923	9.12684e-18	-0.825451	0.14855	0.974001	2	241881363	241966440	85078	9538	ENSG00000233806	LINC01237	HypoMethylated	Island
2	242003401	242003700	13.101	-1.84434	7.97312e-07	-0.569409	0.29232	0.861729	2	241881366	242078722	197357	122035	ENSG00000233806	LINC01237	HypoMethylated	Island
3	308701	309000	9.06889	2.61132	5.45538e-17	0.501776	0.615972	0.114195	3	196763	409417	212655	111938	ENSG00000134121	CHL1	HyperMethylated	Island
3	309001	309300	13.2917	3.05788	1.55287e-36	0.715543	0.835598	0.120055	3	196763	409417	212655	112238	ENSG00000134121	CHL1	HyperMethylated	Island
3	2156401	2156700	7.84657	2.77625	8.83263e-13	0.536728	0.670926	0.134198	3	2098813	2745687	646875	57588	ENSG00000144619	CNTN4	HyperMethylated	Open Sea
3	5095801	5096100	12.881	3.74451	2.32253e-17	0.545991	0.591402	0.0454105	3	5122245	5180912	58668	-26145	ENSG00000134108	ARL8B	HyperMethylated	Island
3	5096101	5096400	14.2748	3.37269	5.68339e-15	0.521071	0.578453	0.0573822	3	5122245	5180912	58668	-25845	ENSG00000134108	ARL8B	HyperMethylated	Island
3	9135901	9136200	12.307	3.46388	7.67949e-13	0.551638	0.611271	0.0596328	3	8980591	9249646	269056	113446	ENSG00000196220	SRGAP3	HyperMethylated	Island
3	9136201	9136500	24.4192	3.95382	3.80753e-12	0.567864	0.612995	0.0451308	3	8980591	9249646	269056	113146	ENSG00000196220	SRGAP3	HyperMethylated	Island
3	9862501	9862800	14.9089	3.49905	4.77149e-10	0.62211	0.704975	0.0828644	3	9867063	9878488	11426	15688	ENSG00000187288	CIDEC	HyperMethylated	Island
3	9862801	9863100	16.1162	4.09022	2.51007e-10	0.654071	0.713418	0.0593464	3	9867063	9878488	11426	15388	ENSG00000187288	CIDEC	HyperMethylated	Island
3	9947101	9947400	20.2776	-2.69146	4.65402e-07	-0.593199	0.0853003	0.6785	3	9945542	9952374	6833	4974	ENSG00000163704	PRRT3	HypoMethylated	Island
3	9947401	9947700	19.5768	-2.62514	4.92559e-07	-0.530605	0.0843604	0.614966	3	9947404	9954787	7384	0	ENSG00000230082	PRRT3-AS1	HypoMethylated	Island
3	10629001	10629300	10.2464	-2.50685	4.22891e-10	-0.679877	0.185828	0.865705	3	10626015	10629307	3293	7	NA	ATP2B2-IT2	HypoMethylated	Open Sea
3	11015401	11015700	8.50617	-2.14672	4.00853e-10	-0.554487	0.192192	0.746678	3	11015447	11039179	23733	0	ENSG00000157103	SLC6A1	HypoMethylated	Shore/Shelf
3	12875701	12876000	11.9475	2.30359	9.5209e-25	0.531497	0.678882	0.147386	3	12877522	12885211	7690	9211	ENSG00000232746	LINC02022	HyperMethylated	Island
3	12967201	12967500	22.2867	4.60094	8.45655e-12	0.713585	0.767803	0.0542184	3	12960277	12967460	7184	0	ENSG00000144711	IQSEC1	HyperMethylated	Island
3	12967501	12967800	28.4944	5.29396	1.23488e-13	0.510785	0.525892	0.0151065	3	12897220	12967668	70449	0	ENSG00000144711	IQSEC1	HyperMethylated	Island
3	13204201	13204500	16.6055	3.16457	5.93447e-08	0.582722	0.685706	0.102984	3	12900753	13283281	382529	78781	ENSG00000144711	IQSEC1	HyperMethylated	Island
3	13204501	13204800	14.9783	2.69313	6.96506e-09	0.571468	0.792855	0.221387	3	12900753	13283281	382529	78481	ENSG00000144711	IQSEC1	HyperMethylated	Island
3	13875001	13875300	7.46358	-2.72715	9.00386e-33	-0.609706	0.221296	0.831002	3	13863668	13875113	11446	0	ENSG00000154764	WNT7A	HypoMethylated	Shore/Shelf
3	13932901	13933200	29.9087	3.19065	7.73368e-25	0.72496	0.910305	0.185345	3	13933056	13936944	3889	0	ENSG00000275340	FGD5P1	HyperMethylated	Island
3	14564101	14564400	7.80279	-3.92819	7.73874e-104	-0.753936	0.126096	0.880032	3	14493206	14556075	62870	-8026	ENSG00000144596	GRIP2	HypoMethylated	Open Sea
3	14573701	14574000	10.6288	-1.97657	4.93657e-05	-0.618793	0.282318	0.901111	3	14493206	14556075	62870	-17626	ENSG00000144596	GRIP2	HypoMethylated	Island
3	15118501	15118800	11.3809	3.98359	2.4088e-52	0.671148	0.721563	0.0504152	3	15073605	15099163	25559	-19338	ENSG00000131381	RBSN	HyperMethylated	Open Sea
3	15118801	15119100	21.1072	2.6466	6.82988e-36	0.668292	0.826038	0.157746	3	15073605	15099163	25559	-19638	ENSG00000131381	RBSN	HyperMethylated	Open Sea
3	16884001	16884300	21.0779	3.33061	2.74513e-11	0.562672	0.636632	0.0739603	3	16802651	17011084	208434	81350	ENSG00000154822	PLCL2	HyperMethylated	Island
3	18330901	18331200	11.6977	-3.26099	4.81636e-24	-0.610894	0.0773613	0.688256	3	17160372	18444817	1284446	113617	ENSG00000131374	TBC1D5	HypoMethylated	Open Sea
3	22743301	22743600	11.9527	-2.25421	9.95625e-08	-0.593606	0.165503	0.759109	3	21510861	22373193	862333	-370108	ENSG00000151789	ZNF385D	HypoMethylated	Open Sea
3	23671801	23672100	17.4326	2.7399	6.78115e-07	0.588727	0.752809	0.164083	3	23805955	23807888	1934	-133855	ENSG00000170142	UBE2E1	HyperMethylated	Open Sea
3	27723601	27723900	13.9197	4.67299	4.17834e-32	0.536492	0.55904	0.0225487	3	27716509	27722711	6203	-890	ENSG00000163508	EOMES	HyperMethylated	Island
3	41480101	41480400	4.09564	1.41105	9.20424e-05	0.509655	0.787099	0.277444	3	41246599	41962103	715505	481703	ENSG00000168038	ULK4	HyperMethylated	Open Sea
3	42265201	42265500	11.2402	4.00121	1.19838e-21	0.574142	0.616882	0.0427395	3	42257826	42266185	8360	685	ENSG00000187094	CCK	HyperMethylated	Island
3	42265501	42265800	14.967	5.12066	2.33777e-69	0.831943	0.86501	0.0330671	3	42257826	42266185	8360	385	ENSG00000187094	CCK	HyperMethylated	Island
3	42265801	42266100	15.5052	3.52585	1.44211e-73	0.75092	0.835395	0.084475	3	42257826	42266185	8360	85	ENSG00000187094	CCK	HyperMethylated	Island
3	42685501	42685800	14.6012	1.8478	1.29194e-18	0.523221	0.752179	0.228958	3	42685537	42692544	7008	0	ENSG00000157119	KLHL40	HyperMethylated	Island
3	42685801	42686100	22.2241	2.08026	1.50602e-09	0.524677	0.896971	0.372294	3	42685537	42692544	7008	264	ENSG00000157119	KLHL40	HyperMethylated	Island
3	42772501	42772800	8.39365	2.92461	7.93287e-14	0.534265	0.641444	0.107179	3	42705756	42773253	67498	453	ENSG00000244607	CCDC13	HyperMethylated	Shore/Shelf
3	44022001	44022300	17.7321	2.42746	2.65149e-05	0.526177	0.758561	0.232384	3	44114212	44114310	99	-91912	ENSG00000207954	MIR138-1	HyperMethylated	Island
3	45664501	45664800	6.08277	2.62382	1.03679e-12	0.509116	0.792148	0.283032	3	45555394	45673506	118113	109107	ENSG00000144791	LIMD1	HyperMethylated	Open Sea
3	46576801	46577100	12.8128	2.50792	7.13982e-30	0.623089	0.777266	0.154177	3	46574534	46581860	7327	2267	ENSG00000241186	TDGF1	HyperMethylated	Island
3	46693801	46694100	21.3894	4.98424	7.46535e-18	0.517917	0.537888	0.0199715	3	46670282	46693704	23423	-97	ENSG00000178038	ALS2CL	HyperMethylated	Island
3	46694101	46694400	11.2903	3.57379	3.05619e-51	0.642874	0.709303	0.0664286	3	46694528	46710853	16326	-128	ENSG00000181585	TMIE	HyperMethylated	Island
3	46987801	46988100	8.37108	3.05879	1.49021e-14	0.555189	0.664466	0.109277	3	46987990	47009704	21715	0	ENSG00000160796	NBEAL2	HyperMethylated	Open Sea
3	48655501	48655800	8.32675	3.80123	1.74652e-46	0.761472	0.872644	0.111172	3	48636463	48662886	26424	7086	ENSG00000008300	CELSR3	HyperMethylated	Island
3	48655801	48656100	19.1371	5.65339	2.84216e-104	0.792576	0.811409	0.0188336	3	48636463	48662886	26424	6786	ENSG00000008300	CELSR3	HyperMethylated	Island
3	48656101	48656400	28.0746	6.57189	7.195e-114	0.945614	0.967486	0.0218722	3	48636463	48662886	26424	6486	ENSG00000008300	CELSR3	HyperMethylated	Island
3	48656401	48656700	22.3576	5.8875	1.89558e-158	0.929115	0.957122	0.0280072	3	48636463	48662886	26424	6186	ENSG00000008300	CELSR3	HyperMethylated	Island
3	48661201	48661500	26.3841	2.43088	3.88022e-33	0.658668	0.915294	0.256626	3	48636463	48662886	26424	1386	ENSG00000008300	CELSR3	HyperMethylated	Island
3	48661501	48661800	27.5127	5.21966	1.01396e-16	0.723529	0.762214	0.0386857	3	48636463	48662886	26424	1086	ENSG00000008300	CELSR3	HyperMethylated	Island
3	48661801	48662100	18.1998	4.81299	1.26757e-10	0.555064	0.581023	0.0259596	3	48636463	48662886	26424	786	ENSG00000008300	CELSR3	HyperMethylated	Island
3	50173801	50174100	9.5346	2.14364	1.3925e-15	0.506584	0.690129	0.183545	3	50173807	50176861	3055	0	ENSG00000001617	SEMA3F	HyperMethylated	Open Sea
3	50340301	50340600	19.8836	4.79118	1.15038e-43	0.852475	0.908262	0.0557869	3	50329786	50340936	11151	336	ENSG00000068028	RASSF1	HyperMethylated	Island
3	50340601	50340900	24.9032	6.51595	2.48091e-54	0.906837	0.930526	0.0236889	3	50329788	50340841	11054	0	ENSG00000068028	RASSF1	HyperMethylated	Island
3	50340901	50341200	16.1755	5.46036	1.724e-62	0.81805	0.840938	0.0228879	3	50329786	50340936	11151	0	ENSG00000068028	RASSF1	HyperMethylated	Island
3	50341201	50341500	5.83064	2.98573	2.47169e-19	0.577312	0.84379	0.266479	3	50341110	50342448	1339	948	ENSG00000004838	ZMYND10	HyperMethylated	Shore/Shelf
3	50978701	50979000	13.1161	-1.60797	0.000912583	-0.544792	0.292333	0.837125	3	50674927	51384198	709272	303774	ENSG00000088538	DOCK3	HypoMethylated	Open Sea
3	51956101	51956400	27.0314	4.85466	9.23699e-08	0.530771	0.55762	0.0268497	3	51955381	51957499	2119	720	ENSG00000180929	GPR62	HyperMethylated	Island
3	52372801	52373100	9.30771	1.88313	5.71527e-26	0.525337	0.826538	0.301201	3	52316319	52400491	84173	56482	ENSG00000114841	DNAH1	HyperMethylated	Open Sea
3	52373101	52373400	15.0934	2.92082	4.25145e-24	0.53114	0.616907	0.0857672	3	52316319	52400491	84173	56782	ENSG00000114841	DNAH1	HyperMethylated	Open Sea
3	52495201	52495500	10.4856	2.13777	1.51521e-31	0.577827	0.880454	0.302627	3	52495338	52524495	29158	0	ENSG00000010327	STAB1	HyperMethylated	Open Sea
3	62367901	62368200	13.1827	4.69356	4.84085e-61	0.603172	0.628121	0.024949	3	62221249	62369356	148108	1156	ENSG00000241472	PTPRG-AS1	HyperMethylated	Shore/Shelf
3	62368201	62368500	8.60508	3.67459	5.37406e-31	0.696396	0.790717	0.0943212	3	62221249	62369356	148108	856	ENSG00000241472	PTPRG-AS1	HyperMethylated	Shore/Shelf
3	62369701	62370000	9.48484	3.4191	3.86977e-29	0.553741	0.617393	0.0636519	3	62369681	62373550	3870	3550	ENSG00000153266	FEZF2	HyperMethylated	Island
3	62370001	62370300	6.60034	2.91386	8.05796e-24	0.597492	0.807141	0.20965	3	62369681	62373550	3870	3250	ENSG00000153266	FEZF2	HyperMethylated	Shore/Shelf
3	62370301	62370600	15.5027	5.11776	6.45657e-68	0.836299	0.869525	0.0332256	3	62369681	62373550	3870	2950	ENSG00000153266	FEZF2	HyperMethylated	Island
3	62370601	62370900	11.1147	4.62242	5.89204e-35	0.776004	0.827801	0.0517965	3	62369681	62373550	3870	2650	ENSG00000153266	FEZF2	HyperMethylated	Island
3	62370901	62371200	11.1185	4.04152	2.90638e-50	0.644664	0.689662	0.0449981	3	62369681	62373550	3870	2350	ENSG00000153266	FEZF2	HyperMethylated	Island
3	62371201	62371500	12.9969	4.84016	7.81947e-78	0.67403	0.700312	0.0262826	3	62369681	62373550	3870	2050	ENSG00000153266	FEZF2	HyperMethylated	Island
3	62371501	62371800	10.971	3.97662	3.82681e-50	0.659846	0.708542	0.0486963	3	62369681	62373550	3870	1750	ENSG00000153266	FEZF2	HyperMethylated	Island
3	62376901	62377200	17.5582	3.7949	3.61751e-51	0.81472	0.927213	0.112493	3	62369681	62374324	4644	-2577	ENSG00000153266	FEZF2	HyperMethylated	Island
3	62377201	62377500	20.1396	4.12828	1.31543e-50	0.811995	0.882421	0.0704262	3	62369681	62374324	4644	-2877	ENSG00000153266	FEZF2	HyperMethylated	Island
3	71501401	71501700	4.46277	1.55637	6.60223e-06	0.526905	0.77814	0.251235	3	70952817	71583993	631177	82293	ENSG00000114861	FOXP1	HyperMethylated	Open Sea
3	72348001	72348300	9.42606	2.68602	1.1597e-13	0.526006	0.648612	0.122606	3	72035762	72279503	243742	-68498	ENSG00000241163	LINC00877	HyperMethylated	Open Sea
3	72655201	72655500	13.9272	3.27687	9.44094e-08	0.555719	0.629828	0.0741082	3	72749277	72795590	46314	140090	ENSG00000144736	SHQ1	HyperMethylated	Island
3	87679201	87679500	11.5948	-1.68927	9.46241e-06	-0.507205	0.459264	0.96647	3	88057638	88058945	1308	379445	ENSG00000163320	CGGBP1	HypoMethylated	Open Sea
3	91491901	91492200	7.53746	-2.30397	1.73988e-11	-0.533438	0.190045	0.723483	3	89107676	89479659	371984	2384225	ENSG00000044524	EPHA3	HypoMethylated	Open Sea
3	91492201	91492500	6.57686	-2.3238	6.3041e-14	-0.508237	0.246814	0.755051	3	89107676	89479659	371984	2384525	ENSG00000044524	EPHA3	HypoMethylated	Open Sea
3	94745701	94746000	7.5801	-2.26064	3.21909e-12	-0.572526	0.291821	0.864347	3	94937980	95152937	214958	-191980	ENSG00000239589	LINC00879	HypoMethylated	Open Sea
3	96646501	96646800	10.5504	-1.77646	5.28911e-06	-0.512735	0.238426	0.751161	3	96814581	97244696	430116	-167781	ENSG00000080224	EPHA6	HypoMethylated	Open Sea
3	100509901	100510200	7.42007	-1.97807	7.5346e-07	-0.529459	0.345769	0.875227	3	100492619	100577444	84826	17282	ENSG00000181458	TMEM45A	HypoMethylated	Open Sea
3	105353401	105353700	5.65936	2.4705	5.23611e-15	0.522417	0.854962	0.332545	3	105366909	105576900	209992	-13209	ENSG00000170017	ALCAM	HyperMethylated	Island
3	105353701	105354000	13.8691	2.00749	7.07529e-15	0.587965	0.868235	0.28027	3	105366909	105576900	209992	-12909	ENSG00000170017	ALCAM	HyperMethylated	Island
3	105354001	105354300	10.8075	2.25844	7.12934e-13	0.576448	0.767771	0.191322	3	105366909	105576900	209992	-12609	ENSG00000170017	ALCAM	HyperMethylated	Island
3	109513801	109514100	10.3174	-1.93515	1.43257e-09	-0.572645	0.296479	0.869124	3	109410027	109723273	313247	103774	ENSG00000228980	LINC01205	HypoMethylated	Open Sea
3	109514101	109514400	10.1948	-1.57267	1.3614e-06	-0.500687	0.332578	0.833264	3	109410027	109723273	313247	104074	ENSG00000228980	LINC01205	HypoMethylated	Open Sea
3	110889001	110889300	12.5213	-1.84435	1.53606e-05	-0.592648	0.276711	0.869359	3	110888384	111071524	183141	182224	NA	NECTIN3-AS1	HypoMethylated	Open Sea
3	114291301	114291600	6.5724	2.15822	8.08286e-11	0.50418	0.826751	0.322571	3	114276913	114307967	31055	14388	ENSG00000181847	TIGIT	HyperMethylated	Open Sea
3	119073301	119073600	10.9847	-1.56242	5.55256e-07	-0.523085	0.354417	0.877503	3	118900557	119146068	245512	72468	ENSG00000144847	IGSF11	HypoMethylated	Open Sea
3	119809201	119809500	9.36279	1.9316	1.60473e-11	0.512144	0.748991	0.236847	3	119780484	119818485	38002	28717	ENSG00000144852	NR1I2	HyperMethylated	Shore/Shelf
3	122577601	122577900	17.3102	5.28426	4.19547e-117	0.830978	0.855739	0.0247604	3	122577628	122639047	61420	0	ENSG00000173200	PARP15	HyperMethylated	Island
3	122577901	122578200	7.98059	3.84142	7.34011e-31	0.773639	0.903259	0.12962	3	122577628	122639047	61420	273	ENSG00000173200	PARP15	HyperMethylated	Island
3	125758801	125759100	12.7152	-1.70559	0.000218561	-0.584684	0.355572	0.940256	3	125774714	125797953	23240	-15614	ENSG00000272840	LOC105374312	HypoMethylated	Open Sea
3	127002001	127002300	9.53082	2.38321	4.62083e-12	0.522911	0.673242	0.150331	3	126988594	127037392	48799	13407	ENSG00000114554	PLXNA1	HyperMethylated	Open Sea
3	127915201	127915500	21.0597	3.75595	1.70311e-05	0.537527	0.600933	0.0634058	3	127915232	127987666	72435	0	ENSG00000187715	KBTBD12	HyperMethylated	Island
3	128285701	128286000	4.2699	2.10802	6.92822e-07	0.585129	0.850124	0.264995	3	128153481	128408646	255166	132220	ENSG00000132394	EEFSEC	HyperMethylated	Open Sea
3	128486101	128486400	8.4483	2.91169	1.97415e-07	0.537367	0.671187	0.133819	3	128479427	128493185	13759	6785	ENSG00000179348	GATA2	HyperMethylated	Shore/Shelf
3	129045601	129045900	20.4127	4.5871	1.87115e-29	0.755487	0.799941	0.0444539	3	129060767	129062406	1640	-14867	ENSG00000169704	GP9	HyperMethylated	Island
3	129045901	129046200	19.6554	3.45077	4.38355e-32	0.756786	0.87703	0.120244	3	129060767	129062406	1640	-14567	ENSG00000169704	GP9	HyperMethylated	Island
3	129046201	129046500	23.4429	1.89251	4.57427e-15	0.509906	0.917471	0.407565	3	129060767	129062406	1640	-14267	ENSG00000169704	GP9	HyperMethylated	Island
3	129974101	129974400	12.1289	3.06237	2.05714e-09	0.535223	0.62108	0.0858572	3	129974688	129977935	3248	-288	ENSG00000170893	TRH	HyperMethylated	Island
3	133746301	133746600	20.0681	3.96314	4.21128e-07	0.571478	0.623669	0.0521902	3	133746328	133753910	7583	0	ENSG00000091513	TF	HyperMethylated	Island
3	134229001	134229300	4.1635	2.56859	1.79552e-07	0.551561	0.82416	0.272599	3	134157133	134250468	93336	21168	ENSG00000163785	RYK	HyperMethylated	Open Sea
3	134313601	134313900	11.5439	4.1623	1.35284e-07	0.522467	0.560533	0.0380661	3	134313576	134321171	7596	25	ENSG00000240006	LINC02004	HyperMethylated	Island
3	134797201	134797500	9.16999	3.70982	2.91569e-19	0.72414	0.816448	0.0923084	3	134615365	134951651	336287	181836	ENSG00000154928	EPHB1	HyperMethylated	Shore/Shelf
3	134797501	134797800	9.00089	2.8016	2.94641e-13	0.535912	0.634384	0.0984712	3	134615365	134951651	336287	182136	ENSG00000154928	EPHB1	HyperMethylated	Shore/Shelf
3	136157101	136157400	4.26441	2.18466	2.03691e-11	0.50638	0.931661	0.425281	3	136148917	136196335	47419	38935	ENSG00000174579	MSL2	HyperMethylated	Open Sea
3	137852401	137852700	6.92326	-2.03788	1.8078e-06	-0.528577	0.211307	0.739883	3	137774041	137778254	4214	78360	ENSG00000239513	LINC01210	HypoMethylated	Open Sea
3	138943201	138943500	9.87819	3.50143	4.76096e-16	0.525137	0.582695	0.0575588	3	138935189	138944020	8832	520	ENSG00000244578	LINC01391	HyperMethylated	Shore/Shelf
3	138944101	138944400	7.3595	2.72876	4.4912e-09	0.530816	0.697182	0.166366	3	138944224	138947137	2914	2737	ENSG00000183770	FOXL2	HyperMethylated	Shore/Shelf
3	139147801	139148100	9.61791	-2.23159	2.17172e-09	-0.62966	0.280405	0.910065	3	139005806	139357046	351241	141995	ENSG00000175110	MRPS22	HypoMethylated	Open Sea
3	139405501	139405800	4.1885	1.67491	4.61093e-05	0.515973	0.786786	0.270812	3	139389761	139445098	55338	15740	ENSG00000248932	LOC100507291	HyperMethylated	Open Sea
3	141094801	141095100	4.57066	-2.55678	8.06531e-20	-0.507759	0.23754	0.745299	3	141051347	141148611	97265	43454	ENSG00000175093	SPSB4	HypoMethylated	Island
3	141095101	141095400	11.0143	-5.74968	1.35259e-270	-0.909618	0.028174	0.937792	3	141051347	141148611	97265	43754	ENSG00000175093	SPSB4	HypoMethylated	Island
3	141762601	141762900	10.8672	-2.53714	1.0133e-11	-0.589665	0.123312	0.712977	3	141738474	141807919	69446	24127	ENSG00000114124	GRK7	HypoMethylated	Open Sea
3	142947301	142947600	18.7915	1.91026	3.36935e-05	0.502588	0.791573	0.288986	3	142938240	142941771	3532	9061	ENSG00000243818	LOC100507389	HyperMethylated	Island
3	147388801	147389100	8.15494	3.31702	4.99589e-13	0.606925	0.725217	0.118292	3	147386046	147406860	20815	17760	ENSG00000174963	ZIC4	HyperMethylated	Shore/Shelf
3	147390601	147390900	12.7076	3.44537	2.50746e-29	0.58211	0.645684	0.0635735	3	147386046	147406860	20815	15960	ENSG00000174963	ZIC4	HyperMethylated	Island
3	147390901	147391200	24.9768	3.35281	1.51489e-45	0.788693	0.961796	0.173103	3	147386046	147406860	20815	15660	ENSG00000174963	ZIC4	HyperMethylated	Island
3	147393601	147393900	18.8378	4.22207	1.93066e-21	0.641854	0.682077	0.0402227	3	147393895	147413680	19786	0	ENSG00000152977	ZIC1	HyperMethylated	Island
3	147396001	147396300	19.1486	3.80079	1.7707e-25	0.708402	0.780755	0.072353	3	147393422	147507986	114565	2579	NA	LOC440982	HyperMethylated	Island
3	147396301	147396600	16.4989	4.24017	2.50862e-34	0.614332	0.650641	0.0363092	3	147393422	147507986	114565	2879	NA	LOC440982	HyperMethylated	Island
3	147408001	147408300	8.80979	2.56454	7.21942e-13	0.519659	0.646078	0.126419	3	147393422	147507986	114565	14579	NA	LOC440982	HyperMethylated	Shore/Shelf
3	147408901	147409200	10.1142	2.70156	4.48961e-13	0.543048	0.65574	0.112693	3	147393422	147507986	114565	15479	NA	LOC440982	HyperMethylated	Shore/Shelf
3	147409201	147409500	15.8875	3.24959	1.31093e-15	0.581138	0.657017	0.0758789	3	147409365	147416719	7355	0	ENSG00000152977	ZIC1	HyperMethylated	Island
3	147409501	147409800	14.1812	3.91931	2.58672e-16	0.560758	0.602092	0.041334	3	147393422	147507986	114565	16079	NA	LOC440982	HyperMethylated	Island
3	147409801	147410100	21.9775	4.1184	7.92208e-16	0.699385	0.753765	0.0543795	3	147393422	147507986	114565	16379	NA	LOC440982	HyperMethylated	Island
3	147410101	147410400	26.1849	3.7318	6.89974e-16	0.765236	0.885781	0.120546	3	147393422	147507986	114565	16679	NA	LOC440982	HyperMethylated	Island
3	147410401	147410700	25.6964	4.1237	7.95177e-15	0.767124	0.845464	0.0783402	3	147393422	147507986	114565	16979	NA	LOC440982	HyperMethylated	Island
3	147412501	147412800	15.395	4.32987	7.50992e-44	0.689153	0.728677	0.0395246	3	147393422	147507986	114565	19079	NA	LOC440982	HyperMethylated	Island
3	147421201	147421500	16.6694	4.47481	6.4277e-17	0.537905	0.569013	0.0311081	3	147421327	147510293	88967	0	NA	LOC440982	HyperMethylated	Island
3	147421501	147421800	18.499	3.90854	3.94005e-49	0.730281	0.789399	0.0591188	3	147393422	147507986	114565	28079	NA	LOC440982	HyperMethylated	Island
3	147423301	147423600	12.1719	3.82261	4.8429e-13	0.503175	0.547118	0.0439429	3	147393422	147507986	114565	29879	NA	LOC440982	HyperMethylated	Shore/Shelf
3	153281101	153281400	8.1875	-2.00651	2.55978e-07	-0.579583	0.271102	0.850686	3	153384934	153387368	2435	105968	NA	LINC02006	HypoMethylated	Open Sea
3	153369601	153369900	6.5009	-2.5595	2.3171e-17	-0.563048	0.347803	0.910851	3	153384934	153387368	2435	17468	NA	LINC02006	HypoMethylated	Open Sea
3	153369901	153370200	10.112	-2.41498	1.75302e-12	-0.618059	0.339517	0.957576	3	153384934	153387368	2435	17168	NA	LINC02006	HypoMethylated	Open Sea
3	153378301	153378600	11.3344	-1.70984	2.18336e-08	-0.564389	0.330401	0.89479	3	153384934	153387368	2435	8768	NA	LINC02006	HypoMethylated	Open Sea
3	153506701	153507000	8.67037	-3.11005	1.75001e-22	-0.6512	0.0980653	0.749265	3	153385109	153762526	377418	255526	NA	LINC02006	HypoMethylated	Open Sea
3	158094301	158094600	22.0116	3.95507	2.96727e-84	0.863293	0.967465	0.104172	3	158097080	158102887	5808	8287	ENSG00000168779	SHOX2	HyperMethylated	Island
3	158094601	158094900	15.9698	5.0005	2.03866e-114	0.893781	0.931921	0.0381394	3	158097080	158102887	5808	7987	ENSG00000168779	SHOX2	HyperMethylated	Island
3	158094901	158095200	9.51177	3.64587	1.05026e-33	0.69707	0.770975	0.0739042	3	158097080	158102887	5808	7687	ENSG00000168779	SHOX2	HyperMethylated	Island
3	158095201	158095500	6.0746	2.35863	2.43648e-12	0.535688	0.793367	0.25768	3	158097080	158102887	5808	7387	ENSG00000168779	SHOX2	HyperMethylated	Shore/Shelf
3	158095501	158095800	7.84448	3.7792	4.02115e-40	0.79243	0.934178	0.141748	3	158097080	158102887	5808	7087	ENSG00000168779	SHOX2	HyperMethylated	Shore/Shelf
3	158095801	158096100	8.73762	3.46024	8.64574e-31	0.657241	0.73787	0.0806282	3	158095954	158105294	9341	9194	ENSG00000168779	SHOX2	HyperMethylated	Shore/Shelf
3	158102701	158103000	12.0113	4.32177	2.47326e-40	0.657188	0.69282	0.0356321	3	158097080	158102887	5808	0	ENSG00000168779	SHOX2	HyperMethylated	Shore/Shelf
3	158103001	158103300	11.072	3.43268	8.42377e-40	0.591216	0.651936	0.0607193	3	158095954	158105294	9341	1994	ENSG00000168779	SHOX2	HyperMethylated	Shore/Shelf
3	158103301	158103600	13.8533	5.44831	9.3841e-91	0.91047	0.943287	0.0328173	3	158095954	158105294	9341	1694	ENSG00000168779	SHOX2	HyperMethylated	Island
3	158103601	158103900	14.8061	5.25885	2.14535e-76	0.861778	0.89077	0.0289915	3	158095954	158105294	9341	1394	ENSG00000168779	SHOX2	HyperMethylated	Island
3	158104201	158104500	8.87907	3.06686	6.31673e-34	0.720101	0.856636	0.136535	3	158095954	158105294	9341	794	ENSG00000168779	SHOX2	HyperMethylated	Shore/Shelf
3	158672401	158672700	10.7315	3.7066	3.69171e-07	0.513332	0.563905	0.050573	3	158666414	158672648	6235	0	ENSG00000079257	LXN	HyperMethylated	Open Sea
3	160449901	160450200	20.0119	5.54802	5.88879e-96	0.909828	0.938192	0.0283636	3	160439001	160485773	46773	35573	ENSG00000248710	TRIM59-IFT80	HyperMethylated	Island
3	160450201	160450500	14.1004	3.36488	2.22663e-79	0.761237	0.855327	0.0940904	3	160439001	160485773	46773	35273	ENSG00000248710	TRIM59-IFT80	HyperMethylated	Island
3	169242301	169242600	7.26497	3.24622	1.13989e-11	0.620406	0.776131	0.155725	3	169083507	169663712	580206	421112	ENSG00000085276	MECOM	HyperMethylated	Open Sea
3	169658701	169659000	11.148	3.96905	2.21696e-15	0.600778	0.644215	0.0434369	3	169083507	169663712	580206	4712	ENSG00000085276	MECOM	HyperMethylated	Shore/Shelf
3	169660501	169660800	5.32462	3.11235	3.46162e-18	0.600537	0.87436	0.273823	3	169083507	169663712	580206	2912	ENSG00000085276	MECOM	HyperMethylated	Shore/Shelf
3	169660801	169661100	8.17004	2.77294	9.19058e-12	0.57661	0.726226	0.149616	3	169083507	169663712	580206	2612	ENSG00000085276	MECOM	HyperMethylated	Shore/Shelf
3	170419501	170419800	17.7698	4.65821	5.06688e-09	0.54679	0.573629	0.026839	3	170418865	170434099	15235	636	ENSG00000013297	CLDN11	HyperMethylated	Island
3	170419801	170420100	22.3626	3.84323	1.45723e-12	0.732815	0.821167	0.0883526	3	170418865	170434099	15235	936	ENSG00000013297	CLDN11	HyperMethylated	Island
3	172447501	172447800	13.0029	4.54486	2.49977e-77	0.672051	0.703193	0.0311423	3	172443291	172448456	5166	656	ENSG00000121853	GHSR	HyperMethylated	Island
3	172447801	172448100	16.5984	5.26524	3.5423e-82	0.884179	0.918845	0.034666	3	172443291	172448456	5166	356	ENSG00000121853	GHSR	HyperMethylated	Island
3	172448101	172448400	18.007	4.07386	1.58925e-11	0.524303	0.562861	0.0385583	3	172443291	172448456	5166	56	ENSG00000121853	GHSR	HyperMethylated	Island
3	175828801	175829100	4.28049	1.59722	0.000293866	0.595829	0.860068	0.264239	3	175773145	175776333	3189	-52468	NA	NAALADL2-AS1	HyperMethylated	Open Sea
3	179132401	179132700	10.0911	-2.28335	7.79052e-07	-0.537446	0.170237	0.707684	3	179101366	179147973	46608	15273	ENSG00000229102	LOC101928739	HypoMethylated	Open Sea
3	179942101	179942400	7.76018	2.94884	3.64634e-06	0.52981	0.708244	0.178434	3	179794958	180036937	241980	94537	ENSG00000114757	PEX5L	HyperMethylated	Open Sea
3	179942401	179942700	13.1713	3.78477	8.10381e-09	0.558824	0.608682	0.0498583	3	179794958	180036937	241980	94237	ENSG00000114757	PEX5L	HyperMethylated	Open Sea
3	181695001	181695300	10.5482	3.76534	6.32254e-08	0.554403	0.612121	0.0577182	3	180989770	181699883	710114	705231	ENSG00000242808	SOX2-OT	HyperMethylated	Island
3	181695301	181695600	21.7869	4.98595	1.89207e-09	0.637068	0.667421	0.0303525	3	180989770	181699883	710114	705531	ENSG00000242808	SOX2-OT	HyperMethylated	Island
3	181695601	181695900	19.3763	4.90916	1.6555e-09	0.543347	0.566232	0.0228845	3	180989770	181699883	710114	705831	ENSG00000242808	SOX2-OT	HyperMethylated	Island
3	181703701	181704000	11.8766	4.17366	1.93051e-26	0.75313	0.804854	0.0517241	3	180989770	181742884	753115	713931	ENSG00000242808	SOX2-OT	HyperMethylated	Open Sea
3	181704001	181704300	8.82797	3.56763	1.55109e-18	0.731424	0.868632	0.137208	3	180989770	181742884	753115	714231	ENSG00000242808	SOX2-OT	HyperMethylated	Open Sea
3	181704301	181704600	10.2019	3.75215	9.7702e-16	0.741563	0.872248	0.130685	3	180989770	181742884	753115	714531	ENSG00000242808	SOX2-OT	HyperMethylated	Open Sea
3	181725901	181726200	8.20482	3.14271	1.35257e-12	0.650663	0.794091	0.143428	3	181725976	181740737	14762	0	ENSG00000242808	SOX2-OT	HyperMethylated	Shore/Shelf
3	184381201	184381500	13.0127	4.48668	1.23915e-08	0.576074	0.607051	0.0309776	3	184381406	184382173	768	0	ENSG00000090539	CHRD	HyperMethylated	Shore/Shelf
3	184381501	184381800	20.1596	4.08063	7.38752e-08	0.661794	0.726517	0.0647229	3	184372485	184381968	9484	168	ENSG00000090534	THPO	HyperMethylated	Island
3	184381801	184382100	7.23258	2.589	1.05373e-06	0.503987	0.696536	0.192549	3	184372485	184381968	9484	0	ENSG00000090534	THPO	HyperMethylated	Shore/Shelf
3	185645101	185645400	7.97058	-2.76474	2.38351e-09	-0.699659	0.168621	0.86828	3	185643739	185825056	181318	179656	ENSG00000073792	IGF2BP2	HypoMethylated	Open Sea
3	185645401	185645700	6.04445	-2.40323	9.81462e-10	-0.549068	0.259498	0.808566	3	185643739	185825056	181318	179356	ENSG00000073792	IGF2BP2	HypoMethylated	Open Sea
3	191171701	191172000	10.4754	-1.79071	5.79948e-06	-0.544981	0.280969	0.82595	3	191199241	191265615	66375	-27241	ENSG00000188729	OSTN	HypoMethylated	Open Sea
3	192408001	192408300	18.1496	4.63786	7.36305e-08	0.584913	0.61721	0.0322974	3	192139395	192727599	588205	319299	ENSG00000114279	FGF12	HyperMethylated	Island
3	192965101	192965400	7.00094	-2.07853	2.9757e-07	-0.518251	0.280886	0.799137	3	192796815	192917856	121042	-47245	ENSG00000180611	MB21D2	HypoMethylated	Open Sea
3	193869901	193870200	13.9516	1.7736	8.70112e-55	0.566745	0.959217	0.392471	3	193842811	193844024	1214	-25877	NA	LINC02038	HyperMethylated	Island
3	194269501	194269800	10.5769	3.4919	6.06747e-66	0.820856	0.936427	0.115571	3	194202392	194250203	47812	-19298	NA	LINC02036	HyperMethylated	Island
3	194269801	194270100	10.4113	3.07579	7.39909e-51	0.747685	0.869985	0.1223	3	194202392	194250203	47812	-19598	NA	LINC02036	HyperMethylated	Island
3	194397901	194398200	17.0374	4.29555	1.17644e-08	0.616651	0.662778	0.0461273	3	194403465	194413063	9599	14863	ENSG00000133657	ATP13A3	HyperMethylated	Island
3	194572501	194572800	6.84285	2.38074	1.98063e-13	0.55667	0.76751	0.21084	3	194584011	194590260	6250	-11211	NA	TMEM44-AS1	HyperMethylated	Open Sea
3	195147901	195148200	8.3005	2.11006	4.33038e-14	0.54415	0.848925	0.304776	3	195147871	195152790	4920	30	ENSG00000230266	XXYLT1-AS2	HyperMethylated	Open Sea
3	196207201	196207500	17.1496	3.97631	1.02631e-18	0.63715	0.685948	0.0487985	3	196197452	196211386	13935	3886	ENSG00000163958	ZDHHC19	HyperMethylated	Island
3	196660501	196660800	11.6364	-3.15903	3.14752e-16	-0.556031	0.0644497	0.62048	3	196639694	196662004	22311	20807	ENSG00000174004	NRROS	HypoMethylated	Island
3	196660801	196661100	5.6002	-2.47927	1.45957e-15	-0.522405	0.237204	0.759608	3	196639694	196662004	22311	21107	ENSG00000174004	NRROS	HypoMethylated	Shore/Shelf
4	107101	107400	16.7545	3.04941	2.11812e-33	0.58336	0.666151	0.0827915	4	124501	164162	39662	-17101	ENSG00000250312	ZNF718	HyperMethylated	Island
4	107701	108000	26.9767	3.50313	3.79261e-08	0.5386	0.60517	0.0665699	4	124501	164162	39662	-16501	ENSG00000250312	ZNF718	HyperMethylated	Island
4	212701	213000	20.377	2.79194	7.54366e-07	0.582142	0.762768	0.180626	4	212610	255985	43376	91	ENSG00000198155	ZNF876P	HyperMethylated	Island
4	386101	386400	13.1732	3.99561	5.32001e-32	0.586568	0.629306	0.0427379	4	350157	350252	96	35944	ENSG00000207642	MIR571	HyperMethylated	Island
4	657001	657300	13.2739	-2.24261	6.50466e-06	-0.578557	0.149924	0.728481	4	625584	670782	45199	31417	ENSG00000133256	PDE6B	HypoMethylated	Island
4	681901	682200	18.4546	-2.56475	2.04232e-06	-0.59977	0.1237	0.72347	4	673580	682027	8448	8321	ENSG00000215375	MYL5	HypoMethylated	Island
4	682801	683100	8.96776	-2.01262	6.38841e-06	-0.529188	0.184706	0.713894	4	681829	685101	3273	2001	ENSG00000169026	SLC49A3	HypoMethylated	Shore/Shelf
4	785701	786000	17.4965	3.81346	1.70589e-06	0.50748	0.553975	0.0464945	4	784957	826129	41173	40129	ENSG00000168993	CPLX1	HyperMethylated	Island
4	786001	786300	26.5497	4.67835	1.80623e-07	0.520399	0.548324	0.0279245	4	784957	826129	41173	39829	ENSG00000168993	CPLX1	HyperMethylated	Island
4	792001	792300	11.6637	4.19767	2.9081e-18	0.686324	0.736719	0.0503949	4	784957	826129	41173	33829	ENSG00000168993	CPLX1	HyperMethylated	Shore/Shelf
4	792301	792600	18.1285	5.51713	9.25983e-19	0.731404	0.75582	0.0244151	4	784957	826129	41173	33529	ENSG00000168993	CPLX1	HyperMethylated	Shore/Shelf
4	835201	835500	9.51117	-3.70535	1.82214e-75	-0.683943	0.0801989	0.764142	4	784957	826129	41173	-9072	ENSG00000168993	CPLX1	HypoMethylated	Shore/Shelf
4	835501	835800	11.0448	-3.04665	6.83937e-23	-0.671834	0.104162	0.775997	4	784957	826129	41173	-9372	ENSG00000168993	CPLX1	HypoMethylated	Shore/Shelf
4	960901	961200	9.31393	-1.73353	0.000197727	-0.502879	0.448147	0.951026	4	958887	973569	14683	12369	ENSG00000145214	DGKQ	HypoMethylated	Shore/Shelf
4	961201	961500	17.4974	-1.84332	0.000501512	-0.58297	0.233882	0.816852	4	958887	973569	14683	12069	ENSG00000145214	DGKQ	HypoMethylated	Shore/Shelf
4	961501	961800	13.6808	-2.39831	8.10896e-06	-0.717367	0.227141	0.944508	4	958887	973569	14683	11769	ENSG00000145214	DGKQ	HypoMethylated	Shore/Shelf
4	962101	962400	10.378	-1.72642	0.00016261	-0.524769	0.252074	0.776843	4	958887	973569	14683	11169	ENSG00000145214	DGKQ	HypoMethylated	Shore/Shelf
4	966001	966300	10.7729	-1.95746	3.06568e-07	-0.580722	0.334437	0.915158	4	958887	973569	14683	7269	ENSG00000145214	DGKQ	HypoMethylated	Shore/Shelf
4	1022701	1023000	13.732	-1.99077	1.07724e-05	-0.640915	0.293505	0.93442	4	1009979	1026891	16913	12722	ENSG00000127418	FGFRL1	HypoMethylated	Shore/Shelf
4	1049701	1050000	9.66496	-2.31023	7.49565e-13	-0.512924	0.151113	0.664037	4	1056250	1058427	2178	8427	ENSG00000178222	RNF212	HypoMethylated	Island
4	1194301	1194600	14.4019	-1.71302	0.000408786	-0.516486	0.230264	0.74675	4	1172049	1205088	33040	10488	NA	LOC100130872	HypoMethylated	Island
4	1309801	1310100	13.5472	2.58976	7.54889e-07	0.513902	0.632225	0.118322	4	1289887	1339177	49291	19914	ENSG00000090316	MAEA	HyperMethylated	Island
4	1404901	1405200	21.4903	4.07487	4.2615e-08	0.599547	0.658762	0.0592149	4	1402932	1406331	3400	1131	ENSG00000235608	NKX1-1	HyperMethylated	Island
4	1405801	1406100	26.5306	3.43213	5.61065e-08	0.592562	0.678838	0.0862754	4	1402932	1406331	3400	231	ENSG00000235608	NKX1-1	HyperMethylated	Island
4	1406101	1406400	27.3048	3.28686	1.7627e-06	0.52276	0.602205	0.0794447	4	1402932	1406331	3400	0	ENSG00000235608	NKX1-1	HyperMethylated	Island
4	1406401	1406700	34.5107	3.40214	4.90846e-06	0.514045	0.590278	0.0762339	4	1402932	1406331	3400	-70	ENSG00000235608	NKX1-1	HyperMethylated	Island
4	1406701	1407000	30.9881	3.50283	4.23418e-06	0.584666	0.693156	0.10849	4	1402932	1406331	3400	-370	ENSG00000235608	NKX1-1	HyperMethylated	Island
4	1413601	1413900	15.025	2.7483	2.51382e-13	0.545977	0.650409	0.104432	4	1402932	1406331	3400	-7270	ENSG00000235608	NKX1-1	HyperMethylated	Island
4	1544701	1545000	8.8875	-2.36049	1.1384e-17	-0.508094	0.157942	0.666037	4	1641562	1644953	3392	99953	ENSG00000174137	FAM53A	HypoMethylated	Shore/Shelf
4	1554601	1554900	8.51827	-2.49584	1.32478e-10	-0.602415	0.150127	0.752542	4	1641562	1644953	3392	90053	ENSG00000174137	FAM53A	HypoMethylated	Shore/Shelf
4	1554901	1555200	8.30833	-3.48567	8.83537e-22	-0.783039	0.15466	0.9377	4	1641562	1644953	3392	89753	ENSG00000174137	FAM53A	HypoMethylated	Shore/Shelf
4	1560301	1560600	12.3945	-1.65162	0.000940834	-0.584224	0.359735	0.943959	4	1641562	1644953	3392	84353	ENSG00000174137	FAM53A	HypoMethylated	Open Sea
4	1799401	1799700	10.7041	-1.98259	1.55598e-06	-0.613881	0.276859	0.89074	4	1793293	1808872	15580	6108	ENSG00000068078	FGFR3	HypoMethylated	Island
4	2127601	2127900	9.30591	-2.1565	1.92467e-07	-0.537321	0.174054	0.711375	4	2071918	2229231	157314	101331	ENSG00000130997	POLN	HypoMethylated	Open Sea
4	2303701	2304000	12.7543	-2.3584	3.51516e-08	-0.698772	0.260591	0.959363	4	2269598	2418663	149066	114663	ENSG00000159733	ZFYVE28	HypoMethylated	Island
4	2304001	2304300	7.88474	-2.49391	5.24685e-11	-0.631095	0.258379	0.889473	4	2269598	2418663	149066	114363	ENSG00000159733	ZFYVE28	HypoMethylated	Island
4	2458501	2458800	7.53735	-2.62676	5.18722e-27	-0.549745	0.180398	0.730143	4	2418974	2462942	43969	39527	ENSG00000206113	CFAP99	HypoMethylated	Shore/Shelf
4	2763601	2763900	10.3767	2.24021	4.2391e-36	0.611677	0.830764	0.219088	4	2741698	2756342	14645	-7259	ENSG00000168884	TNIP2	HyperMethylated	Shore/Shelf
4	2763901	2764200	21.6742	4.12866	5.13059e-43	0.768411	0.827447	0.0590358	4	2741698	2756342	14645	-7559	ENSG00000168884	TNIP2	HyperMethylated	Island
4	2764201	2764500	20.4477	5.14045	3.83738e-12	0.574773	0.594911	0.0201374	4	2741698	2756342	14645	-7859	ENSG00000168884	TNIP2	HyperMethylated	Island
4	2851801	2852100	8.16609	2.61252	4.58953e-15	0.536112	0.684558	0.148445	4	2843857	2900313	56457	7944	ENSG00000087274	ADD1	HyperMethylated	Open Sea
4	3240001	3240300	8.65901	-1.74602	0.000578257	-0.550399	0.256883	0.807282	4	3074681	3243960	169280	165320	ENSG00000197386	HTT	HypoMethylated	Open Sea
4	3371101	3371400	8.07073	2.33758	6.05201e-13	0.512894	0.697806	0.184912	4	3293028	3418119	125092	78073	ENSG00000159788	RGS12	HyperMethylated	Shore/Shelf
4	3442801	3443100	8.20245	2.01502	2.8313e-15	0.50081	0.812865	0.312055	4	3441887	3449495	7609	914	ENSG00000109758	HGFAC	HyperMethylated	Open Sea
4	3679801	3680100	11.1711	-2.06002	6.43973e-06	-0.515619	0.166479	0.682097	4	3673593	3677855	4263	-1946	ENSG00000250632	LINC02171	HypoMethylated	Open Sea
4	3767101	3767400	28.5169	3.27341	3.76002e-05	0.500877	0.605283	0.104405	4	3766385	3768526	2142	716	ENSG00000184160	ADRA2C	HyperMethylated	Island
4	3803401	3803700	9.45887	2.06054	5.73551e-11	0.521452	0.766194	0.244742	4	3766385	3768526	2142	37016	ENSG00000184160	ADRA2C	HyperMethylated	Open Sea
4	4669201	4669500	10.3993	3.44703	3.86991e-30	0.732658	0.860861	0.128204	4	4542131	4731906	189776	127070	ENSG00000247708	STX18-AS1	HyperMethylated	Open Sea
4	4857301	4857600	7.9445	2.65801	4.99905e-10	0.533525	0.72175	0.188224	4	4859665	4863936	4272	-2065	ENSG00000163132	MSX1	HyperMethylated	Shore/Shelf
4	4857901	4858200	14.2274	3.54702	7.0438e-58	0.729156	0.809664	0.0805083	4	4859665	4863936	4272	-1465	ENSG00000163132	MSX1	HyperMethylated	Island
4	4858201	4858500	12.5055	3.29435	7.30372e-53	0.753018	0.865728	0.112709	4	4859665	4863936	4272	-1165	ENSG00000163132	MSX1	HyperMethylated	Island
4	6245401	6245700	16.6963	4.20721	1.34763e-44	0.809716	0.873795	0.0640792	4	6227614	6229867	2254	17787	NA	LINC02495	HyperMethylated	Island
4	6245701	6246000	15.9157	4.46016	3.60709e-84	0.820473	0.869352	0.0488793	4	6227614	6229867	2254	18087	NA	LINC02495	HyperMethylated	Island
4	6246001	6246300	12.4434	3.44385	5.2083e-34	0.625353	0.691416	0.0660636	4	6227614	6229867	2254	18387	NA	LINC02495	HyperMethylated	Island
4	6658801	6659100	24.3704	3.88805	8.1287e-06	0.511912	0.571657	0.0597455	4	6648695	6673896	25202	14796	ENSG00000251580	LINC02482	HyperMethylated	Island
4	6663901	6664200	22.1518	3.31875	1.18654e-11	0.607723	0.692645	0.0849212	4	6648695	6673896	25202	9696	ENSG00000251580	LINC02482	HyperMethylated	Island
4	6880801	6881100	4.332	2.0764	1.2493e-06	0.517436	0.777995	0.260559	4	6782727	6884164	101438	98074	ENSG00000170871	KIAA0232	HyperMethylated	Open Sea
4	7524601	7524900	8.53974	2.34313	5.24815e-12	0.52225	0.70771	0.18546	4	7192538	7742827	550290	332063	ENSG00000184985	SORCS2	HyperMethylated	Open Sea
4	7965301	7965600	9.63488	2.24043	1.35189e-11	0.542642	0.838053	0.295411	4	7965310	8020825	55516	55225	ENSG00000163995	ABLIM2	HyperMethylated	Open Sea
4	7965601	7965900	8.88433	2.10984	7.50258e-13	0.52716	0.763577	0.236418	4	7965310	8020825	55516	54925	ENSG00000163995	ABLIM2	HyperMethylated	Open Sea
4	8191201	8191500	8.90072	2.10248	1.82951e-18	0.53984	0.821648	0.281808	4	8182072	8212829	30758	9129	ENSG00000125089	SH3TC1	HyperMethylated	Open Sea
4	8200501	8200800	13.8617	3.01561	8.03087e-25	0.664056	0.773995	0.109939	4	8182072	8212829	30758	18429	ENSG00000125089	SH3TC1	HyperMethylated	Open Sea
4	8219101	8219400	7.83662	-2.56382	3.98702e-17	-0.621443	0.26976	0.891204	4	8199290	8241103	41814	19811	ENSG00000125089	SH3TC1	HypoMethylated	Open Sea
4	8219401	8219700	11.0592	-2.02787	1.37986e-05	-0.628713	0.319081	0.947794	4	8199290	8241103	41814	20111	ENSG00000125089	SH3TC1	HypoMethylated	Open Sea
4	8586901	8587200	13.3747	-1.81458	5.32259e-06	-0.592621	0.350878	0.9435	4	8580237	8587520	7284	6664	ENSG00000155269	GPR78	HypoMethylated	Island
4	8606701	8607000	13.257	-1.44318	0.000340943	-0.51286	0.340032	0.852892	4	8578325	8619749	41425	28376	ENSG00000109625	CPZ	HypoMethylated	Open Sea
4	8614201	8614500	11.8259	-1.70034	2.69378e-05	-0.524984	0.426684	0.951668	4	8578325	8619749	41425	35876	ENSG00000109625	CPZ	HypoMethylated	Open Sea
4	8659801	8660100	10.4605	-2.22515	3.0457e-13	-0.600752	0.201404	0.802156	4	8618092	8619487	1396	41709	ENSG00000109625	CPZ	HypoMethylated	Open Sea
4	8740501	8740800	9.65214	-2.63897	1.98929e-20	-0.516712	0.11046	0.627172	4	8618092	8619487	1396	122409	ENSG00000109625	CPZ	HypoMethylated	Open Sea
4	8773501	8773800	8.56172	-2.24516	2.17879e-08	-0.623329	0.274491	0.897821	4	8846076	8871622	25547	97822	ENSG00000215612	HMX1	HypoMethylated	Open Sea
4	8906101	8906400	6.96394	-3.00153	2.85622e-43	-0.634878	0.264629	0.899507	4	8867048	8871839	4792	-34262	ENSG00000215612	HMX1	HypoMethylated	Shore/Shelf
4	8906401	8906700	8.8593	-3.08388	1.44538e-28	-0.710416	0.226591	0.937007	4	8867048	8871839	4792	-34562	ENSG00000215612	HMX1	HypoMethylated	Shore/Shelf
4	8971501	8971800	9.64071	-1.98371	1.47735e-09	-0.564277	0.330812	0.895089	4	8867048	8871839	4792	-99662	ENSG00000215612	HMX1	HypoMethylated	Open Sea
4	8976901	8977200	10.5214	-2.30291	6.03262e-10	-0.598632	0.179425	0.778057	4	8867048	8871839	4792	-105062	ENSG00000215612	HMX1	HypoMethylated	Open Sea
4	8990401	8990700	10.5985	-1.82772	1.48542e-05	-0.528888	0.251542	0.780429	4	8867048	8871839	4792	-118562	ENSG00000215612	HMX1	HypoMethylated	Open Sea
4	9781501	9781800	23.2928	4.24011	1.09621e-07	0.566567	0.609472	0.0429054	4	9781634	9784009	2376	0	ENSG00000169676	DRD5	HyperMethylated	Island
4	9781801	9782100	19.1431	3.64523	1.6417e-13	0.59231	0.6538	0.0614894	4	9781634	9784009	2376	167	ENSG00000169676	DRD5	HyperMethylated	Island
4	10461001	10461300	9.96829	3.82782	4.76394e-12	0.618362	0.683566	0.0652044	4	10439880	10457426	17547	-3575	ENSG00000178163	ZNF518B	HyperMethylated	Island
4	10461301	10461600	28.9513	5.13324	5.24875e-15	0.745008	0.783181	0.038173	4	10439880	10457426	17547	-3875	ENSG00000178163	ZNF518B	HyperMethylated	Island
4	10461601	10461900	14.6342	4.1818	1.79569e-57	0.762344	0.814736	0.0523916	4	10439880	10457426	17547	-4175	ENSG00000178163	ZNF518B	HyperMethylated	Island
4	10461901	10462200	11.2307	3.11751	3.22709e-66	0.709613	0.821439	0.111826	4	10439880	10457426	17547	-4475	ENSG00000178163	ZNF518B	HyperMethylated	Island
4	13523401	13523700	13.5792	4.72513	3.57937e-47	0.719965	0.752147	0.032182	4	13527292	13531372	4081	7672	ENSG00000281202	LINC01097	HyperMethylated	Island
4	13523701	13524000	12.7606	4.52605	9.15636e-49	0.678562	0.712322	0.0337592	4	13527292	13531372	4081	7372	ENSG00000281202	LINC01097	HyperMethylated	Island
4	13524001	13524300	14.9586	4.13006	2.15511e-56	0.655615	0.696943	0.041328	4	13527292	13531372	4081	7072	ENSG00000281202	LINC01097	HyperMethylated	Island
4	13524301	13524600	10.7355	3.50485	9.97848e-37	0.658084	0.732113	0.0740292	4	13527292	13531372	4081	6772	ENSG00000281202	LINC01097	HyperMethylated	Island
4	13524901	13525200	15.4279	4.22705	3.51173e-106	0.842473	0.906469	0.0639954	4	13527292	13531372	4081	6172	ENSG00000281202	LINC01097	HyperMethylated	Island
4	13537201	13537500	11.3456	3.83121	8.86201e-21	0.541611	0.585246	0.0436352	4	13526362	13534335	7974	-2866	ENSG00000281202	LINC01097	HyperMethylated	Shore/Shelf
4	13538701	13539000	7.70417	2.85198	1.22987e-12	0.55043	0.706318	0.155888	4	13526362	13534335	7974	-4366	ENSG00000281202	LINC01097	HyperMethylated	Shore/Shelf
4	13540201	13540500	9.42995	3.00794	8.21224e-17	0.519791	0.602594	0.0828026	4	13540830	13544508	3679	4008	ENSG00000109705	NKX3-2	HyperMethylated	Shore/Shelf
4	13542301	13542600	26.1626	4.89994	1.02563e-19	0.658058	0.688164	0.0301055	4	13540830	13544508	3679	1908	ENSG00000109705	NKX3-2	HyperMethylated	Island
4	13542601	13542900	11.8753	4.51807	1.71128e-88	0.813956	0.859671	0.0457143	4	13540830	13544508	3679	1608	ENSG00000109705	NKX3-2	HyperMethylated	Island
4	13542901	13543200	10.0605	3.01049	1.65454e-33	0.506897	0.580134	0.0732366	4	13540830	13544508	3679	1308	ENSG00000109705	NKX3-2	HyperMethylated	Island
4	13543501	13543800	9.91576	3.37064	1.60112e-14	0.580055	0.652341	0.0722865	4	13540830	13544508	3679	708	ENSG00000109705	NKX3-2	HyperMethylated	Island
4	13543801	13544100	22.6063	4.21135	2.08151e-11	0.662087	0.719753	0.0576661	4	13540830	13544508	3679	408	ENSG00000109705	NKX3-2	HyperMethylated	Island
4	15702901	15703200	17.0435	5.11415	2.99348e-14	0.622744	0.644553	0.0218084	4	15703065	15732787	29723	0	ENSG00000109743	BST1	HyperMethylated	Island
4	15703201	15703500	17.9307	4.54443	8.05923e-15	0.592851	0.622434	0.0295833	4	15681756	15705565	23810	21445	ENSG00000237765	FAM200B	HyperMethylated	Island
4	15905701	15906000	6.85852	-2.98239	3.85039e-34	-0.605603	0.183807	0.78941	4	15935577	15938740	3164	32740	ENSG00000137440	FGFBP1	HypoMethylated	Open Sea
4	16557301	16557600	9.90307	-1.90575	8.98917e-09	-0.571871	0.289915	0.861785	4	16501541	16898562	397022	340962	ENSG00000169744	LDB2	HypoMethylated	Open Sea
4	16998601	16998900	7.68256	-2.50203	9.80307e-11	-0.605429	0.274331	0.87976	4	16741455	16898678	157224	-99923	ENSG00000169744	LDB2	HypoMethylated	Open Sea
4	17435701	17436000	11.281	-1.71519	6.68209e-11	-0.547565	0.300748	0.848313	4	17490439	17492508	2070	56508	ENSG00000151552	QDPR	HypoMethylated	Open Sea
4	24800101	24800400	20.6669	2.08918	1.15933e-45	0.616506	0.925016	0.30851	4	24795573	24800842	5270	4528	ENSG00000109610	SOD3	HyperMethylated	Island
4	25088701	25089000	13.7568	3.45312	1.37283e-13	0.643454	0.718425	0.0749708	4	25125301	25127308	2008	38308	ENSG00000109618	SEPSECS	HyperMethylated	Island
4	30722401	30722700	24.8922	3.19097	3.4104e-06	0.521324	0.612679	0.0913546	4	30720415	30732973	12559	1986	ENSG00000169851	PCDH7	HyperMethylated	Island
4	30722701	30723000	15.8445	3.5682	3.54336e-09	0.529049	0.587112	0.0580627	4	30720415	30732973	12559	2286	ENSG00000169851	PCDH7	HyperMethylated	Island
4	41747101	41747400	15.1837	4.13638	1.09905e-17	0.528089	0.559969	0.03188	4	41744082	41748970	4889	1570	ENSG00000109132	PHOX2B	HyperMethylated	Island
4	41747401	41747700	16.2335	4.5741	3.77192e-18	0.573218	0.599355	0.0261372	4	41744082	41748970	4889	1270	ENSG00000109132	PHOX2B	HyperMethylated	Island
4	41747701	41748000	7.45848	3.03362	5.78229e-09	0.550627	0.714393	0.163765	4	41746033	41747709	1677	0	ENSG00000109132	PHOX2B	HyperMethylated	Island
4	41866201	41866500	13.0391	4.2711	1.06821e-14	0.57875	0.614094	0.0353436	4	41879397	41881629	2233	15129	ENSG00000245870	LINC00682	HyperMethylated	Shore/Shelf
4	41873401	41873700	16.1483	4.17552	1.06061e-12	0.568336	0.604578	0.0362419	4	41872747	41882955	10209	9255	ENSG00000245870	LINC00682	HyperMethylated	Island
4	41880001	41880300	13.083	4.33789	7.85626e-17	0.58085	0.613274	0.0324243	4	41872747	41882955	10209	2655	ENSG00000245870	LINC00682	HyperMethylated	Shore/Shelf
4	41880301	41880600	11.1249	3.96812	2.38617e-13	0.630238	0.685883	0.0556452	4	41872747	41882955	10209	2355	ENSG00000245870	LINC00682	HyperMethylated	Island
4	45420001	45420300	9.54985	-1.81086	1.83593e-05	-0.549388	0.381918	0.931306	4	44706412	44726588	20177	-693413	ENSG00000163281	GNPDA2	HypoMethylated	Open Sea
4	45457201	45457500	12.1427	-1.86448	1.34122e-05	-0.592279	0.359971	0.952249	4	46035769	46124054	88286	666554	ENSG00000163285	GABRG1	HypoMethylated	Open Sea
4	45457501	45457800	7.93199	-2.06525	1.85564e-09	-0.53055	0.260647	0.791198	4	46035769	46124054	88286	666254	ENSG00000163285	GABRG1	HypoMethylated	Open Sea
4	45477301	45477600	10.6915	-1.56609	0.000145666	-0.524559	0.280873	0.805432	4	46035769	46124054	88286	646454	ENSG00000163285	GABRG1	HypoMethylated	Open Sea
4	45566701	45567000	4.17081	-1.66918	1.69415e-07	-0.518103	0.367248	0.885351	4	46035769	46124054	88286	557054	ENSG00000163285	GABRG1	HypoMethylated	Open Sea
4	45567001	45567300	7.69056	-2.41491	2.0994e-11	-0.540105	0.410034	0.950138	4	46035769	46124054	88286	556754	ENSG00000163285	GABRG1	HypoMethylated	Open Sea
4	46148701	46149000	11.6865	-2.19975	3.6838e-09	-0.594711	0.185076	0.779788	4	46035769	46124054	88286	-24647	ENSG00000163285	GABRG1	HypoMethylated	Open Sea
4	46636201	46636500	8.29455	-2.18434	1.81849e-11	-0.56324	0.281402	0.844642	4	46248427	46475230	226804	-160971	ENSG00000151834	GABRA2	HypoMethylated	Open Sea
4	46804801	46805100	9.77866	-1.56673	0.000367212	-0.526224	0.326307	0.852532	4	46734827	46909207	174381	104107	ENSG00000170516	COX7B2	HypoMethylated	Open Sea
4	46830901	46831200	9.87206	-1.62155	1.69714e-05	-0.527832	0.30807	0.835902	4	46734827	46909207	174381	78007	ENSG00000170516	COX7B2	HypoMethylated	Open Sea
4	46831201	46831500	10.269	-1.92333	4.63708e-07	-0.518513	0.445316	0.963829	4	46734827	46909207	174381	77707	ENSG00000170516	COX7B2	HypoMethylated	Open Sea
4	48490801	48491100	31.6969	2.64379	1.79812e-43	0.698178	0.945756	0.247578	4	48490252	48494389	4138	549	ENSG00000182223	ZAR1	HyperMethylated	Island
4	48491101	48491400	24.4303	2.30516	4.41246e-53	0.642618	0.957111	0.314493	4	48490252	48494389	4138	849	ENSG00000182223	ZAR1	HyperMethylated	Island
4	48491401	48491700	12.4819	1.91072	2.13082e-46	0.58612	0.833791	0.247671	4	48490252	48494389	4138	1149	ENSG00000182223	ZAR1	HyperMethylated	Island
4	52076701	52077000	12.464	3.07354	3.10079e-17	0.520732	0.593029	0.0722974	4	52051304	52097299	45996	25397	ENSG00000163071	SPATA18	HyperMethylated	Island
4	52077001	52077300	6.64112	2.81642	2.35874e-13	0.572029	0.807156	0.235126	4	52051304	52097299	45996	25697	ENSG00000163071	SPATA18	HyperMethylated	Island
4	54095701	54096000	4.39484	2.21887	2.70676e-08	0.523305	0.779379	0.256074	4	53377839	54295272	917434	717862	ENSG00000134853	PDGFRA	HyperMethylated	Shore/Shelf
4	54104101	54104400	9.46873	3.09154	3.18774e-10	0.510622	0.591674	0.0810517	4	53377839	54295272	917434	726262	ENSG00000134853	PDGFRA	HyperMethylated	Shore/Shelf
4	54108901	54109200	8.70544	2.7749	1.43248e-15	0.558197	0.676856	0.11866	4	53377839	54295272	917434	731062	ENSG00000134853	PDGFRA	HyperMethylated	Shore/Shelf
4	54109201	54109500	13.478	3.7657	1.9087e-17	0.642669	0.698463	0.0557944	4	53377839	54295272	917434	731362	ENSG00000134853	PDGFRA	HyperMethylated	Island
4	55124401	55124700	7.18778	2.72695	5.41828e-13	0.527625	0.678774	0.151149	4	55078481	55125595	47115	895	ENSG00000128052	KDR	HyperMethylated	Shore/Shelf
4	55124701	55125000	13.6703	4.28191	9.00689e-15	0.589842	0.627085	0.0372428	4	55078481	55125595	47115	595	ENSG00000128052	KDR	HyperMethylated	Shore/Shelf
4	55793401	55793700	14.6967	5.08741	4.64641e-46	0.750989	0.777342	0.0263528	4	55819819	55837487	17669	-26119	ENSG00000250821	EXOC1L	HyperMethylated	Island
4	55793701	55794000	15.0929	4.75323	6.38711e-62	0.82273	0.865015	0.0422844	4	55819819	55837487	17669	-25819	ENSG00000250821	EXOC1L	HyperMethylated	Island
4	72876901	72877200	9.016	-1.8227	1.54137e-07	-0.527703	0.310642	0.838345	4	73058076	73069692	11617	192492	ENSG00000163626	COX18	HypoMethylated	Open Sea
4	73998301	73998600	17.1793	4.3891	3.28794e-15	0.71542	0.765017	0.0495976	4	73995642	73998677	3036	77	ENSG00000163735	CXCL5	HyperMethylated	Island
4	73998601	73998900	7.8215	3.30288	6.74979e-13	0.617166	0.764045	0.146878	4	73995642	73998677	3036	0	ENSG00000163735	CXCL5	HyperMethylated	Island
4	79049701	79050000	4.22492	-2.39428	4.67797e-20	-0.550174	0.285259	0.835433	4	78971550	79228957	257408	78151	ENSG00000249307	LINC01088	HypoMethylated	Open Sea
4	79050001	79050300	10.0476	-3.99364	3.55342e-46	-0.751868	0.0732957	0.825164	4	78971550	79228957	257408	78451	ENSG00000249307	LINC01088	HypoMethylated	Open Sea
4	79050301	79050600	6.31779	-3.46567	3.42357e-43	-0.685392	0.216748	0.90214	4	78971550	79228957	257408	78751	ENSG00000249307	LINC01088	HypoMethylated	Open Sea
4	80207101	80207400	13.8147	1.84223	1.65706e-31	0.559848	0.842489	0.282641	4	80197504	80204324	6821	9597	ENSG00000152784	PRDM8	HyperMethylated	Island
4	80207401	80207700	11.8859	2.08133	3.65904e-34	0.575947	0.78714	0.211193	4	80197504	80204324	6821	9897	ENSG00000152784	PRDM8	HyperMethylated	Island
4	80263801	80264100	9.8089	3.29084	1.64954e-25	0.623855	0.710129	0.0862739	4	80266599	80290194	23596	-2499	ENSG00000138675	FGF5	HyperMethylated	Shore/Shelf
4	83568301	83568600	4.29865	1.75788	2.4316e-05	0.502766	0.765706	0.262941	4	83535914	83605872	69959	32387	ENSG00000138678	GPAT3	HyperMethylated	Open Sea
4	84480901	84481200	7.35024	2.66742	7.68451e-14	0.530637	0.683647	0.15301	4	84491987	84496950	4964	15750	ENSG00000163623	NKX6-1	HyperMethylated	Shore/Shelf
4	84481201	84481500	9.28602	3.59652	1.10568e-39	0.735259	0.829642	0.0943823	4	84491987	84496950	4964	15450	ENSG00000163623	NKX6-1	HyperMethylated	Shore/Shelf
4	84481501	84481800	15.8918	4.45304	8.1713e-75	0.841767	0.898396	0.0566291	4	84491987	84496950	4964	15150	ENSG00000163623	NKX6-1	HyperMethylated	Island
4	84481801	84482100	13.9732	4.41053	1.92424e-37	0.662863	0.69862	0.0357565	4	84491987	84496950	4964	14850	ENSG00000163623	NKX6-1	HyperMethylated	Island
4	84482701	84483000	17.8192	4.20514	5.79804e-14	0.666163	0.72177	0.0556077	4	84491987	84496950	4964	13950	ENSG00000163623	NKX6-1	HyperMethylated	Island
4	84483001	84483300	15.984	4.39837	3.91511e-13	0.641058	0.682716	0.0416585	4	84491987	84496950	4964	13650	ENSG00000163623	NKX6-1	HyperMethylated	Island
4	84483301	84483600	11.4538	3.90528	3.85836e-17	0.555913	0.600039	0.0441264	4	84491987	84496950	4964	13350	ENSG00000163623	NKX6-1	HyperMethylated	Island
4	84483601	84483900	10.3248	3.19632	1.7792e-18	0.539418	0.611768	0.0723493	4	84491987	84496950	4964	13050	ENSG00000163623	NKX6-1	HyperMethylated	Island
4	84492601	84492900	9.37526	3.57266	4.75328e-21	0.665771	0.759359	0.0935883	4	84491987	84496950	4964	4050	ENSG00000163623	NKX6-1	HyperMethylated	Island
4	84492901	84493200	18.0524	3.97871	3.28001e-42	0.711693	0.769907	0.0582137	4	84491987	84496950	4964	3750	ENSG00000163623	NKX6-1	HyperMethylated	Island
4	84493201	84493500	23.5405	4.1098	1.17544e-21	0.723805	0.786347	0.0625423	4	84491987	84496950	4964	3450	ENSG00000163623	NKX6-1	HyperMethylated	Island
4	84493501	84493800	13.2007	4.17444	1.57786e-13	0.577309	0.619243	0.0419347	4	84491987	84496950	4964	3150	ENSG00000163623	NKX6-1	HyperMethylated	Island
4	84495601	84495900	11.2804	3.75967	5.62473e-29	0.540939	0.585319	0.0443801	4	84491987	84496950	4964	1050	ENSG00000163623	NKX6-1	HyperMethylated	Shore/Shelf
4	84495901	84496200	10.8078	3.85689	1.42797e-35	0.621893	0.670723	0.0488296	4	84491987	84496950	4964	750	ENSG00000163623	NKX6-1	HyperMethylated	Shore/Shelf
4	84496201	84496500	10.6502	3.3147	2.99918e-16	0.56596	0.638755	0.0727947	4	84491987	84496950	4964	450	ENSG00000163623	NKX6-1	HyperMethylated	Shore/Shelf
4	84496501	84496800	12.5257	4.22349	2.00798e-28	0.786533	0.848946	0.0624135	4	84491987	84496950	4964	150	ENSG00000163623	NKX6-1	HyperMethylated	Island
4	84496801	84497100	15.9114	4.33734	1.19289e-21	0.739008	0.790283	0.0512752	4	84491987	84496950	4964	0	ENSG00000163623	NKX6-1	HyperMethylated	Island
4	84497101	84497400	13.6203	3.95289	5.82088e-13	0.547151	0.588164	0.0410134	4	84491987	84498450	6464	1050	ENSG00000163623	NKX6-1	HyperMethylated	Island
4	84501001	84501300	8.34591	3.61311	1.37614e-16	0.65309	0.763359	0.110269	4	84491987	84498450	6464	-2551	ENSG00000163623	NKX6-1	HyperMethylated	Shore/Shelf
4	93830401	93830700	8.73939	3.02647	5.1716e-11	0.59465	0.729256	0.134606	4	93828753	93830966	2214	1648	ENSG00000172238	ATOH1	HyperMethylated	Shore/Shelf
4	97903801	97904100	8.78964	-1.74048	8.16879e-07	-0.516174	0.350081	0.866254	4	97184093	97972354	788262	68254	ENSG00000163116	STPG2	HypoMethylated	Open Sea
4	99359701	99360000	8.79346	-2.06198	2.44439e-08	-0.536188	0.400782	0.936971	4	99307843	99352760	44918	-6941	ENSG00000196616	ADH1B	HypoMethylated	Open Sea
4	110121601	110121900	4.1671	1.47315	1.87389e-06	0.556876	0.829217	0.272341	4	110045846	110198653	152808	76753	ENSG00000170522	ELOVL6	HyperMethylated	Open Sea
4	110618401	110618700	9.63829	3.08501	5.06276e-14	0.518067	0.607248	0.089181	4	110617423	110621734	4312	3034	ENSG00000164093	PITX2	HyperMethylated	Shore/Shelf
4	110618701	110619000	11.8583	2.83691	2.23711e-16	0.556807	0.666665	0.109858	4	110617423	110621734	4312	2734	ENSG00000164093	PITX2	HyperMethylated	Island
4	110619301	110619600	14.431	3.90881	8.78537e-25	0.623636	0.673923	0.0502875	4	110617423	110621734	4312	2134	ENSG00000164093	PITX2	HyperMethylated	Shore/Shelf
4	110622001	110622300	17.562	4.4386	7.46379e-08	0.505253	0.533874	0.0286212	4	110617423	110623077	5655	777	ENSG00000164093	PITX2	HyperMethylated	Island
4	110622301	110622600	19.9918	4.09723	2.56125e-07	0.535723	0.577045	0.0413214	4	110617423	110623077	5655	477	ENSG00000164093	PITX2	HyperMethylated	Island
4	110622901	110623200	21.3749	4.53949	5.42734e-07	0.584641	0.624772	0.0401315	4	110617423	110623077	5655	0	ENSG00000164093	PITX2	HyperMethylated	Island
4	110632501	110632800	19.2605	4.306	2.1547e-15	0.52688	0.557014	0.0301343	4	110617423	110637011	19589	4211	ENSG00000164093	PITX2	HyperMethylated	Island
4	110632801	110633100	15.7084	4.12698	2.32047e-27	0.544918	0.579188	0.0342704	4	110617423	110637011	19589	3911	ENSG00000164093	PITX2	HyperMethylated	Island
4	110634001	110634300	17.4542	4.42906	1.52314e-20	0.683242	0.730551	0.0473098	4	110617423	110637011	19589	2711	ENSG00000164093	PITX2	HyperMethylated	Island
4	110693101	110693400	7.7337	-2.11192	1.47548e-11	-0.536385	0.325436	0.861821	4	110618209	110642123	23915	-50978	ENSG00000164093	PITX2	HypoMethylated	Open Sea
4	110693401	110693700	8.94614	-1.82956	1.22631e-08	-0.512033	0.256898	0.768931	4	110618209	110642123	23915	-51278	ENSG00000164093	PITX2	HypoMethylated	Open Sea
4	110876401	110876700	14.5524	-1.39474	0.000538252	-0.518658	0.385066	0.903724	4	110860582	110860647	66	-15754	ENSG00000215961	MIR297	HypoMethylated	Open Sea
4	111336901	111337200	8.57644	-2.04324	2.84577e-08	-0.576467	0.324777	0.901244	4	110860582	110860647	66	-476254	ENSG00000215961	MIR297	HypoMethylated	Open Sea
4	111337201	111337500	10.3594	-2.3128	2.40966e-07	-0.600487	0.367322	0.967809	4	110860582	110860647	66	-476554	ENSG00000215961	MIR297	HypoMethylated	Open Sea
4	112511101	112511400	13.5551	3.29886	2.03729e-11	0.504436	0.564935	0.0604989	4	112515385	112518236	2852	-3985	NA	NEUROG2-AS1	HyperMethylated	Island
4	112511401	112511700	11.0968	3.08521	3.7252e-13	0.534178	0.611364	0.077186	4	112515385	112518236	2852	-3685	NA	NEUROG2-AS1	HyperMethylated	Island
4	112522801	112523100	9.44994	3.57655	3.73426e-25	0.68993	0.779401	0.0894711	4	112515431	112546881	31451	7370	NA	NEUROG2-AS1	HyperMethylated	Island
4	112523101	112523400	13.7882	4.95226	9.07848e-35	0.715044	0.742169	0.0271253	4	112515431	112546881	31451	7670	NA	NEUROG2-AS1	HyperMethylated	Island
4	122670001	122670300	9.20307	-1.78202	1.48182e-07	-0.54138	0.330787	0.872168	4	122618983	122689156	70174	51018	ENSG00000227145	IL21-AS1	HypoMethylated	Open Sea
4	123547501	123547800	8.65167	-1.75247	0.000706855	-0.588351	0.215906	0.804257	4	123539026	123665169	126144	8475	ENSG00000249464	LINC01091	HypoMethylated	Open Sea
4	139278901	139279200	8.04511	2.62951	3.85594e-13	0.517212	0.655132	0.13792	4	139266165	139280225	14061	1025	ENSG00000137463	MGARP	HyperMethylated	Shore/Shelf
4	140004601	140004900	8.19835	-3.3138	9.8552e-54	-0.592277	0.101739	0.694016	4	139716753	140154184	437432	149284	ENSG00000196782	MAML3	HypoMethylated	Open Sea
4	140469901	140470200	9.63803	2.43163	1.27734e-12	0.525508	0.684028	0.15852	4	140442262	140498293	56032	28093	ENSG00000205301	MGAT4D	HyperMethylated	Open Sea
4	140497801	140498100	24.0747	4.48269	2.035e-07	0.525825	0.560238	0.0344137	4	140442262	140498293	56032	193	ENSG00000205301	MGAT4D	HyperMethylated	Island
4	140498101	140498400	17.371	4.70193	6.91523e-10	0.577327	0.605976	0.0286486	4	140442262	140498293	56032	0	ENSG00000205301	MGAT4D	HyperMethylated	Island
4	146640001	146640300	19.82	4.28381	2.76167e-65	0.70121	0.741915	0.0407053	4	146638893	146642474	3582	1108	ENSG00000151615	POU4F2	HyperMethylated	Island
4	146640301	146640600	18.6782	4.09954	3.81388e-47	0.654081	0.696045	0.0419638	4	146638893	146642474	3582	1408	ENSG00000151615	POU4F2	HyperMethylated	Island
4	146640601	146640900	15.6355	4.00188	6.37957e-25	0.510577	0.544134	0.0335571	4	146638893	146642474	3582	1708	ENSG00000151615	POU4F2	HyperMethylated	Island
4	153792601	153792900	14.5827	4.25668	1.24281e-22	0.521208	0.550891	0.029683	4	153780591	153789083	8493	-3518	ENSG00000145423	SFRP2	HyperMethylated	Island
4	153792901	153793200	12.0285	2.68257	4.10647e-29	0.552431	0.65718	0.104749	4	153780591	153789083	8493	-3818	ENSG00000145423	SFRP2	HyperMethylated	Island
4	153983701	153984000	8.91517	-2.6178	1.95929e-15	-0.658239	0.26488	0.923119	4	153780591	153789083	8493	-194618	ENSG00000145423	SFRP2	HypoMethylated	Open Sea
4	154489801	154490100	18.0332	1.70574	2.39407e-27	0.532731	0.88942	0.356688	4	154231742	154491799	260058	1699	ENSG00000197410	DCHS2	HyperMethylated	Island
4	154490101	154490400	27.3146	3.58853	5.40532e-31	0.775151	0.895999	0.120848	4	154231742	154491799	260058	1399	ENSG00000197410	DCHS2	HyperMethylated	Island
4	154490401	154490700	27.5716	4.31178	6.47173e-17	0.746359	0.816652	0.0702927	4	154231742	154491799	260058	1099	ENSG00000197410	DCHS2	HyperMethylated	Island
4	154842301	154842600	7.83984	-2.20496	5.02247e-15	-0.524601	0.246629	0.771231	4	154781817	154798058	16242	60484	ENSG00000151962	RBM46	HypoMethylated	Open Sea
4	155031001	155031300	6.96315	-2.09278	3.72597e-13	-0.519673	0.321916	0.841589	4	155173716	155360298	186583	-142416	ENSG00000250910	LOC102724776	HypoMethylated	Open Sea
4	155044201	155044500	11.0231	-2.21215	7.14932e-13	-0.604589	0.356412	0.961001	4	155173716	155360298	186583	-129216	ENSG00000250910	LOC102724776	HypoMethylated	Open Sea
4	155044501	155044800	7.56524	-2.37255	4.19148e-18	-0.522916	0.413998	0.936915	4	155173716	155360298	186583	-128916	ENSG00000250910	LOC102724776	HypoMethylated	Open Sea
4	162893701	162894000	7.64422	-1.94535	1.45029e-10	-0.503928	0.304626	0.808554	4	163093574	163093628	55	199628	ENSG00000283468	MIR4454	HypoMethylated	Open Sea
4	163349701	163350000	9.94618	-1.9863	3.50713e-11	-0.50877	0.192734	0.701504	4	163343892	163351934	8043	5809	ENSG00000164129	NPY5R	HypoMethylated	Open Sea
4	164068201	164068500	9.66227	-1.53887	0.000212196	-0.503668	0.366713	0.870381	4	163524718	164384050	859333	315550	ENSG00000145416	MARCHF1	HypoMethylated	Open Sea
4	164197501	164197800	9.69167	-1.68208	0.000150154	-0.533631	0.275454	0.809085	4	164197007	164197711	705	0	ENSG00000248546	ANP32C	HypoMethylated	Open Sea
4	165493201	165493500	7.85416	2.71372	1.57494e-13	0.52394	0.657334	0.133394	4	165379008	165498547	119540	114193	ENSG00000109472	CPE	HyperMethylated	Open Sea
4	165493501	165493800	8.19885	2.79679	1.64582e-17	0.567594	0.69705	0.129456	4	165379008	165498547	119540	114493	ENSG00000109472	CPE	HyperMethylated	Open Sea
4	168877801	168878100	31.4499	3.83132	3.77711e-11	0.704577	0.792381	0.0878042	4	168497052	168928441	431390	380749	ENSG00000129116	PALLD	HyperMethylated	Island
4	168878101	168878400	27.7679	3.45712	1.43879e-11	0.698795	0.813729	0.114933	4	168497052	168928441	431390	381049	ENSG00000129116	PALLD	HyperMethylated	Island
4	168878401	168878700	9.52594	3.18973	2.95446e-11	0.636963	0.782111	0.145148	4	168497052	168928441	431390	381349	ENSG00000129116	PALLD	HyperMethylated	Island
4	169774801	169775100	18.4285	2.85502	2.80057e-09	0.547916	0.659651	0.111735	4	169729470	169757944	28475	-16857	ENSG00000056050	HPF1	HyperMethylated	Island
4	170166601	170166900	9.76198	-1.53473	7.10814e-05	-0.51019	0.366776	0.876966	4	170226535	170283723	57189	-59635	ENSG00000250266	LINC01612	HypoMethylated	Open Sea
4	170788501	170788800	10.8376	-2.13608	2.18921e-06	-0.605513	0.196491	0.802005	4	170742469	170743718	1250	-44783	ENSG00000250968	LINC02382	HypoMethylated	Open Sea
4	173500201	173500500	16.3445	3.17012	8.10294e-77	0.773048	0.905	0.131951	4	173527270	173583375	56106	-26770	ENSG00000237125	HAND2-AS1	HyperMethylated	Island
4	173500501	173500800	8.03514	2.1962	1.30868e-25	0.567123	0.889073	0.32195	4	173527270	173583375	56106	-26470	ENSG00000237125	HAND2-AS1	HyperMethylated	Shore/Shelf
4	173500801	173501100	11.5858	3.58286	1.6264e-56	0.617231	0.675143	0.0579119	4	173527270	173583375	56106	-26170	ENSG00000237125	HAND2-AS1	HyperMethylated	Island
4	173501101	173501400	15.7701	4.19053	1.3131e-66	0.792841	0.847101	0.0542601	4	173527270	173583375	56106	-25870	ENSG00000237125	HAND2-AS1	HyperMethylated	Island
4	173501401	173501700	8.73492	2.68739	1.0757e-23	0.597373	0.740906	0.143534	4	173527270	173583375	56106	-25570	ENSG00000237125	HAND2-AS1	HyperMethylated	Shore/Shelf
4	173506801	173507100	15.2078	3.79806	1.14103e-09	0.523931	0.568894	0.0449621	4	173527270	173583375	56106	-20170	ENSG00000237125	HAND2-AS1	HyperMethylated	Island
4	173508301	173508600	9.2622	2.86783	1.45677e-20	0.581249	0.6983	0.117051	4	173527270	173583375	56106	-18670	ENSG00000237125	HAND2-AS1	HyperMethylated	Shore/Shelf
4	173508601	173508900	10.5588	3.14545	1.22063e-22	0.635348	0.738257	0.102909	4	173527270	173583375	56106	-18370	ENSG00000237125	HAND2-AS1	HyperMethylated	Shore/Shelf
4	173509201	173509500	20.6568	4.86158	4.2446e-72	0.819511	0.857304	0.0377925	4	173527270	173583375	56106	-17770	ENSG00000237125	HAND2-AS1	HyperMethylated	Island
4	173509501	173509800	20.9191	5.56761	6.80959e-52	0.852323	0.88151	0.0291865	4	173527270	173583375	56106	-17470	ENSG00000237125	HAND2-AS1	HyperMethylated	Island
4	173516701	173517000	14.8792	4.12124	9.38531e-40	0.603613	0.641713	0.0381002	4	173527270	173583375	56106	-10270	ENSG00000237125	HAND2-AS1	HyperMethylated	Island
4	173518501	173518800	9.99018	3.40864	1.26549e-15	0.574157	0.651625	0.077468	4	173527270	173583375	56106	-8470	ENSG00000237125	HAND2-AS1	HyperMethylated	Island
4	173518801	173519100	16.8785	4.67359	9.26105e-36	0.739723	0.778176	0.0384528	4	173527270	173583375	56106	-8170	ENSG00000237125	HAND2-AS1	HyperMethylated	Island
4	173523901	173524200	9.58798	2.95293	5.52326e-24	0.555879	0.65225	0.0963717	4	173527270	173583375	56106	-3070	ENSG00000237125	HAND2-AS1	HyperMethylated	Shore/Shelf
4	173531101	173531400	11.7856	3.83138	5.2771e-17	0.600047	0.653206	0.0531592	4	173531175	173591255	60081	0	ENSG00000237125	HAND2-AS1	HyperMethylated	Island
4	173531401	173531700	15.4266	3.70547	3.54278e-29	0.696057	0.764676	0.068619	4	173531545	173537359	5815	0	ENSG00000237125	HAND2-AS1	HyperMethylated	Island
4	173538001	173538300	18.1274	5.26549	6.15651e-31	0.792861	0.821428	0.0285675	4	173527270	173583375	56106	10731	ENSG00000237125	HAND2-AS1	HyperMethylated	Island
4	173538301	173538600	12.5376	4.05192	6.14464e-18	0.514447	0.549882	0.0354355	4	173527270	173583375	56106	11031	ENSG00000237125	HAND2-AS1	HyperMethylated	Island
4	175146901	175147200	9.00417	-1.56689	0.00079541	-0.531307	0.313178	0.844485	4	174918411	174978105	59695	228490	ENSG00000168594	ADAM29	HypoMethylated	Open Sea
4	177226801	177227100	9.64745	-1.87386	1.78573e-07	-0.525406	0.255692	0.781098	4	177309874	177362936	53063	-82774	ENSG00000109674	NEIL3	HypoMethylated	Open Sea
4	177408001	177408300	12.9577	-1.68719	5.18244e-05	-0.526859	0.437475	0.964333	4	177433261	177439624	6364	31324	ENSG00000038002	AGA	HypoMethylated	Open Sea
4	177862501	177862800	9.0059	-1.80379	1.54626e-06	-0.536152	0.387888	0.92404	4	177729638	177907862	178225	45062	ENSG00000251504	LINC01099	HypoMethylated	Open Sea
4	178015201	178015500	13.5214	-1.59967	1.45533e-06	-0.520564	0.290236	0.8108	4	177975822	178028971	53150	39379	ENSG00000231171	LINC01098	HypoMethylated	Open Sea
4	178190701	178191000	8.27035	-2.17627	1.92034e-14	-0.569286	0.237349	0.806635	4	177975822	178028971	53150	214879	ENSG00000231171	LINC01098	HypoMethylated	Open Sea
4	178812901	178813200	9.69367	-1.89837	1.02222e-05	-0.522913	0.200216	0.723129	4	177975822	178028971	53150	837079	ENSG00000231171	LINC01098	HypoMethylated	Open Sea
4	182141101	182141400	14.3536	4.09469	2.74179e-25	0.657123	0.702018	0.0448954	4	181874438	182144195	269758	2795	NA	TENM3-AS1	HyperMethylated	Island
4	182141401	182141700	8.89454	2.87514	2.11752e-14	0.538721	0.644569	0.105848	4	181874438	182144195	269758	2495	NA	TENM3-AS1	HyperMethylated	Shore/Shelf
4	182142301	182142600	13.1106	2.81631	9.80935e-26	0.506074	0.591862	0.0857879	4	181874438	182144195	269758	1595	NA	TENM3-AS1	HyperMethylated	Island
4	182142601	182142900	20.3403	4.13606	2.33534e-08	0.576465	0.632585	0.0561202	4	181874438	182144195	269758	1295	NA	TENM3-AS1	HyperMethylated	Island
4	182882101	182882400	8.03871	-2.63104	2.84007e-10	-0.690826	0.18189	0.872715	4	182911223	182915560	4338	33160	ENSG00000129187	DCTD	HypoMethylated	Open Sea
4	183097501	183097800	12.6932	2.71997	7.91615e-63	0.698008	0.839878	0.14187	4	183097017	183099199	2183	1399	ENSG00000251359	WWC2-AS2	HyperMethylated	Island
4	183097801	183098100	14.3872	3.74424	1.64368e-64	0.781529	0.86067	0.0791404	4	183097017	183099199	2183	1099	ENSG00000251359	WWC2-AS2	HyperMethylated	Island
4	183098101	183098400	21.4088	4.69906	3.83405e-14	0.507041	0.528249	0.0212081	4	183097017	183099199	2183	799	ENSG00000251359	WWC2-AS2	HyperMethylated	Island
4	183721201	183721500	8.85824	2.40183	2.52223e-20	0.581822	0.780653	0.198831	4	183701660	183706940	5281	19541	ENSG00000168538	TRAPPC11	HyperMethylated	Shore/Shelf
4	183721801	183722100	11.3622	2.53167	1.84509e-22	0.506553	0.618329	0.111776	4	183701660	183706940	5281	20141	ENSG00000168538	TRAPPC11	HyperMethylated	Shore/Shelf
4	185811601	185811900	8.71054	-3.55037	1.16191e-67	-0.598944	0.0769514	0.675896	4	185652717	185811752	159036	0	ENSG00000154556	SORBS2	HypoMethylated	Open Sea
4	186298201	186298500	14.2127	2.51221	4.35946e-29	0.624252	0.772961	0.14871	4	186286094	186500997	214904	202497	ENSG00000251165	F11-AS1	HyperMethylated	Island
4	186651601	186651900	11.1758	-3.44292	4.32126e-18	-0.786806	0.0843873	0.871194	4	186587794	186723856	136063	71956	ENSG00000083857	FAT1	HypoMethylated	Open Sea
4	187995301	187995600	21.7677	1.97019	7.51339e-11	0.534972	0.763015	0.228044	4	187995771	188005045	9275	-171	ENSG00000179059	ZFP42	HyperMethylated	Open Sea
5	491101	491400	13.994	-2.10301	3.99312e-06	-0.67402	0.255005	0.929025	5	470456	524449	53994	33049	ENSG00000066230	SLC9A3	HypoMethylated	Island
5	506101	506400	14.3601	-3.14876	1.13727e-10	-0.793178	0.115913	0.909091	5	470456	524449	53994	18049	ENSG00000066230	SLC9A3	HypoMethylated	Island
5	506401	506700	7.00333	-2.93647	1.10202e-25	-0.656858	0.193278	0.850136	5	470456	524449	53994	17749	ENSG00000066230	SLC9A3	HypoMethylated	Island
5	601801	602100	12.1297	-1.76881	0.000984556	-0.55859	0.40059	0.95918	5	602620	612210	9591	10110	NA	LOC100996325	HypoMethylated	Island
5	669001	669300	11.9032	2.44458	7.8542e-28	0.583924	0.725323	0.141399	5	659862	693352	33491	24052	ENSG00000171368	TPPP	HyperMethylated	Shore/Shelf
5	855001	855300	10.3025	-1.84132	7.81347e-08	-0.550561	0.374513	0.925074	5	850291	880098	29808	24798	ENSG00000028310	BRD9	HypoMethylated	Open Sea
5	958501	958800	9.99486	-2.23521	3.57014e-07	-0.549406	0.169934	0.719341	5	987180	997308	10129	38508	ENSG00000215246	LOC100506688	HypoMethylated	Island
5	958801	959100	16.2128	-2.5537	1.39585e-05	-0.721999	0.176414	0.898413	5	987180	997308	10129	38208	ENSG00000215246	LOC100506688	HypoMethylated	Island
5	978001	978300	8.85238	-3.30053	1.44703e-26	-0.71478	0.102308	0.817088	5	987180	997308	10129	19008	ENSG00000215246	LOC100506688	HypoMethylated	Open Sea
5	1104601	1104900	9.36308	2.29525	9.29572e-13	0.590197	0.801231	0.211034	5	1050384	1112063	61680	7163	ENSG00000113504	SLC12A7	HyperMethylated	Shore/Shelf
5	1193701	1194000	13.4421	-1.56651	0.000280224	-0.538421	0.37976	0.918181	5	1201595	1223270	21676	-7595	ENSG00000174358	SLC6A19	HypoMethylated	Island
5	1272001	1272300	8.60513	-1.84164	1.66843e-09	-0.514552	0.324234	0.838786	5	1253147	1283010	29864	10710	ENSG00000164362	TERT	HypoMethylated	Shore/Shelf
5	1295101	1295400	25.0454	5.29796	1.67657e-57	0.729823	0.75068	0.0208574	5	1253167	1295047	41881	-54	ENSG00000164362	TERT	HyperMethylated	Island
5	1295401	1295700	22.4879	3.51242	5.49752e-71	0.822963	0.97065	0.147687	5	1253167	1295047	41881	-354	ENSG00000164362	TERT	HyperMethylated	Island
5	1295701	1296000	13.3473	2.18172	2.50721e-41	0.552374	0.70955	0.157176	5	1253167	1295047	41881	-654	ENSG00000164362	TERT	HyperMethylated	Island
5	1412401	1412700	7.46867	2.54035	8.97886e-08	0.524375	0.738363	0.213988	5	1392794	1445440	52647	32740	ENSG00000142319	SLC6A3	HyperMethylated	Shore/Shelf
5	1445701	1446000	24.7733	4.2087	9.44597e-12	0.654351	0.704152	0.0498008	5	1392794	1445440	52647	-261	ENSG00000142319	SLC6A3	HyperMethylated	Island
5	1446001	1446300	21.585	4.31256	3.35311e-12	0.727421	0.787556	0.0601354	5	1392794	1445440	52647	-561	ENSG00000142319	SLC6A3	HyperMethylated	Island
5	1446301	1446600	17.5048	4.23221	1.88213e-12	0.618743	0.657522	0.0387794	5	1392794	1445440	52647	-861	ENSG00000142319	SLC6A3	HyperMethylated	Island
5	1503601	1503900	6.31894	2.29569	3.41752e-13	0.526487	0.843749	0.317262	5	1456480	1523962	67483	20062	ENSG00000153395	LPCAT1	HyperMethylated	Open Sea
5	1659901	1660200	10.2792	2.94409	2.57064e-13	0.628915	0.743728	0.114813	5	1598920	1634005	35086	-25896	NA	LOC728613	HyperMethylated	Shore/Shelf
5	1877401	1877700	6.77641	2.71008	3.15462e-11	0.554554	0.732931	0.178377	5	1877413	1882925	5513	5225	ENSG00000113430	IRX4	HyperMethylated	Island
5	1877701	1878000	18.5964	4.11955	1.79926e-14	0.521105	0.556604	0.0354985	5	1877413	1882925	5513	4925	ENSG00000113430	IRX4	HyperMethylated	Island
5	1878301	1878600	23.7063	4.01124	5.41674e-07	0.551375	0.609765	0.0583906	5	1877413	1882925	5513	4325	ENSG00000113430	IRX4	HyperMethylated	Island
5	1879501	1879800	17.4234	4.45221	1.5228e-37	0.629415	0.662514	0.0330987	5	1877413	1882925	5513	3125	ENSG00000113430	IRX4	HyperMethylated	Island
5	1881901	1882200	23.7415	3.04812	1.61191e-06	0.518801	0.620157	0.101355	5	1877413	1882925	5513	725	ENSG00000113430	IRX4	HyperMethylated	Island
5	1885801	1886100	13.7326	4.1238	2.39519e-15	0.510188	0.541937	0.0317489	5	1877413	1887236	9824	1136	ENSG00000113430	IRX4	HyperMethylated	Island
5	1948801	1949100	12.9136	-2.63221	9.548e-07	-0.55985	0.10175	0.6616	5	1887332	1900493	13162	61469	ENSG00000249326	CTD-2194D22.4	HypoMethylated	Island
5	1973401	1973700	7.47637	-3.21805	4.88295e-17	-0.705905	0.223531	0.929437	5	1887332	1900493	13162	86069	ENSG00000249326	CTD-2194D22.4	HypoMethylated	Open Sea
5	1973701	1974000	6.20782	-2.54699	6.09696e-13	-0.58862	0.260497	0.849117	5	1887332	1900493	13162	86369	ENSG00000249326	CTD-2194D22.4	HypoMethylated	Open Sea
5	2112001	2112300	14.7206	-1.87701	0.000867533	-0.608244	0.258072	0.866315	5	1887332	1900493	13162	224669	ENSG00000249326	CTD-2194D22.4	HypoMethylated	Island
5	2112301	2112600	9.80735	-2.81149	2.24962e-10	-0.667382	0.133913	0.801295	5	1887332	1900493	13162	224969	ENSG00000249326	CTD-2194D22.4	HypoMethylated	Island
5	2738701	2739000	11.3701	3.80181	3.65539e-12	0.509587	0.551208	0.0416214	5	2745845	2751662	5818	12662	ENSG00000170561	IRX2	HyperMethylated	Island
5	2740201	2740500	15.4445	3.62809	2.17851e-11	0.597582	0.659054	0.0614723	5	2745845	2751662	5818	11162	ENSG00000170561	IRX2	HyperMethylated	Island
5	2740501	2740800	12.704	3.20974	8.23714e-10	0.5262	0.594265	0.068065	5	2745845	2751662	5818	10862	ENSG00000170561	IRX2	HyperMethylated	Island
5	2740801	2741100	14.9143	3.5481	4.50864e-13	0.679655	0.75896	0.0793043	5	2745845	2751662	5818	10562	ENSG00000170561	IRX2	HyperMethylated	Island
5	2741101	2741400	6.359	2.82935	2.9725e-08	0.506822	0.809948	0.303126	5	2745845	2751662	5818	10262	ENSG00000170561	IRX2	HyperMethylated	Island
5	2748301	2748600	27.8866	3.07345	6.15427e-06	0.578804	0.702998	0.124194	5	2745845	2751662	5818	3062	ENSG00000170561	IRX2	HyperMethylated	Island
5	2748601	2748900	30.1133	2.73266	3.10842e-05	0.501461	0.624729	0.123268	5	2745845	2751662	5818	2762	ENSG00000170561	IRX2	HyperMethylated	Island
5	2748901	2749200	23.4711	2.80299	2.48533e-05	0.545308	0.711248	0.16594	5	2745845	2751662	5818	2462	ENSG00000170561	IRX2	HyperMethylated	Island
5	2749201	2749500	22.2679	2.59576	6.42616e-05	0.512731	0.775885	0.263154	5	2745845	2751662	5818	2162	ENSG00000170561	IRX2	HyperMethylated	Island
5	2749501	2749800	20.6873	2.82015	5.84133e-06	0.560962	0.702769	0.141807	5	2745845	2751662	5818	1862	ENSG00000170561	IRX2	HyperMethylated	Island
5	2754901	2755200	19.3032	3.79266	2.79825e-11	0.546648	0.591452	0.0448039	5	2752131	2755081	2951	2770	ENSG00000186493	C5orf38	HyperMethylated	Island
5	2755201	2755500	21.4345	4.00721	1.23858e-12	0.516343	0.551341	0.0349981	5	2752148	2755397	3250	3053	ENSG00000186493	C5orf38	HyperMethylated	Island
5	3394201	3394500	9.16109	-4.48894	3.84932e-103	-0.702435	0.0450185	0.747453	5	3357264	3531795	174532	137295	ENSG00000248118	LINC01019	HypoMethylated	Open Sea
5	3599101	3599400	12.6064	3.28699	5.7325e-26	0.653516	0.734299	0.080783	5	3595832	3601403	5572	3269	ENSG00000170549	IRX1	HyperMethylated	Island
5	3599401	3599700	21.1204	2.6007	4.32973e-34	0.642546	0.968769	0.326222	5	3595832	3601403	5572	3569	ENSG00000170549	IRX1	HyperMethylated	Island
5	3599701	3600000	23.3075	2.83456	5.88215e-33	0.717899	0.96153	0.243631	5	3595832	3601403	5572	3869	ENSG00000170549	IRX1	HyperMethylated	Island
5	3600001	3600300	16.9744	2.78148	2.08124e-25	0.717238	0.919501	0.202263	5	3595832	3601403	5572	4169	ENSG00000170549	IRX1	HyperMethylated	Island
5	3600301	3600600	11.4062	2.63839	1.47116e-11	0.552004	0.66887	0.116866	5	3595832	3601403	5572	4469	ENSG00000170549	IRX1	HyperMethylated	Island
5	3600601	3600900	18.6114	2.8148	7.67071e-26	0.705684	0.853809	0.148124	5	3595832	3601403	5572	4769	ENSG00000170549	IRX1	HyperMethylated	Island
5	3600901	3601200	14.6539	2.42557	1.1684e-20	0.627259	0.793529	0.166271	5	3595832	3601403	5572	5069	ENSG00000170549	IRX1	HyperMethylated	Island
5	3601201	3601500	9.3801	1.95224	2.34226e-11	0.535666	0.784128	0.248461	5	3595832	3601403	5572	5369	ENSG00000170549	IRX1	HyperMethylated	Island
5	3602101	3602400	20.5958	1.9652	8.55412e-30	0.600678	0.935992	0.335314	5	3595832	3601403	5572	6269	ENSG00000170549	IRX1	HyperMethylated	Island
5	3602401	3602700	20.1623	2.08045	2.65807e-22	0.607797	0.927167	0.31937	5	3595832	3601403	5572	6569	ENSG00000170549	IRX1	HyperMethylated	Island
5	3602701	3603000	20.3432	2.53281	1.92369e-23	0.63744	0.795448	0.158009	5	3595832	3601403	5572	6869	ENSG00000170549	IRX1	HyperMethylated	Island
5	3603001	3603300	14.4003	3.03164	2.24164e-16	0.54598	0.631221	0.0852409	5	3595832	3601403	5572	7169	ENSG00000170549	IRX1	HyperMethylated	Island
5	3606301	3606600	18.2201	1.7575	3.84493e-10	0.53779	0.891718	0.353928	5	3595832	3601403	5572	10469	ENSG00000170549	IRX1	HyperMethylated	Island
5	3606601	3606900	15.4295	2.28912	4.98643e-08	0.52571	0.671338	0.145628	5	3595832	3601403	5572	10769	ENSG00000170549	IRX1	HyperMethylated	Island
5	3932101	3932400	7.38185	-2.02553	3.7864e-08	-0.522914	0.355337	0.878251	5	3595832	3601403	5572	336269	ENSG00000170549	IRX1	HypoMethylated	Open Sea
5	6465601	6465900	9.38925	2.0014	5.45056e-16	0.560191	0.822987	0.262796	5	6448859	6496723	47865	16742	ENSG00000215218	UBE2QL1	HyperMethylated	Open Sea
5	7394701	7395000	10.5109	2.88288	1.16972e-25	0.693621	0.842529	0.148908	5	7396138	7830081	433944	-1138	ENSG00000078295	ADCY2	HyperMethylated	Island
5	7395001	7395300	18.068	4.42905	4.93105e-36	0.827369	0.882944	0.0555744	5	7396138	7830081	433944	-838	ENSG00000078295	ADCY2	HyperMethylated	Island
5	10333201	10333500	17.6077	4.71428	1.7148e-19	0.65435	0.684903	0.0305531	5	10353695	10440388	86694	-20195	ENSG00000145495	MARCHF6	HyperMethylated	Island
5	10333501	10333800	20.2105	5.72511	1.21587e-16	0.673465	0.691376	0.0179109	5	10353695	10440388	86694	-19895	ENSG00000145495	MARCHF6	HyperMethylated	Island
5	10333801	10334100	18.8796	5.22137	1.32399e-13	0.636519	0.658852	0.0223332	5	10353695	10440388	86694	-19595	ENSG00000145495	MARCHF6	HyperMethylated	Island
5	10563001	10563300	15.9471	2.85156	1.34731e-35	0.672067	0.798802	0.126735	5	10564070	10657816	93747	-770	ENSG00000164236	ANKRD33B	HyperMethylated	Island
5	11931601	11931900	10.9429	-1.48676	0.000619292	-0.517347	0.348519	0.865866	5	10971836	11904446	932611	-27155	ENSG00000169862	CTNND2	HypoMethylated	Open Sea
5	12574801	12575100	12.5956	-1.67199	2.69368e-06	-0.516285	0.442226	0.958511	5	12574830	12760795	185966	0	NA	LINC01194	HypoMethylated	Open Sea
5	13579501	13579800	11.8486	-1.5152	1.15791e-05	-0.503908	0.407913	0.91182	5	13762751	13771282	8532	191482	ENSG00000039139	DNAH5	HypoMethylated	Open Sea
5	19143001	19143300	13.9573	-1.54819	0.000512256	-0.514658	0.427637	0.942295	5	19472951	19478636	5686	335336	ENSG00000145526	CDH18	HypoMethylated	Open Sea
5	23726701	23727000	7.9758	-1.7465	3.31355e-05	-0.500102	0.362394	0.862496	5	23507615	23528597	20983	219086	ENSG00000164256	PRDM9	HypoMethylated	Open Sea
5	32982901	32983200	7.04081	-2.62437	4.89825e-16	-0.57284	0.171525	0.744365	5	32948993	32961429	12437	33908	ENSG00000248279	LINC02120	HypoMethylated	Open Sea
5	33936901	33937200	14.6825	2.86135	2.73159e-13	0.597489	0.717201	0.119713	5	33936386	33938918	2533	515	ENSG00000182631	RXFP3	HyperMethylated	Island
5	33937501	33937800	18.1242	2.83488	9.2713e-42	0.64723	0.756327	0.109097	5	33936386	33938918	2533	1115	ENSG00000182631	RXFP3	HyperMethylated	Island
5	33937801	33938100	20.1202	2.90799	1.92504e-57	0.760186	0.953827	0.193641	5	33936386	33938918	2533	1415	ENSG00000182631	RXFP3	HyperMethylated	Island
5	33938101	33938400	11.7952	2.812	3.45738e-26	0.630917	0.74273	0.111812	5	33936386	33938918	2533	1715	ENSG00000182631	RXFP3	HyperMethylated	Island
5	33938401	33938700	11.5052	2.4256	1.46747e-08	0.54502	0.699202	0.154182	5	33936386	33938918	2533	2015	ENSG00000182631	RXFP3	HyperMethylated	Shore/Shelf
5	35532601	35532900	9.15633	-2.15018	4.56822e-08	-0.600278	0.262318	0.862596	5	35617844	35671575	53732	-84944	ENSG00000152582	SPEF2	HypoMethylated	Open Sea
5	35573701	35574000	8.48762	-2.75044	1.60915e-21	-0.661731	0.226957	0.888688	5	35617844	35671575	53732	-43844	ENSG00000152582	SPEF2	HypoMethylated	Open Sea
5	37834501	37834800	23.8569	3.84313	2.9757e-07	0.593758	0.652794	0.059036	5	37811589	37874894	63306	22912	NA	GDNF-AS1	HyperMethylated	Island
5	37834801	37835100	14.4862	3.64195	1.39625e-07	0.569086	0.628153	0.0590676	5	37812677	37834822	22146	0	ENSG00000168621	GDNF	HyperMethylated	Island
5	39665101	39665400	7.23925	-2.06286	1.22714e-09	-0.514837	0.30064	0.815477	5	39520416	39524708	4293	144685	ENSG00000271334	LINC02104	HypoMethylated	Open Sea
5	39665401	39665700	11.8112	-2.06728	5.616e-08	-0.633824	0.237139	0.870963	5	39520416	39524708	4293	144985	ENSG00000271334	LINC02104	HypoMethylated	Open Sea
5	39667201	39667500	9.0088	-1.96923	9.02702e-10	-0.544697	0.32645	0.871147	5	39520416	39524708	4293	146785	ENSG00000271334	LINC02104	HypoMethylated	Open Sea
5	39721501	39721800	16.544	-1.95817	6.75693e-09	-0.522899	0.460843	0.983743	5	39892138	40053315	161178	-170338	NA	LINC00603	HypoMethylated	Island
5	39725101	39725400	7.45009	-2.08696	1.24137e-10	-0.511848	0.284741	0.796588	5	39892138	40053315	161178	-166738	NA	LINC00603	HypoMethylated	Shore/Shelf
5	40066801	40067100	9.14469	-1.99439	4.46786e-07	-0.564174	0.223057	0.787231	5	40010912	40053324	42413	55889	NA	LINC00603	HypoMethylated	Open Sea
5	40157401	40157700	8.78508	-2.10794	2.42249e-09	-0.536726	0.233554	0.77028	5	40010912	40053324	42413	146489	NA	LINC00603	HypoMethylated	Open Sea
5	40438501	40438800	11.0698	-1.7742	2.04053e-09	-0.557595	0.360092	0.917687	5	40679915	40693735	13821	-241115	ENSG00000171522	PTGER4	HypoMethylated	Open Sea
5	42357001	42357300	4.83139	-2.49658	1.02351e-17	-0.527787	0.309697	0.837485	5	42423439	42721878	298440	-66139	ENSG00000112964	GHR	HypoMethylated	Open Sea
5	42363301	42363600	10.3063	-2.34918	3.98671e-11	-0.570269	0.159764	0.730033	5	42423439	42721878	298440	-59839	ENSG00000112964	GHR	HypoMethylated	Open Sea
5	42463501	42463800	6.83161	-2.27604	2.98762e-11	-0.559414	0.296174	0.855588	5	42423439	42721878	298440	40062	ENSG00000112964	GHR	HypoMethylated	Open Sea
5	42468601	42468900	12.0724	-1.87766	3.33184e-05	-0.560204	0.216029	0.776233	5	42423439	42721878	298440	45162	ENSG00000112964	GHR	HypoMethylated	Open Sea
5	42659701	42660000	9.1023	-2.11795	5.15595e-07	-0.549384	0.20452	0.753904	5	42423439	42721878	298440	236262	ENSG00000112964	GHR	HypoMethylated	Open Sea
5	42949801	42950100	12.3664	2.64209	6.55885e-11	0.572447	0.697008	0.124561	5	42983636	42992938	9303	42838	ENSG00000287263	FLJ32255	HyperMethylated	Shore/Shelf
5	42993901	42994200	10.2176	3.92673	5.56926e-20	0.635029	0.686458	0.0514286	5	42985423	42993276	7854	-625	ENSG00000287263	FLJ32255	HyperMethylated	Shore/Shelf
5	42994501	42994800	15.581	4.95488	4.34924e-11	0.576741	0.598446	0.0217046	5	42985423	42993276	7854	-1225	ENSG00000287263	FLJ32255	HyperMethylated	Island
5	43824601	43824900	9.75899	-1.97762	4.51302e-07	-0.556019	0.224937	0.780956	5	43677779	43704744	26966	146822	ENSG00000112992	NNT	HypoMethylated	Open Sea
5	43824901	43825200	8.82792	-2.29866	5.58234e-10	-0.600356	0.20556	0.805915	5	43677779	43704744	26966	147122	ENSG00000112992	NNT	HypoMethylated	Open Sea
5	44974801	44975100	9.63818	-2.40763	1.66461e-09	-0.643059	0.215571	0.858629	5	44811985	44813629	1645	162816	ENSG00000112996	MRPS30	HypoMethylated	Open Sea
5	45838501	45838800	6.99779	-2.25598	3.17743e-12	-0.50854	0.211157	0.719697	5	45641701	45696498	54798	-142003	ENSG00000164588	HCN1	HypoMethylated	Open Sea
5	45890401	45890700	8.53904	-2.51413	3.35548e-17	-0.529025	0.147822	0.676847	5	45641701	45696498	54798	-193903	ENSG00000164588	HCN1	HypoMethylated	Open Sea
5	50370901	50371200	8.60648	-2.4503	1.05049e-09	-0.623957	0.229542	0.8535	5	50398027	50411998	13972	40798	ENSG00000170571	EMB	HypoMethylated	Open Sea
5	50465101	50465400	10.5562	-2.21392	6.93784e-07	-0.611191	0.345456	0.956647	5	50403256	50443248	39993	-21853	ENSG00000170571	EMB	HypoMethylated	Open Sea
5	50607601	50607900	8.19946	-2.2296	1.04859e-09	-0.560799	0.253999	0.814797	5	50665899	50778126	112228	-57999	ENSG00000151883	PARP8	HypoMethylated	Open Sea
5	51399301	51399600	20.4896	4.63518	4.36832e-08	0.552365	0.580662	0.0282974	5	51386204	51393567	7364	13097	ENSG00000016082	ISL1	HyperMethylated	Island
5	55220401	55220700	16.1467	4.67046	8.90239e-56	0.875803	0.933873	0.0580701	5	55219580	55227315	7736	6615	ENSG00000234602	MCIDAS	HyperMethylated	Island
5	55220701	55221000	19.3014	4.43282	2.25671e-46	0.862786	0.936395	0.0736091	5	55219580	55227315	7736	6315	ENSG00000234602	MCIDAS	HyperMethylated	Island
5	55221001	55221300	10.5354	3.99111	3.41555e-34	0.776724	0.86001	0.0832859	5	55219580	55227315	7736	6015	ENSG00000234602	MCIDAS	HyperMethylated	Island
5	55221901	55222200	6.45895	2.22392	2.28604e-16	0.519452	0.797421	0.277969	5	55219580	55227315	7736	5115	ENSG00000234602	MCIDAS	HyperMethylated	Shore/Shelf
5	55222201	55222500	8.50485	3.53865	5.99845e-40	0.756274	0.915913	0.159639	5	55219580	55227315	7736	4815	ENSG00000234602	MCIDAS	HyperMethylated	Shore/Shelf
5	55223101	55223400	15.3024	4.39779	2.30198e-105	0.83813	0.890609	0.0524798	5	55219580	55227315	7736	3915	ENSG00000234602	MCIDAS	HyperMethylated	Island
5	55223401	55223700	20.1629	3.89416	6.27197e-90	0.844218	0.967905	0.123688	5	55219580	55227315	7736	3615	ENSG00000234602	MCIDAS	HyperMethylated	Island
5	55223701	55224000	8.35885	2.91572	4.33795e-29	0.652134	0.806297	0.154163	5	55219580	55227315	7736	3315	ENSG00000234602	MCIDAS	HyperMethylated	Island
5	55821601	55821900	16.5316	3.5669	1.91108e-10	0.558117	0.625558	0.0674413	5	55851357	55917337	65981	-29457	ENSG00000164509	IL31RA	HyperMethylated	Island
5	55821901	55822200	17.743	4.23503	9.55878e-08	0.514898	0.5523	0.0374018	5	55851357	55917337	65981	-29157	ENSG00000164509	IL31RA	HyperMethylated	Island
5	62804401	62804700	9.67742	-2.33733	6.92822e-07	-0.672893	0.200073	0.872966	5	62601229	62627569	26341	203172	ENSG00000086200	IPO11-LRRC70	HypoMethylated	Open Sea
5	62804701	62805000	12.9299	-2.27698	5.80625e-08	-0.504604	0.132091	0.636695	5	62601229	62627569	26341	203472	ENSG00000086200	IPO11-LRRC70	HypoMethylated	Open Sea
5	63008101	63008400	9.2701	-2.28142	3.77194e-09	-0.534931	0.434691	0.969622	5	62601229	62627569	26341	406872	ENSG00000086200	IPO11-LRRC70	HypoMethylated	Open Sea
5	63084001	63084300	9.47261	-1.75991	5.23262e-10	-0.521152	0.367324	0.888476	5	62601229	62627569	26341	482772	ENSG00000086200	IPO11-LRRC70	HypoMethylated	Open Sea
5	63960901	63961200	15.7668	3.53831	1.94633e-27	0.692161	0.772429	0.0802683	5	63960356	63962133	1778	933	ENSG00000178394	HTR1A	HyperMethylated	Island
5	63961201	63961500	16.7372	3.60938	1.38545e-22	0.62731	0.688856	0.0615461	5	63960356	63962133	1778	633	ENSG00000178394	HTR1A	HyperMethylated	Island
5	73119601	73119900	11.775	2.58674	4.31506e-16	0.59974	0.751256	0.151516	5	73120569	73131809	11241	-669	ENSG00000157111	TMEM171	HyperMethylated	Island
5	73119901	73120200	19.3159	4.73214	9.54405e-27	0.754122	0.793416	0.0392939	5	73120569	73131809	11241	-369	ENSG00000157111	TMEM171	HyperMethylated	Island
5	73120201	73120500	25.302	5.01972	2.16345e-16	0.641583	0.668557	0.0269741	5	73120569	73131809	11241	-69	ENSG00000157111	TMEM171	HyperMethylated	Island
5	73230301	73230600	16.2036	4.04669	3.75744e-126	0.850574	0.92357	0.072996	5	73195314	73201973	6660	-28328	ENSG00000287090	LOC340090	HyperMethylated	Island
5	73230601	73230900	11.5744	3.61984	3.74781e-86	0.787064	0.8745	0.0874359	5	73195314	73201973	6660	-28628	ENSG00000287090	LOC340090	HyperMethylated	Island
5	73230901	73231200	11.1493	3.23945	1.9965e-66	0.775665	0.908729	0.133064	5	73195314	73201973	6660	-28928	ENSG00000287090	LOC340090	HyperMethylated	Shore/Shelf
5	73232401	73232700	11.6141	3.59982	7.06393e-41	0.603413	0.659817	0.0564038	5	73195314	73201973	6660	-30428	ENSG00000287090	LOC340090	HyperMethylated	Shore/Shelf
5	73232701	73233000	8.95078	3.28323	3.99474e-42	0.729781	0.866641	0.13686	5	73195314	73201973	6660	-30728	ENSG00000287090	LOC340090	HyperMethylated	Shore/Shelf
5	73233001	73233300	6.33399	2.77759	1.93646e-15	0.563158	0.757218	0.194059	5	73195314	73201973	6660	-31028	ENSG00000287090	LOC340090	HyperMethylated	Island
5	73233301	73233600	16.7458	4.98018	9.32136e-24	0.667286	0.69521	0.0279242	5	73195314	73201973	6660	-31328	ENSG00000287090	LOC340090	HyperMethylated	Island
5	73233601	73233900	21.5197	5.10505	2.16846e-09	0.567625	0.591068	0.0234432	5	73195314	73201973	6660	-31628	ENSG00000287090	LOC340090	HyperMethylated	Island
5	73233901	73234200	13.4955	4.52364	1.90779e-09	0.544065	0.575535	0.0314699	5	73195314	73201973	6660	-31928	ENSG00000287090	LOC340090	HyperMethylated	Island
5	73297801	73298100	8.54082	3.21993	6.04214e-41	0.72043	0.910246	0.189816	5	73337906	73338533	628	-39806	NA	LINC02230	HyperMethylated	Shore/Shelf
5	73298101	73298400	12.9089	5.01507	2.84048e-132	0.88332	0.9211	0.0377809	5	73337906	73338533	628	-39506	NA	LINC02230	HyperMethylated	Island
5	73298401	73298700	24.274	5.13085	1.06053e-114	0.91711	0.97131	0.0542002	5	73337906	73338533	628	-39206	NA	LINC02230	HyperMethylated	Island
5	73299601	73299900	14.5495	4.91429	9.99935e-88	0.792062	0.824298	0.0322365	5	73337906	73338533	628	-38006	NA	LINC02230	HyperMethylated	Island
5	73299901	73300200	9.99332	4.10137	3.83355e-32	0.675204	0.728086	0.0528818	5	73337906	73338533	628	-37706	NA	LINC02230	HyperMethylated	Island
5	73300801	73301100	12.5674	4.50134	1.00615e-95	0.790104	0.830194	0.0400895	5	73337906	73338533	628	-36806	NA	LINC02230	HyperMethylated	Shore/Shelf
5	73301101	73301400	12.7452	4.53524	7.53304e-97	0.665046	0.696384	0.0313381	5	73337906	73338533	628	-36506	NA	LINC02230	HyperMethylated	Shore/Shelf
5	73380001	73380300	8.29536	2.25658	6.1565e-25	0.506508	0.907151	0.400643	5	73337906	73338533	628	42095	NA	LINC02230	HyperMethylated	Island
5	73380301	73380600	12.5763	2.46852	5.48112e-76	0.679927	0.947471	0.267544	5	73337906	73338533	628	42395	NA	LINC02230	HyperMethylated	Island
5	73380601	73380900	13.7871	2.9396	5.05337e-84	0.756874	0.907635	0.15076	5	73337906	73338533	628	42695	NA	LINC02230	HyperMethylated	Island
5	73380901	73381200	12.2258	3.31233	1.23507e-69	0.611719	0.678849	0.0671297	5	73337906	73338533	628	42995	NA	LINC02230	HyperMethylated	Island
5	73381201	73381500	12.2929	3.73946	2.89154e-73	0.691148	0.751479	0.060331	5	73337906	73338533	628	43295	NA	LINC02230	HyperMethylated	Island
5	73381501	73381800	24.5338	3.41498	6.60177e-58	0.789586	0.963743	0.174156	5	73337906	73338533	628	43595	NA	LINC02230	HyperMethylated	Island
5	73381801	73382100	18.592	4.27365	4.09353e-124	0.875993	0.95546	0.0794674	5	73337906	73338533	628	43895	NA	LINC02230	HyperMethylated	Island
5	73382101	73382400	24.5451	4.61884	5.3544e-82	0.882351	0.946111	0.0637604	5	73337906	73338533	628	44195	NA	LINC02230	HyperMethylated	Island
5	73382401	73382700	18.1633	3.71123	9.44733e-92	0.833539	0.937947	0.104408	5	73337906	73338533	628	44495	NA	LINC02230	HyperMethylated	Island
5	73435801	73436100	8.34819	3.34984	6.29031e-38	0.703485	0.94211	0.238625	5	73446266	73448777	2512	12677	ENSG00000251493	FOXD1	HyperMethylated	Island
5	73436101	73436400	12.4142	4.22442	5.05989e-109	0.831682	0.891032	0.0593497	5	73446266	73448777	2512	12377	ENSG00000251493	FOXD1	HyperMethylated	Island
5	73436401	73436700	15.1542	5.55366	8.04637e-87	0.82433	0.846435	0.0221049	5	73446266	73448777	2512	12077	ENSG00000251493	FOXD1	HyperMethylated	Island
5	73436701	73437000	28.4223	5.28342	3.94745e-43	0.774109	0.79956	0.0254514	5	73446266	73448777	2512	11777	ENSG00000251493	FOXD1	HyperMethylated	Island
5	73437001	73437300	22.3019	4.47082	3.02251e-12	0.514323	0.542926	0.0286027	5	73446266	73448777	2512	11477	ENSG00000251493	FOXD1	HyperMethylated	Island
5	76954501	76954800	13.1463	4.13318	8.03755e-13	0.535546	0.573043	0.0374963	5	76953045	76969471	16427	1456	ENSG00000145708	CRHBP	HyperMethylated	Island
5	77627701	77628000	7.40131	3.03935	2.16408e-26	0.650004	0.81424	0.164236	5	77453879	77620611	166733	-7090	ENSG00000164253	WDR41	HyperMethylated	Shore/Shelf
5	77628001	77628300	15.6491	5.56557	9.63548e-186	0.878997	0.901462	0.0224653	5	77453879	77620611	166733	-7390	ENSG00000164253	WDR41	HyperMethylated	Island
5	77628301	77628600	22.5515	4.9602	7.93296e-105	0.90171	0.950416	0.0487055	5	77453879	77620611	166733	-7690	ENSG00000164253	WDR41	HyperMethylated	Island
5	77628601	77628900	6.90099	2.46919	4.37742e-13	0.504988	0.68845	0.183462	5	77628712	77639688	10977	10788	ENSG00000171540	OTP	HyperMethylated	Island
5	77632201	77632500	4.4639	2.29166	3.33463e-09	0.534641	0.785795	0.251154	5	77628712	77639688	10977	7188	ENSG00000171540	OTP	HyperMethylated	Shore/Shelf
5	77632501	77632800	12.1701	4.308	6.51381e-23	0.676997	0.718598	0.0416013	5	77628712	77639688	10977	6888	ENSG00000171540	OTP	HyperMethylated	Shore/Shelf
5	77632801	77633100	10.0276	4.25351	1.61342e-21	0.692224	0.745533	0.0533089	5	77628712	77639688	10977	6588	ENSG00000171540	OTP	HyperMethylated	Shore/Shelf
5	77636401	77636700	14.4544	4.30038	4.7921e-26	0.705557	0.74963	0.0440726	5	77628712	77639688	10977	2988	ENSG00000171540	OTP	HyperMethylated	Island
5	77636701	77637000	14.1036	4.39587	1.80567e-28	0.715736	0.760762	0.0450265	5	77635931	77636993	1063	0	ENSG00000171540	OTP	HyperMethylated	Island
5	77637001	77637300	15.2235	4.92846	4.1906e-28	0.631778	0.655769	0.0239913	5	77628712	77639688	10977	2388	ENSG00000171540	OTP	HyperMethylated	Island
5	77637601	77637900	9.1075	2.99706	1.13146e-07	0.512025	0.624573	0.112549	5	77628712	77639688	10977	1788	ENSG00000171540	OTP	HyperMethylated	Island
5	77638801	77639100	16.1747	5.01701	6.45855e-32	0.735775	0.765016	0.0292413	5	77628712	77639688	10977	588	ENSG00000171540	OTP	HyperMethylated	Island
5	77639101	77639400	17.2541	5.18207	3.668e-78	0.876446	0.91107	0.0346243	5	77628712	77639688	10977	288	ENSG00000171540	OTP	HyperMethylated	Island
5	77639401	77639700	6.79233	3.54869	4.92397e-29	0.683824	0.886085	0.202261	5	77628712	77639688	10977	0	ENSG00000171540	OTP	HyperMethylated	Island
5	77640901	77641200	15.8465	4.67581	1.05339e-10	0.558035	0.585255	0.02722	5	77628712	77639688	10977	-1213	ENSG00000171540	OTP	HyperMethylated	Island
5	77851201	77851500	15.8319	2.45536	4.36556e-11	0.580906	0.723434	0.142527	5	77691404	77868780	177377	17280	ENSG00000171530	TBCA	HyperMethylated	Island
5	77851501	77851800	21.5203	3.87765	5.94931e-19	0.764047	0.834198	0.0701513	5	77691404	77868780	177377	16980	ENSG00000171530	TBCA	HyperMethylated	Island
5	77851801	77852100	23.7246	4.97936	1.17163e-10	0.599964	0.624284	0.0243194	5	77691404	77868780	177377	16680	ENSG00000171530	TBCA	HyperMethylated	Shore/Shelf
5	77957401	77957700	9.95508	1.81246	2.01207e-17	0.512273	0.831287	0.319015	5	77958243	77959092	850	-543	ENSG00000287162	LOC101929154	HyperMethylated	Shore/Shelf
5	77958001	77958300	18.7833	2.71841	9.59168e-12	0.51133	0.610451	0.0991219	5	77958243	77959092	850	0	ENSG00000287162	LOC101929154	HyperMethylated	Island
5	77973301	77973600	12.7636	3.95269	2.45053e-10	0.534641	0.574791	0.0401491	5	77958243	77959092	850	15058	ENSG00000287162	LOC101929154	HyperMethylated	Shore/Shelf
5	79111501	79111800	11.768	3.24768	4.26149e-16	0.682065	0.79366	0.111595	5	79055854	79236038	180185	124238	ENSG00000132837	DMGDH	HyperMethylated	Open Sea
5	79111801	79112100	11.1241	3.50391	5.68545e-14	0.646372	0.732831	0.0864591	5	79111809	79116404	4596	0	ENSG00000145692	BHMT	HyperMethylated	Open Sea
5	79112101	79112400	10.6171	4.03414	1.2375e-11	0.637899	0.699572	0.0616731	5	79055854	79236038	180185	123638	ENSG00000132837	DMGDH	HyperMethylated	Open Sea
5	79112401	79112700	14.2538	4.42573	9.87585e-13	0.695056	0.743455	0.048399	5	79055854	79236038	180185	123338	ENSG00000132837	DMGDH	HyperMethylated	Open Sea
5	80077801	80078100	4.29216	1.77036	1.36794e-06	0.550915	0.81432	0.263404	5	80052374	80082404	30031	4304	ENSG00000249825	THBS4-AS1	HyperMethylated	Open Sea
5	88659601	88659900	9.84858	3.488	5.58055e-29	0.684119	0.772764	0.0886454	5	88539624	88659835	120212	0	ENSG00000245526	LINC00461	HyperMethylated	Island
5	88659901	88660200	11.4468	3.99318	5.1849e-35	0.762254	0.832494	0.07024	5	88507546	88684808	177263	24608	ENSG00000245526	LINC00461	HyperMethylated	Island
5	88672801	88673100	18.5879	3.85904	2.26941e-12	0.595744	0.648334	0.0525904	5	88665383	88672972	7590	0	ENSG00000245526	LINC00461	HyperMethylated	Island
5	88678201	88678500	18.6932	4.44485	1.5727e-18	0.590237	0.621997	0.0317591	5	88540547	88678445	137899	0	ENSG00000245526	LINC00461	HyperMethylated	Island
5	93570301	93570600	12.7027	2.08554	1.28045e-26	0.578425	0.789994	0.211569	5	93409367	93570575	161209	0	ENSG00000237187	NR2F1-AS1	HyperMethylated	Island
5	93570901	93571200	15.1674	1.83158	3.78853e-20	0.503232	0.929889	0.426657	5	93360779	93580779	220001	9579	ENSG00000237187	NR2F1-AS1	HyperMethylated	Island
5	93571201	93571500	11.715	1.65265	2.37085e-20	0.521199	0.868724	0.347525	5	93411447	93571343	159897	0	ENSG00000237187	NR2F1-AS1	HyperMethylated	Island
5	93587701	93588000	14.1904	2.48733	3.66235e-05	0.548785	0.717169	0.168384	5	93583222	93594611	11390	4479	ENSG00000175745	NR2F1	HyperMethylated	Island
5	93588301	93588600	27.2601	2.52101	1.04445e-05	0.50478	0.628518	0.123738	5	93583222	93594611	11390	5079	ENSG00000175745	NR2F1	HyperMethylated	Island
5	93594901	93595200	13.9363	2.73305	1.05055e-08	0.613007	0.74889	0.135883	5	93591973	93594143	2171	2928	ENSG00000175745	NR2F1	HyperMethylated	Island
5	93597001	93597300	10.9965	2.62309	3.83712e-06	0.533016	0.65611	0.123094	5	93591973	93594143	2171	5028	ENSG00000175745	NR2F1	HyperMethylated	Shore/Shelf
5	114928801	114929100	10.4434	-1.85078	4.53307e-08	-0.514811	0.229258	0.744069	5	115141324	115153811	12488	224711	ENSG00000152503	TRIM36	HypoMethylated	Open Sea
5	116576401	116576700	17.3643	3.22892	1.29477e-10	0.589673	0.684785	0.0951129	5	116574482	116591398	16917	1919	ENSG00000249167	SEMA6A-AS2	HyperMethylated	Island
5	119780401	119780700	11.0605	-2.00371	8.23506e-07	-0.61384	0.244247	0.858086	5	119629686	119635082	5397	150715	ENSG00000164334	FAM170A	HypoMethylated	Open Sea
5	120909601	120909900	7.17585	-1.99753	4.58872e-08	-0.517489	0.382517	0.900006	5	120617137	120686925	69789	292464	ENSG00000184838	PRR16	HypoMethylated	Open Sea
5	120936601	120936900	14.1655	-1.81418	1.32438e-05	-0.541614	0.438758	0.980372	5	120617137	120686925	69789	319464	ENSG00000184838	PRR16	HypoMethylated	Open Sea
5	120936901	120937200	9.33902	-1.87542	4.40783e-07	-0.5115	0.436086	0.947586	5	120617137	120686925	69789	319764	ENSG00000184838	PRR16	HypoMethylated	Open Sea
5	121107001	121107300	10.9149	-1.51327	9.34426e-06	-0.514877	0.30853	0.823407	5	121313908	121325747	11840	-206608	NA	LOC102467226	HypoMethylated	Open Sea
5	123094501	123094800	7.78538	2.6813	2.16249e-22	0.597687	0.758744	0.161056	5	123089241	123194266	105026	5260	ENSG00000061455	PRDM6	HyperMethylated	Shore/Shelf
5	123094801	123095100	10.7161	3.85226	5.17893e-41	0.628047	0.678514	0.0504666	5	123089241	123194266	105026	5560	ENSG00000061455	PRDM6	HyperMethylated	Island
5	123095101	123095400	16.1898	5.02436	7.40131e-62	0.759471	0.78932	0.0298499	5	123089241	123194266	105026	5860	ENSG00000061455	PRDM6	HyperMethylated	Island
5	123095401	123095700	20.4819	4.55533	5.09029e-99	0.825597	0.870154	0.0445575	5	123089241	123194266	105026	6160	ENSG00000061455	PRDM6	HyperMethylated	Island
5	123095701	123096000	7.59401	2.40379	4.04074e-19	0.545365	0.716266	0.170901	5	123089241	123194266	105026	6460	ENSG00000061455	PRDM6	HyperMethylated	Island
5	123098101	123098400	16.5104	3.07029	8.34754e-114	0.784622	0.933291	0.14867	5	123089241	123194266	105026	8860	ENSG00000061455	PRDM6	HyperMethylated	Island
5	123098401	123098700	17.2607	3.04002	2.04649e-89	0.768828	0.910168	0.14134	5	123089241	123194266	105026	9160	ENSG00000061455	PRDM6	HyperMethylated	Island
5	123525901	123526200	4.28504	1.38318	9.70532e-06	0.55605	0.819963	0.263913	5	123512099	123617040	104942	13802	ENSG00000151292	CSNK1G3	HyperMethylated	Open Sea
5	130499101	130499400	9.85968	-1.64571	2.00955e-06	-0.501623	0.278389	0.780012	5	129908087	130184502	276416	591014	ENSG00000198108	CHSY3	HypoMethylated	Open Sea
5	130995001	130995300	13.2595	-1.49871	8.83687e-07	-0.523839	0.311696	0.835535	5	131162478	131162627	150	167327	ENSG00000169567	HINT1	HypoMethylated	Island
5	130995301	130995600	11.5009	-1.92273	6.55886e-07	-0.552394	0.420629	0.973023	5	131162478	131162627	150	167027	ENSG00000169567	HINT1	HypoMethylated	Island
5	130995601	130995900	10.9581	-2.1208	6.73669e-08	-0.586029	0.386567	0.972597	5	131162478	131162627	150	166727	ENSG00000169567	HINT1	HypoMethylated	Shore/Shelf
5	131312401	131312700	6.82253	-1.95365	1.06107e-05	-0.525768	0.349756	0.875524	5	131245493	131359336	113844	66908	ENSG00000158985	CDC42SE2	HypoMethylated	Open Sea
5	132747601	132747900	29.0594	3.27078	7.2114e-14	0.665427	0.862802	0.197375	5	132747445	132754164	6720	156	ENSG00000205089	CCNI2	HyperMethylated	Island
5	132813901	132814200	22.9208	3.78219	7.28567e-07	0.535269	0.590189	0.0549191	5	132813302	132816786	3485	599	ENSG00000198944	SOWAHA	HyperMethylated	Island
5	132814201	132814500	28.0644	2.88667	9.00574e-09	0.593039	0.798547	0.205508	5	132813302	132816786	3485	899	ENSG00000198944	SOWAHA	HyperMethylated	Island
5	134211301	134211600	4.07405	2.27813	1.2888e-08	0.557582	0.836567	0.278985	5	134205614	134371043	165430	159443	ENSG00000006837	CDKL3	HyperMethylated	Open Sea
5	135027301	135027600	15.6659	3.28415	1.13009e-95	0.796228	0.947185	0.150957	5	135029287	135032010	2724	4410	ENSG00000069011	PITX1	HyperMethylated	Island
5	135027601	135027900	13.4501	3.73098	1.45929e-107	0.811651	0.899373	0.0877223	5	135027734	135034228	6495	6328	ENSG00000069011	PITX1	HyperMethylated	Island
5	135027901	135028200	17.0313	3.91927	3.25154e-108	0.847971	0.940768	0.0927962	5	135027734	135034228	6495	6028	ENSG00000069011	PITX1	HyperMethylated	Island
5	135028201	135028500	24.6044	3.50718	2.97481e-59	0.789384	0.972411	0.183027	5	135027734	135034228	6495	5728	ENSG00000069011	PITX1	HyperMethylated	Island
5	135028501	135028800	23.1269	3.23637	1.73294e-42	0.627608	0.711315	0.0837071	5	135027734	135034228	6495	5428	ENSG00000069011	PITX1	HyperMethylated	Island
5	135028801	135029100	20.8799	4.01029	4.57689e-110	0.855155	0.944892	0.0897374	5	135027734	135034228	6495	5128	ENSG00000069011	PITX1	HyperMethylated	Island
5	135029101	135029400	17.897	3.91838	1.36473e-105	0.854263	0.955254	0.100991	5	135027734	135034228	6495	4828	ENSG00000069011	PITX1	HyperMethylated	Island
5	135029401	135029700	11.4031	3.47642	1.98099e-53	0.779447	0.962106	0.182659	5	135027734	135034228	6495	4528	ENSG00000069011	PITX1	HyperMethylated	Island
5	135030901	135031200	6.56467	3.19172	5.63746e-18	0.622506	0.816714	0.194208	5	135027734	135034228	6495	3028	ENSG00000069011	PITX1	HyperMethylated	Shore/Shelf
5	135031201	135031500	18.6706	4.45509	6.76795e-19	0.776728	0.8338	0.0570727	5	135027734	135034228	6495	2728	ENSG00000069011	PITX1	HyperMethylated	Island
5	135031501	135031800	15.7268	4.1006	1.53711e-15	0.758941	0.834446	0.0755046	5	135027734	135034228	6495	2428	ENSG00000069011	PITX1	HyperMethylated	Island
5	135038401	135038700	5.39064	2.46615	1.5348e-15	0.516918	0.844562	0.327644	5	135033280	135344685	311406	5121	ENSG00000224186	C5orf66	HyperMethylated	Island
5	135038701	135039000	18.0759	4.96593	1.14485e-27	0.767142	0.80188	0.034738	5	135033280	135344685	311406	5421	ENSG00000224186	C5orf66	HyperMethylated	Island
5	135039001	135039300	19.5817	5.07259	2.58956e-22	0.63952	0.661101	0.0215808	5	135033280	135344685	311406	5721	ENSG00000224186	C5orf66	HyperMethylated	Island
5	135040201	135040500	6.8885	3.44262	2.55427e-53	0.679488	0.934591	0.255103	5	135033280	135344685	311406	6921	ENSG00000224186	C5orf66	HyperMethylated	Island
5	135040501	135040800	12.0082	4.64433	4.98459e-138	0.882475	0.934669	0.0521937	5	135033280	135344685	311406	7221	ENSG00000224186	C5orf66	HyperMethylated	Island
5	135040801	135041100	19.1736	5.13297	4.67412e-149	0.913065	0.955489	0.0424238	5	135033280	135344685	311406	7521	ENSG00000224186	C5orf66	HyperMethylated	Island
5	135041101	135041400	7.67807	3.23753	5.81252e-35	0.699611	0.846772	0.14716	5	135033280	135344685	311406	7821	ENSG00000224186	C5orf66	HyperMethylated	Shore/Shelf
5	135050101	135050400	12.7136	4.28877	1.74907e-127	0.832562	0.886219	0.0536566	5	135033280	135344685	311406	16821	ENSG00000224186	C5orf66	HyperMethylated	Island
5	135050401	135050700	20.9644	4.76806	3.80968e-154	0.901355	0.957537	0.0561811	5	135033280	135344685	311406	17121	ENSG00000224186	C5orf66	HyperMethylated	Island
5	135050701	135051000	6.28105	2.66413	7.18702e-21	0.585866	0.833352	0.247485	5	135033280	135344685	311406	17421	ENSG00000224186	C5orf66	HyperMethylated	Shore/Shelf
5	135489901	135490200	14.5888	3.65798	9.4848e-22	0.657132	0.724958	0.0678262	5	135444226	135452351	8126	-37550	ENSG00000255833	TIFAB	HyperMethylated	Island
5	135490201	135490500	18.3453	3.86061	1.76036e-51	0.817716	0.909385	0.0916694	5	135444226	135452351	8126	-37850	ENSG00000255833	TIFAB	HyperMethylated	Island
5	135490501	135490800	14.565	3.56879	1.83075e-56	0.779816	0.871706	0.0918903	5	135444226	135452351	8126	-38150	ENSG00000255833	TIFAB	HyperMethylated	Island
5	135534601	135534900	9.74875	3.99992	1.41041e-13	0.685228	0.765713	0.0804843	5	135534282	135535964	1683	1064	ENSG00000181965	NEUROG1	HyperMethylated	Shore/Shelf
5	135534901	135535200	14.7884	4.72672	5.34001e-17	0.637167	0.665254	0.0280873	5	135534282	135535964	1683	764	ENSG00000181965	NEUROG1	HyperMethylated	Island
5	135535201	135535500	28.4039	4.37246	7.82765e-08	0.592415	0.64965	0.0572351	5	135534282	135535964	1683	464	ENSG00000181965	NEUROG1	HyperMethylated	Island
5	135544501	135544800	15.7905	4.14529	9.98242e-20	0.720716	0.771324	0.0506084	5	135534282	135535964	1683	-8537	ENSG00000181965	NEUROG1	HyperMethylated	Shore/Shelf
5	135544801	135545100	10.2201	3.11481	1.416e-17	0.578946	0.664785	0.0858388	5	135534282	135535964	1683	-8837	ENSG00000181965	NEUROG1	HyperMethylated	Shore/Shelf
5	135930901	135931200	10.5996	2.34246	1.03997e-08	0.538755	0.721696	0.182941	5	135930317	135936701	6385	584	NA	FBXL21P	HyperMethylated	Shore/Shelf
5	135977401	135977700	9.95895	2.8257	1.11051e-09	0.602562	0.777718	0.175155	5	135946904	135954983	8080	-22418	ENSG00000145826	LECT2	HyperMethylated	Open Sea
5	137889301	137889600	23.3244	4.59503	1.32827e-06	0.531746	0.567419	0.0356724	5	137889437	137940484	51048	0	ENSG00000078795	PKD2L2	HyperMethylated	Island
5	140788201	140788500	20.9416	2.21728	9.68349e-43	0.630631	0.936188	0.305557	5	140786136	140788861	2726	2065	ENSG00000204970	PCDHA1	HyperMethylated	Island
5	140794801	140795100	8.83163	2.9456	1.51149e-09	0.566739	0.758658	0.191919	5	140794852	140797477	2626	0	ENSG00000204969	PCDHA2	HyperMethylated	Island
5	140795101	140795400	14.7402	4.09422	1.69938e-24	0.533222	0.567258	0.034036	5	140794852	140797477	2626	249	ENSG00000204969	PCDHA2	HyperMethylated	Island
5	140801101	140801400	10.1186	3.24508	9.62849e-31	0.711367	0.839062	0.127694	5	140801028	140805621	4594	73	ENSG00000255408	PCDHA3	HyperMethylated	Island
5	140801401	140801700	13.3816	3.72705	1.0924e-63	0.628283	0.680461	0.0521781	5	140801028	140805621	4594	373	ENSG00000255408	PCDHA3	HyperMethylated	Island
5	140803201	140803500	16.0278	2.1654	1.5142e-50	0.637457	0.853253	0.215796	5	140801028	140805621	4594	2173	ENSG00000255408	PCDHA3	HyperMethylated	Island
5	140807101	140807400	12.6492	2.98494	3.62284e-08	0.509105	0.601198	0.0920929	5	140807037	140817593	10557	64	ENSG00000204967	PCDHA4	HyperMethylated	Island
5	140821801	140822100	14.8384	3.17955	9.17003e-15	0.697766	0.816954	0.119189	5	140821604	140825851	4248	197	ENSG00000204965	PCDHA5	HyperMethylated	Island
5	140828101	140828400	15.0902	3.34258	5.26773e-14	0.593286	0.663601	0.0703152	5	140827958	140831224	3267	143	ENSG00000081842	PCDHA6	HyperMethylated	Island
5	140828401	140828700	9.52371	3.07589	9.98001e-11	0.554964	0.658291	0.103328	5	140827958	140831224	3267	443	ENSG00000081842	PCDHA6	HyperMethylated	Island
5	140830201	140830500	13.4452	1.91405	1.13844e-29	0.552253	0.938555	0.386303	5	140827958	140831224	3267	2243	ENSG00000081842	PCDHA6	HyperMethylated	Island
5	140834401	140834700	14.4657	3.31412	4.96796e-50	0.727149	0.826672	0.0995234	5	140834248	140837169	2922	153	ENSG00000204963	PCDHA7	HyperMethylated	Island
5	140835301	140835600	7.68935	2.35144	7.93608e-22	0.558748	0.869426	0.310678	5	140834248	140837169	2922	1053	ENSG00000204963	PCDHA7	HyperMethylated	Shore/Shelf
5	140841301	140841600	15.1852	3.13202	2.13254e-47	0.699408	0.805219	0.105811	5	140841187	140843802	2616	114	ENSG00000204962	PCDHA8	HyperMethylated	Island
5	140841601	140841900	11.6884	3.52355	1.04233e-40	0.605136	0.667481	0.0623451	5	140841187	140843802	2616	414	ENSG00000204962	PCDHA8	HyperMethylated	Island
5	140843401	140843700	11.8124	2.34863	5.54916e-08	0.560506	0.73601	0.175503	5	140841187	140843802	2616	2214	ENSG00000204962	PCDHA8	HyperMethylated	Island
5	140848501	140848800	15.4274	4.12143	5.78352e-17	0.669514	0.717645	0.0481312	5	140841187	141012347	171161	7314	ENSG00000204962	PCDHA8	HyperMethylated	Island
5	140850601	140850900	15.0991	1.89748	5.74072e-06	0.509241	0.75809	0.248849	5	140841187	141012347	171161	9414	ENSG00000204962	PCDHA8	HyperMethylated	Island
5	140856001	140856300	13.0163	3.59816	1.34885e-16	0.67057	0.743457	0.0728863	5	140856010	141011628	155619	0	ENSG00000250120	PCDHA10	HyperMethylated	Island
5	140856301	140856600	10.3778	3.55469	1.83163e-14	0.656816	0.742849	0.0860331	5	140855883	140868240	12358	418	ENSG00000250120	PCDHA10	HyperMethylated	Island
5	140858101	140858400	14.0962	2.1209	1.39294e-07	0.573598	0.795372	0.221774	5	140858216	141009850	151635	0	ENSG00000250120	PCDHA10	HyperMethylated	Island
5	140862901	140863200	18.7313	1.81307	1.31977e-22	0.503348	0.934407	0.431059	5	140855883	140868240	12358	7018	ENSG00000250120	PCDHA10	HyperMethylated	Island
5	140869201	140869500	15.1724	3.54107	1.34198e-07	0.518981	0.578565	0.0595841	5	140868183	140871600	3418	1018	ENSG00000249158	PCDHA11	HyperMethylated	Shore/Shelf
5	140875501	140875800	15.6235	3.88673	1.87148e-62	0.792269	0.867406	0.0751366	5	140875302	140877889	2588	199	ENSG00000251664	PCDHA12	HyperMethylated	Island
5	140875801	140876100	10.4092	3.05162	4.59165e-29	0.575261	0.660564	0.0853028	5	140875302	140877889	2588	499	ENSG00000251664	PCDHA12	HyperMethylated	Island
5	140882101	140882400	10.6506	3.55538	1.34877e-16	0.660088	0.744966	0.084878	5	140882124	141012347	130224	0	ENSG00000239389	PCDHA13	HyperMethylated	Island
5	140882401	140882700	14.0213	3.99001	1.02285e-21	0.626284	0.671451	0.0451665	5	140882124	141012347	130224	277	ENSG00000239389	PCDHA13	HyperMethylated	Island
5	140882701	140883000	8.25043	2.82742	1.1306e-17	0.603705	0.7599	0.156196	5	140882124	141012347	130224	577	ENSG00000239389	PCDHA13	HyperMethylated	Shore/Shelf
5	140927701	140928000	9.33195	2.75398	3.15553e-20	0.593065	0.722156	0.129092	5	140926369	140930445	4077	1332	ENSG00000248383	PCDHAC1	HyperMethylated	Shore/Shelf
5	141077701	141078000	7.81298	2.8364	2.34973e-15	0.603169	0.829474	0.226305	5	141050965	141096402	45438	18402	NA	LOC101926905	HyperMethylated	Open Sea
5	141096001	141096300	17.0282	2.3165	1.85183e-35	0.628524	0.838859	0.210335	5	141050965	141096402	45438	102	NA	LOC101926905	HyperMethylated	Island
5	141096601	141096900	20.2845	1.94583	5.48889e-20	0.551635	0.875427	0.323792	5	141094615	141098703	4089	1986	ENSG00000112852	PCDHB2	HyperMethylated	Island
5	141101101	141101400	12.4514	2.71281	5.17234e-16	0.521591	0.620319	0.0987276	5	141100473	141103827	3355	628	ENSG00000113205	PCDHB3	HyperMethylated	Shore/Shelf
5	141101701	141102000	7.49559	2.54569	1.89359e-15	0.549399	0.736045	0.186646	5	141100473	141103827	3355	1228	ENSG00000113205	PCDHB3	HyperMethylated	Island
5	141102001	141102300	18.319	1.8701	1.72191e-18	0.540119	0.814804	0.274685	5	141100473	141103827	3355	1528	ENSG00000113205	PCDHB3	HyperMethylated	Island
5	141102601	141102900	16.6343	2.04937	2.09431e-17	0.556611	0.782005	0.225394	5	141100473	141103827	3355	2128	ENSG00000113205	PCDHB3	HyperMethylated	Island
5	141123301	141123600	18.3452	2.10909	3.14448e-26	0.594715	0.865199	0.270484	5	141121818	141125623	3806	1483	ENSG00000081818	PCDHB4	HyperMethylated	Island
5	141123901	141124200	18.3826	2.18594	2.61982e-23	0.596409	0.888245	0.291836	5	141121818	141125623	3806	2083	ENSG00000081818	PCDHB4	HyperMethylated	Island
5	141151501	141151800	15.0034	2.95367	2.52655e-31	0.665202	0.789068	0.123866	5	141150022	141153287	3266	1479	ENSG00000113211	PCDHB6	HyperMethylated	Island
5	141152101	141152400	19.2498	2.58612	7.27954e-35	0.695173	0.909052	0.21388	5	141150022	141153287	3266	2079	ENSG00000113211	PCDHB6	HyperMethylated	Island
5	141152401	141152700	7.73716	2.74005	4.57369e-12	0.561247	0.834956	0.273709	5	141150022	141153287	3266	2379	ENSG00000113211	PCDHB6	HyperMethylated	Island
5	141157201	141157500	12.6493	3.28824	2.20549e-26	0.537127	0.601328	0.0642011	5	141155996	141158388	2393	1205	ENSG00000255622	PCDHB17P	HyperMethylated	Island
5	141157501	141157800	22.2907	1.73869	3.53456e-22	0.511124	0.914064	0.40294	5	141155996	141158388	2393	1505	ENSG00000255622	PCDHB17P	HyperMethylated	Island
5	141157801	141158100	21.2244	2.00376	3.10072e-22	0.552312	0.768656	0.216343	5	141155996	141158388	2393	1805	ENSG00000255622	PCDHB17P	HyperMethylated	Island
5	141173401	141173700	11.3806	2.45759	4.46602e-19	0.535085	0.666982	0.131897	5	141172644	141176383	3740	757	ENSG00000113212	PCDHB7	HyperMethylated	Shore/Shelf
5	141174001	141174300	11.8547	2.747	1.35363e-30	0.622268	0.744936	0.122668	5	141172644	141176383	3740	1357	ENSG00000113212	PCDHB7	HyperMethylated	Island
5	141180001	141180300	13.6883	2.82724	1.33868e-16	0.631484	0.768181	0.136697	5	141177790	141180539	2750	2211	ENSG00000120322	PCDHB8	HyperMethylated	Island
5	141184201	141184500	22.0675	2.21474	3.83878e-15	0.573705	0.795916	0.222211	5	141181399	141186399	5001	2802	ENSG00000272674	PCDHB16	HyperMethylated	Island
5	141184501	141184800	17.5321	2.72046	1.63663e-36	0.704912	0.894875	0.189963	5	141181399	141186399	5001	3102	ENSG00000272674	PCDHB16	HyperMethylated	Island
5	141188401	141188700	6.37984	2.51253	4.12941e-13	0.506366	0.783622	0.277256	5	141187161	141191541	4381	1240	ENSG00000177839	PCDHB9	HyperMethylated	Island
5	141188701	141189000	18.4837	2.36875	9.14655e-36	0.656566	0.878836	0.22227	5	141187161	141191541	4381	1540	ENSG00000177839	PCDHB9	HyperMethylated	Island
5	141189001	141189300	22.0708	1.89017	1.11139e-12	0.514352	0.779612	0.26526	5	141187161	141191541	4381	1840	ENSG00000177839	PCDHB9	HyperMethylated	Island
5	141189301	141189600	16.7889	2.65216	4.75027e-24	0.669146	0.860264	0.191118	5	141187161	141191541	4381	2140	ENSG00000177839	PCDHB9	HyperMethylated	Island
5	141194401	141194700	18.7936	2.59751	3.739e-11	0.569025	0.740478	0.171453	5	141192353	141195647	3295	2048	ENSG00000120324	PCDHB10	HyperMethylated	Island
5	141194701	141195000	8.06027	2.74893	2.12779e-12	0.573768	0.831449	0.257681	5	141192353	141195647	3295	2348	ENSG00000120324	PCDHB10	HyperMethylated	Island
5	141201001	141201300	12.4091	3.39421	6.66304e-46	0.567686	0.626136	0.0584497	5	141199627	141203779	4153	1374	ENSG00000197479	PCDHB11	HyperMethylated	Island
5	141201301	141201600	23.6698	1.72114	4.10622e-17	0.5038	0.776736	0.272935	5	141199627	141203779	4153	1674	ENSG00000197479	PCDHB11	HyperMethylated	Island
5	141201601	141201900	20.6449	2.14542	2.51821e-34	0.620704	0.892997	0.272293	5	141199627	141203779	4153	1974	ENSG00000197479	PCDHB11	HyperMethylated	Island
5	141210001	141210300	12.4179	3.05545	1.08602e-30	0.644673	0.741386	0.0967126	5	141208719	141212571	3853	1282	ENSG00000120328	PCDHB12	HyperMethylated	Island
5	141210301	141210600	19.9018	2.17182	7.77565e-21	0.589616	0.902961	0.313345	5	141208719	141212571	3853	1582	ENSG00000120328	PCDHB12	HyperMethylated	Island
5	141210901	141211200	14.4556	3.10071	4.92557e-27	0.69944	0.828067	0.128627	5	141208719	141212571	3853	2182	ENSG00000120328	PCDHB12	HyperMethylated	Island
5	141215401	141215700	15.6525	2.66726	3.40191e-38	0.690626	0.863995	0.173369	5	141213919	141218979	5061	1482	ENSG00000187372	PCDHB13	HyperMethylated	Island
5	141216001	141216300	19.0515	2.15125	1.42996e-27	0.613161	0.876199	0.263038	5	141213919	141218979	5061	2082	ENSG00000187372	PCDHB13	HyperMethylated	Island
5	141224701	141225000	12.5491	4.12338	3.33814e-72	0.749756	0.803875	0.054119	5	141222932	141227759	4828	1769	ENSG00000120327	PCDHB14	HyperMethylated	Island
5	141225001	141225300	23.8605	2.41846	4.60899e-36	0.653946	0.852453	0.198508	5	141222932	141227759	4828	2069	ENSG00000120327	PCDHB14	HyperMethylated	Island
5	141225301	141225600	21.0246	2.79997	3.07034e-32	0.663312	0.800787	0.137475	5	141222932	141227759	4828	2369	ENSG00000120327	PCDHB14	HyperMethylated	Island
5	141225601	141225900	11.7315	2.81192	1.27512e-22	0.634244	0.776423	0.142179	5	141222932	141227759	4828	2669	ENSG00000120327	PCDHB14	HyperMethylated	Island
5	141235801	141236100	14.99	3.6173	2.40954e-42	0.708186	0.782336	0.0741504	5	141234333	141237529	3197	1468	ENSG00000146001	PCDHB18P	HyperMethylated	Island
5	141236101	141236400	24.147	2.28693	1.54834e-24	0.609197	0.923585	0.314388	5	141234333	141237529	3197	1768	ENSG00000146001	PCDHB18P	HyperMethylated	Island
5	141236401	141236700	19.1684	3.00734	5.39615e-45	0.750786	0.916844	0.166059	5	141234333	141237529	3197	2068	ENSG00000146001	PCDHB18P	HyperMethylated	Island
5	141236701	141237000	10.6666	3.27138	5.93262e-22	0.636592	0.730778	0.0941866	5	141234333	141237529	3197	2368	ENSG00000146001	PCDHB18P	HyperMethylated	Island
5	141241201	141241500	15.5364	3.4093	6.11467e-37	0.748521	0.851554	0.103033	5	141239923	141242293	2371	1278	NA	PCDHB19P	HyperMethylated	Island
5	141241501	141241800	21.9891	2.98831	3.78572e-35	0.725658	0.932246	0.206588	5	141239923	141242293	2371	1578	NA	PCDHB19P	HyperMethylated	Island
5	141241801	141242100	15.8805	3.37143	1.27873e-34	0.768936	0.895378	0.126441	5	141239923	141242293	2371	1878	NA	PCDHB19P	HyperMethylated	Island
5	141246001	141246300	8.48484	2.605	5.94496e-14	0.529099	0.670317	0.141218	5	141245395	141249365	3971	606	ENSG00000113248	PCDHB15	HyperMethylated	Shore/Shelf
5	141330901	141331200	6.5191	2.50339	2.33045e-13	0.533649	0.755881	0.222232	5	141330571	141334639	4069	330	ENSG00000204956	PCDHGA1	HyperMethylated	Shore/Shelf
5	141332101	141332400	11.0444	1.87454	2.55161e-23	0.521036	0.750922	0.229886	5	141330571	141334639	4069	1530	ENSG00000204956	PCDHGA1	HyperMethylated	Island
5	141332701	141333000	18.8995	1.74716	7.73368e-25	0.504177	0.938206	0.434029	5	141330571	141334639	4069	2130	ENSG00000204956	PCDHGA1	HyperMethylated	Island
5	141334201	141334500	7.33413	3.30864	4.07221e-09	0.559804	0.722346	0.162542	5	141330571	141334639	4069	3630	ENSG00000204956	PCDHGA1	HyperMethylated	Shore/Shelf
5	141339001	141339300	10.6703	3.64696	9.43147e-32	0.605147	0.664163	0.0590166	5	141338760	141343302	4543	241	ENSG00000081853	PCDHGA2	HyperMethylated	Shore/Shelf
5	141339301	141339600	10.2471	2.92186	1.35812e-39	0.638817	0.745764	0.106947	5	141338760	141343302	4543	541	ENSG00000081853	PCDHGA2	HyperMethylated	Island
5	141343801	141344100	10.1076	2.9831	1.1937e-36	0.634973	0.742622	0.107649	5	141343829	141346523	2695	0	ENSG00000254245	PCDHGA3	HyperMethylated	Island
5	141344101	141344400	14.4833	3.06819	9.85101e-57	0.745676	0.887139	0.141463	5	141343829	141346523	2695	272	ENSG00000254245	PCDHGA3	HyperMethylated	Island
5	141351601	141351900	18.4212	2.54357	2.14553e-54	0.705812	0.940829	0.235017	5	141350102	141352693	2592	1499	ENSG00000254221	PCDHGB1	HyperMethylated	Island
5	141351901	141352200	20.722	2.23066	8.04885e-36	0.636171	0.883467	0.247296	5	141350102	141352693	2592	1799	ENSG00000254221	PCDHGB1	HyperMethylated	Island
5	141352201	141352500	13.7999	2.98633	8.18218e-84	0.736753	0.86204	0.125287	5	141350102	141352693	2592	2099	ENSG00000254221	PCDHGB1	HyperMethylated	Island
5	141355201	141355500	14.6414	3.83425	1.03771e-71	0.801905	0.882408	0.0805033	5	141350261	141512979	162719	4940	ENSG00000254221	PCDHGB1	HyperMethylated	Island
5	141355501	141355800	7.79143	2.66296	9.15186e-26	0.626177	0.814838	0.18866	5	141350261	141512979	162719	5240	ENSG00000254221	PCDHGB1	HyperMethylated	Shore/Shelf
5	141355801	141356100	12.1816	2.34569	1.34554e-33	0.507871	0.630629	0.122758	5	141350261	141512979	162719	5540	ENSG00000254221	PCDHGB1	HyperMethylated	Shore/Shelf
5	141357001	141357300	10.8929	2.67239	7.17315e-25	0.65519	0.824546	0.169356	5	141350261	141512979	162719	6740	ENSG00000254221	PCDHGB1	HyperMethylated	Island
5	141357301	141357600	11.3822	2.76855	1.05665e-18	0.560834	0.6643	0.103466	5	141350261	141512979	162719	7040	ENSG00000254221	PCDHGB1	HyperMethylated	Island
5	141360001	141360300	8.74739	3.09504	6.58162e-18	0.594656	0.699295	0.10464	5	141360042	141362629	2588	0	ENSG00000253910	PCDHGB2	HyperMethylated	Shore/Shelf
5	141360301	141360600	8.45024	2.96914	2.51653e-21	0.658826	0.82722	0.168395	5	141360042	141362629	2588	259	ENSG00000253910	PCDHGB2	HyperMethylated	Shore/Shelf
5	141360601	141360900	7.40573	2.79574	2.11873e-19	0.602685	0.818964	0.216279	5	141360042	141362629	2588	559	ENSG00000253910	PCDHGB2	HyperMethylated	Shore/Shelf
5	141361501	141361800	21.2932	2.77519	2.98578e-61	0.732151	0.931193	0.199042	5	141360042	141362629	2588	1459	ENSG00000253910	PCDHGB2	HyperMethylated	Island
5	141361801	141362100	21.1109	2.31767	2.03844e-27	0.626053	0.848279	0.222227	5	141360042	141362629	2588	1759	ENSG00000253910	PCDHGB2	HyperMethylated	Island
5	141362101	141362400	9.22127	2.37009	7.7655e-18	0.576987	0.867946	0.290959	5	141360042	141362629	2588	2059	ENSG00000253910	PCDHGB2	HyperMethylated	Island
5	141364201	141364500	11.4064	3.2396	5.9303e-59	0.760452	0.90065	0.140199	5	141364232	141367783	3552	0	ENSG00000253485	PCDHGA5	HyperMethylated	Island
5	141364501	141364800	13.0402	3.47062	5.80307e-84	0.79453	0.89631	0.101779	5	141360136	141512979	152844	4365	ENSG00000253910	PCDHGB2	HyperMethylated	Island
5	141364801	141365100	14.4583	3.93571	5.39729e-82	0.751701	0.812152	0.0604516	5	141360136	141512979	152844	4665	ENSG00000253910	PCDHGB2	HyperMethylated	Island
5	141365101	141365400	8.13272	2.9091	7.79569e-23	0.605325	0.727462	0.122136	5	141360136	141512979	152844	4965	ENSG00000253910	PCDHGB2	HyperMethylated	Shore/Shelf
5	141366001	141366300	15.4641	3.2678	4.74114e-105	0.803155	0.935391	0.132236	5	141360136	141512979	152844	5865	ENSG00000253910	PCDHGB2	HyperMethylated	Island
5	141366301	141366600	10.7817	3.86169	2.75155e-59	0.790302	0.869553	0.0792503	5	141360136	141512979	152844	6165	ENSG00000253910	PCDHGB2	HyperMethylated	Island
5	141366601	141366900	6.32524	2.52257	1.55255e-15	0.544856	0.810635	0.265779	5	141360136	141512979	152844	6465	ENSG00000253910	PCDHGB2	HyperMethylated	Shore/Shelf
5	141370201	141370500	8.76623	2.96802	3.89899e-20	0.626467	0.756835	0.130368	5	141370242	141512975	142734	0	ENSG00000262209	PCDHGB3	HyperMethylated	Island
5	141370501	141370800	10.2719	3.84578	1.45649e-35	0.617682	0.668988	0.0513059	5	141370242	141512975	142734	259	ENSG00000262209	PCDHGB3	HyperMethylated	Island
5	141371701	141372000	18.5769	2.1484	5.82775e-41	0.627451	0.931141	0.303689	5	141370242	141512975	142734	1459	ENSG00000262209	PCDHGB3	HyperMethylated	Island
5	141372301	141372600	11.2551	2.63475	2.32538e-44	0.660098	0.812816	0.152718	5	141370242	141512975	142734	2059	ENSG00000262209	PCDHGB3	HyperMethylated	Island
5	141373801	141374100	8.29225	2.35533	6.69547e-18	0.563737	0.845071	0.281333	5	141373914	141512979	139066	0	ENSG00000253731	PCDHGA6	HyperMethylated	Island
5	141374101	141374400	15.382	2.89476	1.0133e-60	0.744892	0.94205	0.197157	5	141370242	141512975	142734	3859	ENSG00000262209	PCDHGB3	HyperMethylated	Island
5	141374401	141374700	8.98391	2.60235	2.57258e-16	0.502019	0.612918	0.110899	5	141370242	141512975	142734	4159	ENSG00000262209	PCDHGB3	HyperMethylated	Shore/Shelf
5	141375301	141375600	6.14703	2.57507	6.06624e-12	0.514088	0.753634	0.239546	5	141370242	141512975	142734	5059	ENSG00000262209	PCDHGB3	HyperMethylated	Shore/Shelf
5	141375601	141375900	14.217	1.79657	3.37444e-29	0.556445	0.864068	0.307624	5	141370242	141512975	142734	5359	ENSG00000262209	PCDHGB3	HyperMethylated	Island
5	141376201	141376500	12.9029	1.61977	5.44769e-26	0.517618	0.850142	0.332523	5	141370242	141512975	142734	5959	ENSG00000262209	PCDHGB3	HyperMethylated	Island
5	141382801	141383100	12.5634	3.56469	4.98682e-21	0.691837	0.776212	0.0843753	5	141370242	141512975	142734	12559	ENSG00000262209	PCDHGB3	HyperMethylated	Island
5	141383101	141383400	11.3192	3.34883	1.30293e-18	0.674434	0.777908	0.103474	5	141370242	141512975	142734	12859	ENSG00000262209	PCDHGB3	HyperMethylated	Island
5	141383401	141383700	10.577	3.83793	4.78802e-24	0.538606	0.582463	0.0438573	5	141370242	141512975	142734	13159	ENSG00000262209	PCDHGB3	HyperMethylated	Shore/Shelf
5	141384601	141384900	12.7522	2.17947	1.61272e-18	0.5779	0.787019	0.209118	5	141370242	141512975	142734	14359	ENSG00000262209	PCDHGB3	HyperMethylated	Island
5	141384901	141385200	12.7366	2.23756	1.0983e-17	0.604789	0.837577	0.232788	5	141370242	141512975	142734	14659	ENSG00000262209	PCDHGB3	HyperMethylated	Island
5	141389101	141389400	11.6104	2.25678	9.54183e-29	0.567321	0.736521	0.1692	5	141370242	141512975	142734	18859	ENSG00000262209	PCDHGB3	HyperMethylated	Island
5	141392701	141393000	13.0404	2.92206	2.05095e-57	0.704661	0.83561	0.13095	5	141392814	141512979	120166	0	ENSG00000253767	PCDHGA8	HyperMethylated	Island
5	141393001	141393300	12.32	2.65052	7.42827e-40	0.671164	0.838934	0.167769	5	141370242	141512975	142734	22759	ENSG00000262209	PCDHGB3	HyperMethylated	Island
5	141393301	141393600	11.741	3.02933	2.27798e-41	0.538001	0.612516	0.0745155	5	141370242	141512975	142734	23059	ENSG00000262209	PCDHGB3	HyperMethylated	Shore/Shelf
5	141394201	141394500	12.3157	2.55058	5.69793e-42	0.650526	0.807413	0.156887	5	141370242	141512975	142734	23959	ENSG00000262209	PCDHGB3	HyperMethylated	Island
5	141394501	141394800	18.3405	2.14	1.42826e-41	0.628508	0.926031	0.297523	5	141370242	141512975	142734	24259	ENSG00000262209	PCDHGB3	HyperMethylated	Island
5	141394801	141395100	12.088	2.38105	8.27613e-39	0.574696	0.715199	0.140503	5	141370242	141512975	142734	24559	ENSG00000262209	PCDHGB3	HyperMethylated	Island
5	141398701	141399000	9.41764	3.03346	9.43018e-17	0.519246	0.601866	0.0826209	5	141397987	141400656	2670	714	ENSG00000276547	PCDHGB5	HyperMethylated	Shore/Shelf
5	141399301	141399600	11.9904	3.22746	8.63213e-60	0.709977	0.809894	0.0999167	5	141397987	141400656	2670	1314	ENSG00000276547	PCDHGB5	HyperMethylated	Island
5	141399601	141399900	23.9892	2.29055	1.34094e-42	0.602111	0.967156	0.365046	5	141397987	141400656	2670	1614	ENSG00000276547	PCDHGB5	HyperMethylated	Island
5	141399901	141400200	15.8744	2.97545	7.91173e-100	0.741981	0.971672	0.229691	5	141397987	141400656	2670	1914	ENSG00000276547	PCDHGB5	HyperMethylated	Island
5	141402901	141403200	10.2517	3.40209	1.78281e-34	0.72712	0.837205	0.110085	5	141402932	141405499	2568	0	ENSG00000261934	PCDHGA9	HyperMethylated	Shore/Shelf
5	141403201	141403500	12.0309	3.44064	9.01835e-61	0.676124	0.753515	0.0773913	5	141398128	141512979	114852	5073	ENSG00000276547	PCDHGB5	HyperMethylated	Shore/Shelf
5	141403501	141403800	10.7283	3.4537	7.44971e-35	0.560726	0.619255	0.0585288	5	141398128	141512979	114852	5373	ENSG00000276547	PCDHGB5	HyperMethylated	Shore/Shelf
5	141407701	141408000	8.52922	3.83314	3.77652e-29	0.763222	0.899968	0.136746	5	141398128	141512979	114852	9573	ENSG00000276547	PCDHGB5	HyperMethylated	Island
5	141408001	141408300	16.8138	4.82326	4.38106e-106	0.852176	0.890343	0.0381666	5	141408021	141412621	4601	0	ENSG00000253305	PCDHGB6	HyperMethylated	Island
5	141408301	141408600	12.2944	3.46969	7.22623e-50	0.74432	0.841161	0.0968411	5	141408021	141412621	4601	280	ENSG00000253305	PCDHGB6	HyperMethylated	Island
5	141409501	141409800	19.6681	3.02023	1.17929e-82	0.766526	0.960022	0.193496	5	141408021	141412621	4601	1480	ENSG00000253305	PCDHGB6	HyperMethylated	Island
5	141409801	141410100	22.1409	2.38878	2.02812e-58	0.603811	0.975219	0.371408	5	141408021	141412621	4601	1780	ENSG00000253305	PCDHGB6	HyperMethylated	Island
5	141410101	141410400	11.3382	2.16661	3.83099e-26	0.509793	0.955605	0.445812	5	141408021	141412621	4601	2080	ENSG00000253305	PCDHGB6	HyperMethylated	Island
5	141413101	141413400	9.92501	3.17256	9.09915e-22	0.683037	0.816157	0.133119	5	141413176	141512979	99804	0	ENSG00000253846	PCDHGA10	HyperMethylated	Shore/Shelf
5	141413401	141413700	12.43	3.52402	4.01157e-45	0.739153	0.826052	0.0868991	5	141408203	141512979	104777	5198	ENSG00000253305	PCDHGB6	HyperMethylated	Shore/Shelf
5	141413701	141414000	11.2142	3.96652	8.72597e-34	0.598418	0.642636	0.0442175	5	141408203	141512979	104777	5498	ENSG00000253305	PCDHGB6	HyperMethylated	Shore/Shelf
5	141414601	141414900	9.04775	2.20437	6.31819e-20	0.561413	0.877443	0.31603	5	141408203	141512979	104777	6398	ENSG00000253305	PCDHGB6	HyperMethylated	Island
5	141414901	141415200	20.0473	2.33379	7.10688e-43	0.644266	0.953573	0.309306	5	141408203	141512979	104777	6698	ENSG00000253305	PCDHGB6	HyperMethylated	Island
5	141415201	141415500	16.5255	2.88939	1.33943e-37	0.725465	0.898561	0.173095	5	141408203	141512979	104777	6998	ENSG00000253305	PCDHGB6	HyperMethylated	Island
5	141417601	141417900	14.5478	5.04372	1.87092e-62	0.712762	0.736843	0.0240802	5	141417645	141420429	2785	0	ENSG00000254122	PCDHGB7	HyperMethylated	Island
5	141417901	141418200	15.6867	4.54283	3.5198e-93	0.780308	0.821004	0.0406959	5	141417645	141420429	2785	256	ENSG00000254122	PCDHGB7	HyperMethylated	Island
5	141419101	141419400	16.4633	2.35125	1.24634e-47	0.667154	0.878901	0.211748	5	141417645	141420429	2785	1456	ENSG00000254122	PCDHGB7	HyperMethylated	Island
5	141419701	141420000	10.4273	2.24788	1.60348e-35	0.619845	0.866306	0.246461	5	141417645	141420429	2785	2056	ENSG00000254122	PCDHGB7	HyperMethylated	Island
5	141420901	141421200	10.3738	3.29695	1.58629e-33	0.522195	0.581377	0.0591815	5	141421047	141424679	3633	0	ENSG00000253873	PCDHGA11	HyperMethylated	Island
5	141421201	141421500	16.7079	4.98994	3.12896e-83	0.85052	0.887161	0.0366411	5	141421228	141511183	89956	0	ENSG00000253873	PCDHGA11	HyperMethylated	Island
[truncated: 4,794 more rows]

## Sheet: Extended Data Fig. 1c
seqnames	start	end	CpG_density	Tumour_vs_Normal_log2FC	Tumour_vs_Normal_adjPval	Tumour_vs_Normal_betaDelta	Tumour_beta_means	Normal_beta_means	geneChr	geneStart	geneEnd	geneLength	distanceToTSS	ENSEMBL	SYMBOL	hyperHypo	landscape
1	983101	983400	14.0982	-2.14612	0.000366906	-0.608366	0.187944	0.796309	1	975204	982093	6890	-1008	ENSG00000187642	PERM1	HypoMethylated	Shore/Shelf
1	983401	983700	6.14222	-2.29752	9.4519e-14	-0.522029	0.303444	0.825473	1	975204	982093	6890	-1308	ENSG00000187642	PERM1	HypoMethylated	Shore/Shelf
1	1006801	1007100	10.5714	-2.50832	1.7534e-07	-0.691729	0.245717	0.937446	1	1001138	1014540	13403	5663	ENSG00000187608	ISG15	HypoMethylated	Open Sea
1	1028101	1028400	12.0501	-2.06763	0.000333291	-0.680936	0.277039	0.957976	1	1020120	1056116	35997	7981	ENSG00000188157	AGRN	HypoMethylated	Shore/Shelf
1	1034701	1035000	12.9367	-1.87834	0.000750133	-0.573168	0.197179	0.770347	1	1034867	1041397	6531	0	ENSG00000188157	AGRN	HypoMethylated	Island
1	1163101	1163400	17.0171	-4.23972	8.17068e-30	-0.707103	0.045027	0.75213	1	1167104	1167198	95	-3704	ENSG00000207730	MIR200B	HypoMethylated	Island
1	1163401	1163700	11.9255	-4.15237	5.9278e-30	-0.778639	0.05808	0.836719	1	1167104	1167198	95	-3404	ENSG00000207730	MIR200B	HypoMethylated	Island
1	1163701	1164000	13.8521	-3.19399	2.16812e-09	-0.702102	0.0895215	0.791624	1	1167104	1167198	95	-3104	ENSG00000207730	MIR200B	HypoMethylated	Island
1	1164001	1164300	11.5072	-3.25716	1.93058e-15	-0.562419	0.0711154	0.633535	1	1167104	1167198	95	-2804	ENSG00000207730	MIR200B	HypoMethylated	Island
1	1164301	1164600	11.5428	-3.29896	1.42028e-15	-0.665946	0.0831089	0.749055	1	1167104	1167198	95	-2504	ENSG00000207730	MIR200B	HypoMethylated	Island
1	1164601	1164900	19.4433	-3.80203	3.75553e-16	-0.787534	0.0688013	0.856336	1	1167104	1167198	95	-2204	ENSG00000207730	MIR200B	HypoMethylated	Island
1	1164901	1165200	16.1116	-3.12429	1.34476e-09	-0.585028	0.0777713	0.662799	1	1167104	1167198	95	-1904	ENSG00000207730	MIR200B	HypoMethylated	Island
1	1173901	1174200	13.0407	2.37508	1.5941e-05	0.538863	0.736201	0.197339	1	1173903	1197935	24033	0	ENSG00000162571	TTLL10	HyperMethylated	Island
1	1332001	1332300	20.4454	-2.97556	1.34998e-07	-0.78383	0.200053	0.983883	1	1331280	1335314	4035	721	ENSG00000169962	TAS1R3	HypoMethylated	Island
1	1332301	1332600	12.9846	-2.16352	2.5379e-05	-0.59311	0.178509	0.771619	1	1331280	1335314	4035	1021	ENSG00000169962	TAS1R3	HypoMethylated	Island
1	1332601	1332900	13.0388	-2.11227	7.85658e-05	-0.638744	0.196531	0.835275	1	1331280	1335314	4035	1321	ENSG00000169962	TAS1R3	HypoMethylated	Island
1	1332901	1333200	15.0218	-3.09576	2.27092e-12	-0.605026	0.0795753	0.684601	1	1331280	1335314	4035	1621	ENSG00000169962	TAS1R3	HypoMethylated	Island
1	1333201	1333500	14.612	-2.7114	7.42166e-09	-0.502997	0.0900629	0.59306	1	1331280	1335314	4035	1921	ENSG00000169962	TAS1R3	HypoMethylated	Island
1	1434001	1434300	9.72067	4.14929	1.13304e-06	0.536825	0.600715	0.0638896	1	1430539	1434573	4035	273	NA	LINC01770	HyperMethylated	Shore/Shelf
1	2021401	2021700	12.2482	-1.79975	2.61136e-05	-0.568209	0.388618	0.956827	1	2019329	2030079	10751	2072	ENSG00000187730	GABRD	HypoMethylated	Shore/Shelf
1	2021701	2022000	7.70973	-2.31611	6.19583e-08	-0.544664	0.408824	0.953488	1	2019329	2030079	10751	2372	ENSG00000187730	GABRD	HypoMethylated	Shore/Shelf
1	2133601	2133900	14.6867	4.56404	5.21738e-08	0.529598	0.569099	0.0395011	1	2133638	2148924	15287	0	ENSG00000067606	PRKCZ	HyperMethylated	Island
1	2133901	2134200	10.0016	2.54589	4.67797e-20	0.590369	0.733273	0.142905	1	2050411	2185395	134985	83490	ENSG00000067606	PRKCZ	HyperMethylated	Shore/Shelf
1	2240701	2241000	8.23163	2.35279	2.75635e-14	0.506698	0.657541	0.150844	1	2228319	2310213	81895	12382	ENSG00000157933	SKI	HyperMethylated	Open Sea
1	2279101	2279400	8.64259	3.40922	4.881e-21	0.641464	0.735584	0.0941199	1	2228319	2310213	81895	50782	ENSG00000157933	SKI	HyperMethylated	Shore/Shelf
1	2314201	2314500	15.3512	2.41412	2.3321e-15	0.571576	0.719289	0.147713	1	2303646	2304368	723	10555	ENSG00000157933	SKI	HyperMethylated	Island
1	2335801	2336100	11.7507	-2.69249	1.12406e-19	-0.615415	0.120279	0.735693	1	2321253	2391554	70302	55454	ENSG00000116151	MORN1	HypoMethylated	Shore/Shelf
1	2344201	2344500	8.98949	-1.55683	0.000861491	-0.502154	0.278029	0.780182	1	2321253	2391554	70302	47054	ENSG00000116151	MORN1	HypoMethylated	Shore/Shelf
1	2378401	2378700	11.6551	-3.73948	1.67008e-20	-0.842072	0.103863	0.945935	1	2321253	2391554	70302	12854	ENSG00000116151	MORN1	HypoMethylated	Open Sea
1	2406601	2406900	9.39985	-2.45338	4.05939e-10	-0.659773	0.186641	0.846414	1	2403964	2412530	8567	5630	ENSG00000157911	PEX10	HypoMethylated	Shore/Shelf
1	2789401	2789700	20.5959	4.05033	5.43703e-16	0.598589	0.64394	0.045351	1	2641368	2789665	148298	0	ENSG00000215912	TTC34	HyperMethylated	Island
1	2789701	2790000	28.459	3.95364	1.67872e-22	0.713336	0.786413	0.0730773	1	2635976	2801717	165742	11717	ENSG00000215912	TTC34	HyperMethylated	Island
1	2790001	2790300	26.9917	3.38754	6.79759e-18	0.680732	0.789145	0.108412	1	2635976	2801717	165742	11417	ENSG00000215912	TTC34	HyperMethylated	Island
1	2866201	2866500	9.71322	-3.98168	1.08491e-89	-0.571034	0.0472855	0.61832	1	2635976	2801717	165742	-64484	ENSG00000215912	TTC34	HypoMethylated	Open Sea
1	2917201	2917500	9.5388	-1.61537	0.000175332	-0.501919	0.274984	0.776902	1	3021467	3022903	1437	-103967	ENSG00000169717	ACTRT2	HypoMethylated	Open Sea
1	2921701	2922000	6.61019	-2.35951	2.81001e-13	-0.564292	0.259479	0.823771	1	3021467	3022903	1437	-99467	ENSG00000169717	ACTRT2	HypoMethylated	Open Sea
1	2949301	2949600	7.5497	-2.06073	5.40908e-08	-0.545953	0.334308	0.880261	1	3021467	3022903	1437	-71867	ENSG00000169717	ACTRT2	HypoMethylated	Open Sea
1	2982601	2982900	9.3865	-2.00908	2.24324e-05	-0.561477	0.38885	0.950327	1	3021467	3022903	1437	-38567	ENSG00000169717	ACTRT2	HypoMethylated	Open Sea
1	3027901	3028200	7.14323	-2.21173	6.41702e-09	-0.574688	0.272264	0.846951	1	3021467	3022903	1437	6434	ENSG00000169717	ACTRT2	HypoMethylated	Open Sea
1	3030001	3030300	10.4636	-1.81873	1.72104e-05	-0.557934	0.261891	0.819825	1	3021467	3022903	1437	8534	ENSG00000169717	ACTRT2	HypoMethylated	Open Sea
1	3070801	3071100	28.3412	4.32603	1.98583e-65	0.821912	0.883384	0.0614724	1	3069168	3434342	365175	1633	ENSG00000142611	PRDM16	HyperMethylated	Island
1	3071101	3071400	19.7865	2.40913	4.84452e-19	0.624824	0.859679	0.234855	1	3069168	3434342	365175	1933	ENSG00000142611	PRDM16	HyperMethylated	Island
1	3073501	3073800	27.4564	3.96326	8.09314e-08	0.611167	0.676556	0.0653893	1	3069168	3434342	365175	4333	ENSG00000142611	PRDM16	HyperMethylated	Island
1	3073801	3074100	22.4226	3.62348	5.66424e-10	0.658072	0.748922	0.09085	1	3069168	3434342	365175	4633	ENSG00000142611	PRDM16	HyperMethylated	Island
1	3135601	3135900	11.823	-3.99667	5.44588e-117	-0.617478	0.0416256	0.659104	1	3069168	3434342	365175	66433	ENSG00000142611	PRDM16	HypoMethylated	Open Sea
1	3494401	3494700	10.1319	-3.52074	9.21544e-24	-0.762764	0.0880663	0.850831	1	3487951	3611508	123558	116808	ENSG00000162591	MEGF6	HypoMethylated	Open Sea
1	3514201	3514500	7.26438	-2.16386	1.35256e-08	-0.548064	0.328531	0.876595	1	3487951	3611508	123558	97008	ENSG00000162591	MEGF6	HypoMethylated	Shore/Shelf
1	3514501	3514800	10.6589	-2.92346	8.5795e-12	-0.750545	0.168197	0.918742	1	3487951	3611508	123558	96708	ENSG00000162591	MEGF6	HypoMethylated	Shore/Shelf
1	3650401	3650700	9.25392	3.1075	7.95261e-13	0.592969	0.696684	0.103715	1	3635014	3652761	17748	2061	ENSG00000116213	WRAP73	HyperMethylated	Island
1	3650701	3651000	21.7672	4.61885	2.98397e-20	0.821833	0.889685	0.0678527	1	3635014	3652761	17748	1761	ENSG00000116213	WRAP73	HyperMethylated	Island
1	3651001	3651300	20.1112	4.52518	1.1533e-17	0.778776	0.82963	0.0508545	1	3635014	3652761	17748	1461	ENSG00000116213	WRAP73	HyperMethylated	Island
1	3651301	3651600	19.6405	4.68136	4.80124e-15	0.727824	0.775105	0.0472816	1	3635014	3652761	17748	1161	ENSG00000116213	WRAP73	HyperMethylated	Island
1	3651601	3651900	19.8035	5.23984	1.35243e-11	0.62435	0.645174	0.0208248	1	3635014	3652761	17748	861	ENSG00000116213	WRAP73	HyperMethylated	Island
1	3684001	3684300	13.3968	2.61514	3.96644e-13	0.61139	0.799203	0.187813	1	3652516	3736201	83686	31485	ENSG00000078900	TP73	HyperMethylated	Open Sea
1	3697801	3698100	8.06687	-3.39874	7.6225e-32	-0.64591	0.112615	0.758525	1	3698046	3708534	10489	0	ENSG00000078900	TP73	HypoMethylated	Open Sea
1	3707701	3708000	12.1063	1.99947	6.40048e-20	0.586692	0.888803	0.30211	1	3652516	3736201	83686	55185	ENSG00000078900	TP73	HyperMethylated	Shore/Shelf
1	3708901	3709200	10.7568	3.00838	3.40432e-12	0.561559	0.657527	0.0959685	1	3652516	3736201	83686	56385	ENSG00000078900	TP73	HyperMethylated	Shore/Shelf
1	3732601	3732900	11.9648	1.93742	1.37632e-16	0.559739	0.805955	0.246215	1	3652516	3736201	83686	80085	ENSG00000078900	TP73	HyperMethylated	Island
1	3909901	3910200	7.06861	-2.80717	1.25353e-15	-0.656071	0.209133	0.865204	1	3900352	3914652	14301	9549	ENSG00000236423	LINC01134	HypoMethylated	Shore/Shelf
1	4161301	4161600	14.4722	-1.8527	0.000172183	-0.520223	0.201736	0.721959	1	3947144	3949024	1881	-212277	ENSG00000226374	LINC01345	HypoMethylated	Island
1	5717701	5718000	6.09219	3.01871	1.6984e-11	0.550371	0.777331	0.22696	1	5862672	5862741	70	144741	ENSG00000264101	MIR4689	HyperMethylated	Open Sea
1	5847001	5847300	7.5823	2.58655	5.80667e-10	0.503115	0.662393	0.159278	1	5862672	5862741	70	15441	ENSG00000264101	MIR4689	HyperMethylated	Open Sea
1	5847301	5847600	11.1037	4.62611	1.82331e-31	0.715589	0.750474	0.034885	1	5862672	5862741	70	15141	ENSG00000264101	MIR4689	HyperMethylated	Open Sea
1	5850001	5850300	7.39726	-2.41192	1.2463e-13	-0.556311	0.227911	0.784222	1	5862672	5862741	70	12441	ENSG00000264101	MIR4689	HypoMethylated	Open Sea
1	6051601	6051900	11.8155	-1.7342	0.000283463	-0.516287	0.457226	0.973513	1	5990927	6090419	99493	60674	ENSG00000069424	KCNAB2	HypoMethylated	Island
1	6111301	6111600	5.91406	-2.59594	2.40278e-18	-0.563254	0.259472	0.822726	1	6101787	6180321	78535	68721	ENSG00000116254	CHD5	HypoMethylated	Open Sea
1	6111601	6111900	12.7787	-3.70095	7.64704e-21	-0.714877	0.0666994	0.781576	1	6101787	6180321	78535	68421	ENSG00000116254	CHD5	HypoMethylated	Open Sea
1	6208501	6208800	15.328	2.64276	2.5518e-42	0.561815	0.672143	0.110328	1	6208618	6210900	2283	0	ENSG00000158286	RNF207	HyperMethylated	Island
1	6208801	6209100	28.6715	2.60747	1.25137e-20	0.638256	0.928391	0.290135	1	6208860	6220805	11946	0	ENSG00000158286	RNF207	HyperMethylated	Island
1	6209101	6209400	22.2713	2.50091	2.7057e-06	0.564806	0.797635	0.232829	1	6186692	6209244	22553	0	ENSG00000116251	RPL22	HyperMethylated	Island
1	6241501	6241800	11.8114	4.31787	1.83846e-31	0.651894	0.68921	0.0373154	1	6244179	6245578	1400	-2379	ENSG00000173673	HES3	HyperMethylated	Shore/Shelf
1	6420601	6420900	19.311	4.93819	1.82905e-07	0.526633	0.550329	0.0236961	1	6412418	6424670	12253	3770	ENSG00000069812	HES2	HyperMethylated	Island
1	6420901	6421200	8.46987	3.09417	6.39491e-08	0.544232	0.668803	0.124571	1	6412418	6424670	12253	3470	ENSG00000069812	HES2	HyperMethylated	Shore/Shelf
1	6441001	6441300	11.4603	3.11879	4.05123e-15	0.568309	0.653282	0.0849733	1	6424776	6460944	36169	16225	ENSG00000187017	ESPN	HyperMethylated	Island
1	6453901	6454200	10.774	2.95936	1.55184e-52	0.706145	0.826068	0.119923	1	6424776	6460944	36169	29125	ENSG00000187017	ESPN	HyperMethylated	Island
1	6454201	6454500	20.9083	3.96223	8.41155e-95	0.848763	0.933083	0.08432	1	6424776	6460944	36169	29425	ENSG00000187017	ESPN	HyperMethylated	Island
1	6454501	6454800	23.5177	4.26394	1.58533e-102	0.875101	0.978138	0.103037	1	6424776	6460944	36169	29725	ENSG00000187017	ESPN	HyperMethylated	Island
1	6454801	6455100	32.3606	4.3127	6.2327e-78	0.872255	0.979052	0.106797	1	6424776	6460944	36169	30025	ENSG00000187017	ESPN	HyperMethylated	Island
1	6455101	6455400	27.9316	5.04276	4.9654e-90	0.905351	0.956142	0.0507905	1	6424776	6460944	36169	30325	ENSG00000187017	ESPN	HyperMethylated	Island
1	6455401	6455700	23.7133	4.47587	8.36052e-92	0.891589	0.965696	0.0741066	1	6424776	6460944	36169	30625	ENSG00000187017	ESPN	HyperMethylated	Island
1	6455701	6456000	21.7263	2.79618	1.00501e-67	0.739917	0.955985	0.216067	1	6424776	6460944	36169	30925	ENSG00000187017	ESPN	HyperMethylated	Island
1	6456001	6456300	15.7153	1.99174	2.04271e-36	0.558897	0.752937	0.19404	1	6424776	6460944	36169	31225	ENSG00000187017	ESPN	HyperMethylated	Island
1	6459901	6460200	9.56316	2.83276	1.7886e-11	0.587323	0.750972	0.163649	1	6424776	6460944	36169	35125	ENSG00000187017	ESPN	HyperMethylated	Shore/Shelf
1	6460201	6460500	9.78932	2.97025	8.98443e-19	0.528905	0.613861	0.0849559	1	6424776	6460944	36169	35425	ENSG00000187017	ESPN	HyperMethylated	Shore/Shelf
1	6460501	6460800	12.2531	4.10597	4.75872e-37	0.678302	0.723805	0.0455028	1	6424776	6460944	36169	35725	ENSG00000187017	ESPN	HyperMethylated	Island
1	6473101	6473400	9.84857	-1.84164	0.000901671	-0.595419	0.342746	0.938164	1	6466092	6477588	11497	4188	ENSG00000171680	PLEKHG5	HypoMethylated	Shore/Shelf
1	8217001	8217300	16.635	4.35516	1.64351e-09	0.516485	0.545063	0.0285771	1	8208672	8215210	6539	8329	ENSG00000227634	LINC01714	HyperMethylated	Island
1	8217301	8217600	26.2094	4.72238	4.29755e-09	0.520063	0.542486	0.0224233	1	8208672	8215210	6539	8629	ENSG00000227634	LINC01714	HyperMethylated	Island
1	9183301	9183600	14.7918	3.99108	2.5822e-14	0.51178	0.54804	0.0362601	1	9182004	9196284	14281	1297	ENSG00000234546	LNCTAM34A	HyperMethylated	Island
1	9279601	9279900	8.26338	2.44083	1.25951e-07	0.512373	0.744028	0.231655	1	9292894	9369532	76639	-12994	ENSG00000171621	SPSB1	HyperMethylated	Open Sea
1	10530301	10530600	11.1175	1.99899	9.16342e-09	0.514385	0.797023	0.282638	1	10472288	10536572	64285	58013	ENSG00000142655	PEX14	HyperMethylated	Open Sea
1	10809001	10809300	7.72176	2.32192	6.29055e-08	0.501303	0.785761	0.284458	1	10647213	10796650	149438	-12351	ENSG00000130940	CASZ1	HyperMethylated	Open Sea
1	10960501	10960800	12.8039	-1.86173	3.39589e-05	-0.535782	0.216529	0.752311	1	10946473	10964201	17729	3401	ENSG00000175262	C1orf127	HypoMethylated	Open Sea
1	11790601	11790900	7.31707	2.57709	3.89745e-13	0.565836	0.893975	0.328138	1	11785723	11805413	19691	14513	ENSG00000177000	MTHFR	HyperMethylated	Open Sea
1	12191701	12192000	15.2631	-1.91739	0.000861067	-0.645403	0.236096	0.881499	1	12191713	12191773	61	0	ENSG00000263676	MIR4632	HypoMethylated	Island
1	13583101	13583400	13.2856	3.2328	1.44556e-40	0.676937	0.768465	0.0915282	1	13583465	13617957	34493	-65	ENSG00000162493	PDPN	HyperMethylated	Island
1	15261301	15261600	8.23209	2.85665	9.44635e-13	0.514637	0.625067	0.110431	1	15247272	15398126	150855	14029	ENSG00000142621	FHAD1	HyperMethylated	Open Sea
1	15949501	15949800	7.39685	2.93808	6.23476e-11	0.561665	0.721853	0.160187	1	15941869	15976126	34258	26326	ENSG00000116809	ZBTB17	HyperMethylated	Open Sea
1	15949801	15950100	7.81833	2.74677	1.93444e-07	0.515049	0.683597	0.168548	1	15941869	15976126	34258	26026	ENSG00000116809	ZBTB17	HyperMethylated	Open Sea
1	16162501	16162800	13.1097	2.42016	1.60948e-09	0.608461	0.8545	0.246039	1	16124337	16156069	31733	-6432	ENSG00000142627	EPHA2	HyperMethylated	Open Sea
1	16226701	16227000	14.9983	3.2425	5.01492e-18	0.724089	0.872826	0.148737	1	16232281	16236659	4379	9659	ENSG00000132881	CPLANE2	HyperMethylated	Island
1	16227001	16227300	17.5443	4.17628	1.2423e-25	0.798148	0.875221	0.0770728	1	16232281	16236659	4379	9359	ENSG00000132881	CPLANE2	HyperMethylated	Island
1	16227301	16227600	14.8576	4.22236	2.32322e-35	0.691614	0.738228	0.0466147	1	16232281	16236659	4379	9059	ENSG00000132881	CPLANE2	HyperMethylated	Shore/Shelf
1	16227601	16227900	17.1114	4.19711	2.47711e-38	0.844315	0.922194	0.0778784	1	16232281	16236659	4379	8759	ENSG00000132881	CPLANE2	HyperMethylated	Shore/Shelf
1	16227901	16228200	15.2508	3.59234	2.79917e-29	0.77073	0.873208	0.102478	1	16232281	16236659	4379	8459	ENSG00000132881	CPLANE2	HyperMethylated	Shore/Shelf
1	16228201	16228500	10.5193	1.9652	5.84043e-19	0.546653	0.788042	0.24139	1	16232281	16236659	4379	8159	ENSG00000132881	CPLANE2	HyperMethylated	Shore/Shelf
1	16520401	16520700	9.43121	3.57061	1.29881e-19	0.69352	0.791504	0.0979842	1	16514122	16514285	164	-6116	ENSG00000206737	RNVU1-18	HyperMethylated	Shore/Shelf
1	16520701	16521000	13.1886	4.16886	2.71507e-29	0.655293	0.701969	0.0466762	1	16514122	16514285	164	-6416	ENSG00000206737	RNVU1-18	HyperMethylated	Island
1	16521001	16521300	13.1883	4.22799	6.66103e-39	0.758076	0.81215	0.0540736	1	16514122	16514285	164	-6716	ENSG00000206737	RNVU1-18	HyperMethylated	Island
1	16521301	16521600	7.50865	2.57366	1.35083e-14	0.592057	0.88517	0.293112	1	16514122	16514285	164	-7016	ENSG00000206737	RNVU1-18	HyperMethylated	Island
1	16534801	16535100	17.5846	2.33767	1.0206e-09	0.559527	0.782415	0.222888	1	16533886	16535649	1764	549	ENSG00000233421	LINC01783	HyperMethylated	Island
1	16535101	16535400	14.2358	2.70972	7.54368e-22	0.6318	0.92193	0.290131	1	16533886	16535649	1764	249	ENSG00000233421	LINC01783	HyperMethylated	Island
1	16535401	16535700	16.5074	2.50251	1.52751e-24	0.503941	0.977315	0.473374	1	16533886	16535649	1764	0	ENSG00000233421	LINC01783	HyperMethylated	Island
1	16647301	16647600	16.8445	3.59084	3.10141e-31	0.756491	0.97233	0.215839	1	16645622	16650289	4668	1679	NA	MST1P2	HyperMethylated	Island
1	16647601	16647900	15.6131	5.19928	1.30055e-31	0.874178	0.939351	0.0651724	1	16645622	16650289	4668	1979	NA	MST1P2	HyperMethylated	Island
1	16647901	16648200	18.7645	5.33749	1.2874e-38	0.883523	0.972763	0.0892403	1	16645622	16650289	4668	2279	NA	MST1P2	HyperMethylated	Island
1	16648201	16648500	19.6057	3.34906	1.76798e-11	0.621454	0.899733	0.278279	1	16645622	16650289	4668	2579	NA	MST1P2	HyperMethylated	Island
1	16692001	16692300	10.2133	2.68095	3.08959e-18	0.539425	0.975896	0.436471	1	16687339	16692309	4971	9	NA	ESPNP	HyperMethylated	Island
1	16692301	16692600	22.903	2.81701	9.47985e-15	0.643877	0.961671	0.317794	1	16687339	16692309	4971	0	NA	ESPNP	HyperMethylated	Island
1	16692601	16692900	21.7276	3.36395	5.95446e-20	0.63654	0.98385	0.34731	1	16692280	16720157	27878	27257	NA	ESPNP	HyperMethylated	Island
1	16692901	16693200	22.7108	3.71436	2.02524e-12	0.68795	0.950964	0.263014	1	16692280	16720157	27878	26957	NA	ESPNP	HyperMethylated	Island
1	16693201	16693500	26.6084	3.8599	8.8942e-13	0.681173	0.923342	0.242169	1	16692280	16720157	27878	26657	NA	ESPNP	HyperMethylated	Island
1	16693501	16693800	28.3522	3.55814	2.02114e-09	0.619593	0.902535	0.282942	1	16692280	16720157	27878	26357	NA	ESPNP	HyperMethylated	Island
1	16693801	16694100	19.7852	3.60402	1.84616e-07	0.652481	0.85545	0.202969	1	16692280	16720157	27878	26057	NA	ESPNP	HyperMethylated	Island
1	16694101	16694400	17.7204	3.00455	1.80103e-06	0.604318	0.789347	0.185028	1	16692280	16720157	27878	25757	NA	ESPNP	HyperMethylated	Island
1	16759201	16759500	19.069	3.45759	2.17936e-35	0.777573	0.958184	0.180611	1	16757128	16759291	2164	0	ENSG00000186715	MST1L	HyperMethylated	Island
1	16759501	16759800	16.4768	4.25667	5.22623e-29	0.589007	0.624209	0.0352018	1	16755307	16764480	9174	4680	ENSG00000186715	MST1L	HyperMethylated	Island
1	16759801	16760100	15.8825	3.55014	2.66331e-19	0.549288	0.606402	0.0571141	1	16755307	16764480	9174	4380	ENSG00000186715	MST1L	HyperMethylated	Island
1	16872601	16872900	15.6629	2.54676	5.14564e-21	0.613116	0.919045	0.30593	1	16870945	16874079	3135	1656	ENSG00000228549	LOC112267871	HyperMethylated	Island
1	16889101	16889400	13.687	4.63131	4.23941e-10	0.598205	0.634692	0.0364873	1	16888538	16889373	836	0	ENSG00000238142	LOC105376805	HyperMethylated	Island
1	16889401	16889700	16.4201	4.51917	1.19989e-11	0.602437	0.637973	0.0355363	1	16887577	16889518	1942	0	ENSG00000238142	LOC105376805	HyperMethylated	Island
1	16889701	16890000	7.74776	2.9469	1.44926e-08	0.512129	0.634845	0.122717	1	16887761	16889706	1946	0	ENSG00000238142	LOC105376805	HyperMethylated	Shore/Shelf
1	16948201	16948500	11.0602	-2.08105	0.000229097	-0.578575	0.391873	0.970448	1	16948391	16951338	2948	0	ENSG00000058453	CROCC	HypoMethylated	Open Sea
1	16971301	16971600	8.45341	-2.96427	6.69343e-11	-0.756565	0.160975	0.917539	1	16921931	16972964	51034	49370	ENSG00000058453	CROCC	HypoMethylated	Open Sea
1	16971601	16971900	7.18566	-2.54449	6.18127e-10	-0.635215	0.203042	0.838257	1	16921931	16972964	51034	49670	ENSG00000058453	CROCC	HypoMethylated	Open Sea
1	17149201	17149500	20.7124	2.41566	7.03354e-23	0.665565	0.918948	0.253383	1	17066761	17119451	52691	-29750	ENSG00000117115	PADI2	HyperMethylated	Island
1	17149501	17149800	9.55697	2.72053	2.30397e-19	0.65218	0.833503	0.181323	1	17066761	17119451	52691	-30050	ENSG00000117115	PADI2	HyperMethylated	Island
1	17419801	17420100	15.5674	3.23786	1.26423e-14	0.552819	0.624063	0.0712436	1	17406760	17439677	32918	19577	ENSG00000179051	RCC2	HyperMethylated	Island
1	18196801	18197100	7.71287	2.81072	1.66307e-10	0.517397	0.639125	0.121729	1	18107798	18378483	270686	89003	ENSG00000117154	IGSF21	HyperMethylated	Open Sea
1	19273801	19274100	22.3324	2.15783	8.81614e-23	0.614033	0.879845	0.265812	1	19265982	19273941	7960	0	ENSG00000211454	AKR7L	HyperMethylated	Island
1	19274101	19274400	22.0762	3.24169	2.03246e-28	0.766782	0.928869	0.162087	1	19267103	19274194	7092	0	ENSG00000211454	AKR7L	HyperMethylated	Island
1	19274401	19274700	7.34646	2.3082	1.02894e-17	0.562585	0.806866	0.244281	1	19267103	19274194	7092	-207	ENSG00000211454	AKR7L	HyperMethylated	Island
1	19665901	19666200	20.6871	2.96252	3.68253e-09	0.562243	0.67108	0.108837	1	19664875	19680966	16092	1026	ENSG00000158748	HTR6	HyperMethylated	Island
1	20473201	20473500	10.2565	3.72045	1.0786e-10	0.500154	0.545039	0.0448851	1	20483187	20484645	1459	11145	ENSG00000162545	CAMK2N1	HyperMethylated	Open Sea
1	21608101	21608400	12.1258	2.22751	1.29663e-30	0.544507	0.698348	0.153841	1	21596215	21669363	73149	60963	ENSG00000076864	RAP1GAP	HyperMethylated	Open Sea
1	22953601	22953900	29.9978	3.76293	9.07981e-10	0.675094	0.77124	0.0961464	1	22953043	22965338	12296	11438	ENSG00000215906	LACTBL1	HyperMethylated	Island
1	22953901	22954200	12.3973	3.49749	1.51431e-16	0.605658	0.667585	0.0619268	1	22953043	22965338	12296	11138	ENSG00000215906	LACTBL1	HyperMethylated	Island
1	24930901	24931200	15.0966	2.26603	5.95035e-13	0.509785	0.647022	0.137237	1	24899511	24965010	65500	33810	ENSG00000020633	RUNX3	HyperMethylated	Island
1	27360301	27360600	12.6115	1.8597	1.03987e-31	0.570153	0.841988	0.271835	1	27355184	27366961	11778	6361	ENSG00000142733	MAP3K6	HyperMethylated	Island
1	27634801	27635100	10.0734	2.48638	9.49258e-13	0.553237	0.69218	0.138943	1	27612064	27635185	23122	85	ENSG00000000938	FGR	HyperMethylated	Island
1	27635101	27635400	14.9134	2.38576	6.11077e-14	0.624413	0.803534	0.179121	1	27612064	27635185	23122	0	ENSG00000000938	FGR	HyperMethylated	Island
1	29478001	29478300	6.67785	2.7135	5.03164e-11	0.552505	0.765106	0.212601	1	29329620	29350114	20495	-127887	ENSG00000230523	LINC01756	HyperMethylated	Shore/Shelf
1	29478301	29478600	13.7033	4.64041	1.08823e-23	0.748502	0.785043	0.0365414	1	29329620	29350114	20495	-128187	ENSG00000230523	LINC01756	HyperMethylated	Island
1	29478601	29478900	10.1976	4.19692	8.22072e-19	0.753997	0.823472	0.0694753	1	29329620	29350114	20495	-128487	ENSG00000230523	LINC01756	HyperMethylated	Island
1	30342601	30342900	13.0425	4.71036	1.67752e-09	0.606941	0.636526	0.0295845	1	30013952	30037612	23661	-304989	ENSG00000233399	LINC01648	HyperMethylated	Open Sea
1	31772101	31772400	22.1309	5.36564	1.44184e-11	0.685855	0.711271	0.025416	1	31741800	31764893	23094	-7208	ENSG00000121753	ADGRB2	HyperMethylated	Island
1	31772401	31772700	13.5787	4.46254	1.55918e-08	0.502404	0.530494	0.02809	1	31741800	31764893	23094	-7508	ENSG00000121753	ADGRB2	HyperMethylated	Island
1	31944301	31944600	8.85556	3.08826	1.29437e-07	0.509184	0.613421	0.104237	1	31919130	31944856	25727	256	ENSG00000184007	PTP4A2	HyperMethylated	Island
1	31944601	31944900	18.3535	4.97562	1.60661e-09	0.534683	0.556745	0.0220624	1	31919130	31944856	25727	0	ENSG00000184007	PTP4A2	HyperMethylated	Island
1	31944901	31945200	12.8212	3.74831	1.03767e-13	0.547288	0.593774	0.0464863	1	31919130	31944856	25727	-45	ENSG00000184007	PTP4A2	HyperMethylated	Island
1	31945201	31945500	8.25465	2.65302	1.19587e-19	0.613619	0.779305	0.165686	1	31919130	31944856	25727	-345	ENSG00000184007	PTP4A2	HyperMethylated	Shore/Shelf
1	32239801	32240100	12.8027	-2.96401	2.23612e-07	-0.731273	0.0803546	0.811628	1	32231658	32240790	9133	690	NA	MTMR9LP	HypoMethylated	Island
1	32926201	32926500	10.1556	2.88322	3.31953e-25	0.556557	0.651016	0.0944584	1	32894846	32901438	6593	-24763	ENSG00000121900	TMEM54	HyperMethylated	Open Sea
1	33306601	33306900	24.3461	3.30554	2.05833e-18	0.698779	0.800187	0.101408	1	33306766	33321098	14333	14198	ENSG00000184389	A3GALT2	HyperMethylated	Island
1	33306901	33307200	29.778	3.01372	7.78281e-20	0.695135	0.898358	0.203223	1	33306766	33321098	14333	13898	ENSG00000184389	A3GALT2	HyperMethylated	Island
1	33307201	33307500	26.9786	2.21964	1.72644e-24	0.608016	0.916169	0.308154	1	33306766	33321098	14333	13598	ENSG00000184389	A3GALT2	HyperMethylated	Shore/Shelf
1	34176601	34176900	14.0199	3.93648	8.98339e-16	0.572857	0.614575	0.0417171	1	34166883	34219131	52249	9718	ENSG00000142698	C1orf94	HyperMethylated	Island
1	34176901	34177200	18.8158	4.02623	8.25806e-17	0.634894	0.683721	0.0488274	1	34176907	34219131	42225	0	ENSG00000142698	C1orf94	HyperMethylated	Island
1	34177201	34177500	16.243	4.2446	3.27985e-09	0.543632	0.579323	0.0356919	1	34166883	34219131	52249	10318	ENSG00000142698	C1orf94	HyperMethylated	Island
1	34924801	34925100	8.00048	3.56493	6.66725e-19	0.689254	0.795321	0.106067	1	34865436	34929650	64215	4550	ENSG00000116544	DLGAP3	HyperMethylated	Open Sea
1	35120701	35121000	15.208	3.19567	7.60955e-10	0.625822	0.72044	0.0946182	1	35104243	35111777	7535	16458	ENSG00000197056	ZMYM1	HyperMethylated	Island
1	35577001	35577300	19.4129	1.84058	1.10538e-42	0.527505	0.96528	0.437775	1	35573314	35595328	22015	3687	ENSG00000116819	TFAP2E	HyperMethylated	Island
1	35577301	35577600	18.0627	1.93344	2.48313e-34	0.536402	0.963172	0.42677	1	35573314	35595328	22015	3987	ENSG00000116819	TFAP2E	HyperMethylated	Island
1	35577601	35577900	16.2186	1.94963	9.58865e-44	0.607627	0.919999	0.312373	1	35577736	35595261	17526	0	ENSG00000116819	TFAP2E	HyperMethylated	Island
1	36482101	36482400	8.67488	3.34317	2.1325e-15	0.618673	0.710588	0.091915	1	36466043	36483278	17236	878	ENSG00000119535	CSF3R	HyperMethylated	Open Sea
1	36669601	36669900	7.25064	2.19693	4.78956e-10	0.505348	0.754684	0.249337	1	36849948	36853687	3740	183787	ENSG00000163873	GRIK3	HyperMethylated	Open Sea
1	37318501	37318800	11.9111	3.66728	2.57053e-18	0.524253	0.570446	0.0461929	1	37350934	37474386	123453	155586	ENSG00000233621	LINC01137	HyperMethylated	Island
1	37327801	37328100	4.26398	1.38023	7.51288e-05	0.515219	0.780638	0.265418	1	37350934	37474386	123453	146286	ENSG00000233621	LINC01137	HyperMethylated	Open Sea
1	37475401	37475700	7.19476	2.71256	2.68646e-21	0.615173	0.836677	0.221504	1	37474580	37484360	9781	821	ENSG00000163874	ZC3H12A	HyperMethylated	Shore/Shelf
1	37475701	37476000	8.77149	2.31044	7.25987e-20	0.598271	0.807491	0.20922	1	37474580	37484360	9781	1121	ENSG00000163874	ZC3H12A	HyperMethylated	Shore/Shelf
1	37483801	37484100	8.7554	1.96852	2.65866e-15	0.525267	0.791421	0.266154	1	37474580	37484360	9781	9221	ENSG00000163874	ZC3H12A	HyperMethylated	Open Sea
1	37735201	37735500	13.4001	4.03434	2.71369e-10	0.635249	0.687019	0.05177	1	37713888	37752906	39019	17406	ENSG00000183317	EPHA10	HyperMethylated	Open Sea
1	38817901	38818200	20.7577	4.47041	1.81057e-06	0.525084	0.583361	0.0582768	1	38839349	38848074	8726	29874	ENSG00000116954	RRAGC	HyperMethylated	Island
1	39770401	39770700	16.612	6.59481	3.57124e-06	0.639054	0.677488	0.0384336	1	39769523	39771348	1826	648	ENSG00000198754	OXCT2	HyperMethylated	Island
1	39771001	39771300	24.6557	7.98224	1.00185e-06	0.704337	0.722426	0.0180889	1	39769523	39771348	1826	48	ENSG00000198754	OXCT2	HyperMethylated	Island
1	39771301	39771600	17.0428	7.97815	2.64401e-06	0.749761	0.771516	0.0217545	1	39769523	39771348	1826	0	ENSG00000198754	OXCT2	HyperMethylated	Island
1	40132801	40133100	15.2821	3.09038	6.87132e-06	0.571847	0.826894	0.255046	1	40161387	40240921	79535	-28287	ENSG00000117000	RLF	HyperMethylated	Island
1	40311301	40311600	8.06048	2.76353	1.67173e-05	0.503882	0.856325	0.352443	1	40300489	40317286	16798	5686	ENSG00000049089	COL9A2	HyperMethylated	Shore/Shelf
1	40818001	40818300	12.2999	3.37437	5.42353e-07	0.585437	0.691832	0.106395	1	40783787	40840452	56666	34214	ENSG00000117013	KCNQ4	HyperMethylated	Island
1	40818301	40818600	19.512	3.91601	2.8436e-06	0.610082	0.706807	0.0967252	1	40783787	40840452	56666	34514	ENSG00000117013	KCNQ4	HyperMethylated	Island
1	40818601	40818900	18.579	4.52862	8.64875e-07	0.604289	0.66144	0.0571506	1	40783787	40840452	56666	34814	ENSG00000117013	KCNQ4	HyperMethylated	Island
1	40884001	40884300	20.092	2.18006	4.13737e-06	0.540304	0.804301	0.263997	1	40861054	40862363	1310	-21638	ENSG00000179862	CITED4	HyperMethylated	Island
1	41383201	41383500	17.1866	4.63154	1.52522e-17	0.638871	0.667625	0.0287549	1	41361922	41383590	21669	21279	ENSG00000204060	FOXO6	HyperMethylated	Island
1	41383501	41383800	10.3049	3.87085	3.90312e-13	0.601494	0.654587	0.0530935	1	41361922	41383590	21669	21579	ENSG00000204060	FOXO6	HyperMethylated	Shore/Shelf
1	41739001	41739300	10.2912	2.92448	9.54277e-07	0.500863	0.589901	0.0890376	1	41506365	41918707	412343	179407	ENSG00000127124	HIVEP3	HyperMethylated	Open Sea
1	43119901	43120200	7.43637	-2.72075	2.07546e-11	-0.677945	0.17297	0.850915	1	43145153	43156396	11244	-24953	ENSG00000186973	FAM183A	HypoMethylated	Open Sea
1	43120201	43120500	14.8323	-2.87298	5.32037e-10	-0.545243	0.085499	0.630742	1	43145153	43156396	11244	-24653	ENSG00000186973	FAM183A	HypoMethylated	Open Sea
1	44408101	44408400	14.1195	3.15025	7.31997e-18	0.639035	0.729867	0.0908323	1	44405194	44651723	246530	2907	ENSG00000187147	RNF220	HyperMethylated	Island
1	46456201	46456500	7.06355	-1.98456	2.731e-07	-0.512579	0.36501	0.877588	1	46442862	46482493	39632	13339	NA	FAAHP1	HypoMethylated	Open Sea
1	46474501	46474800	10.9817	2.52027	5.06081e-12	0.555309	0.681173	0.125864	1	46442862	46482493	39632	31639	NA	FAAHP1	HyperMethylated	Island
1	46491001	46491300	10.6481	4.01822	1.27873e-23	0.648072	0.697426	0.0493541	1	46506996	46514212	7217	-15696	ENSG00000197587	DMBX1	HyperMethylated	Island
1	46491301	46491600	11.6578	4.44652	1.84496e-56	0.693459	0.732427	0.0389675	1	46506996	46514212	7217	-15396	ENSG00000197587	DMBX1	HyperMethylated	Island
1	46543801	46544100	14.8413	5.16098	1.06305e-13	0.533953	0.551988	0.0180346	1	46532166	46543969	11804	0	ENSG00000282881	TMEM275	HyperMethylated	Island
1	46544101	46544400	19.0664	5.14218	1.25599e-10	0.530291	0.548443	0.0181521	1	46538611	46570237	31627	5490	ENSG00000269956	MKNK1-AS1	HyperMethylated	Island
1	47229001	47229300	8.17461	3.01782	6.30881e-31	0.674536	0.813334	0.138798	1	47216290	47231715	15426	2415	ENSG00000162367	TAL1	HyperMethylated	Shore/Shelf
1	47229301	47229600	7.84983	3.17278	3.98741e-28	0.688196	0.828757	0.140561	1	47228348	47229453	1106	0	ENSG00000162367	TAL1	HyperMethylated	Shore/Shelf
1	47230501	47230800	9.08372	3.0167	2.37109e-18	0.507541	0.584974	0.0774325	1	47216290	47231715	15426	915	ENSG00000162367	TAL1	HyperMethylated	Shore/Shelf
1	47230801	47231100	17.2775	4.74317	4.16026e-21	0.634545	0.661735	0.0271902	1	47216290	47231715	15426	615	ENSG00000162367	TAL1	HyperMethylated	Island
1	47235301	47235600	11.2378	3.97214	1.1479e-37	0.681255	0.733331	0.0520755	1	47224072	47232220	8149	-3081	ENSG00000162367	TAL1	HyperMethylated	Shore/Shelf
1	47434201	47434500	13.1015	2.3995	8.26652e-06	0.50124	0.633314	0.132074	1	47432133	47434641	2509	141	ENSG00000237424	FOXD2-AS1	HyperMethylated	Island
1	47434501	47434800	12.8189	2.45045	4.02503e-05	0.505457	0.637172	0.131715	1	47432133	47434641	2509	0	ENSG00000237424	FOXD2-AS1	HyperMethylated	Island
1	47439001	47439300	29.732	3.34181	5.42913e-15	0.659002	0.755995	0.0969925	1	47436017	47440691	4675	2984	ENSG00000186564	FOXD2	HyperMethylated	Island
1	47439301	47439600	21.1415	2.88504	3.21084e-20	0.721941	0.895322	0.173381	1	47436017	47440691	4675	3284	ENSG00000186564	FOXD2	HyperMethylated	Island
1	47439601	47439900	15.1531	1.81019	4.24918e-10	0.554036	0.819494	0.265458	1	47436017	47440691	4675	3584	ENSG00000186564	FOXD2	HyperMethylated	Island
1	47443501	47443800	9.9596	2.98491	3.90045e-32	0.54948	0.631302	0.0818219	1	47436017	47440691	4675	7484	ENSG00000186564	FOXD2	HyperMethylated	Shore/Shelf
1	47443801	47444100	11.2474	3.92714	8.11202e-55	0.666208	0.715943	0.0497347	1	47436017	47440691	4675	7784	ENSG00000186564	FOXD2	HyperMethylated	Island
1	47444101	47444400	16.1768	4.29796	5.49245e-34	0.724038	0.768447	0.0444084	1	47436017	47440691	4675	8084	ENSG00000186564	FOXD2	HyperMethylated	Island
1	47444401	47444700	10.69	3.43333	8.43192e-22	0.579126	0.640448	0.0613217	1	47436017	47440691	4675	8384	ENSG00000186564	FOXD2	HyperMethylated	Island
1	47444701	47445000	20.6733	5.06458	3.66506e-19	0.803732	0.847803	0.0440711	1	47436017	47440691	4675	8684	ENSG00000186564	FOXD2	HyperMethylated	Island
1	47445001	47445300	20.0014	4.75723	2.75865e-19	0.797635	0.845276	0.0476409	1	47436017	47440691	4675	8984	ENSG00000186564	FOXD2	HyperMethylated	Island
1	47445301	47445600	9.22373	3.17317	1.50474e-12	0.625962	0.738978	0.113016	1	47436017	47440691	4675	9284	ENSG00000186564	FOXD2	HyperMethylated	Island
1	47446201	47446500	8.32196	2.86311	6.89779e-17	0.629924	0.79902	0.169096	1	47436017	47440691	4675	10184	ENSG00000186564	FOXD2	HyperMethylated	Shore/Shelf
1	47984101	47984400	18.8675	1.90195	2.80704e-06	0.505902	0.776804	0.270902	1	47760528	47997385	236858	12985	ENSG00000269113	TRABD2B	HyperMethylated	Island
1	50047801	50048100	14.4459	4.03559	3.69637e-15	0.685683	0.746302	0.0606192	1	50048014	50201570	153557	0	ENSG00000162374	ELAVL4	HyperMethylated	Island
1	50048101	50048400	20.382	4.29371	1.81405e-15	0.737452	0.80067	0.0632187	1	50024029	50180148	156120	24072	ENSG00000162374	ELAVL4	HyperMethylated	Island
1	50048401	50048700	16.3134	4.92965	1.03403e-23	0.743996	0.776283	0.0322868	1	50024029	50180148	156120	24372	ENSG00000162374	ELAVL4	HyperMethylated	Island
1	50415001	50415300	8.01714	3.69523	1.10566e-35	0.747143	0.862705	0.115562	1	50417550	50421632	4083	6332	ENSG00000142700	DMRTA2	HyperMethylated	Island
1	50415301	50415600	13.2888	5.45918	1.31313e-148	0.908696	0.938821	0.0301255	1	50417550	50421632	4083	6032	ENSG00000142700	DMRTA2	HyperMethylated	Island
1	50415601	50415900	14.0742	5.4198	6.31031e-156	0.870571	0.895798	0.0252271	1	50417550	50421632	4083	5732	ENSG00000142700	DMRTA2	HyperMethylated	Island
1	50415901	50416200	9.92487	4.12889	1.24835e-50	0.73831	0.791877	0.0535671	1	50417550	50421632	4083	5432	ENSG00000142700	DMRTA2	HyperMethylated	Shore/Shelf
1	50416201	50416500	15.2449	5.09011	3.52137e-29	0.812156	0.846498	0.0343423	1	50417550	50421632	4083	5132	ENSG00000142700	DMRTA2	HyperMethylated	Island
1	50416501	50416800	9.04103	3.02743	8.19785e-14	0.573025	0.682543	0.109518	1	50417550	50421632	4083	4832	ENSG00000142700	DMRTA2	HyperMethylated	Island
1	50417101	50417400	11.1756	4.24767	2.34062e-40	0.690331	0.732684	0.0423525	1	50417550	50421632	4083	4232	ENSG00000142700	DMRTA2	HyperMethylated	Island
1	50417401	50417700	15.5877	5.45152	8.58104e-65	0.842778	0.868086	0.0253078	1	50417550	50421632	4083	3932	ENSG00000142700	DMRTA2	HyperMethylated	Island
1	50417701	50418000	8.79279	3.82219	2.8834e-28	0.719427	0.803876	0.0844484	1	50417550	50421632	4083	3632	ENSG00000142700	DMRTA2	HyperMethylated	Island
1	50418301	50418600	9.47291	3.37671	1.37209e-21	0.631928	0.708605	0.0766773	1	50417550	50421632	4083	3032	ENSG00000142700	DMRTA2	HyperMethylated	Island
1	50418601	50418900	25.0535	5.82738	3.55163e-44	0.878934	0.908999	0.0300654	1	50417550	50421632	4083	2732	ENSG00000142700	DMRTA2	HyperMethylated	Island
1	50418901	50419200	30.44	5.33555	1.13263e-35	0.80601	0.834079	0.0280686	1	50417550	50421632	4083	2432	ENSG00000142700	DMRTA2	HyperMethylated	Island
1	50419201	50419500	22.4722	5.55752	9.30658e-55	0.884685	0.919016	0.0343305	1	50417550	50421632	4083	2132	ENSG00000142700	DMRTA2	HyperMethylated	Island
1	50419501	50419800	18.2785	5.24329	7.83102e-45	0.862179	0.899504	0.0373257	1	50417550	50421632	4083	1832	ENSG00000142700	DMRTA2	HyperMethylated	Island
1	50420401	50420700	9.63011	3.66927	1.86696e-23	0.674137	0.747443	0.0733062	1	50417550	50421632	4083	932	ENSG00000142700	DMRTA2	HyperMethylated	Island
1	50420701	50421000	16.5648	4.97192	1.37172e-51	0.803489	0.834807	0.0313171	1	50417550	50421632	4083	632	ENSG00000142700	DMRTA2	HyperMethylated	Island
1	50421001	50421300	26.345	5.36383	2.0179e-50	0.879211	0.920052	0.0408412	1	50417550	50421632	4083	332	ENSG00000142700	DMRTA2	HyperMethylated	Island
1	50421301	50421600	28.0499	4.55139	8.47121e-45	0.850725	0.92132	0.070595	1	50417550	50421632	4083	32	ENSG00000142700	DMRTA2	HyperMethylated	Island
1	50421601	50421900	6.60839	2.25355	1.25008e-13	0.52785	0.766663	0.238812	1	50417550	50421632	4083	0	ENSG00000142700	DMRTA2	HyperMethylated	Island
1	50424901	50425200	18.2651	4.06234	2.55888e-08	0.560337	0.604248	0.0439119	1	50417550	50423443	5894	-1458	ENSG00000142700	DMRTA2	HyperMethylated	Island
1	50425501	50425800	13.4943	4.47316	1.02129e-10	0.597088	0.627558	0.0304704	1	50417550	50423443	5894	-2058	ENSG00000142700	DMRTA2	HyperMethylated	Island
1	50426701	50427000	15.3593	5.1471	2.70352e-09	0.583913	0.606272	0.0223593	1	50417550	50423443	5894	-3258	ENSG00000142700	DMRTA2	HyperMethylated	Island
1	50427001	50427300	15.2795	4.89801	3.77074e-08	0.53857	0.561652	0.0230826	1	50417550	50423443	5894	-3558	ENSG00000142700	DMRTA2	HyperMethylated	Island
1	50427301	50427600	12.8801	4.8955	1.20278e-12	0.603825	0.628603	0.0247778	1	50417550	50423443	5894	-3858	ENSG00000142700	DMRTA2	HyperMethylated	Island
1	50427601	50427900	10.8033	4.16363	2.38357e-12	0.542929	0.579599	0.0366706	1	50417550	50423443	5894	-4158	ENSG00000142700	DMRTA2	HyperMethylated	Island
1	50427901	50428200	13.121	4.4395	5.89449e-12	0.592075	0.623311	0.031236	1	50417550	50423443	5894	-4458	ENSG00000142700	DMRTA2	HyperMethylated	Island
1	54695401	54695700	8.44402	-1.95663	1.94681e-07	-0.54123	0.312006	0.853235	1	54641754	54700208	58455	53647	ENSG00000271723	MROH7-TTC4	HypoMethylated	Open Sea
1	54996901	54997200	17.7585	5.52692	9.9927e-44	0.812562	0.836228	0.0236665	1	54998933	55017172	18240	-1733	ENSG00000162399	BSND	HyperMethylated	Island
1	54997201	54997500	9.98535	4.28091	7.0626e-23	0.766187	0.847372	0.0811853	1	54998933	55017172	18240	-1433	ENSG00000162399	BSND	HyperMethylated	Island
1	55063501	55063800	7.31984	-1.94334	1.83233e-06	-0.516279	0.349876	0.866156	1	55039548	55064852	25305	23953	ENSG00000169174	PCSK9	HypoMethylated	Open Sea
1	58814701	58815000	14.5097	1.75639	7.48972e-07	0.509751	0.76089	0.251139	1	58785128	58888416	103289	29573	NA	LINC01135	HyperMethylated	Island
1	58815301	58815600	17.2967	5.14399	1.40236e-08	0.55704	0.57682	0.0197802	1	58785128	58888416	103289	30173	NA	LINC01135	HyperMethylated	Island
1	60073501	60073800	12.15	4.24166	1.74197e-13	0.628135	0.672785	0.0446497	1	59990394	60073736	83343	0	ENSG00000162598	C1orf87	HyperMethylated	Island
1	60073801	60074100	10.8444	4.00638	2.35548e-11	0.618636	0.678272	0.0596355	1	59990394	60073770	83377	-31	ENSG00000162598	C1orf87	HyperMethylated	Island
1	62194501	62194800	8.63781	2.82597	2.53691e-19	0.529797	0.627219	0.0974217	1	62194849	62212328	17480	-49	ENSG00000240563	L1TD1	HyperMethylated	Shore/Shelf
1	62194801	62195100	16.4189	4.09498	2.10837e-47	0.530264	0.563611	0.0333468	1	62194849	62212328	17480	0	ENSG00000240563	L1TD1	HyperMethylated	Island
1	62195101	62195400	12.6134	4.4384	4.53626e-77	0.591049	0.618965	0.0279162	1	62194849	62212328	17480	252	ENSG00000240563	L1TD1	HyperMethylated	Island
1	62195401	62195700	9.73436	2.96432	1.13844e-29	0.678196	0.815717	0.13752	1	62194849	62212328	17480	552	ENSG00000240563	L1TD1	HyperMethylated	Shore/Shelf
1	62195701	62196000	13.6119	3.16109	3.55911e-68	0.73521	0.842132	0.106922	1	62194849	62212328	17480	852	ENSG00000240563	L1TD1	HyperMethylated	Shore/Shelf
1	63316501	63316800	9.45796	2.57606	4.01235e-17	0.610248	0.775959	0.165711	1	63159087	63317222	158136	422	ENSG00000224209	LINC00466	HyperMethylated	Island
1	63319501	63319800	19.105	5.33829	1.22105e-136	0.930885	0.975201	0.0443151	1	63320884	63321529	646	1729	ENSG00000230798	FOXD3-AS1	HyperMethylated	Island
1	63319801	63320100	17.2652	5.12034	1.8034e-109	0.856964	0.888066	0.0311021	1	63320884	63321529	646	1429	ENSG00000230798	FOXD3-AS1	HyperMethylated	Island
1	63320101	63320400	13.9689	5.74811	8.95391e-171	0.86181	0.880683	0.018873	1	63320884	63321529	646	1129	ENSG00000230798	FOXD3-AS1	HyperMethylated	Island
1	63320401	63320700	13.8722	5.2595	1.8767e-140	0.833438	0.858372	0.0249346	1	63320884	63321529	646	829	ENSG00000230798	FOXD3-AS1	HyperMethylated	Island
1	63321001	63321300	10.7199	4.73679	9.30824e-65	0.846315	0.895108	0.0487935	1	63320884	63321529	646	229	ENSG00000230798	FOXD3-AS1	HyperMethylated	Island
1	63321301	63321600	11.5107	4.78668	6.17236e-72	0.801909	0.837946	0.0360365	1	63320884	63321529	646	0	ENSG00000230798	FOXD3-AS1	HyperMethylated	Island
1	63321601	63321900	10.3885	3.59702	1.41281e-24	0.680701	0.760961	0.0802602	1	63320884	63322436	1553	536	ENSG00000230798	FOXD3-AS1	HyperMethylated	Island
1	63326101	63326400	11.7502	4.46056	1.04566e-15	0.653308	0.688525	0.035217	1	63326925	63326984	60	584	ENSG00000275836	MIR6068	HyperMethylated	Shore/Shelf
1	63326701	63327000	7.72372	3.10681	6.86293e-09	0.557458	0.68968	0.132221	1	63326925	63326984	60	0	ENSG00000275836	MIR6068	HyperMethylated	Shore/Shelf
1	63329701	63330000	15.1464	5.0606	1.64323e-33	0.698653	0.723869	0.0252167	1	63326925	63326984	60	-2717	ENSG00000275836	MIR6068	HyperMethylated	Island
1	63330001	63330300	17.1447	5.22482	3.09065e-58	0.756766	0.780767	0.0240001	1	63326925	63326984	60	-3017	ENSG00000275836	MIR6068	HyperMethylated	Island
1	63330301	63330600	13.1103	4.81225	7.0833e-52	0.809484	0.85044	0.0409565	1	63326925	63326984	60	-3317	ENSG00000275836	MIR6068	HyperMethylated	Island
1	65001301	65001600	9.38532	2.23895	8.12667e-25	0.580949	0.889917	0.308968	1	64974611	65002454	27844	854	ENSG00000226891	LINC01359	HyperMethylated	Shore/Shelf
1	66752101	66752400	9.28793	3.54656	2.15188e-17	0.63119	0.706269	0.075079	1	66752459	66770896	18438	-59	ENSG00000152760	TCTEX1D1	HyperMethylated	Island
1	66752401	66752700	16.0766	5.54899	1.23854e-20	0.70971	0.727394	0.017684	1	66752459	66770896	18438	0	ENSG00000152760	TCTEX1D1	HyperMethylated	Island
1	66752701	66753000	7.48169	2.82655	1.27891e-10	0.560122	0.732642	0.172521	1	66752459	66770896	18438	242	ENSG00000152760	TCTEX1D1	HyperMethylated	Shore/Shelf
1	67134601	67134900	13.3198	2.86577	9.83487e-19	0.559715	0.652472	0.0927576	1	67092165	67231852	139688	96952	ENSG00000203963	C1orf141	HyperMethylated	Island
1	75124501	75124800	13.1968	2.04562	5.49323e-24	0.597669	0.847806	0.250137	1	75128434	75161533	33100	-3634	ENSG00000162624	LHX8	HyperMethylated	Shore/Shelf
1	75130201	75130500	14.7703	5.04612	3.05796e-25	0.617156	0.638418	0.0212617	1	75128434	75161533	33100	1767	ENSG00000162624	LHX8	HyperMethylated	Island
1	75137101	75137400	12.9539	4.42764	5.37356e-14	0.524242	0.553744	0.0295012	1	75128434	75161533	33100	8667	ENSG00000162624	LHX8	HyperMethylated	Island
1	79006501	79006800	18.899	2.45896	6.21997e-20	0.639867	0.874164	0.234297	1	78889764	79006730	116967	0	ENSG00000162618	ADGRL4	HyperMethylated	Island
1	79131001	79131300	8.77701	-1.7622	1.70336e-08	-0.514203	0.355315	0.869518	1	78889960	79282124	392165	150824	ENSG00000162618	ADGRL4	HypoMethylated	Open Sea
1	86755501	86755800	7.74322	-2.21802	2.04223e-10	-0.50509	0.152201	0.657291	1	86734244	86738695	4452	21257	ENSG00000097033	SH3GLB1	HypoMethylated	Open Sea
1	87132301	87132600	19.3538	2.21689	7.37615e-15	0.589103	0.841968	0.252865	1	86993009	87169204	176196	139292	ENSG00000267272	LINC01140	HyperMethylated	Island
1	90712201	90712500	7.68721	2.71164	3.31367e-12	0.534792	0.675786	0.140994	1	90711539	90717302	5764	4802	ENSG00000143032	BARHL2	HyperMethylated	Shore/Shelf
1	90717601	90717900	31.4845	3.15274	6.95119e-05	0.525962	0.62641	0.100448	1	90711539	90717302	5764	-299	ENSG00000143032	BARHL2	HyperMethylated	Island
1	90719401	90719700	10.7843	4.07964	1.39884e-39	0.753248	0.816889	0.0636407	1	90711539	90717302	5764	-2099	ENSG00000143032	BARHL2	HyperMethylated	Island
1	90719701	90720000	20.4447	4.74906	1.02831e-87	0.896957	0.957422	0.0604654	1	90711539	90717302	5764	-2399	ENSG00000143032	BARHL2	HyperMethylated	Island
1	90720001	90720300	9.19675	2.93324	2.64187e-24	0.636183	0.760239	0.124056	1	90711539	90717302	5764	-2699	ENSG00000143032	BARHL2	HyperMethylated	Island
1	90723301	90723600	6.27337	2.7952	1.05484e-16	0.580228	0.823904	0.243676	1	90711539	90717302	5764	-5999	ENSG00000143032	BARHL2	HyperMethylated	Island
1	90723601	90723900	11.6835	3.88008	1.93437e-37	0.526315	0.565675	0.0393605	1	90711539	90717302	5764	-6299	ENSG00000143032	BARHL2	HyperMethylated	Island
1	90724801	90725100	14.7358	3.92247	2.85805e-11	0.662813	0.717089	0.0542761	1	90711539	90717302	5764	-7499	ENSG00000143032	BARHL2	HyperMethylated	Island
1	90726601	90726900	10.6816	4.17666	2.82517e-45	0.76031	0.815728	0.0554185	1	90711539	90717302	5764	-9299	ENSG00000143032	BARHL2	HyperMethylated	Island
1	90726901	90727200	17.5727	5.42109	1.2273e-155	0.915836	0.94672	0.0308845	1	90711539	90717302	5764	-9599	ENSG00000143032	BARHL2	HyperMethylated	Island
1	90727201	90727500	5.70808	2.80255	5.84977e-21	0.585609	0.857169	0.27156	1	90711539	90717302	5764	-9899	ENSG00000143032	BARHL2	HyperMethylated	Island
1	90729301	90729600	6.76497	3.56498	8.71779e-18	0.655203	0.873138	0.217936	1	90711539	90717302	5764	-11999	ENSG00000143032	BARHL2	HyperMethylated	Shore/Shelf
1	90729601	90729900	14.7939	4.71895	9.11875e-38	0.50801	0.527949	0.0199387	1	90711539	90717302	5764	-12299	ENSG00000143032	BARHL2	HyperMethylated	Shore/Shelf
1	90730501	90730800	19.2154	4.4472	2.29156e-12	0.621883	0.656784	0.0349008	1	90711539	90717302	5764	-13199	ENSG00000143032	BARHL2	HyperMethylated	Shore/Shelf
1	90834601	90834900	10.9822	3.28644	5.51093e-10	0.536089	0.602968	0.0668796	1	90831788	90834689	2902	0	ENSG00000233593	LINC02609	HyperMethylated	Shore/Shelf
1	90835501	90835800	18.4494	5.03567	7.5329e-19	0.693404	0.719352	0.0259481	1	90831873	90835562	3690	0	ENSG00000233593	LINC02609	HyperMethylated	Island
1	90835801	90836100	15.0021	4.39997	8.23102e-32	0.706019	0.744818	0.0387985	1	90769086	90851528	82443	15428	ENSG00000233593	LINC02609	HyperMethylated	Island
1	90836101	90836400	21.109	4.50342	2.63368e-22	0.761585	0.810823	0.0492379	1	90829547	90836161	6615	0	ENSG00000233593	LINC02609	HyperMethylated	Island
1	94511701	94512000	4.28606	1.31008	9.71103e-05	0.568428	0.832268	0.26384	1	94418389	94518663	100275	93312	ENSG00000117528	ABCD3	HyperMethylated	Open Sea
1	96806101	96806400	4.37054	1.87162	5.1299e-05	0.519876	0.777684	0.257808	1	96721665	96813711	92047	84436	ENSG00000117569	PTBP2	HyperMethylated	Open Sea
1	104217301	104217600	10.0858	-1.63606	0.000115985	-0.514774	0.427347	0.942121	1	104073170	104226678	153509	144131	ENSG00000215869	LOC100129138	HypoMethylated	Open Sea
1	106080901	106081200	16.4054	2.61138	6.32185e-15	0.576295	0.722378	0.146084	1	105935332	106028277	92946	-52624	NA	LINC01677	HyperMethylated	Island
1	109296901	109297200	7.12566	-2.04165	3.1984e-07	-0.539141	0.296064	0.835205	1	109292365	109307011	14647	9811	ENSG00000221986	MYBPHL	HypoMethylated	Open Sea
1	109630201	109630500	10.0551	2.30404	6.34086e-18	0.503765	0.642537	0.138772	1	109619504	109630406	10903	10697	ENSG00000116337	AMPD2	HyperMethylated	Open Sea
1	109711801	109712100	9.52503	2.25104	6.98665e-21	0.605383	0.827639	0.222256	1	109711780	109715240	3461	21	ENSG00000134201	GSTM5	HyperMethylated	Open Sea
1	109712101	109712400	13.7641	2.75171	9.72228e-36	0.729548	0.926152	0.196604	1	109712251	109718268	6018	0	ENSG00000134201	GSTM5	HyperMethylated	Open Sea
1	110067601	110067900	14.0557	3.39583	1.19195e-68	0.698225	0.775171	0.0769461	1	110059870	110070672	10803	2772	ENSG00000156150	ALX3	HyperMethylated	Island
1	110067901	110068200	21.3399	4.74377	4.63017e-124	0.911639	0.975724	0.0640847	1	110059870	110070672	10803	2472	ENSG00000156150	ALX3	HyperMethylated	Island
1	110068201	110068500	20.9453	4.94397	6.44228e-128	0.915434	0.982289	0.0668544	1	110059870	110070672	10803	2172	ENSG00000156150	ALX3	HyperMethylated	Island
1	110068501	110068800	13.1411	4.89058	4.82647e-109	0.914612	0.980172	0.0655601	1	110059870	110070672	10803	1872	ENSG00000156150	ALX3	HyperMethylated	Island
1	110068801	110069100	22.5658	5.72123	1.4298e-146	0.945002	0.98384	0.0388376	1	110059870	110070672	10803	1572	ENSG00000156150	ALX3	HyperMethylated	Island
1	110069101	110069400	17.0844	4.85444	5.05989e-109	0.900217	0.951247	0.0510308	1	110059870	110070672	10803	1272	ENSG00000156150	ALX3	HyperMethylated	Island
1	110069401	110069700	16.8596	3.95388	3.79364e-99	0.855714	0.94167	0.0859557	1	110059870	110070672	10803	972	ENSG00000156150	ALX3	HyperMethylated	Island
1	110069701	110070000	11.4227	3.59156	2.05549e-09	0.557923	0.619803	0.0618793	1	110059870	110070672	10803	672	ENSG00000156150	ALX3	HyperMethylated	Island
1	110083801	110084100	17.7012	4.60003	2.21777e-23	0.806654	0.860063	0.0534089	1	110082688	110109719	27032	1113	ENSG00000258673	LINC01397	HyperMethylated	Island
1	110084101	110084400	16.4554	4.9515	2.06904e-24	0.764377	0.797222	0.0328448	1	110082688	110109719	27032	1413	ENSG00000258673	LINC01397	HyperMethylated	Island
1	110130301	110130600	14.7892	5.22825	1.42379e-14	0.618886	0.637784	0.0188989	1	110112443	110113947	1505	17858	ENSG00000186150	UBL4B	HyperMethylated	Island
1	110130601	110130900	10.1886	3.54869	6.9421e-10	0.576583	0.645991	0.0694079	1	110112443	110113947	1505	18158	ENSG00000186150	UBL4B	HyperMethylated	Island
1	111270901	111271200	15.4515	2.75225	3.90379e-20	0.603738	0.720179	0.116442	1	111280059	111286108	6050	-8859	ENSG00000203878	CHIAP2	HyperMethylated	Island
1	115564201	115564500	14.8761	2.32915	5.68161e-17	0.634032	0.843166	0.209134	1	115641970	115698221	56252	-77470	ENSG00000173218	VANGL1	HyperMethylated	Open Sea
1	116167501	116167800	11.0573	2.4214	6.57877e-11	0.533281	0.667578	0.134297	1	116123873	116128247	4375	43628	ENSG00000173212	MAB21L3	HyperMethylated	Island
1	116167801	116168100	10.039	2.77483	5.26493e-08	0.514294	0.618469	0.104174	1	116123873	116128247	4375	43928	ENSG00000173212	MAB21L3	HyperMethylated	Island
1	118979101	118979400	7.26628	2.9162	2.34584e-11	0.5445	0.687138	0.142638	1	118883046	118989556	106511	10156	ENSG00000092607	TBX15	HyperMethylated	Shore/Shelf
1	118979701	118980000	24.8084	4.12728	3.42771e-93	0.860928	0.937888	0.0769603	1	118883046	118989556	106511	9556	ENSG00000092607	TBX15	HyperMethylated	Island
1	118983301	118983600	10.7846	3.11696	7.45127e-40	0.682752	0.782581	0.099829	1	118883046	118989556	106511	5956	ENSG00000092607	TBX15	HyperMethylated	Shore/Shelf
1	118983601	118983900	11.6261	3.06205	5.90402e-60	0.732304	0.848693	0.116389	1	118883046	118989556	106511	5656	ENSG00000092607	TBX15	HyperMethylated	Shore/Shelf
1	118983901	118984200	8.99718	2.93317	1.7537e-39	0.695006	0.82953	0.134524	1	118883046	118989556	106511	5356	ENSG00000092607	TBX15	HyperMethylated	Island
1	118984201	118984500	16.0346	4.24543	1.13564e-124	0.854559	0.911285	0.056726	1	118883046	118989556	106511	5056	ENSG00000092607	TBX15	HyperMethylated	Island
1	118984501	118984800	11.2852	3.93958	6.75268e-67	0.793527	0.861878	0.0683508	1	118883046	118989556	106511	4756	ENSG00000092607	TBX15	HyperMethylated	Island
1	118984801	118985100	11.4988	3.41592	7.38226e-60	0.71298	0.793546	0.0805663	1	118883046	118989556	106511	4456	ENSG00000092607	TBX15	HyperMethylated	Shore/Shelf
1	118985101	118985400	10.1115	3.03977	4.60796e-41	0.58957	0.670313	0.0807435	1	118883046	118989556	106511	4156	ENSG00000092607	TBX15	HyperMethylated	Shore/Shelf
1	118985401	118985700	9.84313	3.46711	4.40775e-50	0.72863	0.81342	0.0847899	1	118883046	118989556	106511	3856	ENSG00000092607	TBX15	HyperMethylated	Shore/Shelf
1	118988701	118989000	7.33803	2.73702	2.45943e-28	0.65219	0.863611	0.211421	1	118883046	118989556	106511	556	ENSG00000092607	TBX15	HyperMethylated	Shore/Shelf
1	118989001	118989300	10.7464	3.46736	5.76376e-56	0.758168	0.851956	0.093788	1	118883046	118989556	106511	256	ENSG00000092607	TBX15	HyperMethylated	Shore/Shelf
1	118989301	118989600	13.8944	3.62919	3.32e-72	0.718924	0.785034	0.0661098	1	118883046	118989556	106511	0	ENSG00000092607	TBX15	HyperMethylated	Island
1	118990201	118990500	9.83072	2.5866	8.17034e-25	0.548212	0.66228	0.114068	1	118883046	118989556	106511	-645	ENSG00000092607	TBX15	HyperMethylated	Shore/Shelf
1	118992301	118992600	6.54564	3.11706	1.30583e-27	0.657519	0.901728	0.244209	1	118883046	118989556	106511	-2745	ENSG00000092607	TBX15	HyperMethylated	Shore/Shelf
1	118992601	118992900	9.63254	3.85146	7.30971e-31	0.792398	0.910263	0.117865	1	118883046	118989556	106511	-3045	ENSG00000092607	TBX15	HyperMethylated	Shore/Shelf
1	118992901	118993200	17.0935	4.29325	5.11713e-86	0.798327	0.848666	0.0503395	1	118883046	118989556	106511	-3345	ENSG00000092607	TBX15	HyperMethylated	Island
1	118993201	118993500	13.8029	4.5184	7.13646e-105	0.768275	0.804789	0.036514	1	118883046	118989556	106511	-3645	ENSG00000092607	TBX15	HyperMethylated	Island
1	119000401	119000700	14.3736	4.90162	1.62112e-50	0.741441	0.769739	0.0282979	1	119000344	119001392	1049	692	ENSG00000226172	LOC105378933	HyperMethylated	Island
1	119000701	119001000	11.2593	4.26768	1.73466e-24	0.637674	0.677188	0.0395136	1	119000344	119001392	1049	392	ENSG00000226172	LOC105378933	HyperMethylated	Island
1	119006101	119006400	6.63034	2.58364	1.18175e-09	0.500281	0.677556	0.177275	1	119000618	119001405	788	-4696	ENSG00000226172	LOC105378933	HyperMethylated	Shore/Shelf
1	119006401	119006700	14.1995	4.93887	2.30472e-14	0.607605	0.629491	0.021886	1	119000618	119001405	788	-4996	ENSG00000226172	LOC105378933	HyperMethylated	Island
1	119006701	119007000	21.9123	4.67101	6.30606e-11	0.719208	0.765409	0.0462018	1	119000618	119001405	788	-5296	ENSG00000226172	LOC105378933	HyperMethylated	Island
1	119007001	119007300	21.2118	4.32027	1.16994e-12	0.6997	0.749331	0.0496305	1	119000618	119001405	788	-5596	ENSG00000226172	LOC105378933	HyperMethylated	Island
1	119007301	119007600	14.9026	4.68499	5.23495e-40	0.706011	0.736517	0.0305064	1	119000618	119001405	788	-5896	ENSG00000226172	LOC105378933	HyperMethylated	Island
1	119007601	119007900	14.9057	4.55801	1.0999e-28	0.729238	0.766288	0.0370495	1	119000618	119001405	788	-6196	ENSG00000226172	LOC105378933	HyperMethylated	Island
1	119007901	119008200	16.3171	4.84318	3.07649e-29	0.806257	0.84429	0.0380334	1	119000618	119001405	788	-6496	ENSG00000226172	LOC105378933	HyperMethylated	Island
1	119008201	119008500	15.485	4.57618	5.91147e-21	0.600927	0.628279	0.0273516	1	119000618	119001405	788	-6796	ENSG00000226172	LOC105378933	HyperMethylated	Island
1	119008501	119008800	10.5505	4.00818	5.22195e-13	0.598817	0.646698	0.0478811	1	119000618	119001405	788	-7096	ENSG00000226172	LOC105378933	HyperMethylated	Island
1	125064601	125064900	11.6942	-2.17715	1.75702e-09	-0.515233	0.164078	0.679311	1	121519345	121568791	49447	3545256	ENSG00000231752	EMBP1	HypoMethylated	Open Sea
1	125065201	125065500	8.9206	-2.38838	9.62667e-15	-0.581351	0.187047	0.768398	1	121519345	121568791	49447	3545856	ENSG00000231752	EMBP1	HypoMethylated	Open Sea
1	143574901	143575200	11.1377	-3.06644	2.18152e-13	-0.738163	0.226791	0.964954	1	143699456	143699619	164	124419	ENSG00000207349	RNVU1-17	HypoMethylated	Open Sea
1	143575201	143575500	10.2526	-2.70419	3.53231e-10	-0.684778	0.261188	0.945966	1	143699456	143699619	164	124119	ENSG00000207349	RNVU1-17	HypoMethylated	Open Sea
1	143643001	143643300	23.6985	3.64092	5.15607e-16	0.595418	0.661218	0.0657999	1	143699456	143699619	164	56319	ENSG00000207349	RNVU1-17	HyperMethylated	Island
1	143843101	143843400	9.50867	-2.38601	3.36989e-17	-0.552333	0.158339	0.710672	1	143874793	143883575	8783	-31393	ENSG00000265531	FCGR1CP	HypoMethylated	Shore/Shelf
1	145872001	145872300	15.0256	2.79524	5.20426e-22	0.691766	0.899734	0.207969	1	145866560	145885866	19307	13566	ENSG00000198483	ANKRD35	HyperMethylated	Open Sea
1	146019001	146019300	7.07407	2.63871	4.72639e-14	0.580005	0.790476	0.210471	1	146017468	146021734	4267	2434	ENSG00000168509	HJV	HyperMethylated	Shore/Shelf
1	147072601	147072900	16.5702	4.4329	6.78476e-18	0.638139	0.675049	0.0369096	1	147084616	147084756	141	11856	ENSG00000286172	RNVU1-8	HyperMethylated	Island
1	147073201	147073500	10.354	2.29826	2.87304e-08	0.519274	0.710954	0.191679	1	147084616	147084756	141	11256	ENSG00000286172	RNVU1-8	HyperMethylated	Shore/Shelf
1	147077101	147077400	14.5344	2.3301	1.60579e-26	0.552772	0.699524	0.146752	1	147084616	147084756	141	7356	ENSG00000286172	RNVU1-8	HyperMethylated	Shore/Shelf
1	147077701	147078000	12.8153	2.72183	3.30956e-25	0.584719	0.69955	0.114831	1	147084616	147084756	141	6756	ENSG00000286172	RNVU1-8	HyperMethylated	Shore/Shelf
1	147078301	147078600	13.1484	2.40398	7.58331e-12	0.593789	0.760514	0.166725	1	147084616	147084756	141	6156	ENSG00000286172	RNVU1-8	HyperMethylated	Island
1	147078601	147078900	11.8811	1.90875	2.43575e-11	0.513107	0.733689	0.220582	1	147084616	147084756	141	5856	ENSG00000286172	RNVU1-8	HyperMethylated	Island
1	147078901	147079200	16.6149	2.25702	9.0934e-14	0.615173	0.875835	0.260662	1	147084616	147084756	141	5556	ENSG00000286172	RNVU1-8	HyperMethylated	Island
1	147079201	147079500	12.8425	2.79338	5.33245e-20	0.635405	0.755209	0.119804	1	147084616	147084756	141	5256	ENSG00000286172	RNVU1-8	HyperMethylated	Island
1	147079501	147079800	15.1198	3.85437	3.42782e-24	0.734399	0.800029	0.0656303	1	147084616	147084756	141	4956	ENSG00000286172	RNVU1-8	HyperMethylated	Island
1	147080701	147081000	12.2703	2.24443	5.80535e-34	0.635823	0.857432	0.221609	1	147084616	147084756	141	3756	ENSG00000286172	RNVU1-8	HyperMethylated	Island
1	147204901	147205200	4.41573	1.98906	4.68349e-06	0.506317	0.760902	0.254585	1	147175351	147243050	67700	37850	ENSG00000131781	FMO5	HyperMethylated	Open Sea
1	148354501	148354800	16.009	2.30885	5.56501e-20	0.503944	0.637098	0.133155	1	148290889	148459959	169071	105159	ENSG00000274020	LINC01138	HyperMethylated	Shore/Shelf
1	149746801	149747100	11.1689	3.01188	1.71802e-16	0.561592	0.650343	0.0887513	1	149782671	149791390	8720	-35571	ENSG00000150337	FCGR1A	HyperMethylated	Island
1	150719701	150720000	4.41091	1.4448	2.45634e-05	0.520626	0.775554	0.254929	1	150698060	150720876	22817	876	ENSG00000143452	HORMAD1	HyperMethylated	Open Sea
1	151704001	151704300	8.71407	2.3666	4.37162e-25	0.612107	0.825209	0.213102	1	151700058	151716803	16746	12503	ENSG00000159409	CELF3	HyperMethylated	Open Sea
1	151837801	151838100	11.7102	2.74526	1.73971e-30	0.692474	0.836712	0.144238	1	151837819	151840557	2739	2457	ENSG00000225556	C2CD4D	HyperMethylated	Island
1	151838101	151838400	28.831	3.04826	4.37325e-21	0.713826	0.864818	0.150991	1	151837819	151840557	2739	2157	ENSG00000225556	C2CD4D	HyperMethylated	Island
1	151838401	151838700	30.8127	3.16776	2.68768e-25	0.747776	0.937444	0.189669	1	151837819	151840557	2739	1857	ENSG00000225556	C2CD4D	HyperMethylated	Island
1	151838701	151839000	27.5784	2.64097	9.34996e-19	0.678203	0.925989	0.247786	1	151837819	151840557	2739	1557	ENSG00000225556	C2CD4D	HyperMethylated	Island
1	151839001	151839300	14.6969	2.02236	6.86946e-18	0.606513	0.90501	0.298497	1	151837819	151840557	2739	1257	ENSG00000225556	C2CD4D	HyperMethylated	Island
1	152080501	152080800	9.238	-1.59006	3.11618e-05	-0.501233	0.391036	0.892269	1	152079557	152080903	1347	103	ENSG00000285818	LOC100131107	HypoMethylated	Open Sea
1	152081101	152081400	9.1657	-2.18771	1.48299e-09	-0.566269	0.192311	0.758581	1	152079557	152080903	1347	-198	ENSG00000285818	LOC100131107	HypoMethylated	Open Sea
1	152107501	152107800	14.0277	4.31772	3.50484e-37	0.793798	0.858672	0.0648748	1	152106317	152114080	7764	6280	ENSG00000159450	TCHH	HyperMethylated	Island
1	152107801	152108100	15.6703	4.03961	3.62517e-55	0.821476	0.901725	0.0802489	1	152106317	152114080	7764	5980	ENSG00000159450	TCHH	HyperMethylated	Island
1	152108101	152108400	18.1858	4.22901	1.71423e-24	0.747298	0.800593	0.0532953	1	152106317	152114080	7764	5680	ENSG00000159450	TCHH	HyperMethylated	Island
1	152108401	152108700	16.0709	4.13896	2.19167e-25	0.723066	0.779781	0.0567152	1	152106317	152114080	7764	5380	ENSG00000159450	TCHH	HyperMethylated	Island
1	152108701	152109000	14.6063	3.46712	6.3441e-19	0.658003	0.736885	0.0788829	1	152106317	152114080	7764	5080	ENSG00000159450	TCHH	HyperMethylated	Island
1	152109001	152109300	15.0903	3.50241	8.31691e-16	0.638547	0.713537	0.0749905	1	152106317	152114080	7764	4780	ENSG00000159450	TCHH	HyperMethylated	Island
1	152189101	152189400	19.0184	2.91485	2.68831e-12	0.571122	0.671892	0.10077	1	152189303	152365649	176347	0	ENSG00000237975	FLG-AS1	HyperMethylated	Island
1	152220601	152220900	9.31486	-1.82549	3.11511e-06	-0.52816	0.283759	0.811918	1	152168125	152332686	164562	52476	ENSG00000237975	FLG-AS1	HypoMethylated	Open Sea
1	153465901	153466200	8.03348	3.01754	1.66065e-08	0.510742	0.62474	0.113998	1	153457744	153460651	2908	-5250	ENSG00000143556	S100A7	HyperMethylated	Open Sea
1	153697801	153698100	4.45835	1.93166	1.09411e-07	0.542458	0.794007	0.251549	1	153689705	153689793	89	-8008	ENSG00000274940	MIR8083	HyperMethylated	Open Sea
1	154342801	154343100	7.19253	2.2957	8.67334e-12	0.517116	0.767856	0.25074	1	154327747	154351304	23558	15054	ENSG00000143515	ATP8B2	HyperMethylated	Open Sea
1	154502701	154503000	25.2649	3.00343	8.15138e-18	0.663599	0.805071	0.141471	1	154502972	154548147	45176	0	ENSG00000163239	TDRD10	HyperMethylated	Island
1	154879201	154879500	6.58559	-2.12637	3.31205e-09	-0.50757	0.271679	0.779249	1	154697455	154870281	172827	-8920	ENSG00000143603	KCNN3	HypoMethylated	Open Sea
1	155125801	155126100	11.0072	-2.28083	5.82697e-06	-0.615684	0.171711	0.787395	1	155127876	155134857	6982	-1776	ENSG00000169242	EFNA1	HypoMethylated	Island
1	156387901	156388200	10.2561	3.83239	1.52551e-24	0.741345	0.824139	0.0827935	1	156382313	156384603	2291	5588	ENSG00000132677	RHBG	HyperMethylated	Shore/Shelf
1	156435601	156435900	25.7499	4.2534	6.54595e-06	0.509392	0.549776	0.0403842	1	156404253	156456613	52361	20713	ENSG00000125462	MIR9-1HG	HyperMethylated	Island
1	156646801	156647100	24.942	2.38741	3.34691e-10	0.563413	0.763698	0.200285	1	156641390	156647144	5755	5411	ENSG00000132692	BCAN	HyperMethylated	Island
1	156844501	156844800	9.03241	4.00127	1.29256e-23	0.727476	0.800048	0.0725723	1	156840063	156859117	19055	14317	ENSG00000027644	INSRR	HyperMethylated	Shore/Shelf
1	156844801	156845100	7.6649	2.9604	1.91947e-13	0.596943	0.749703	0.15276	1	156840063	156859117	19055	14017	ENSG00000027644	INSRR	HyperMethylated	Island
1	156845101	156845400	14.9908	4.73919	6.95771e-16	0.61434	0.64106	0.0267203	1	156840063	156859117	19055	13717	ENSG00000027644	INSRR	HyperMethylated	Island
1	156845701	156846000	19.7248	4.76609	2.4609e-71	0.83395	0.875773	0.0418238	1	156840063	156859117	19055	13117	ENSG00000027644	INSRR	HyperMethylated	Island
1	156846001	156846300	7.08237	2.96524	4.24294e-25	0.643827	0.904649	0.260821	1	156840063	156859117	19055	12817	ENSG00000027644	INSRR	HyperMethylated	Shore/Shelf
1	156848701	156849000	13.9334	5.03638	1.14812e-24	0.713018	0.739406	0.0263886	1	156840063	156859117	19055	10117	ENSG00000027644	INSRR	HyperMethylated	Island
1	156849001	156849300	16.8186	5.07046	8.03822e-101	0.874265	0.908643	0.0343786	1	156840063	156859117	19055	9817	ENSG00000027644	INSRR	HyperMethylated	Island
1	156849301	156849600	8.95689	2.95947	2.37817e-29	0.585533	0.682024	0.0964913	1	156840063	156859117	19055	9517	ENSG00000027644	INSRR	HyperMethylated	Island
1	156876301	156876600	11.9034	2.39547	4.29822e-11	0.599288	0.798482	0.199194	1	156815656	156881794	66139	60645	ENSG00000198400	NTRK1	HyperMethylated	Open Sea
1	156893101	156893400	13.11	4.60206	1.79809e-24	0.606442	0.633599	0.0271574	1	156893698	156906720	13023	-298	ENSG00000187800	PEAR1	HyperMethylated	Shore/Shelf
1	156893701	156894000	14.629	4.94063	8.61163e-13	0.545542	0.565618	0.0200768	1	156893720	156916429	22710	0	ENSG00000187800	PEAR1	HyperMethylated	Island
1	156907801	156908100	9.38164	-3.33135	2.80163e-15	-0.781419	0.155636	0.937055	1	156893720	156916429	22710	14081	ENSG00000187800	PEAR1	HypoMethylated	Island
1	156908101	156908400	18.077	-2.86607	6.1156e-07	-0.750184	0.137421	0.887605	1	156893720	156916429	22710	14381	ENSG00000187800	PEAR1	HypoMethylated	Island
1	157194901	157195200	17.7624	2.36066	1.02273e-14	0.614495	0.851476	0.236981	1	157133145	157138474	5330	-56427	ENSG00000117036	ETV3	HyperMethylated	Island
1	157925401	157925700	11.1125	-2.17235	8.22886e-08	-0.519915	0.152494	0.672409	1	157925974	157949071	23098	-274	ENSG00000236957	LOC105371458	HypoMethylated	Open Sea
1	157925701	157926000	9.85626	-2.4253	9.84162e-13	-0.591653	0.159226	0.750879	1	157925974	157949071	23098	0	ENSG00000236957	LOC105371458	HypoMethylated	Open Sea
1	158320201	158320500	9.3793	-2.23343	2.8864e-11	-0.565144	0.179826	0.744971	1	158327951	158331025	3075	10525	ENSG00000158485	CD1B	HypoMethylated	Open Sea
1	158349001	158349300	12.2715	-1.92923	2.10459e-06	-0.551008	0.423557	0.974566	1	158353696	158357553	3858	-4396	ENSG00000158488	CD1E	HypoMethylated	Open Sea
1	158349301	158349600	8.9708	-2.24026	3.19898e-09	-0.589186	0.351941	0.941127	1	158353696	158357553	3858	-4096	ENSG00000158488	CD1E	HypoMethylated	Open Sea
1	158373301	158373600	7.1957	-2.1241	2.83169e-09	-0.534785	0.287025	0.82181	1	158355894	158357497	1604	17407	ENSG00000158488	CD1E	HypoMethylated	Open Sea
1	158742001	158742300	5.8134	-2.66433	1.16796e-21	-0.518733	0.240618	0.759351	1	158754720	158755891	1172	-12420	ENSG00000180433	OR6K6	HypoMethylated	Open Sea
1	158808001	158808300	6.82512	-2.23346	1.82508e-14	-0.528305	0.298565	0.82687	1	158831351	158842723	11373	-23051	ENSG00000163563	MNDA	HypoMethylated	Open Sea
1	158808301	158808600	7.71468	-2.59961	7.57972e-24	-0.51259	0.144244	0.656834	1	158831351	158842723	11373	-22751	ENSG00000163563	MNDA	HypoMethylated	Open Sea
1	158886301	158886600	8.92267	-2.42342	3.80703e-10	-0.611668	0.31812	0.929788	1	158845901	158849506	3606	40400	ENSG00000163563	MNDA	HypoMethylated	Open Sea
1	158937601	158937900	8.38195	-2.12075	1.03496e-11	-0.549243	0.298192	0.847436	1	158930796	158939120	8325	6805	ENSG00000163564	PYHIN1	HypoMethylated	Open Sea
1	159494701	159495000	13.0348	-2.24505	1.22482e-05	-0.65896	0.314077	0.973037	1	159535078	159536007	930	41007	ENSG00000184155	OR10J5	HypoMethylated	Open Sea
1	159709201	159709500	11.3394	-1.98568	2.29131e-06	-0.61359	0.260035	0.873625	1	159712291	159713767	1477	4267	ENSG00000132693	CRP	HypoMethylated	Open Sea
1	165117301	165117600	10.0068	4.04149	7.83882e-12	0.695917	0.792415	0.0964979	1	165203408	165213280	9873	95680	ENSG00000162761	LMX1A	HyperMethylated	Island
1	165353701	165354000	9.19901	3.65688	3.90905e-13	0.623129	0.6964	0.073271	1	165201867	165356715	154849	2715	ENSG00000162761	LMX1A	HyperMethylated	Shore/Shelf
1	165354001	165354300	9.82604	4.01425	8.48651e-26	0.708297	0.767737	0.0594393	1	165201867	165356715	154849	2415	ENSG00000162761	LMX1A	HyperMethylated	Island
1	165354301	165354600	16.0531	4.49459	3.0685e-34	0.766612	0.808358	0.0417458	1	165201867	165356715	154849	2115	ENSG00000162761	LMX1A	HyperMethylated	Island
1	165354901	165355200	14.3933	4.56191	6.73012e-18	0.629115	0.659953	0.030838	1	165201867	165356715	154849	1515	ENSG00000162761	LMX1A	HyperMethylated	Island
1	165355201	165355500	15.0571	4.60508	1.00237e-11	0.646058	0.681287	0.0352291	1	165201867	165356715	154849	1215	ENSG00000162761	LMX1A	HyperMethylated	Island
1	165356701	165357000	21.1551	4.88192	7.52545e-38	0.773688	0.809003	0.0353146	1	165201867	165356715	154849	0	ENSG00000162761	LMX1A	HyperMethylated	Island
1	165357001	165357300	9.68818	4.06751	5.30125e-31	0.748392	0.820688	0.072296	1	165201867	165356715	154849	-286	ENSG00000162761	LMX1A	HyperMethylated	Island
1	166796701	166797000	9.7988	-1.71983	1.39432e-07	-0.527402	0.265511	0.792913	1	166839447	166849208	9762	-42447	ENSG00000143157	POGK	HypoMethylated	Open Sea
1	166920601	166920900	24.3346	2.78681	3.77219e-05	0.528232	0.699911	0.17168	1	166908187	166975540	67354	54640	ENSG00000143195	ILDR2	HyperMethylated	Island
1	166920901	166921200	32.1259	3.52214	3.61131e-05	0.552145	0.674507	0.122362	1	166908187	166975540	67354	54340	ENSG00000143195	ILDR2	HyperMethylated	Island
1	168354301	168354600	9.36515	-2.34022	1.03883e-10	-0.59795	0.33061	0.92856	1	168375524	168375621	98	-20924	ENSG00000207974	MIR557	HypoMethylated	Open Sea
1	170094601	170094900	8.85413	-1.89504	2.42166e-06	-0.536459	0.237146	0.773605	1	170035509	170085208	49700	-9393	ENSG00000075945	KIFAP3	HypoMethylated	Open Sea
1	170660401	170660700	11.767	2.62916	9.25512e-15	0.574813	0.71646	0.141647	1	170662728	170719903	57176	-2028	ENSG00000116132	PRRX1	HyperMethylated	Shore/Shelf
1	171373501	171373800	11.3951	-2.17762	9.2026e-09	-0.56634	0.168932	0.735271	1	171339299	171339959	661	34202	NA	TOP1P1	HypoMethylated	Open Sea
1	171373801	171374100	10.7968	-3.04921	1.43628e-29	-0.500448	0.0704959	0.570944	1	171339299	171339959	661	34502	NA	TOP1P1	HypoMethylated	Open Sea
1	178486801	178487100	22.2613	2.27506	8.40039e-06	0.544142	0.761126	0.216984	1	178513109	178522650	9542	-26009	ENSG00000240021	TEX35	HyperMethylated	Island
1	179592001	179592300	15.0056	2.71882	7.34952e-16	0.543162	0.643933	0.100771	1	179591613	179691270	99658	388	ENSG00000162782	TDRD5	HyperMethylated	Island
1	180233101	180233400	16.1428	4.27973	3.20352e-13	0.695547	0.750587	0.0550408	1	180230264	180278984	48721	2837	ENSG00000121454	LHX4	HyperMethylated	Island
1	180233401	180233700	22.2446	4.75218	5.54985e-14	0.686196	0.72334	0.0371438	1	180230264	180278984	48721	3137	ENSG00000121454	LHX4	HyperMethylated	Island
1	180235501	180235800	19.45	4.60724	3.2842e-12	0.599297	0.629714	0.0304174	1	180230264	180278984	48721	5237	ENSG00000121454	LHX4	HyperMethylated	Island
1	180927301	180927600	7.95572	-2.27266	1.54303e-06	-0.630903	0.168478	0.799382	1	180912897	180951614	38718	14404	ENSG00000135835	KIAA1614	HypoMethylated	Open Sea
1	181482001	181482300	15.3824	3.58836	8.45243e-85	0.815323	0.914417	0.0990944	1	181317690	181716129	398440	164311	ENSG00000198216	CACNA1E	HyperMethylated	Island
1	181482301	181482600	15.4049	4.15596	1.19433e-42	0.725213	0.772431	0.0472174	1	181317690	181716129	398440	164611	ENSG00000198216	CACNA1E	HyperMethylated	Island
1	182056801	182057100	19.7952	3.21902	6.97977e-70	0.757854	0.980093	0.222239	1	182054570	182061712	7143	4612	ENSG00000179930	ZNF648	HyperMethylated	Island
1	182057101	182057400	23.1091	3.25595	2.22733e-70	0.795263	0.956043	0.160779	1	182054570	182061712	7143	4312	ENSG00000179930	ZNF648	HyperMethylated	Island
1	182942101	182942400	8.40405	3.0961	3.22166e-18	0.665493	0.86631	0.200818	1	182899865	182953023	53159	10623	ENSG00000157060	SHCBP1L	HyperMethylated	Open Sea
1	182942401	182942700	9.16066	2.92084	1.18644e-11	0.627739	0.863186	0.235446	1	182899865	182953023	53159	10323	ENSG00000157060	SHCBP1L	HyperMethylated	Open Sea
1	182952601	182952900	17.3618	2.88171	1.16975e-50	0.733188	0.883847	0.15066	1	182939474	182952749	13276	0	ENSG00000157060	SHCBP1L	HyperMethylated	Island
1	182952901	182953200	25.4743	2.30259	5.71171e-31	0.607986	0.96367	0.355684	1	182899865	182953023	53159	0	ENSG00000157060	SHCBP1L	HyperMethylated	Island
1	185257201	185257500	8.87376	-1.79872	0.000159317	-0.513309	0.272095	0.785404	1	185157080	185291007	133928	100121	ENSG00000116668	SWT1	HypoMethylated	Open Sea
1	191026201	191026500	10.3021	-1.98299	8.11958e-07	-0.603217	0.299266	0.902483	1	191221159	191228467	7309	201967	ENSG00000233882	LINC01680	HypoMethylated	Open Sea
1	191732701	191733000	9.90944	-1.63425	3.23764e-06	-0.512889	0.282109	0.794998	1	192158462	192185815	27354	-425462	ENSG00000150681	RGS18	HypoMethylated	Open Sea
1	192206101	192206400	10.8413	-2.4094	1.924e-09	-0.681263	0.187386	0.86865	1	192158676	192160683	2008	47425	ENSG00000150681	RGS18	HypoMethylated	Open Sea
1	196878001	196878300	17.3935	3.45592	2.48772e-11	0.560662	0.632907	0.0722453	1	196888014	196918713	30700	-9714	ENSG00000134365	CFHR4	HyperMethylated	Island
1	197913301	197913600	9.94462	3.27225	8.45054e-12	0.503087	0.567595	0.0645084	1	197911902	197917991	6090	1399	ENSG00000143355	LHX9	HyperMethylated	Shore/Shelf
1	197913601	197913900	8.22857	2.91225	2.30559e-12	0.590336	0.727284	0.136948	1	197911902	197917991	6090	1699	ENSG00000143355	LHX9	HyperMethylated	Shore/Shelf
1	197919601	197919900	12.393	4.47856	1.41488e-31	0.553558	0.580077	0.0265194	1	197912491	197932591	20101	7110	ENSG00000143355	LHX9	HyperMethylated	Shore/Shelf
1	197919901	197920200	11.6775	4.42222	2.22005e-26	0.721583	0.7646	0.0430169	1	197912491	197932591	20101	7410	ENSG00000143355	LHX9	HyperMethylated	Shore/Shelf
1	197921101	197921400	6.95028	2.93549	3.91711e-23	0.642241	0.865457	0.223216	1	197912491	197932591	20101	8610	ENSG00000143355	LHX9	HyperMethylated	Island
1	197921401	197921700	14.9273	3.50327	2.45976e-39	0.770478	0.866143	0.0956656	1	197912491	197932591	20101	8910	ENSG00000143355	LHX9	HyperMethylated	Island
1	197928901	197929200	8.75329	2.91685	3.50765e-07	0.53477	0.667739	0.132969	1	197912491	197932591	20101	16410	ENSG00000143355	LHX9	HyperMethylated	Open Sea
1	200042101	200042400	10.9305	4.03555	2.77374e-20	0.642426	0.689356	0.0469296	1	200027614	200175603	147990	14487	ENSG00000116833	NR5A2	HyperMethylated	Island
1	200042701	200043000	17.4678	4.53801	1.26255e-09	0.545468	0.572779	0.0273106	1	200042825	200177420	134596	0	ENSG00000116833	NR5A2	HyperMethylated	Island
1	200916301	200916600	12.1869	2.6645	5.11345e-92	0.734627	0.935618	0.200991	1	200917460	200966536	49077	-860	ENSG00000233217	MROH3P	HyperMethylated	Open Sea
1	201283801	201284100	18.0766	2.72771	1.8923e-12	0.67297	0.845471	0.1725	1	201283452	201332993	49542	349	ENSG00000081277	PKP1	HyperMethylated	Island
1	201284101	201284400	14.1637	2.24482	1.75716e-11	0.536878	0.691391	0.154513	1	201283452	201332993	49542	649	ENSG00000081277	PKP1	HyperMethylated	Island
1	201614101	201614400	8.21811	2.49803	4.00721e-14	0.524027	0.662057	0.13803	1	201622927	201823344	200418	-8527	ENSG00000134369	NAV1	HyperMethylated	Open Sea
1	201614401	201614700	7.45655	3.01198	4.05811e-16	0.633265	0.78636	0.153095	1	201622927	201823344	200418	-8227	ENSG00000134369	NAV1	HyperMethylated	Open Sea
1	201839401	201839700	4.45625	1.2509	0.00024621	0.501856	0.753555	0.251699	1	201829149	201853073	23925	10252	ENSG00000198700	IPO9	HyperMethylated	Open Sea
1	202010401	202010700	6.87793	-2.43123	5.87194e-07	-0.605157	0.344859	0.950016	1	201995696	202010463	14768	0	NA	ELF3-AS1	HypoMethylated	Open Sea
1	202682401	202682700	4.3429	1.96731	2.55696e-06	0.57199	0.831771	0.259781	1	202590596	202710454	119859	27754	ENSG00000143858	SYT2	HyperMethylated	Open Sea
1	202705201	202705500	6.41569	2.37935	1.49459e-10	0.507143	0.773008	0.265865	1	202590596	202710454	119859	4954	ENSG00000143858	SYT2	HyperMethylated	Open Sea
1	203048401	203048700	8.80217	-2.24003	1.00196e-06	-0.60916	0.344294	0.953455	1	203026498	203078736	52239	21903	ENSG00000143847	PPFIA4	HypoMethylated	Open Sea
1	203075401	203075700	14.1717	3.92355	1.19311e-11	0.657337	0.71155	0.0542123	1	203026498	203078736	52239	48903	ENSG00000143847	PPFIA4	HyperMethylated	Island
1	203075701	203076000	20.9643	3.51202	3.35194e-07	0.616034	0.73832	0.122286	1	203026498	203078736	52239	49203	ENSG00000143847	PPFIA4	HyperMethylated	Island
1	203076001	203076300	15.7427	2.635	6.00452e-05	0.532817	0.706148	0.173331	1	203026498	203078736	52239	49503	ENSG00000143847	PPFIA4	HyperMethylated	Island
1	203487301	203487600	9.74375	2.43991	1.03381e-07	0.510815	0.655929	0.145114	1	203475806	203491352	15547	11495	ENSG00000188783	PRELP	HyperMethylated	Shore/Shelf
1	205343101	205343400	9.07335	2.49391	1.13603e-08	0.547401	0.728677	0.181277	1	205336065	205357090	21026	13690	ENSG00000162873	KLHDC8A	HyperMethylated	Island
1	207669601	207669900	20.7215	4.55317	6.5332e-13	0.580381	0.61204	0.031659	1	207645113	207684036	38924	24488	ENSG00000197721	CR1L	HyperMethylated	Island
1	207821701	207822000	9.15159	1.8492	1.93743e-32	0.512982	0.929989	0.417006	1	207801518	207869150	67633	47150	NA	MIR29B2CHG	HyperMethylated	Open Sea
1	207874501	207874800	4.35426	1.79631	6.97929e-06	0.51404	0.773009	0.25897	1	207805247	207879096	73850	4296	NA	MIR29B2CHG	HyperMethylated	Open Sea
1	207959101	207959400	25.6758	2.9072	1.69628e-06	0.568798	0.724291	0.155493	1	207886539	207911402	24864	-47699	ENSG00000174059	CD34	HyperMethylated	Island
1	207959401	207959700	21.2099	2.48062	4.60228e-09	0.593426	0.810168	0.216742	1	207886539	207911402	24864	-47999	ENSG00000174059	CD34	HyperMethylated	Island
1	209231701	209232000	28.2468	3.05538	2.85646e-49	0.714374	0.833112	0.118738	1	209325392	209328535	3144	-93392	ENSG00000227940	LINC01696	HyperMethylated	Island
1	209232001	209232300	12.9782	1.84521	2.72805e-40	0.524117	0.735826	0.211709	1	209325392	209328535	3144	-93092	ENSG00000227940	LINC01696	HyperMethylated	Island
1	209747401	209747700	6.39455	3.27249	4.85787e-17	0.626927	0.838943	0.212017	1	209756032	209779655	23624	-8332	ENSG00000009790	TRAF3IP3	HyperMethylated	Island
1	209747701	209748000	13.1217	4.51924	1.78656e-16	0.578981	0.606956	0.0279754	1	209756032	209779655	23624	-8032	ENSG00000009790	TRAF3IP3	HyperMethylated	Island
1	211479001	211479300	19.5368	2.1859	2.55338e-46	0.619924	0.96226	0.342337	1	211476522	211492031	15510	12731	ENSG00000198570	RD3	HyperMethylated	Island
1	212514601	212514900	19.8478	3.86067	1.11493e-27	0.728991	0.791447	0.0624562	1	212545694	212556065	10372	-30794	ENSG00000228067	LINC01740	HyperMethylated	Island
1	212514901	212515200	15.1131	2.896	5.88693e-21	0.672986	0.791673	0.118687	1	212545694	212556065	10372	-30494	ENSG00000228067	LINC01740	HyperMethylated	Island
1	213979501	213979800	6.03541	2.76926	2.48426e-17	0.579302	0.869166	0.289864	1	213817751	213988382	170632	8582	ENSG00000230461	PROX1-AS1	HyperMethylated	Shore/Shelf
1	213979801	213980100	15.7666	5.37621	2.81653e-66	0.897566	0.931428	0.0338623	1	213817751	213988382	170632	8282	ENSG00000230461	PROX1-AS1	HyperMethylated	Island
1	213980101	213980400	15.3061	5.23803	2.86084e-56	0.795547	0.820789	0.0252417	1	213817751	213988382	170632	7982	ENSG00000230461	PROX1-AS1	HyperMethylated	Island
1	213985201	213985500	15.8198	4.67148	6.05277e-10	0.614777	0.643884	0.0291074	1	213817751	213988382	170632	2882	ENSG00000230461	PROX1-AS1	HyperMethylated	Island
1	213985501	213985800	18.0317	4.51427	4.73006e-10	0.573163	0.602018	0.0288546	1	213817751	213988382	170632	2582	ENSG00000230461	PROX1-AS1	HyperMethylated	Island
1	215081701	215082000	11.1746	3.62493	2.75157e-12	0.579211	0.638532	0.0593208	1	215081793	215169245	87453	0	ENSG00000082482	KCNK2	HyperMethylated	Shore/Shelf
1	217136701	217137000	8.34667	2.37516	9.02375e-08	0.514098	0.734533	0.220436	1	216503251	217137755	634505	755	ENSG00000196482	ESRRG	HyperMethylated	Shore/Shelf
1	217137301	217137600	15.807	3.48808	3.96663e-08	0.635892	0.717289	0.081397	1	216503251	217137755	634505	155	ENSG00000196482	ESRRG	HyperMethylated	Island
1	217137601	217137900	18.7374	3.57	1.46372e-07	0.644469	0.731778	0.0873094	1	216503251	217137755	634505	0	ENSG00000196482	ESRRG	HyperMethylated	Island
1	217138201	217138500	13.5573	3.58186	9.32155e-14	0.558591	0.611209	0.0526175	1	216503251	217137755	634505	-446	ENSG00000196482	ESRRG	HyperMethylated	Island
1	217139401	217139700	9.79974	2.64727	4.11423e-31	0.649515	0.802241	0.152725	1	216503251	217137755	634505	-1646	ENSG00000196482	ESRRG	HyperMethylated	Shore/Shelf
1	217139701	217140000	15.9079	3.08125	2.44679e-48	0.661595	0.760811	0.0992161	1	216503251	217137755	634505	-1946	ENSG00000196482	ESRRG	HyperMethylated	Shore/Shelf
1	217140001	217140300	10.4407	2.35237	1.00791e-29	0.545844	0.681241	0.135397	1	216503251	217137755	634505	-2246	ENSG00000196482	ESRRG	HyperMethylated	Shore/Shelf
1	217924801	217925100	13.6751	3.05875	1.04278e-11	0.604133	0.707566	0.103433	1	217892901	217920034	27134	31900	ENSG00000231814	LINC00210	HyperMethylated	Open Sea
1	217925101	217925400	13.2531	3.53846	1.24194e-14	0.509627	0.557832	0.0482043	1	217892901	217920034	27134	32200	ENSG00000231814	LINC00210	HyperMethylated	Open Sea
1	220877101	220877400	21.632	2.34999	5.09364e-48	0.637687	0.965758	0.328071	1	220832763	220880140	47378	2740	ENSG00000257551	HLX-AS1	HyperMethylated	Island
1	220877401	220877700	11.6254	2.61763	2.97568e-45	0.521395	0.622473	0.101077	1	220832763	220880140	47378	2440	ENSG00000257551	HLX-AS1	HyperMethylated	Island
1	220880701	220881000	7.4552	3.08987	6.67207e-17	0.642609	0.858954	0.216346	1	220879443	220885059	5617	1258	ENSG00000136630	HLX	HyperMethylated	Shore/Shelf
1	220881001	220881300	10.3468	3.25658	8.39025e-20	0.659327	0.750351	0.0910239	1	220881069	220884493	3425	0	ENSG00000136630	HLX	HyperMethylated	Island
1	220881301	220881600	12.9909	3.65597	2.02865e-28	0.701418	0.768503	0.0670851	1	220879443	220885059	5617	1858	ENSG00000136630	HLX	HyperMethylated	Island
1	220891201	220891500	9.53264	2.13871	9.8523e-22	0.554002	0.749438	0.195437	1	220881069	220884493	3425	10132	ENSG00000136630	HLX	HyperMethylated	Shore/Shelf
1	220891501	220891800	12.5828	2.36678	1.64265e-38	0.662018	0.886165	0.224148	1	220881069	220884493	3425	10432	ENSG00000136630	HLX	HyperMethylated	Island
1	220891801	220892100	12.2091	2.19031	1.02781e-31	0.549217	0.713062	0.163845	1	220881069	220884493	3425	10732	ENSG00000136630	HLX	HyperMethylated	Island
1	220892101	220892400	10.2155	2.03436	1.25214e-15	0.524123	0.723465	0.199342	1	220881069	220884493	3425	11032	ENSG00000136630	HLX	HyperMethylated	Island
1	220893901	220894200	10.9215	2.9321	2.62799e-12	0.547191	0.638411	0.0912206	1	220881069	220884493	3425	12832	ENSG00000136630	HLX	HyperMethylated	Island
1	220894201	220894500	19.8559	3.84566	3.72796e-21	0.73428	0.815793	0.0815137	1	220881069	220884493	3425	13132	ENSG00000136630	HLX	HyperMethylated	Island
1	220894501	220894800	16.5517	1.69784	1.39623e-38	0.55052	0.837272	0.286752	1	220881069	220884493	3425	13432	ENSG00000136630	HLX	HyperMethylated	Island
1	223129201	223129500	13.4749	3.66216	1.67285e-25	0.664269	0.730934	0.0666646	1	223109404	223143248	33845	13748	ENSG00000187554	TLR5	HyperMethylated	Open Sea
1	223129501	223129800	10.6042	3.16005	1.17234e-10	0.562137	0.647479	0.0853424	1	223109404	223143248	33845	13448	ENSG00000187554	TLR5	HyperMethylated	Open Sea
1	223372201	223372500	8.74206	-1.94526	1.42806e-06	-0.555936	0.305023	0.86096	1	223220831	223364178	143348	-8023	ENSG00000143502	SUSD4	HypoMethylated	Open Sea
1	223749001	223749300	21.1863	3.93362	1.58293e-08	0.624722	0.687344	0.0626219	1	223701593	223776016	74424	47408	ENSG00000162909	CAPN2	HyperMethylated	Island
1	225911101	225911400	10.4108	2.04198	8.40319e-36	0.562586	0.934854	0.372268	1	225887785	225911382	23598	0	ENSG00000243709	LEFTY1	HyperMethylated	Open Sea
1	225911401	225911700	17.0732	3.43515	3.86342e-52	0.770927	0.875352	0.104425	1	225886696	225924278	37583	12578	ENSG00000243709	LEFTY1	HyperMethylated	Open Sea
1	227558401	227558700	13.7734	1.5905	2.96963e-44	0.535091	0.906354	0.371264	1	227563543	227677443	113901	-4843	ENSG00000181450	ZNF678	HyperMethylated	Island
1	227559601	227559900	12.6737	2.15382	4.4296e-34	0.597133	0.796436	0.199303	1	227563543	227677443	113901	-3643	ENSG00000181450	ZNF678	HyperMethylated	Shore/Shelf
1	227560501	227560800	11.4714	1.96348	2.1138e-46	0.611483	0.871852	0.26037	1	227563543	227677443	113901	-2743	ENSG00000181450	ZNF678	HyperMethylated	Island
1	227560801	227561100	19.7646	2.91006	5.76712e-109	0.74341	0.975583	0.232172	1	227563543	227677443	113901	-2443	ENSG00000181450	ZNF678	HyperMethylated	Island
1	227561101	227561400	15.5933	3.16754	2.47793e-76	0.666801	0.749637	0.0828359	1	227563543	227677443	113901	-2143	ENSG00000181450	ZNF678	HyperMethylated	Island
1	227887501	227887800	12.9491	2.25977	8.78015e-34	0.604788	0.780243	0.175455	1	227941590	227941683	94	53883	ENSG00000264483	MIR5008	HyperMethylated	Island
1	227887801	227888100	14.3959	2.14769	7.13941e-43	0.637425	0.857022	0.219597	1	227941590	227941683	94	53583	ENSG00000264483	MIR5008	HyperMethylated	Island
1	228008401	228008700	22.6454	4.32472	2.71916e-08	0.581984	0.624905	0.0429209	1	228006998	228061271	54274	1403	ENSG00000154342	WNT3A	HyperMethylated	Island
1	228013201	228013500	7.14858	-2.80519	5.44429e-23	-0.609014	0.193641	0.802655	1	228006998	228061271	54274	6203	ENSG00000154342	WNT3A	HypoMethylated	Open Sea
1	228212701	228213000	21.3727	1.90874	4.55304e-30	0.584707	0.907076	0.322368	1	228203503	228213601	10099	601	ENSG00000162913	OBSCN-AS1	HyperMethylated	Island
1	228216301	228216600	11.964	-1.82794	1.31981e-05	-0.602948	0.300468	0.903416	1	228208063	228361250	153188	8238	ENSG00000154358	OBSCN	HypoMethylated	Island
1	228371101	228371400	14.8995	-5.40418	1.25002e-95	-0.925675	0.0386671	0.964342	1	228208130	228378874	170745	162971	ENSG00000154358	OBSCN	HypoMethylated	Open Sea
1	228371401	228371700	14.8071	-5.43016	6.37178e-143	-0.879515	0.0302689	0.909784	1	228208130	228378874	170745	163271	ENSG00000154358	OBSCN	HypoMethylated	Open Sea
1	228650101	228650400	10.7046	2.2925	3.04764e-32	0.603007	0.940544	0.337537	1	228646040	228646158	119	-3943	ENSG00000199352	RNA5S1	HyperMethylated	Island
1	228650401	228650700	8.96799	2.11713	4.21786e-21	0.570696	0.808128	0.237432	1	228646040	228646158	119	-4243	ENSG00000199352	RNA5S1	HyperMethylated	Island
1	229407301	229407600	15.3228	4.95325	2.9574e-08	0.524369	0.545112	0.0207437	1	229431245	229434094	2850	26494	ENSG00000143632	ACTA1	HyperMethylated	Island
[truncated: 6,238 more rows]

## Sheet: Extended Data Fig. 1d
sample name	tumour	PC1	PC2
NCC0035	Normal	-14.3819	1.31397
NCC0057	Normal	-12.3617	0.797316
NCC0036	Normal	-9.35472	1.00015
[truncated: 154 more rows]

## Sheet: Extended Data Fig. 1e
seqnames	start	end	width	CpG_density	Tumour_vs_Normal_log2FC	Tumour_vs_Normal_adjPval	Tumour_vs_Normal_betaDelta	Tumour_beta_means	Normal_beta_means	geneChr	geneStart	geneEnd	geneLength	distanceToTSS	ENSEMBL	SYMBOL	hyperHypo	landscape
[truncated: 6,443 more rows]

[truncated: 1 more sheets: Extended Data Fig. 1f]
