# Supplementary material for: cfDNA methylome profiling for detection and subtyping of small cell lung cancers
Source: Nat Cancer. 2022 Aug 8;3(10):1260–70. doi: 10.1038/s43018-022-00415-9 (PMC9586870; doi:10.1038/s43018-022-00415-9)
Supplement: Source Data Extended Data Fig. 2 — Statistical Source Data. [file 43018_2022_415_MOESM9_ESM.xlsx]

## Sheet: Extended Data Fig. 2a
modelNum	.threshold	specificity	sensitivity
1	0	0	1
1	0.000488782	0	1
1	0.000627168	0.0243902	1
1	0.000764925	0.0487805	1
1	0.000811488	0.0731707	1
1	0.00117119	0.097561	1
1	0.00120369	0.121951	1
1	0.00161344	0.146341	1
1	0.00216143	0.170732	1
1	0.00219823	0.195122	1
1	0.00231518	0.219512	1
1	0.00235637	0.243902	1
1	0.00311292	0.268293	1
1	0.00371035	0.292683	1
1	0.0039255	0.317073	1
1	0.00398662	0.341463	1
1	0.0044614	0.365854	1
1	0.00453952	0.390244	1
1	0.00519528	0.414634	1
1	0.00615302	0.439024	1
1	0.00740017	0.463415	1
1	0.00797329	0.487805	1
1	0.00814279	0.512195	1
1	0.00839214	0.536585	1
1	0.00907433	0.560976	1
1	0.0133853	0.585366	1
1	0.014018	0.609756	1
1	0.0143348	0.634146	1
1	0.0173835	0.658537	1
1	0.0220844	0.682927	1
1	0.0261897	0.682927	0.965517
1	0.0289449	0.707317	0.965517
1	0.0302082	0.731707	0.965517
1	0.0404595	0.756098	0.965517
1	0.0560048	0.780488	0.965517
1	0.0567614	0.804878	0.965517
1	0.0585688	0.829268	0.965517
1	0.059664	0.853659	0.965517
1	0.066875	0.878049	0.965517
1	0.09624	0.902439	0.965517
1	0.097914	0.926829	0.965517
1	0.207901	0.95122	0.965517
1	0.321311	0.95122	0.931034
1	0.57473	0.97561	0.931034
1	0.625909	0.97561	0.896552
1	0.809752	0.97561	0.862069
1	0.886476	0.97561	0.827586
1	0.918105	0.97561	0.793103
1	0.932282	0.97561	0.758621
1	0.942908	0.97561	0.724138
1	0.952016	0.97561	0.689655
1	0.956392	1	0.689655
1	0.956884	1	0.655172
1	0.957973	1	0.62069
1	0.985414	1	0.586207
1	0.994858	1	0.551724
1	0.996192	1	0.517241
1	0.996546	1	0.482759
1	0.996562	1	0.448276
1	0.996606	1	0.413793
1	0.99728	1	0.37931
1	0.997403	1	0.344828
1	0.997507	1	0.310345
1	0.997621	1	0.275862
1	0.997855	1	0.241379
1	0.99874	1	0.206897
1	0.998829	1	0.172414
1	0.998884	1	0.137931
1	0.999224	1	0.103448
1	0.999253	1	0.0689655
1	0.999321	1	0.0344828
1	Inf	1	0
2	0	0	1
2	0.00043635	0	1
2	0.000552325	0.0243902	1
2	0.000647352	0.0487805	1
2	0.00083422	0.0731707	1
2	0.000835249	0.097561	1
2	0.000901395	0.121951	1
2	0.000948637	0.146341	1
2	0.00112016	0.170732	1
2	0.00155737	0.195122	1
2	0.00201753	0.219512	1
2	0.0022565	0.243902	1
2	0.00229428	0.268293	1
2	0.00230644	0.292683	1
2	0.00257201	0.317073	1
2	0.00261185	0.341463	1
2	0.00283538	0.365854	1
2	0.00489159	0.390244	1
2	0.00575505	0.414634	1
2	0.00662743	0.439024	1
2	0.00706707	0.463415	1
2	0.00845263	0.487805	1
2	0.00905547	0.512195	1
2	0.00908529	0.536585	1
2	0.0099829	0.560976	1
2	0.0113515	0.585366	1
2	0.0119961	0.609756	1
2	0.0160924	0.634146	1
2	0.0180734	0.658537	1
2	0.0231018	0.682927	1
2	0.0253321	0.707317	1
2	0.0261914	0.731707	1
2	0.0416974	0.756098	1
2	0.0552762	0.756098	0.964286
2	0.0597641	0.780488	0.964286
2	0.0678448	0.804878	0.964286
2	0.0819792	0.829268	0.964286
2	0.110853	0.853659	0.964286
2	0.122898	0.878049	0.964286
2	0.247326	0.902439	0.964286
2	0.319713	0.926829	0.964286
2	0.407807	0.95122	0.964286
2	0.454228	0.95122	0.928571
2	0.45792	0.95122	0.892857
2	0.668639	0.97561	0.892857
2	0.829752	0.97561	0.857143
2	0.840834	0.97561	0.821429
2	0.862362	0.97561	0.785714
2	0.884202	0.97561	0.75
2	0.898015	1	0.75
2	0.933533	1	0.714286
2	0.939976	1	0.678571
2	0.948601	1	0.642857
2	0.950622	1	0.607143
2	0.992529	1	0.571429
2	0.993513	1	0.535714
2	0.997555	1	0.5
2	0.997749	1	0.464286
2	0.997815	1	0.428571
2	0.997938	1	0.392857
2	0.997939	1	0.357143
2	0.998335	1	0.321429
2	0.998396	1	0.285714
2	0.998459	1	0.25
2	0.998781	1	0.214286
2	0.998913	1	0.178571
2	0.998962	1	0.142857
2	0.999127	1	0.107143
2	0.999142	1	0.0714286
2	0.999343	1	0.0357143
2	Inf	1	0
3	0	0	1
3	0.000304065	0	1
3	0.00039939	0.0243902	1
3	0.000586525	0.0487805	1
3	0.000828608	0.0731707	1
3	0.000970207	0.097561	1
3	0.00100071	0.121951	1
3	0.00116089	0.146341	1
3	0.00122483	0.170732	1
3	0.00124105	0.195122	1
3	0.00148686	0.219512	1
3	0.00149011	0.243902	1
3	0.00168389	0.268293	1
3	0.00168564	0.292683	1
3	0.00223087	0.317073	1
3	0.00223689	0.341463	1
3	0.00225708	0.365854	1
3	0.00254003	0.390244	1
3	0.00277714	0.414634	1
3	0.00280926	0.439024	1
3	0.00307542	0.463415	1
3	0.00369545	0.487805	1
3	0.0037143	0.512195	1
3	0.00439763	0.536585	1
3	0.00487745	0.560976	1
3	0.00520198	0.585366	1
3	0.00524883	0.609756	1
3	0.00574767	0.634146	1
3	0.00609476	0.658537	1
3	0.00614657	0.682927	1
3	0.012842	0.707317	1
3	0.014776	0.731707	1
3	0.024271	0.756098	1
3	0.0255513	0.780488	1
3	0.0278161	0.804878	1
3	0.0347716	0.829268	1
3	0.0355686	0.829268	0.964286
3	0.0598878	0.853659	0.964286
3	0.0716905	0.878049	0.964286
3	0.0741923	0.902439	0.964286
3	0.0893104	0.926829	0.964286
3	0.102017	0.95122	0.964286
3	0.140203	0.95122	0.928571
3	0.48572	0.97561	0.928571
3	0.632249	0.97561	0.892857
3	0.775134	0.97561	0.857143
3	0.823751	1	0.857143
3	0.904154	1	0.821429
3	0.917676	1	0.785714
3	0.932055	1	0.75
3	0.946353	1	0.714286
3	0.954097	1	0.678571
3	0.967248	1	0.642857
3	0.975487	1	0.607143
3	0.994094	1	0.571429
3	0.994663	1	0.535714
3	0.995319	1	0.5
3	0.997243	1	0.464286
3	0.997493	1	0.428571
3	0.998623	1	0.392857
3	0.998809	1	0.357143
3	0.998968	1	0.321429
3	0.999093	1	0.285714
3	0.999102	1	0.25
3	0.999102	1	0.214286
3	0.999178	1	0.178571
3	0.999246	1	0.142857
3	0.999281	1	0.107143
3	0.999332	1	0.0714286
3	0.999379	1	0.0357143
3	Inf	1	0
4	0	0	1
4	0.000332806	0	1
4	0.000367953	0.0243902	1
4	0.000813271	0.0487805	1
4	0.000841257	0.0731707	1
4	0.000898294	0.097561	1
4	0.000905775	0.121951	1
4	0.000953325	0.146341	1
4	0.00100671	0.170732	1
4	0.0010797	0.195122	1
4	0.00123302	0.219512	1
4	0.00148475	0.243902	1
4	0.00162897	0.268293	1
4	0.00190013	0.292683	1
4	0.00256906	0.317073	1
4	0.0026158	0.341463	1
4	0.00267391	0.365854	1
4	0.00354007	0.390244	1
4	0.00357769	0.414634	1
4	0.0037435	0.439024	1
4	0.00377491	0.463415	1
4	0.00379875	0.487805	1
4	0.0050371	0.512195	1
4	0.00546424	0.536585	1
4	0.00606716	0.560976	1
4	0.0102793	0.585366	1
4	0.0118295	0.609756	1
4	0.0163358	0.634146	1
4	0.0180678	0.658537	1
4	0.0202831	0.682927	1
4	0.022692	0.707317	1
4	0.0228371	0.731707	1
4	0.0430219	0.731707	0.964286
4	0.0522533	0.756098	0.964286
4	0.0596332	0.780488	0.964286
4	0.0620904	0.804878	0.964286
4	0.101452	0.829268	0.964286
4	0.102008	0.853659	0.964286
4	0.104734	0.878049	0.964286
4	0.139111	0.902439	0.964286
4	0.148966	0.926829	0.964286
4	0.236481	0.95122	0.964286
4	0.270705	0.97561	0.964286
4	0.685013	0.97561	0.928571
4	0.723932	0.97561	0.892857
4	0.783836	0.97561	0.857143
4	0.836581	0.97561	0.821429
4	0.872116	0.97561	0.785714
4	0.886538	0.97561	0.75
4	0.897724	0.97561	0.714286
4	0.941392	0.97561	0.678571
4	0.954559	0.97561	0.642857
4	0.983236	1	0.642857
4	0.984689	1	0.607143
4	0.984833	1	0.571429
4	0.994108	1	0.535714
4	0.996742	1	0.5
4	0.996853	1	0.464286
4	0.997153	1	0.428571
4	0.997267	1	0.392857
4	0.997381	1	0.357143
4	0.997542	1	0.321429
4	0.997643	1	0.285714
4	0.997905	1	0.25
4	0.998237	1	0.214286
4	0.998752	1	0.178571
4	0.998851	1	0.142857
4	0.998978	1	0.107143
4	0.999019	1	0.0714286
4	0.999088	1	0.0357143
4	Inf	1	0
5	0	0	1
5	0.000329121	0	1
5	0.00038335	0.0243902	1
5	0.000544323	0.0487805	1
5	0.000658167	0.0731707	1
5	0.00072565	0.097561	1
5	0.00112181	0.121951	1
5	0.00115715	0.146341	1
5	0.00121116	0.170732	1
5	0.00133221	0.195122	1
5	0.00141716	0.219512	1
5	0.00159338	0.243902	1
5	0.00193044	0.268293	1
5	0.00240334	0.292683	1
5	0.002412	0.317073	1
5	0.0024744	0.341463	1
5	0.002823	0.365854	1
5	0.00316788	0.390244	1
5	0.0035122	0.414634	1
5	0.00402291	0.439024	1
5	0.00427978	0.463415	1
5	0.00528159	0.487805	1
5	0.00535375	0.512195	1
5	0.0054747	0.536585	1
5	0.00615206	0.560976	1
5	0.00824974	0.585366	1
5	0.00935677	0.609756	1
5	0.00963498	0.634146	1
5	0.0123979	0.658537	1
5	0.0128837	0.658537	0.964286
5	0.0142095	0.682927	0.964286
5	0.0146285	0.707317	0.964286
5	0.0163226	0.731707	0.964286
5	0.0218047	0.756098	0.964286
5	0.0265876	0.780488	0.964286
5	0.028802	0.804878	0.964286
5	0.0291328	0.829268	0.964286
5	0.0313661	0.853659	0.964286
5	0.0432691	0.878049	0.964286
5	0.0856148	0.902439	0.964286
5	0.121747	0.926829	0.964286
5	0.186218	0.95122	0.964286
5	0.19437	0.95122	0.928571
5	0.591369	0.97561	0.928571
5	0.694988	0.97561	0.892857
5	0.817501	0.97561	0.857143
5	0.912678	1	0.857143
5	0.9244	1	0.821429
5	0.939318	1	0.785714
5	0.9446	1	0.75
5	0.962905	1	0.714286
5	0.964732	1	0.678571
5	0.974694	1	0.642857
5	0.980319	1	0.607143
5	0.993043	1	0.571429
5	0.995644	1	0.535714
5	0.996672	1	0.5
5	0.997444	1	0.464286
5	0.997761	1	0.428571
5	0.998121	1	0.392857
5	0.998267	1	0.357143
5	0.998297	1	0.321429
5	0.998325	1	0.285714
5	0.998339	1	0.25
5	0.998354	1	0.214286
5	0.99837	1	0.178571
5	0.998601	1	0.142857
5	0.998618	1	0.107143
5	0.998977	1	0.0714286
5	0.999036	1	0.0357143
5	Inf	1	0
6	0	0	1
6	0.000341576	0	1
6	0.000423239	0.0243902	1
6	0.00056878	0.0487805	1
6	0.00100557	0.0731707	1
6	0.00101283	0.097561	1
6	0.00115922	0.121951	1
6	0.00134336	0.146341	1
6	0.00152565	0.170732	1
6	0.00163033	0.195122	1
6	0.00182591	0.219512	1
6	0.00186045	0.243902	1
6	0.00190347	0.268293	1
6	0.00207422	0.292683	1
6	0.00325473	0.317073	1
6	0.00495542	0.341463	1
6	0.00501893	0.365854	1
6	0.00542971	0.390244	1
6	0.00649986	0.414634	1
6	0.00714312	0.439024	1
6	0.0071507	0.463415	1
6	0.00720691	0.487805	1
6	0.009082	0.512195	1
6	0.011509	0.536585	1
6	0.0132468	0.560976	1
6	0.0163084	0.585366	1
6	0.0164469	0.609756	1
6	0.0170906	0.634146	1
6	0.0198313	0.658537	1
6	0.0212027	0.682927	1
6	0.0232244	0.707317	1
6	0.0255164	0.731707	1
6	0.025531	0.756098	1
6	0.0388425	0.780488	1
6	0.0590709	0.804878	1
6	0.0917111	0.804878	0.965517
6	0.106127	0.804878	0.931034
6	0.149636	0.829268	0.931034
6	0.192142	0.853659	0.931034
6	0.249112	0.878049	0.931034
6	0.396919	0.902439	0.931034
6	0.454104	0.926829	0.931034
6	0.569791	0.95122	0.931034
6	0.619612	0.97561	0.931034
6	0.662823	0.97561	0.896552
6	0.833328	0.97561	0.862069
6	0.916608	0.97561	0.827586
6	0.929272	0.97561	0.793103
6	0.937722	0.97561	0.758621
6	0.950055	1	0.758621
6	0.970821	1	0.724138
6	0.970827	1	0.689655
6	0.974907	1	0.655172
6	0.980157	1	0.62069
6	0.982858	1	0.586207
6	0.994432	1	0.551724
6	0.996723	1	0.517241
6	0.998111	1	0.482759
6	0.998293	1	0.448276
6	0.998447	1	0.413793
6	0.998454	1	0.37931
6	0.998465	1	0.344828
6	0.998471	1	0.310345
6	0.998487	1	0.275862
6	0.998598	1	0.241379
6	0.99863	1	0.206897
6	0.998816	1	0.172414
6	0.998943	1	0.137931
6	0.998964	1	0.103448
6	0.999162	1	0.0689655
6	0.999186	1	0.0344828
6	Inf	1	0
7	0	0	1
7	0.000374108	0	1
7	0.000453255	0.0243902	1
7	0.000521852	0.0487805	1
7	0.000592555	0.0731707	1
7	0.000704614	0.097561	1
7	0.000797791	0.121951	1
7	0.0010185	0.146341	1
7	0.0011386	0.170732	1
7	0.00128964	0.195122	1
7	0.00158117	0.219512	1
7	0.00208162	0.243902	1
7	0.00249122	0.268293	1
7	0.00260286	0.292683	1
7	0.00266394	0.317073	1
7	0.00271116	0.341463	1
7	0.00331092	0.365854	1
7	0.00332027	0.390244	1
7	0.00465661	0.414634	1
7	0.00533839	0.439024	1
7	0.00548761	0.463415	1
7	0.00689503	0.487805	1
7	0.00718684	0.512195	1
7	0.00838284	0.536585	1
7	0.00978552	0.560976	1
7	0.00982923	0.585366	1
7	0.0129409	0.609756	1
7	0.0144274	0.634146	1
7	0.014876	0.658537	1
7	0.0159143	0.682927	1
7	0.0159667	0.707317	1
7	0.0185016	0.731707	1
7	0.0238611	0.756098	1
7	0.0251731	0.780488	1
7	0.0411492	0.804878	1
7	0.0431379	0.829268	1
7	0.0468867	0.853659	1
7	0.0532058	0.878049	1
7	0.0620182	0.878049	0.965517
7	0.064423	0.902439	0.965517
7	0.117631	0.926829	0.965517
7	0.162051	0.926829	0.931034
7	0.3949	0.95122	0.931034
7	0.641544	0.97561	0.931034
7	0.71337	0.97561	0.896552
7	0.864066	0.97561	0.862069
7	0.886769	1	0.862069
7	0.901466	1	0.827586
7	0.907411	1	0.793103
7	0.925029	1	0.758621
7	0.928824	1	0.724138
7	0.94357	1	0.689655
7	0.945291	1	0.655172
7	0.979004	1	0.62069
7	0.99212	1	0.586207
7	0.995788	1	0.551724
7	0.996682	1	0.517241
7	0.997404	1	0.482759
7	0.998506	1	0.448276
7	0.998526	1	0.413793
7	0.998563	1	0.37931
7	0.99861	1	0.344828
7	0.998638	1	0.310345
7	0.998694	1	0.275862
7	0.998719	1	0.241379
7	0.998748	1	0.206897
7	0.999126	1	0.172414
7	0.999188	1	0.137931
7	0.999198	1	0.103448
7	0.999247	1	0.0689655
7	0.999288	1	0.0344828
7	Inf	1	0
8	0	0	1
8	0.00053448	0	1
8	0.000552212	0.0243902	1
8	0.000614157	0.0487805	1
8	0.000803473	0.0731707	1
8	0.000876373	0.097561	1
8	0.00119744	0.121951	1
8	0.00123159	0.146341	1
8	0.00124296	0.170732	1
8	0.00169363	0.195122	1
8	0.0018775	0.219512	1
8	0.00190623	0.243902	1
8	0.00192416	0.268293	1
8	0.00198955	0.292683	1
8	0.00199815	0.317073	1
8	0.00212422	0.341463	1
8	0.00269123	0.365854	1
8	0.00278226	0.390244	1
8	0.00291202	0.414634	1
8	0.00483178	0.439024	1
8	0.00490469	0.463415	1
8	0.00582296	0.487805	1
8	0.00604983	0.512195	1
8	0.00767809	0.536585	1
8	0.0095607	0.560976	1
8	0.0105836	0.585366	1
8	0.0137219	0.609756	1
8	0.0152785	0.634146	1
8	0.0163957	0.658537	1
8	0.0171479	0.682927	1
8	0.0181229	0.707317	1
8	0.0209241	0.731707	1
8	0.0217433	0.756098	1
8	0.0274055	0.780488	1
8	0.0347519	0.780488	0.964286
8	0.0351684	0.804878	0.964286
8	0.0441274	0.829268	0.964286
8	0.0513513	0.853659	0.964286
8	0.0516062	0.878049	0.964286
8	0.0622831	0.902439	0.964286
8	0.072272	0.926829	0.964286
8	0.0913094	0.926829	0.928571
8	0.108504	0.95122	0.928571
8	0.68039	0.97561	0.928571
8	0.727207	1	0.928571
8	0.89494	1	0.892857
8	0.906521	1	0.857143
8	0.914675	1	0.821429
8	0.917285	1	0.785714
8	0.930094	1	0.75
8	0.950451	1	0.714286
8	0.951399	1	0.678571
8	0.958048	1	0.642857
8	0.983037	1	0.607143
8	0.988912	1	0.571429
8	0.994723	1	0.535714
8	0.997338	1	0.5
8	0.997639	1	0.464286
8	0.997981	1	0.428571
8	0.9981	1	0.392857
8	0.998218	1	0.357143
8	0.998231	1	0.321429
8	0.998237	1	0.285714
8	0.998341	1	0.25
8	0.998394	1	0.214286
8	0.998672	1	0.178571
8	0.998778	1	0.142857
8	0.998803	1	0.107143
8	0.999097	1	0.0714286
8	0.99935	1	0.0357143
8	Inf	1	0
9	0	0	1
9	0.000403501	0	1
9	0.000433897	0.0243902	1
9	0.000667551	0.0487805	1
9	0.000725314	0.0731707	1
9	0.000759807	0.097561	1
9	0.000894123	0.121951	1
9	0.000901269	0.146341	1
9	0.00102866	0.170732	1
9	0.0010353	0.195122	1
9	0.00104572	0.219512	1
9	0.0011129	0.243902	1
9	0.00165956	0.268293	1
9	0.001745	0.292683	1
9	0.00208481	0.317073	1
9	0.00255258	0.341463	1
9	0.0034941	0.365854	1
9	0.00356335	0.390244	1
9	0.00426788	0.414634	1
9	0.00431137	0.439024	1
9	0.0048616	0.463415	1
9	0.00731242	0.487805	1
9	0.00791934	0.512195	1
9	0.00902334	0.536585	1
9	0.00937432	0.560976	1
9	0.0113508	0.585366	1
9	0.0152625	0.609756	1
9	0.0174313	0.634146	1
9	0.019913	0.658537	1
9	0.023657	0.682927	1
9	0.0278685	0.707317	1
9	0.0317348	0.731707	1
9	0.0378144	0.756098	1
9	0.0568827	0.780488	1
9	0.0637989	0.804878	1
9	0.0877162	0.829268	1
9	0.10344	0.853659	1
9	0.123601	0.853659	0.964286
9	0.124316	0.878049	0.964286
9	0.139232	0.902439	0.964286
9	0.210553	0.926829	0.964286
9	0.346562	0.95122	0.964286
9	0.586219	0.95122	0.928571
9	0.706505	0.95122	0.892857
9	0.751427	0.95122	0.857143
9	0.754703	0.97561	0.857143
9	0.828226	0.97561	0.821429
9	0.907974	0.97561	0.785714
9	0.911753	0.97561	0.75
9	0.922051	0.97561	0.714286
9	0.923646	1	0.714286
9	0.929021	1	0.678571
9	0.94048	1	0.642857
9	0.987324	1	0.607143
9	0.988346	1	0.571429
9	0.990962	1	0.535714
9	0.994809	1	0.5
9	0.997267	1	0.464286
9	0.997571	1	0.428571
9	0.997717	1	0.392857
9	0.997836	1	0.357143
9	0.997941	1	0.321429
9	0.998094	1	0.285714
9	0.998188	1	0.25
9	0.998279	1	0.214286
9	0.998373	1	0.178571
9	0.998488	1	0.142857
9	0.998614	1	0.107143
9	0.998878	1	0.0714286
9	0.998971	1	0.0357143
9	Inf	1	0
10	0	0	1
10	0.000332728	0	1
10	0.000357584	0.0243902	1
10	0.000560763	0.0487805	1
10	0.000628538	0.0731707	1
10	0.000983406	0.097561	1
10	0.00101236	0.121951	1
10	0.00109524	0.146341	1
10	0.0011825	0.170732	1
10	0.00141826	0.195122	1
10	0.00164277	0.219512	1
10	0.00177154	0.243902	1
10	0.00190133	0.268293	1
10	0.00270833	0.292683	1
10	0.00335765	0.317073	1
10	0.00384909	0.341463	1
10	0.00509779	0.365854	1
10	0.00588784	0.390244	1
10	0.00652664	0.414634	1
10	0.00693623	0.439024	1
10	0.00713423	0.463415	1
10	0.00853612	0.487805	1
10	0.0085375	0.512195	1
10	0.00999709	0.536585	1
10	0.0102106	0.560976	1
10	0.0111209	0.585366	1
10	0.0112388	0.609756	1
10	0.0121658	0.634146	1
10	0.0130399	0.658537	1
10	0.0242071	0.682927	1
10	0.0251743	0.707317	1
10	0.0357247	0.731707	1
10	0.0490273	0.756098	1
10	0.050083	0.780488	1
10	0.121533	0.804878	1
10	0.133622	0.829268	1
10	0.160744	0.853659	1
10	0.177938	0.878049	1
10	0.189319	0.902439	1
10	0.247907	0.902439	0.964286
10	0.263304	0.926829	0.964286
10	0.342739	0.95122	0.964286
10	0.453033	0.95122	0.928571
10	0.683237	0.95122	0.892857
10	0.766254	0.95122	0.857143
10	0.886093	0.97561	0.857143
10	0.92705	0.97561	0.821429
10	0.950326	0.97561	0.785714
10	0.951447	0.97561	0.75
10	0.958459	0.97561	0.714286
10	0.964897	0.97561	0.678571
10	0.970172	1	0.678571
10	0.976217	1	0.642857
10	0.987131	1	0.607143
10	0.994457	1	0.571429
10	0.997013	1	0.535714
10	0.99779	1	0.5
10	0.998197	1	0.464286
10	0.998524	1	0.428571
10	0.998551	1	0.392857
10	0.998632	1	0.357143
10	0.998814	1	0.321429
10	0.998834	1	0.285714
10	0.998843	1	0.25
10	0.998888	1	0.214286
10	0.998954	1	0.178571
10	0.998971	1	0.142857
10	0.99906	1	0.107143
10	0.999222	1	0.0714286
10	0.999247	1	0.0357143
10	Inf	1	0
11	0	0	1
11	0.000420909	0	1
11	0.000508831	0.0243902	1
11	0.000546989	0.0487805	1
11	0.000702316	0.0731707	1
11	0.000764975	0.097561	1
11	0.00085624	0.121951	1
11	0.000986073	0.146341	1
11	0.00106442	0.170732	1
11	0.00109398	0.195122	1
11	0.001142	0.219512	1
11	0.00149103	0.243902	1
11	0.00202138	0.268293	1
11	0.00242195	0.292683	1
11	0.00261513	0.317073	1
11	0.00281761	0.341463	1
11	0.00362478	0.365854	1
11	0.00497366	0.390244	1
11	0.00526426	0.414634	1
11	0.00564987	0.439024	1
11	0.00565133	0.463415	1
11	0.00711808	0.487805	1
11	0.00723766	0.512195	1
11	0.00769718	0.536585	1
11	0.00816625	0.560976	1
11	0.00823291	0.585366	1
11	0.00902327	0.609756	1
11	0.0106514	0.634146	1
11	0.01253	0.658537	1
11	0.0131595	0.682927	1
11	0.017267	0.707317	1
11	0.0238831	0.731707	1
11	0.0362055	0.756098	1
11	0.0447223	0.780488	1
11	0.0453879	0.804878	1
11	0.0459145	0.829268	1
11	0.0684439	0.853659	1
11	0.109407	0.878049	1
11	0.14866	0.878049	0.964286
11	0.207904	0.878049	0.928571
11	0.239392	0.902439	0.928571
11	0.316606	0.902439	0.892857
11	0.344722	0.926829	0.892857
11	0.476131	0.95122	0.892857
11	0.648211	0.97561	0.892857
11	0.802115	0.97561	0.857143
11	0.840199	0.97561	0.821429
11	0.848655	0.97561	0.785714
11	0.853803	0.97561	0.75
11	0.858686	1	0.75
11	0.878562	1	0.714286
11	0.892293	1	0.678571
11	0.894765	1	0.642857
11	0.914693	1	0.607143
11	0.94465	1	0.571429
11	0.9895	1	0.535714
11	0.991731	1	0.5
11	0.99449	1	0.464286
11	0.996678	1	0.428571
11	0.99735	1	0.392857
11	0.997471	1	0.357143
11	0.997637	1	0.321429
11	0.997684	1	0.285714
11	0.997852	1	0.25
11	0.998076	1	0.214286
11	0.998109	1	0.178571
11	0.998228	1	0.142857
11	0.998522	1	0.107143
11	0.998594	1	0.0714286
11	0.999091	1	0.0357143
11	Inf	1	0
12	0	0	1
12	0.000355533	0	1
12	0.000484577	0.0243902	1
12	0.000573869	0.0487805	1
12	0.000856886	0.0731707	1
12	0.000897169	0.097561	1
12	0.00139001	0.121951	1
12	0.00155438	0.146341	1
12	0.00180763	0.170732	1
12	0.0019575	0.195122	1
12	0.00202192	0.219512	1
12	0.00223196	0.243902	1
12	0.00224258	0.268293	1
12	0.00232007	0.292683	1
12	0.00297057	0.317073	1
12	0.00498301	0.341463	1
12	0.00576587	0.365854	1
12	0.0061461	0.390244	1
12	0.00624003	0.414634	1
12	0.00644529	0.439024	1
12	0.00686278	0.463415	1
12	0.00764093	0.487805	1
12	0.00801367	0.512195	1
12	0.00857823	0.536585	1
12	0.00861719	0.560976	1
12	0.0104663	0.585366	1
12	0.0113488	0.609756	1
12	0.0136547	0.634146	1
12	0.018483	0.658537	1
12	0.0268971	0.682927	1
12	0.0322169	0.682927	0.964286
12	0.032883	0.707317	0.964286
12	0.033951	0.731707	0.964286
12	0.038384	0.756098	0.964286
12	0.047422	0.780488	0.964286
12	0.0495038	0.804878	0.964286
12	0.0529412	0.829268	0.964286
12	0.0721051	0.853659	0.964286
12	0.0795782	0.878049	0.964286
12	0.0826745	0.902439	0.964286
12	0.0892	0.926829	0.964286
12	0.0994587	0.95122	0.964286
12	0.28733	0.97561	0.964286
12	0.566184	0.97561	0.928571
12	0.699364	0.97561	0.892857
12	0.848633	1	0.892857
12	0.851497	1	0.857143
12	0.91017	1	0.821429
12	0.917233	1	0.785714
12	0.95186	1	0.75
12	0.954825	1	0.714286
12	0.956053	1	0.678571
12	0.975183	1	0.642857
12	0.985021	1	0.607143
12	0.993213	1	0.571429
12	0.994251	1	0.535714
12	0.9971	1	0.5
12	0.99786	1	0.464286
12	0.997913	1	0.428571
12	0.998137	1	0.392857
12	0.998169	1	0.357143
12	0.998264	1	0.321429
12	0.998329	1	0.285714
12	0.998331	1	0.25
12	0.99851	1	0.214286
12	0.998678	1	0.178571
12	0.99872	1	0.142857
12	0.998855	1	0.107143
12	0.998893	1	0.0714286
12	0.999054	1	0.0357143
12	Inf	1	0
13	0	0	1
13	0.000433656	0	1
13	0.000544549	0.0243902	1
13	0.000590223	0.0487805	1
13	0.000803237	0.0731707	1
13	0.00101345	0.097561	1
13	0.00102414	0.121951	1
13	0.00108127	0.146341	1
13	0.00126583	0.170732	1
13	0.00139583	0.195122	1
13	0.00145142	0.219512	1
13	0.00162014	0.243902	1
13	0.0017351	0.268293	1
13	0.00241806	0.292683	1
13	0.00437009	0.317073	1
13	0.0048792	0.341463	1
13	0.00535641	0.365854	1
13	0.00566078	0.390244	1
13	0.00569225	0.414634	1
13	0.00642083	0.439024	1
13	0.00654591	0.463415	1
13	0.00664791	0.487805	1
13	0.00672768	0.512195	1
13	0.00823169	0.536585	1
13	0.00903027	0.560976	1
13	0.0116857	0.585366	1
13	0.0120405	0.609756	1
13	0.0156427	0.634146	1
13	0.0164794	0.658537	1
13	0.0191592	0.682927	1
13	0.0240675	0.707317	1
13	0.0296267	0.731707	1
13	0.0304626	0.756098	1
13	0.0312473	0.780488	1
13	0.0355795	0.804878	1
13	0.0486425	0.829268	1
13	0.063571	0.829268	0.964286
13	0.0739218	0.853659	0.964286
13	0.0760038	0.878049	0.964286
13	0.087877	0.902439	0.964286
13	0.278024	0.926829	0.964286
13	0.414434	0.95122	0.964286
13	0.456974	0.97561	0.964286
13	0.477933	0.97561	0.928571
13	0.657122	0.97561	0.892857
13	0.719011	0.97561	0.857143
13	0.776166	0.97561	0.821429
13	0.836018	0.97561	0.785714
13	0.839374	0.97561	0.75
13	0.853345	1	0.75
13	0.877972	1	0.714286
13	0.895955	1	0.678571
13	0.919271	1	0.642857
13	0.93851	1	0.607143
13	0.984512	1	0.571429
13	0.99291	1	0.535714
13	0.997094	1	0.5
13	0.997657	1	0.464286
13	0.997905	1	0.428571
13	0.998296	1	0.392857
13	0.998354	1	0.357143
13	0.998374	1	0.321429
13	0.998385	1	0.285714
13	0.998611	1	0.25
13	0.998638	1	0.214286
13	0.998768	1	0.178571
13	0.998806	1	0.142857
13	0.998987	1	0.107143
13	0.999224	1	0.0714286
13	0.999316	1	0.0357143
13	Inf	1	0
14	0	0	1
14	0.000377473	0	1
14	0.000400201	0.0243902	1
14	0.000602453	0.0487805	1
14	0.000653352	0.0731707	1
14	0.000814806	0.097561	1
14	0.000818436	0.121951	1
14	0.00132118	0.146341	1
14	0.00175707	0.170732	1
14	0.00191324	0.195122	1
14	0.0025274	0.219512	1
14	0.00272481	0.243902	1
14	0.00331399	0.268293	1
14	0.00413614	0.292683	1
14	0.00426923	0.317073	1
14	0.00445896	0.341463	1
14	0.00531084	0.365854	1
14	0.00531283	0.390244	1
14	0.00574302	0.414634	1
14	0.00594157	0.439024	1
14	0.006141	0.463415	1
14	0.00669334	0.487805	1
14	0.00757575	0.512195	1
14	0.00814559	0.536585	1
14	0.00855298	0.560976	1
14	0.00985208	0.585366	1
14	0.0121738	0.609756	1
14	0.0148812	0.634146	1
14	0.0159985	0.658537	1
14	0.0192588	0.682927	1
14	0.0240801	0.707317	1
14	0.0278302	0.731707	1
14	0.030959	0.756098	1
14	0.0314388	0.780488	1
14	0.043718	0.804878	1
14	0.0470561	0.804878	0.964286
14	0.0555991	0.829268	0.964286
14	0.070171	0.853659	0.964286
14	0.0762898	0.878049	0.964286
14	0.124283	0.902439	0.964286
14	0.171838	0.926829	0.964286
14	0.218205	0.95122	0.964286
14	0.474466	0.97561	0.964286
14	0.62061	0.97561	0.928571
14	0.741916	0.97561	0.892857
14	0.902004	0.97561	0.857143
14	0.914815	1	0.857143
14	0.922453	1	0.821429
14	0.928	1	0.785714
14	0.934614	1	0.75
14	0.9444	1	0.714286
14	0.966425	1	0.678571
14	0.967553	1	0.642857
14	0.972391	1	0.607143
14	0.988944	1	0.571429
14	0.995542	1	0.535714
14	0.996538	1	0.5
14	0.996816	1	0.464286
14	0.99842	1	0.428571
14	0.998456	1	0.392857
14	0.998468	1	0.357143
14	0.998481	1	0.321429
14	0.998529	1	0.285714
14	0.99859	1	0.25
14	0.998621	1	0.214286
14	0.998716	1	0.178571
14	0.998795	1	0.142857
14	0.998796	1	0.107143
14	0.998886	1	0.0714286
14	0.998888	1	0.0357143
14	Inf	1	0
15	0	0	1
15	0.000337084	0	1
15	0.00041513	0.0243902	1
15	0.000435581	0.0487805	1
15	0.000522052	0.0731707	1
15	0.000847878	0.097561	1
15	0.000996442	0.121951	1
15	0.00127764	0.146341	1
15	0.00130617	0.170732	1
15	0.00143235	0.195122	1
15	0.00144767	0.219512	1
15	0.00162639	0.243902	1
15	0.00195762	0.268293	1
15	0.00195913	0.292683	1
15	0.00272862	0.317073	1
15	0.00321276	0.341463	1
15	0.00329344	0.365854	1
15	0.00329823	0.390244	1
15	0.00367508	0.414634	1
15	0.00449255	0.439024	1
15	0.00454222	0.463415	1
15	0.00584981	0.487805	1
15	0.00586715	0.512195	1
15	0.00587952	0.536585	1
15	0.00719313	0.560976	1
15	0.00727831	0.585366	1
15	0.00887231	0.609756	1
15	0.00967119	0.634146	1
15	0.0122701	0.658537	1
15	0.0173065	0.682927	1
15	0.0191931	0.707317	1
15	0.0228405	0.731707	1
15	0.0330058	0.756098	1
15	0.0340292	0.780488	1
15	0.0345217	0.804878	1
15	0.0443267	0.829268	1
15	0.0702808	0.853659	1
15	0.133265	0.878049	1
15	0.189604	0.902439	1
15	0.190536	0.926829	1
15	0.196126	0.95122	1
15	0.217997	0.95122	0.964286
15	0.28846	0.95122	0.928571
15	0.7156	0.97561	0.928571
15	0.763313	0.97561	0.892857
15	0.80719	0.97561	0.857143
15	0.866679	0.97561	0.821429
15	0.882994	1	0.821429
15	0.933424	1	0.785714
15	0.945013	1	0.75
15	0.95195	1	0.714286
15	0.955406	1	0.678571
15	0.968013	1	0.642857
15	0.980626	1	0.607143
15	0.990742	1	0.571429
15	0.997454	1	0.535714
15	0.997486	1	0.5
15	0.997501	1	0.464286
15	0.997785	1	0.428571
15	0.998007	1	0.392857
15	0.998063	1	0.357143
15	0.998083	1	0.321429
15	0.998368	1	0.285714
15	0.998415	1	0.25
15	0.998441	1	0.214286
15	0.998517	1	0.178571
15	0.998518	1	0.142857
15	0.998769	1	0.107143
15	0.998862	1	0.0714286
15	0.99929	1	0.0357143
15	Inf	1	0
16	0	0	1
16	0.000505892	0	1
16	0.000554893	0.0243902	1
16	0.000856056	0.0487805	1
16	0.00109114	0.0731707	1
16	0.00110901	0.097561	1
16	0.00111784	0.121951	1
16	0.00142262	0.146341	1
16	0.00167388	0.170732	1
16	0.00168951	0.195122	1
16	0.00195409	0.219512	1
16	0.00254676	0.243902	1
16	0.00273551	0.268293	1
16	0.00284032	0.292683	1
16	0.00317559	0.317073	1
16	0.0034382	0.341463	1
16	0.00348664	0.365854	1
16	0.00441794	0.390244	1
16	0.00481302	0.414634	1
16	0.00841403	0.439024	1
16	0.00876698	0.463415	1
16	0.00954428	0.487805	1
16	0.0122267	0.512195	1
16	0.0122999	0.536585	1
16	0.0124138	0.560976	1
16	0.0130566	0.585366	1
16	0.0143202	0.609756	1
16	0.015452	0.634146	1
16	0.0201137	0.658537	1
16	0.0233212	0.682927	1
16	0.0408973	0.682927	0.964286
16	0.0490706	0.707317	0.964286
16	0.055693	0.731707	0.964286
16	0.0613146	0.756098	0.964286
16	0.07043	0.780488	0.964286
16	0.0722369	0.804878	0.964286
16	0.0741651	0.829268	0.964286
16	0.0772448	0.853659	0.964286
16	0.0958545	0.878049	0.964286
16	0.165311	0.902439	0.964286
16	0.170627	0.902439	0.928571
16	0.175669	0.926829	0.928571
16	0.390665	0.95122	0.928571
16	0.610545	0.95122	0.892857
16	0.70629	0.97561	0.892857
16	0.708972	0.97561	0.857143
16	0.731465	0.97561	0.821429
16	0.811052	0.97561	0.785714
16	0.811812	1	0.785714
16	0.914412	1	0.75
16	0.935968	1	0.714286
16	0.953392	1	0.678571
16	0.961454	1	0.642857
16	0.968627	1	0.607143
16	0.990271	1	0.571429
16	0.996073	1	0.535714
16	0.997553	1	0.5
16	0.997569	1	0.464286
16	0.997814	1	0.428571
16	0.998085	1	0.392857
16	0.998286	1	0.357143
16	0.998339	1	0.321429
16	0.998451	1	0.285714
16	0.998726	1	0.25
16	0.998794	1	0.214286
16	0.998842	1	0.178571
16	0.998931	1	0.142857
16	0.999035	1	0.107143
16	0.999201	1	0.0714286
16	0.99921	1	0.0357143
16	Inf	1	0
17	0	0	1
17	0.000395694	0	1
17	0.000483013	0.0243902	1
17	0.000515893	0.0487805	1
17	0.00053166	0.0731707	1
17	0.000716795	0.097561	1
17	0.000736487	0.121951	1
17	0.000853745	0.146341	1
17	0.000997284	0.170732	1
17	0.00115803	0.195122	1
17	0.00117102	0.219512	1
17	0.00149954	0.243902	1
17	0.00187145	0.268293	1
17	0.00239757	0.292683	1
17	0.0026359	0.317073	1
17	0.00268224	0.341463	1
17	0.00279958	0.365854	1
17	0.0036792	0.390244	1
17	0.00394899	0.414634	1
17	0.00427923	0.439024	1
17	0.00507381	0.463415	1
17	0.00566055	0.487805	1
17	0.00700111	0.512195	1
17	0.00706734	0.536585	1
17	0.00734141	0.560976	1
17	0.0102315	0.585366	1
17	0.0114247	0.609756	1
17	0.0153717	0.634146	1
17	0.0157875	0.658537	1
17	0.0166204	0.682927	1
17	0.0170098	0.707317	1
17	0.0171875	0.731707	1
17	0.0244323	0.756098	1
17	0.0258004	0.756098	0.964286
17	0.0279237	0.780488	0.964286
17	0.0355839	0.804878	0.964286
17	0.0509073	0.829268	0.964286
17	0.0608474	0.853659	0.964286
17	0.0780282	0.878049	0.964286
17	0.0925624	0.902439	0.964286
17	0.104561	0.926829	0.964286
17	0.111565	0.95122	0.964286
17	0.378211	0.97561	0.964286
17	0.633983	0.97561	0.928571
17	0.782289	0.97561	0.892857
17	0.802259	0.97561	0.857143
17	0.833203	1	0.857143
17	0.837457	1	0.821429
17	0.880858	1	0.785714
17	0.895506	1	0.75
17	0.896504	1	0.714286
17	0.926323	1	0.678571
17	0.939992	1	0.642857
17	0.981411	1	0.607143
17	0.99559	1	0.571429
17	0.995804	1	0.535714
17	0.996343	1	0.5
17	0.99814	1	0.464286
17	0.998169	1	0.428571
17	0.998516	1	0.392857
17	0.998594	1	0.357143
17	0.998744	1	0.321429
17	0.998811	1	0.285714
17	0.998854	1	0.25
17	0.998887	1	0.214286
17	0.999024	1	0.178571
17	0.999035	1	0.142857
17	0.999178	1	0.107143
17	0.999227	1	0.0714286
17	0.999284	1	0.0357143
17	Inf	1	0
18	0	0	1
18	0.000300728	0	1
18	0.000386376	0.0243902	1
18	0.000487654	0.0487805	1
18	0.00054774	0.0731707	1
18	0.000594747	0.097561	1
18	0.000615655	0.121951	1
18	0.000648384	0.146341	1
18	0.00135581	0.170732	1
18	0.00154905	0.195122	1
18	0.00179236	0.219512	1
18	0.00215077	0.243902	1
18	0.0022612	0.268293	1
18	0.00228473	0.292683	1
18	0.0026251	0.317073	1
18	0.0026685	0.341463	1
18	0.00323346	0.365854	1
18	0.00431025	0.390244	1
18	0.00453165	0.414634	1
18	0.00515119	0.439024	1
18	0.00519397	0.463415	1
18	0.00563652	0.487805	1
18	0.00627431	0.512195	1
18	0.00645115	0.536585	1
18	0.00651709	0.560976	1
18	0.00664439	0.585366	1
18	0.00736102	0.609756	1
18	0.00901503	0.634146	1
18	0.0122395	0.658537	1
18	0.0156142	0.682927	1
18	0.0191311	0.707317	1
18	0.0209693	0.731707	1
18	0.0213617	0.756098	1
18	0.0216287	0.780488	1
18	0.0250864	0.804878	1
18	0.0391198	0.804878	0.964286
18	0.0413724	0.829268	0.964286
18	0.0510873	0.853659	0.964286
18	0.0529423	0.853659	0.928571
18	0.0605845	0.878049	0.928571
18	0.0684212	0.902439	0.928571
18	0.0970715	0.926829	0.928571
18	0.1684	0.95122	0.928571
18	0.570602	0.97561	0.928571
18	0.789052	0.97561	0.892857
18	0.839301	0.97561	0.857143
18	0.852116	0.97561	0.821429
18	0.874137	0.97561	0.785714
18	0.892148	1	0.785714
18	0.904442	1	0.75
18	0.938286	1	0.714286
18	0.953028	1	0.678571
18	0.965274	1	0.642857
18	0.987028	1	0.607143
18	0.995421	1	0.571429
18	0.9956	1	0.535714
18	0.997115	1	0.5
18	0.997646	1	0.464286
18	0.998121	1	0.428571
18	0.998136	1	0.392857
18	0.998432	1	0.357143
18	0.998449	1	0.321429
18	0.998504	1	0.285714
18	0.998636	1	0.25
18	0.998735	1	0.214286
18	0.998742	1	0.178571
18	0.998757	1	0.142857
18	0.998977	1	0.107143
18	0.999038	1	0.0714286
18	0.999065	1	0.0357143
18	Inf	1	0
19	0	0	1
19	0.000344698	0	1
19	0.000390271	0.0243902	1
19	0.000518233	0.0487805	1
19	0.000539763	0.0731707	1
19	0.000669331	0.097561	1
19	0.000716783	0.121951	1
19	0.000986152	0.146341	1
19	0.00143501	0.170732	1
19	0.00163792	0.195122	1
19	0.00210252	0.219512	1
19	0.0021187	0.243902	1
19	0.00260023	0.268293	1
19	0.00273785	0.292683	1
19	0.00363976	0.317073	1
19	0.00426261	0.341463	1
19	0.00438615	0.365854	1
19	0.00443987	0.390244	1
19	0.00477689	0.414634	1
19	0.00528999	0.439024	1
19	0.00642694	0.463415	1
19	0.00699621	0.487805	1
19	0.00740724	0.512195	1
19	0.00928043	0.536585	1
19	0.0104635	0.560976	1
19	0.0112968	0.585366	1
19	0.0124127	0.609756	1
19	0.0187761	0.634146	1
19	0.0194996	0.658537	1
19	0.021806	0.682927	1
19	0.0226419	0.707317	1
19	0.0324303	0.731707	1
19	0.0326067	0.756098	1
19	0.0469354	0.780488	1
19	0.0521315	0.804878	1
19	0.0532363	0.829268	1
19	0.0570112	0.829268	0.964286
19	0.0847551	0.853659	0.964286
19	0.0852191	0.878049	0.964286
19	0.120782	0.902439	0.964286
19	0.122261	0.926829	0.964286
19	0.272531	0.95122	0.964286
19	0.595458	0.97561	0.964286
19	0.681557	1	0.964286
19	0.83881	1	0.928571
19	0.878174	1	0.892857
19	0.915759	1	0.857143
19	0.918805	1	0.821429
19	0.92573	1	0.785714
19	0.955212	1	0.75
19	0.956435	1	0.714286
19	0.967458	1	0.678571
19	0.97274	1	0.642857
19	0.986694	1	0.607143
19	0.995364	1	0.571429
19	0.995472	1	0.535714
19	0.997643	1	0.5
19	0.99803	1	0.464286
19	0.998137	1	0.428571
19	0.998325	1	0.392857
19	0.998464	1	0.357143
19	0.998618	1	0.321429
19	0.998764	1	0.285714
19	0.99878	1	0.25
19	0.998849	1	0.214286
19	0.998872	1	0.178571
19	0.998907	1	0.142857
19	0.999229	1	0.107143
19	0.999279	1	0.0714286
19	0.999335	1	0.0357143
19	Inf	1	0
20	0	0	1
20	0.000350048	0	1
20	0.000580497	0.0243902	1
20	0.000756314	0.0487805	1
20	0.000822987	0.0731707	1
20	0.000849853	0.097561	1
20	0.000877786	0.121951	1
20	0.00102089	0.146341	1
20	0.00106951	0.170732	1
20	0.00128967	0.195122	1
20	0.00136092	0.219512	1
20	0.00149396	0.243902	1
20	0.00189802	0.268293	1
20	0.00206409	0.292683	1
20	0.00207509	0.317073	1
20	0.00236374	0.341463	1
20	0.00245002	0.365854	1
20	0.00411457	0.390244	1
20	0.00426821	0.414634	1
20	0.00432138	0.439024	1
20	0.0059799	0.463415	1
20	0.00738118	0.487805	1
20	0.00777147	0.512195	1
20	0.00965324	0.536585	1
20	0.0102522	0.560976	1
20	0.0107323	0.560976	0.964286
20	0.01194	0.585366	0.964286
20	0.0123227	0.609756	0.964286
20	0.0127756	0.634146	0.964286
20	0.0200248	0.658537	0.964286
20	0.0202135	0.682927	0.964286
20	0.0210714	0.707317	0.964286
20	0.024366	0.731707	0.964286
20	0.0245914	0.756098	0.964286
20	0.0253166	0.780488	0.964286
20	0.0275597	0.804878	0.964286
20	0.0496234	0.829268	0.964286
20	0.057597	0.853659	0.964286
20	0.0657735	0.878049	0.964286
20	0.0697487	0.902439	0.964286
20	0.133855	0.926829	0.964286
20	0.146293	0.926829	0.928571
20	0.15733	0.95122	0.928571
20	0.355577	0.97561	0.928571
20	0.764171	0.97561	0.892857
20	0.802337	0.97561	0.857143
20	0.854739	0.97561	0.821429
20	0.877848	0.97561	0.785714
20	0.91415	0.97561	0.75
20	0.941218	0.97561	0.714286
20	0.95303	0.97561	0.678571
20	0.955915	0.97561	0.642857
20	0.966644	1	0.642857
20	0.968766	1	0.607143
20	0.986081	1	0.571429
20	0.994743	1	0.535714
20	0.995187	1	0.5
20	0.995688	1	0.464286
20	0.996281	1	0.428571
20	0.996378	1	0.392857
20	0.996797	1	0.357143
20	0.997005	1	0.321429
20	0.997201	1	0.285714
20	0.99748	1	0.25
20	0.997596	1	0.214286
20	0.99797	1	0.178571
20	0.998111	1	0.142857
20	0.998424	1	0.107143
20	0.999002	1	0.0714286
20	0.999253	1	0.0357143
20	Inf	1	0
21	0	0	1
21	0.00046017	0	1
21	0.000522626	0.0243902	1
21	0.000594024	0.0487805	1
21	0.000596071	0.0731707	1
21	0.000641234	0.097561	1
21	0.000755171	0.121951	1
21	0.000902645	0.146341	1
21	0.0013644	0.170732	1
21	0.00164924	0.195122	1
21	0.00168257	0.219512	1
21	0.0019369	0.243902	1
21	0.00200879	0.268293	1
21	0.00249735	0.292683	1
21	0.0027759	0.317073	1
21	0.00279593	0.341463	1
21	0.0029622	0.365854	1
21	0.00430529	0.390244	1
21	0.00435262	0.414634	1
21	0.00502489	0.439024	1
21	0.00515531	0.463415	1
21	0.00581523	0.487805	1
21	0.00685592	0.512195	1
21	0.00873932	0.536585	1
21	0.00927436	0.560976	1
21	0.00953067	0.585366	1
21	0.0104328	0.609756	1
21	0.0111072	0.634146	1
21	0.0116795	0.658537	1
21	0.0130133	0.682927	1
21	0.014324	0.707317	1
21	0.0162297	0.731707	1
21	0.020059	0.731707	0.964286
21	0.0252486	0.756098	0.964286
21	0.0421605	0.780488	0.964286
21	0.0594774	0.804878	0.964286
21	0.064257	0.829268	0.964286
21	0.0684947	0.853659	0.964286
21	0.0718898	0.878049	0.964286
21	0.0964106	0.902439	0.964286
21	0.202313	0.926829	0.964286
21	0.290173	0.95122	0.964286
21	0.461152	0.97561	0.964286
21	0.67798	0.97561	0.928571
21	0.710463	0.97561	0.892857
21	0.721953	0.97561	0.857143
21	0.796364	0.97561	0.821429
21	0.878606	0.97561	0.785714
21	0.902723	0.97561	0.75
21	0.916455	0.97561	0.714286
21	0.93109	0.97561	0.678571
21	0.932652	0.97561	0.642857
21	0.96603	1	0.642857
21	0.978071	1	0.607143
21	0.988507	1	0.571429
21	0.990309	1	0.535714
21	0.998236	1	0.5
21	0.998692	1	0.464286
21	0.998785	1	0.428571
21	0.998813	1	0.392857
21	0.998833	1	0.357143
21	0.998907	1	0.321429
21	0.998945	1	0.285714
21	0.998988	1	0.25
21	0.999061	1	0.214286
21	0.999092	1	0.178571
21	0.999128	1	0.142857
21	0.999161	1	0.107143
21	0.999386	1	0.0714286
21	0.999428	1	0.0357143
21	Inf	1	0
22	0	0	1
22	0.000326881	0	1
22	0.00043666	0.0243902	1
22	0.000702702	0.0487805	1
22	0.000704003	0.0731707	1
22	0.000766518	0.097561	1
22	0.00108746	0.121951	1
22	0.00117867	0.146341	1
22	0.00122055	0.170732	1
22	0.00148793	0.195122	1
22	0.00158271	0.219512	1
22	0.00187941	0.243902	1
22	0.00225906	0.268293	1
22	0.0024402	0.292683	1
22	0.00285752	0.317073	1
22	0.00340993	0.341463	1
22	0.00355736	0.365854	1
22	0.00422613	0.390244	1
22	0.00448068	0.414634	1
22	0.00600552	0.439024	1
22	0.00620824	0.463415	1
22	0.00768278	0.487805	1
22	0.00780266	0.512195	1
22	0.00954936	0.536585	1
22	0.00995681	0.560976	1
22	0.0114847	0.585366	1
22	0.0146869	0.609756	1
22	0.0150273	0.634146	1
22	0.0164283	0.658537	1
22	0.0175904	0.682927	1
22	0.0230544	0.707317	1
22	0.0252226	0.731707	1
22	0.0302665	0.756098	1
22	0.0314161	0.780488	1
22	0.0330451	0.804878	1
22	0.037859	0.829268	1
22	0.0387281	0.853659	1
22	0.0562817	0.878049	1
22	0.100726	0.902439	1
22	0.116214	0.902439	0.964286
22	0.272647	0.902439	0.928571
22	0.320311	0.926829	0.928571
22	0.350664	0.926829	0.892857
22	0.390608	0.95122	0.892857
22	0.769742	0.97561	0.892857
22	0.834299	1	0.892857
22	0.843706	1	0.857143
22	0.87307	1	0.821429
22	0.876187	1	0.785714
22	0.884953	1	0.75
22	0.917956	1	0.714286
22	0.932329	1	0.678571
22	0.936858	1	0.642857
22	0.951747	1	0.607143
22	0.983069	1	0.571429
22	0.994318	1	0.535714
22	0.994858	1	0.5
22	0.997536	1	0.464286
22	0.998018	1	0.428571
22	0.99834	1	0.392857
22	0.99841	1	0.357143
22	0.998618	1	0.321429
22	0.998626	1	0.285714
22	0.998716	1	0.25
22	0.998769	1	0.214286
22	0.99881	1	0.178571
22	0.99894	1	0.142857
22	0.998944	1	0.107143
22	0.999134	1	0.0714286
22	0.999323	1	0.0357143
22	Inf	1	0
23	0	0	1
23	0.000442804	0	1
23	0.000561418	0.0243902	1
23	0.000576169	0.0487805	1
23	0.000590526	0.0731707	1
23	0.000685826	0.097561	1
23	0.00096181	0.121951	1
23	0.00110071	0.146341	1
23	0.00150941	0.170732	1
23	0.00174869	0.195122	1
23	0.00192228	0.219512	1
23	0.00207479	0.243902	1
23	0.00242116	0.268293	1
23	0.00258223	0.292683	1
23	0.00262308	0.317073	1
23	0.00349163	0.341463	1
23	0.00416523	0.365854	1
23	0.00472139	0.390244	1
23	0.00495094	0.414634	1
23	0.00557387	0.439024	1
23	0.00599023	0.463415	1
23	0.00646749	0.487805	1
23	0.0067225	0.512195	1
23	0.00777457	0.536585	1
23	0.00849652	0.560976	1
23	0.00974013	0.585366	1
23	0.0105646	0.609756	1
23	0.0147029	0.634146	1
23	0.018881	0.658537	1
23	0.024855	0.682927	1
23	0.033182	0.707317	1
23	0.0349935	0.731707	1
23	0.0364701	0.756098	1
23	0.0473364	0.780488	1
23	0.0501855	0.804878	1
23	0.0537948	0.829268	1
23	0.0555843	0.853659	1
23	0.0694119	0.878049	1
23	0.07846	0.902439	1
23	0.0859604	0.926829	1
23	0.131894	0.95122	1
23	0.195461	0.97561	1
23	0.553805	0.97561	0.964286
23	0.574135	1	0.964286
23	0.79499	1	0.928571
23	0.844946	1	0.892857
23	0.91079	1	0.857143
23	0.935494	1	0.821429
23	0.939219	1	0.785714
23	0.939867	1	0.75
23	0.956167	1	0.714286
23	0.956371	1	0.678571
23	0.957798	1	0.642857
23	0.967546	1	0.607143
23	0.989	1	0.571429
23	0.994244	1	0.535714
23	0.995776	1	0.5
23	0.997453	1	0.464286
23	0.99757	1	0.428571
23	0.998217	1	0.392857
23	0.998417	1	0.357143
23	0.998446	1	0.321429
23	0.998639	1	0.285714
23	0.998718	1	0.25
23	0.998847	1	0.214286
23	0.998901	1	0.178571
23	0.998967	1	0.142857
23	0.999164	1	0.107143
23	0.999173	1	0.0714286
23	0.999356	1	0.0357143
23	Inf	1	0
24	0	0	1
24	0.000316687	0	1
24	0.000513345	0.0243902	1
24	0.000697077	0.0487805	1
24	0.000893966	0.0731707	1
24	0.000934972	0.097561	1
24	0.000973224	0.121951	1
24	0.00099572	0.146341	1
24	0.00110618	0.170732	1
24	0.00170594	0.195122	1
24	0.00206122	0.219512	1
24	0.00280565	0.243902	1
24	0.00323254	0.268293	1
24	0.00330967	0.292683	1
24	0.00332426	0.317073	1
24	0.00333569	0.341463	1
24	0.00334244	0.365854	1
24	0.00385674	0.390244	1
24	0.00571554	0.414634	1
24	0.00618182	0.439024	1
24	0.00742184	0.463415	1
24	0.00742254	0.487805	1
24	0.00997174	0.512195	1
24	0.0110803	0.536585	1
24	0.0128381	0.560976	1
24	0.0135109	0.585366	1
24	0.0156676	0.609756	1
24	0.0210051	0.634146	1
24	0.022577	0.658537	1
24	0.0227144	0.682927	1
24	0.0293734	0.707317	1
24	0.0300541	0.731707	1
24	0.0545133	0.756098	1
24	0.0688517	0.780488	1
24	0.0701941	0.804878	1
24	0.0740135	0.829268	1
24	0.0767297	0.853659	1
24	0.0988274	0.878049	1
24	0.106315	0.902439	1
24	0.209423	0.926829	1
24	0.254685	0.926829	0.965517
24	0.312487	0.95122	0.965517
24	0.411218	0.95122	0.931034
24	0.528624	0.95122	0.896552
24	0.772725	0.95122	0.862069
24	0.866552	0.97561	0.862069
24	0.913716	0.97561	0.827586
24	0.935603	0.97561	0.793103
24	0.936848	0.97561	0.758621
24	0.958176	0.97561	0.724138
24	0.959614	1	0.724138
24	0.968578	1	0.689655
24	0.980388	1	0.655172
24	0.985268	1	0.62069
24	0.994806	1	0.586207
24	0.995078	1	0.551724
24	0.997637	1	0.517241
24	0.998127	1	0.482759
24	0.998428	1	0.448276
24	0.99858	1	0.413793
24	0.998607	1	0.37931
24	0.998615	1	0.344828
24	0.998641	1	0.310345
24	0.998738	1	0.275862
24	0.99874	1	0.241379
24	0.998906	1	0.206897
24	0.998925	1	0.172414
24	0.999094	1	0.137931
24	0.999127	1	0.103448
24	0.999139	1	0.0689655
24	0.999435	1	0.0344828
24	Inf	1	0
25	0	0	1
25	0.000321484	0	1
25	0.000335298	0.0243902	1
25	0.000630332	0.0487805	1
25	0.000671371	0.0731707	1
25	0.000699833	0.097561	1
25	0.000711155	0.121951	1
25	0.000821694	0.146341	1
25	0.00102001	0.170732	1
25	0.00111157	0.195122	1
25	0.00113699	0.219512	1
25	0.00116387	0.243902	1
25	0.00141438	0.268293	1
25	0.00151535	0.292683	1
25	0.0016024	0.317073	1
25	0.0016869	0.341463	1
25	0.00170355	0.365854	1
25	0.00177562	0.390244	1
25	0.00238624	0.414634	1
25	0.00243832	0.439024	1
25	0.00276353	0.463415	1
25	0.00409939	0.487805	1
25	0.00472954	0.512195	1
25	0.0060137	0.536585	1
25	0.00714502	0.560976	1
25	0.00922602	0.585366	1
25	0.0110106	0.609756	1
25	0.011941	0.634146	1
25	0.0146181	0.658537	1
25	0.0152801	0.682927	1
25	0.0160516	0.707317	1
25	0.0216245	0.731707	1
25	0.0230215	0.756098	1
25	0.0232494	0.780488	1
25	0.0252773	0.804878	1
25	0.0351437	0.804878	0.964286
25	0.0391639	0.829268	0.964286
25	0.0393418	0.853659	0.964286
25	0.0408649	0.878049	0.964286
25	0.0410158	0.902439	0.964286
25	0.0414641	0.926829	0.964286
25	0.148096	0.95122	0.964286
25	0.26147	0.95122	0.928571
25	0.311581	0.97561	0.928571
25	0.361756	0.97561	0.892857
25	0.374998	1	0.892857
25	0.587547	1	0.857143
25	0.801643	1	0.821429
25	0.903696	1	0.785714
25	0.921371	1	0.75
25	0.939384	1	0.714286
25	0.965399	1	0.678571
25	0.966001	1	0.642857
25	0.971842	1	0.607143
25	0.995647	1	0.571429
25	0.996378	1	0.535714
25	0.998449	1	0.5
25	0.998602	1	0.464286
25	0.998832	1	0.428571
25	0.998889	1	0.392857
25	0.999088	1	0.357143
25	0.99911	1	0.321429
25	0.999204	1	0.285714
25	0.999222	1	0.25
25	0.999233	1	0.214286
25	0.999276	1	0.178571
25	0.999303	1	0.142857
25	0.999332	1	0.107143
25	0.999422	1	0.0714286
25	0.999423	1	0.0357143
25	Inf	1	0
26	0	0	1
26	0.000328713	0	1
26	0.000350285	0.0243902	1
26	0.000418206	0.0487805	1
26	0.000428598	0.0731707	1
26	0.000578094	0.097561	1
26	0.000663667	0.121951	1
26	0.000706087	0.146341	1
26	0.000967742	0.170732	1
26	0.00111701	0.195122	1
26	0.00122299	0.219512	1
26	0.00161724	0.243902	1
26	0.0017285	0.268293	1
26	0.0018089	0.292683	1
26	0.00217775	0.317073	1
26	0.00222944	0.341463	1
26	0.0025364	0.365854	1
26	0.00276338	0.390244	1
26	0.00285368	0.414634	1
26	0.00355383	0.439024	1
26	0.00425676	0.463415	1
26	0.00499102	0.487805	1
26	0.00585574	0.512195	1
26	0.00598558	0.536585	1
26	0.0110952	0.560976	1
26	0.0112671	0.585366	1
26	0.0117822	0.609756	1
26	0.0147446	0.634146	1
26	0.0151512	0.658537	1
26	0.0162859	0.682927	1
26	0.0184478	0.707317	1
26	0.0212303	0.731707	1
26	0.0247822	0.756098	1
26	0.0254891	0.780488	1
26	0.0265377	0.804878	1
26	0.0328887	0.829268	1
26	0.0452375	0.853659	1
26	0.0528333	0.878049	1
26	0.0583006	0.878049	0.964286
26	0.12631	0.902439	0.964286
26	0.170617	0.902439	0.928571
26	0.346835	0.926829	0.928571
26	0.366564	0.95122	0.928571
26	0.620983	0.97561	0.928571
26	0.70508	0.97561	0.892857
26	0.727122	0.97561	0.857143
26	0.74833	1	0.857143
26	0.751272	1	0.821429
26	0.797581	1	0.785714
26	0.799825	1	0.75
26	0.90791	1	0.714286
26	0.912192	1	0.678571
26	0.954418	1	0.642857
26	0.968081	1	0.607143
26	0.974571	1	0.571429
26	0.995784	1	0.535714
26	0.996242	1	0.5
26	0.996832	1	0.464286
26	0.9971	1	0.428571
26	0.997399	1	0.392857
26	0.997533	1	0.357143
26	0.997663	1	0.321429
26	0.997671	1	0.285714
26	0.998397	1	0.25
26	0.998419	1	0.214286
26	0.998488	1	0.178571
26	0.998556	1	0.142857
26	0.99866	1	0.107143
26	0.999061	1	0.0714286
26	0.999157	1	0.0357143
26	Inf	1	0
27	0	0	1
27	0.000343466	0	1
27	0.000444632	0.0243902	1
27	0.000503646	0.0487805	1
27	0.000575716	0.0731707	1
27	0.000653601	0.097561	1
27	0.000801687	0.121951	1
27	0.00112261	0.146341	1
27	0.00161437	0.170732	1
27	0.00173008	0.195122	1
27	0.00184016	0.219512	1
27	0.00184789	0.243902	1
27	0.00219987	0.268293	1
27	0.00291901	0.292683	1
27	0.0030616	0.317073	1
27	0.00331301	0.341463	1
27	0.00372014	0.365854	1
27	0.00392992	0.390244	1
27	0.00401814	0.414634	1
27	0.00501172	0.439024	1
27	0.00604242	0.463415	1
27	0.00613484	0.487805	1
27	0.00614937	0.512195	1
27	0.00670324	0.536585	1
27	0.00782504	0.560976	1
27	0.00787612	0.585366	1
27	0.00852663	0.609756	1
27	0.0105108	0.634146	1
27	0.0111444	0.658537	1
27	0.0122012	0.682927	1
27	0.0160396	0.707317	1
27	0.0196561	0.707317	0.965517
27	0.0226149	0.731707	0.965517
27	0.0238514	0.756098	0.965517
27	0.036452	0.780488	0.965517
27	0.0434733	0.804878	0.965517
27	0.0528265	0.829268	0.965517
27	0.0573923	0.853659	0.965517
27	0.0609058	0.878049	0.965517
27	0.0702027	0.902439	0.965517
27	0.0971847	0.902439	0.931034
27	0.133669	0.926829	0.931034
27	0.148709	0.95122	0.931034
27	0.712838	0.97561	0.931034
27	0.726637	0.97561	0.896552
27	0.791377	0.97561	0.862069
27	0.821747	0.97561	0.827586
27	0.825265	0.97561	0.793103
27	0.870808	0.97561	0.758621
27	0.882435	0.97561	0.724138
27	0.913342	1	0.724138
27	0.938972	1	0.689655
27	0.945037	1	0.655172
27	0.952479	1	0.62069
27	0.984369	1	0.586207
27	0.987244	1	0.551724
27	0.993609	1	0.517241
27	0.997353	1	0.482759
27	0.997731	1	0.448276
27	0.997765	1	0.413793
27	0.997983	1	0.37931
27	0.998007	1	0.344828
27	0.998386	1	0.310345
27	0.998685	1	0.275862
27	0.998697	1	0.241379
27	0.998933	1	0.206897
27	0.999093	1	0.172414
27	0.99914	1	0.137931
27	0.999145	1	0.103448
27	0.999146	1	0.0689655
27	0.999317	1	0.0344828
27	Inf	1	0
28	0	0	1
28	0.000380614	0	1
28	0.000404131	0.0243902	1
28	0.000514408	0.0487805	1
28	0.00057001	0.0731707	1
28	0.000646877	0.097561	1
28	0.000713458	0.121951	1
28	0.000792187	0.146341	1
28	0.00120573	0.170732	1
28	0.00130849	0.195122	1
28	0.00155779	0.219512	1
28	0.0016324	0.243902	1
28	0.00177873	0.268293	1
28	0.00218249	0.292683	1
28	0.00222114	0.317073	1
28	0.00305744	0.341463	1
28	0.0043489	0.365854	1
28	0.00439505	0.390244	1
28	0.00456578	0.414634	1
28	0.00527022	0.439024	1
28	0.00698083	0.463415	1
28	0.00731984	0.487805	1
28	0.00899922	0.512195	1
28	0.0107586	0.536585	1
28	0.0115087	0.560976	1
28	0.0118521	0.585366	1
28	0.012754	0.609756	1
28	0.0144473	0.634146	1
28	0.0178102	0.658537	1
28	0.0195932	0.682927	1
28	0.0207422	0.707317	1
28	0.0215266	0.707317	0.964286
28	0.0284376	0.731707	0.964286
28	0.0409248	0.756098	0.964286
28	0.0451887	0.780488	0.964286
28	0.0653076	0.804878	0.964286
28	0.0979694	0.829268	0.964286
28	0.104854	0.853659	0.964286
28	0.142253	0.878049	0.964286
28	0.151759	0.902439	0.964286
28	0.198363	0.926829	0.964286
28	0.316612	0.926829	0.928571
28	0.326979	0.95122	0.928571
28	0.710715	0.97561	0.928571
28	0.763891	0.97561	0.892857
28	0.869848	0.97561	0.857143
28	0.915749	0.97561	0.821429
28	0.940482	0.97561	0.785714
28	0.941366	0.97561	0.75
28	0.950241	0.97561	0.714286
28	0.955941	0.97561	0.678571
28	0.965921	1	0.678571
28	0.975215	1	0.642857
28	0.977707	1	0.607143
28	0.991866	1	0.571429
28	0.997865	1	0.535714
28	0.99829	1	0.5
28	0.998291	1	0.464286
28	0.998382	1	0.428571
28	0.998578	1	0.392857
28	0.998652	1	0.357143
28	0.998678	1	0.321429
28	0.998707	1	0.285714
28	0.998725	1	0.25
28	0.998733	1	0.214286
28	0.998734	1	0.178571
28	0.998983	1	0.142857
28	0.999087	1	0.107143
28	0.999284	1	0.0714286
28	0.999313	1	0.0357143
28	Inf	1	0
29	0	0	1
29	0.000330715	0	1
29	0.000618502	0.0243902	1
29	0.000636318	0.0487805	1
29	0.000677536	0.0731707	1
29	0.000753949	0.097561	1
[truncated: 5,123 more rows]

## Sheet: Extended Data Fig. 2b
modelNum	.threshold	specificity	sensitivity
1	0	0	1
1	0.000488782	0	1
1	0.000627168	0.0243902	1
1	0.000764925	0.0487805	1
1	0.000811488	0.0731707	1
1	0.00117119	0.097561	1
1	0.00120369	0.121951	1
1	0.00161344	0.146341	1
1	0.00216143	0.170732	1
1	0.00219823	0.195122	1
1	0.00231518	0.219512	1
1	0.00235637	0.243902	1
1	0.00311292	0.268293	1
1	0.00371035	0.292683	1
1	0.0039255	0.317073	1
1	0.00398662	0.341463	1
1	0.0044614	0.365854	1
1	0.00453952	0.390244	1
1	0.00519528	0.414634	1
1	0.00615302	0.439024	1
1	0.00740017	0.463415	1
1	0.00797329	0.487805	1
1	0.00814279	0.512195	1
1	0.00839214	0.536585	1
1	0.00907433	0.560976	1
1	0.0133853	0.585366	1
1	0.014018	0.609756	1
1	0.0143348	0.634146	1
1	0.0173835	0.658537	1
1	0.0261897	0.682927	1
1	0.0289449	0.707317	1
1	0.0302082	0.731707	1
1	0.0404595	0.756098	1
1	0.0560048	0.780488	1
1	0.0567614	0.804878	1
1	0.0585688	0.829268	1
1	0.059664	0.853659	1
1	0.066875	0.878049	1
1	0.09624	0.902439	1
1	0.097914	0.926829	1
1	0.321311	0.95122	1
1	0.952016	0.97561	1
1	0.994759	1	1
1	0.99653	1	0.97619
1	0.996536	1	0.952381
1	0.996772	1	0.928571
1	0.996794	1	0.904762
1	0.996799	1	0.880952
1	0.996802	1	0.857143
1	0.99681	1	0.833333
1	0.996835	1	0.809524
1	0.996881	1	0.785714
1	0.996923	1	0.761905
1	0.996939	1	0.738095
1	0.996947	1	0.714286
1	0.996985	1	0.690476
1	0.997057	1	0.666667
1	0.997071	1	0.642857
1	0.997113	1	0.619048
1	0.997121	1	0.595238
1	0.997203	1	0.571429
1	0.997334	1	0.547619
1	0.997344	1	0.52381
1	0.997369	1	0.5
1	0.997399	1	0.47619
1	0.997432	1	0.452381
1	0.997461	1	0.428571
1	0.997906	1	0.404762
1	0.998274	1	0.380952
1	0.998444	1	0.357143
1	0.998569	1	0.333333
1	0.998617	1	0.309524
1	0.998688	1	0.285714
1	0.998698	1	0.261905
1	0.998708	1	0.238095
1	0.998721	1	0.214286
1	0.999083	1	0.190476
1	0.999104	1	0.166667
1	0.999121	1	0.142857
1	0.999286	1	0.119048
1	0.999289	1	0.0952381
1	0.999309	1	0.0714286
1	0.999325	1	0.047619
1	0.999411	1	0.0238095
1	Inf	1	0
2	0	0	1
2	0.00043635	0	1
2	0.000552325	0.0243902	1
2	0.000647352	0.0487805	1
2	0.00083422	0.0731707	1
2	0.000835249	0.097561	1
2	0.000901395	0.121951	1
2	0.000948637	0.146341	1
2	0.00112016	0.170732	1
2	0.00155737	0.195122	1
2	0.00201753	0.219512	1
2	0.0022565	0.243902	1
2	0.00229428	0.268293	1
2	0.00230644	0.292683	1
2	0.00257201	0.317073	1
2	0.00261185	0.341463	1
2	0.00283538	0.365854	1
2	0.00489159	0.390244	1
2	0.00575505	0.414634	1
2	0.00662743	0.439024	1
2	0.00706707	0.463415	1
2	0.00845263	0.487805	1
2	0.00905547	0.512195	1
2	0.00908529	0.536585	1
2	0.0099829	0.560976	1
2	0.0113515	0.585366	1
2	0.0119961	0.609756	1
2	0.0160924	0.634146	1
2	0.0180734	0.658537	1
2	0.0231018	0.682927	1
2	0.0253321	0.707317	1
2	0.0261914	0.731707	1
2	0.0552762	0.756098	1
2	0.0597641	0.780488	1
2	0.0678448	0.804878	1
2	0.0819792	0.829268	1
2	0.110853	0.853659	1
2	0.122898	0.878049	1
2	0.247326	0.902439	1
2	0.319713	0.926829	1
2	0.45792	0.95122	1
2	0.884202	0.97561	1
2	0.984513	1	1
2	0.997268	1	0.97619
2	0.997296	1	0.952381
2	0.997624	1	0.928571
2	0.997682	1	0.904762
2	0.997702	1	0.880952
2	0.997754	1	0.857143
2	0.997905	1	0.833333
2	0.997937	1	0.809524
2	0.99794	1	0.785714
2	0.997984	1	0.761905
2	0.997995	1	0.738095
2	0.998031	1	0.714286
2	0.998037	1	0.690476
2	0.998046	1	0.666667
2	0.998069	1	0.642857
2	0.998074	1	0.619048
2	0.998097	1	0.595238
2	0.998116	1	0.571429
2	0.998125	1	0.547619
2	0.998162	1	0.52381
2	0.998189	1	0.5
2	0.998192	1	0.47619
2	0.998211	1	0.452381
2	0.998226	1	0.428571
2	0.998244	1	0.404762
2	0.998256	1	0.380952
2	0.998267	1	0.357143
2	0.998336	1	0.333333
2	0.998385	1	0.309524
2	0.99845	1	0.285714
2	0.998487	1	0.261905
2	0.998524	1	0.238095
2	0.998529	1	0.214286
2	0.998762	1	0.190476
2	0.998771	1	0.166667
2	0.998828	1	0.142857
2	0.999016	1	0.119048
2	0.999052	1	0.0952381
2	0.999194	1	0.0714286
2	0.99933	1	0.047619
2	0.999396	1	0.0238095
2	Inf	1	0
3	0	0	1
3	0.000304065	0	1
3	0.00039939	0.0243902	1
3	0.000586525	0.0487805	1
3	0.000828608	0.0731707	1
3	0.000970207	0.097561	1
3	0.00100071	0.121951	1
3	0.00116089	0.146341	1
3	0.00122483	0.170732	1
3	0.00124105	0.195122	1
3	0.00148686	0.219512	1
3	0.00149011	0.243902	1
3	0.00168389	0.268293	1
3	0.00168564	0.292683	1
3	0.00223087	0.317073	1
3	0.00223689	0.341463	1
3	0.00225708	0.365854	1
3	0.00254003	0.390244	1
3	0.00277714	0.414634	1
3	0.00280926	0.439024	1
3	0.00307542	0.463415	1
3	0.00369545	0.487805	1
3	0.0037143	0.512195	1
3	0.00439763	0.536585	1
3	0.00487745	0.560976	1
3	0.00520198	0.585366	1
3	0.00524883	0.609756	1
3	0.00574767	0.634146	1
3	0.00609476	0.658537	1
3	0.00614657	0.682927	1
3	0.012842	0.707317	1
3	0.014776	0.731707	1
3	0.024271	0.756098	1
3	0.0255513	0.780488	1
3	0.0278161	0.804878	1
3	0.0355686	0.829268	1
3	0.0598878	0.853659	1
3	0.0716905	0.878049	1
3	0.0741923	0.902439	1
3	0.0893104	0.926829	1
3	0.140203	0.95122	1
3	0.775134	0.97561	1
3	0.948332	1	1
3	0.99598	1	0.977273
3	0.996419	1	0.954545
3	0.99732	1	0.931818
3	0.997742	1	0.909091
3	0.998479	1	0.886364
3	0.998656	1	0.863636
3	0.998678	1	0.840909
3	0.99869	1	0.818182
3	0.998717	1	0.795455
3	0.998774	1	0.772727
3	0.998816	1	0.75
3	0.998847	1	0.727273
3	0.998914	1	0.704545
3	0.998922	1	0.681818
3	0.998939	1	0.659091
3	0.998973	1	0.636364
3	0.998979	1	0.613636
3	0.998994	1	0.590909
3	0.999005	1	0.568182
3	0.999047	1	0.545455
3	0.999068	1	0.522727
3	0.999076	1	0.477273
3	0.999081	1	0.454545
3	0.999081	1	0.431818
3	0.999082	1	0.409091
3	0.999093	1	0.386364
3	0.999117	1	0.363636
3	0.999122	1	0.340909
3	0.999163	1	0.318182
3	0.999166	1	0.295455
3	0.999167	1	0.272727
3	0.999177	1	0.25
3	0.999204	1	0.227273
3	0.999226	1	0.204545
3	0.99927	1	0.181818
3	0.999305	1	0.159091
3	0.999313	1	0.136364
3	0.999328	1	0.113636
3	0.999357	1	0.0909091
3	0.999367	1	0.0681818
3	0.999383	1	0.0454545
3	0.999408	1	0.0227273
3	Inf	1	0
4	0	0	1
4	0.000332806	0	1
4	0.000367953	0.0243902	1
4	0.000813271	0.0487805	1
4	0.000841257	0.0731707	1
4	0.000898294	0.097561	1
4	0.000905775	0.121951	1
4	0.000953325	0.146341	1
4	0.00100671	0.170732	1
4	0.0010797	0.195122	1
4	0.00123302	0.219512	1
4	0.00148475	0.243902	1
4	0.00162897	0.268293	1
4	0.00190013	0.292683	1
4	0.00256906	0.317073	1
4	0.0026158	0.341463	1
4	0.00267391	0.365854	1
4	0.00354007	0.390244	1
4	0.00357769	0.414634	1
4	0.0037435	0.439024	1
4	0.00377491	0.463415	1
4	0.00379875	0.487805	1
4	0.0050371	0.512195	1
4	0.00546424	0.536585	1
4	0.00606716	0.560976	1
4	0.0102793	0.585366	1
4	0.0118295	0.609756	1
4	0.0163358	0.634146	1
4	0.0180678	0.658537	1
4	0.0202831	0.682927	1
4	0.022692	0.707317	1
4	0.0430219	0.731707	1
4	0.0522533	0.756098	1
4	0.0596332	0.780488	1
4	0.0620904	0.804878	1
4	0.101452	0.829268	1
4	0.102008	0.853659	1
4	0.104734	0.878049	1
4	0.139111	0.902439	1
4	0.148966	0.926829	1
4	0.236481	0.95122	1
4	0.954559	0.97561	1
4	0.992522	1	1
4	0.996001	1	0.97619
4	0.99624	1	0.952381
4	0.996345	1	0.928571
4	0.996428	1	0.904762
4	0.996479	1	0.880952
4	0.996486	1	0.857143
4	0.996552	1	0.761905
4	0.99657	1	0.738095
4	0.99657	1	0.714286
4	0.996624	1	0.690476
4	0.996667	1	0.666667
4	0.996698	1	0.642857
4	0.996783	1	0.619048
4	0.996907	1	0.595238
4	0.997	1	0.571429
4	0.997011	1	0.547619
4	0.997234	1	0.52381
4	0.997272	1	0.5
4	0.997286	1	0.47619
4	0.997322	1	0.452381
4	0.997486	1	0.428571
4	0.997564	1	0.404762
4	0.997657	1	0.380952
4	0.997677	1	0.357143
4	0.997933	1	0.333333
4	0.997968	1	0.309524
4	0.998045	1	0.285714
4	0.998642	1	0.261905
4	0.99869	1	0.238095
4	0.998699	1	0.214286
4	0.998999	1	0.190476
4	0.99902	1	0.166667
4	0.999023	1	0.142857
4	0.999116	1	0.119048
4	0.999142	1	0.0952381
4	0.999211	1	0.0714286
4	0.999253	1	0.047619
4	0.999297	1	0.0238095
4	Inf	1	0
5	0	0	1
5	0.000329121	0	1
5	0.00038335	0.0243902	1
5	0.000544323	0.0487805	1
5	0.000658167	0.0731707	1
5	0.00072565	0.097561	1
5	0.00112181	0.121951	1
5	0.00115715	0.146341	1
5	0.00121116	0.170732	1
5	0.00133221	0.195122	1
5	0.00141716	0.219512	1
5	0.00159338	0.243902	1
5	0.00193044	0.268293	1
5	0.00240334	0.292683	1
5	0.002412	0.317073	1
5	0.0024744	0.341463	1
5	0.002823	0.365854	1
5	0.00316788	0.390244	1
5	0.0035122	0.414634	1
5	0.00402291	0.439024	1
5	0.00427978	0.463415	1
5	0.00528159	0.487805	1
5	0.00535375	0.512195	1
5	0.0054747	0.536585	1
5	0.00615206	0.560976	1
5	0.00824974	0.585366	1
5	0.00935677	0.609756	1
5	0.00963498	0.634146	1
5	0.0128837	0.658537	1
5	0.0142095	0.682927	1
5	0.0146285	0.707317	1
5	0.0163226	0.731707	1
5	0.0218047	0.756098	1
5	0.0265876	0.780488	1
5	0.028802	0.804878	1
5	0.0291328	0.829268	1
5	0.0313661	0.853659	1
5	0.0432691	0.878049	1
5	0.0856148	0.902439	1
5	0.121747	0.926829	1
5	0.19437	0.95122	1
5	0.817501	0.97561	1
5	0.969034	1	1
5	0.990059	1	0.976744
5	0.996153	1	0.953488
5	0.996879	1	0.930233
5	0.997267	1	0.906977
5	0.997351	1	0.883721
5	0.997433	1	0.860465
5	0.99746	1	0.837209
5	0.99749	1	0.813953
5	0.997531	1	0.790698
5	0.997532	1	0.767442
5	0.997554	1	0.744186
5	0.997573	1	0.72093
5	0.99761	1	0.697674
5	0.997617	1	0.651163
5	0.997635	1	0.627907
5	0.997655	1	0.604651
5	0.997657	1	0.581395
5	0.997661	1	0.55814
5	0.997693	1	0.534884
5	0.997694	1	0.511628
5	0.997792	1	0.488372
5	0.997826	1	0.465116
5	0.997921	1	0.44186
5	0.997946	1	0.418605
5	0.998011	1	0.395349
5	0.998019	1	0.372093
5	0.998039	1	0.348837
5	0.998097	1	0.325581
5	0.998105	1	0.302326
5	0.998123	1	0.27907
5	0.99813	1	0.255814
5	0.998269	1	0.232558
5	0.998288	1	0.209302
5	0.998555	1	0.186047
5	0.998696	1	0.162791
5	0.998845	1	0.139535
5	0.998901	1	0.116279
5	0.999066	1	0.0930233
5	0.99912	1	0.0697674
5	0.999132	1	0.0465116
5	0.999339	1	0.0232558
5	Inf	1	0
6	0	0	1
6	0.000341576	0	1
6	0.000423239	0.0243902	1
6	0.00056878	0.0487805	1
6	0.00100557	0.0731707	1
6	0.00101283	0.097561	1
6	0.00115922	0.121951	1
6	0.00134336	0.146341	1
6	0.00152565	0.170732	1
6	0.00163033	0.195122	1
6	0.00182591	0.219512	1
6	0.00186045	0.243902	1
6	0.00190347	0.268293	1
6	0.00207422	0.292683	1
6	0.00325473	0.317073	1
6	0.00495542	0.341463	1
6	0.00501893	0.365854	1
6	0.00542971	0.390244	1
6	0.00649986	0.414634	1
6	0.00714312	0.439024	1
6	0.0071507	0.463415	1
6	0.00720691	0.487805	1
6	0.009082	0.512195	1
6	0.011509	0.536585	1
6	0.0132468	0.560976	1
6	0.0163084	0.585366	1
6	0.0164469	0.609756	1
6	0.0170906	0.634146	1
6	0.0198313	0.658537	1
6	0.0212027	0.682927	1
6	0.0232244	0.707317	1
6	0.0255164	0.731707	1
6	0.025531	0.756098	1
6	0.0388425	0.780488	1
6	0.106127	0.804878	1
6	0.149636	0.829268	1
6	0.192142	0.853659	1
6	0.249112	0.878049	1
6	0.396919	0.902439	1
6	0.454104	0.926829	1
6	0.569791	0.95122	1
6	0.937722	0.97561	1
6	0.970996	1	1
6	0.996593	1	0.97619
6	0.997938	1	0.952381
6	0.998052	1	0.928571
6	0.998217	1	0.904762
6	0.998251	1	0.880952
6	0.998288	1	0.857143
6	0.998323	1	0.833333
6	0.998403	1	0.809524
6	0.99841	1	0.785714
6	0.998446	1	0.761905
6	0.998464	1	0.666667
6	0.998471	1	0.642857
6	0.998472	1	0.571429
6	0.998485	1	0.547619
6	0.998486	1	0.52381
6	0.998496	1	0.5
6	0.998508	1	0.47619
6	0.998531	1	0.452381
6	0.998532	1	0.428571
6	0.998533	1	0.404762
6	0.99854	1	0.380952
6	0.998546	1	0.357143
6	0.998552	1	0.333333
6	0.998574	1	0.309524
6	0.998588	1	0.285714
6	0.998644	1	0.261905
6	0.998651	1	0.238095
6	0.998869	1	0.214286
6	0.998948	1	0.190476
6	0.998949	1	0.166667
6	0.999082	1	0.142857
6	0.999124	1	0.119048
6	0.999203	1	0.0952381
6	0.999276	1	0.0714286
6	0.999369	1	0.047619
6	0.999419	1	0.0238095
6	Inf	1	0
7	0	0	1
7	0.000374108	0	1
7	0.000453255	0.0243902	1
7	0.000521852	0.0487805	1
7	0.000592555	0.0731707	1
7	0.000704614	0.097561	1
7	0.000797791	0.121951	1
7	0.0010185	0.146341	1
7	0.0011386	0.170732	1
7	0.00128964	0.195122	1
7	0.00158117	0.219512	1
7	0.00208162	0.243902	1
7	0.00249122	0.268293	1
7	0.00260286	0.292683	1
7	0.00266394	0.317073	1
7	0.00271116	0.341463	1
7	0.00331092	0.365854	1
7	0.00332027	0.390244	1
7	0.00465661	0.414634	1
7	0.00533839	0.439024	1
7	0.00548761	0.463415	1
7	0.00689503	0.487805	1
7	0.00718684	0.512195	1
7	0.00838284	0.536585	1
7	0.00978552	0.560976	1
7	0.00982923	0.585366	1
7	0.0129409	0.609756	1
7	0.0144274	0.634146	1
7	0.014876	0.658537	1
7	0.0159143	0.682927	1
7	0.0159667	0.707317	1
7	0.0185016	0.731707	1
7	0.0238611	0.756098	1
7	0.0251731	0.780488	1
7	0.0411492	0.804878	1
7	0.0431379	0.829268	1
7	0.0468867	0.853659	1
7	0.0620182	0.878049	1
7	0.064423	0.902439	1
7	0.162051	0.926829	1
7	0.3949	0.95122	1
7	0.864066	0.97561	1
7	0.989068	1	1
7	0.995216	1	0.977273
7	0.995458	1	0.954545
7	0.997297	1	0.931818
7	0.997723	1	0.909091
7	0.998348	1	0.886364
7	0.998351	1	0.863636
7	0.998443	1	0.840909
7	0.998482	1	0.818182
7	0.998489	1	0.795455
7	0.998496	1	0.772727
7	0.998498	1	0.75
7	0.998506	1	0.727273
7	0.998506	1	0.613636
7	0.998519	1	0.590909
7	0.998523	1	0.568182
7	0.998526	1	0.545455
7	0.998535	1	0.522727
7	0.998538	1	0.5
7	0.99854	1	0.477273
7	0.998541	1	0.454545
7	0.998543	1	0.431818
7	0.998549	1	0.409091
7	0.998553	1	0.386364
7	0.998556	1	0.363636
7	0.998655	1	0.340909
7	0.998659	1	0.318182
7	0.998668	1	0.295455
7	0.99875	1	0.272727
7	0.998776	1	0.25
7	0.998858	1	0.227273
7	0.998873	1	0.204545
7	0.998923	1	0.181818
7	0.999059	1	0.159091
7	0.99907	1	0.136364
7	0.999111	1	0.113636
7	0.999145	1	0.0909091
7	0.999196	1	0.0681818
7	0.999284	1	0.0454545
7	0.999311	1	0.0227273
7	Inf	1	0
8	0	0	1
8	0.00053448	0	1
8	0.000552212	0.0243902	1
8	0.000614157	0.0487805	1
8	0.000803473	0.0731707	1
8	0.000876373	0.097561	1
8	0.00119744	0.121951	1
8	0.00123159	0.146341	1
8	0.00124296	0.170732	1
8	0.00169363	0.195122	1
8	0.0018775	0.219512	1
8	0.00190623	0.243902	1
8	0.00192416	0.268293	1
8	0.00198955	0.292683	1
8	0.00199815	0.317073	1
8	0.00212422	0.341463	1
8	0.00269123	0.365854	1
8	0.00278226	0.390244	1
8	0.00291202	0.414634	1
8	0.00483178	0.439024	1
8	0.00490469	0.463415	1
8	0.00582296	0.487805	1
8	0.00604983	0.512195	1
8	0.00767809	0.536585	1
8	0.0095607	0.560976	1
8	0.0105836	0.585366	1
8	0.0137219	0.609756	1
8	0.0152785	0.634146	1
8	0.0163957	0.658537	1
8	0.0171479	0.682927	1
8	0.0181229	0.707317	1
8	0.0209241	0.731707	1
8	0.0217433	0.756098	1
8	0.0347519	0.780488	1
8	0.0351684	0.804878	1
8	0.0441274	0.829268	1
8	0.0513513	0.853659	1
8	0.0516062	0.878049	1
8	0.0622831	0.902439	1
8	0.0913094	0.926829	1
8	0.108504	0.95122	1
8	0.68039	0.97561	1
8	0.989057	1	1
8	0.996834	1	0.97619
8	0.99706	1	0.952381
8	0.997771	1	0.928571
8	0.99778	1	0.904762
8	0.997917	1	0.880952
8	0.997918	1	0.857143
8	0.997922	1	0.833333
8	0.997969	1	0.785714
8	0.997999	1	0.761905
8	0.998007	1	0.738095
8	0.998034	1	0.714286
8	0.998047	1	0.690476
8	0.998082	1	0.666667
8	0.998082	1	0.642857
8	0.998102	1	0.619048
8	0.998114	1	0.595238
8	0.998122	1	0.571429
8	0.998142	1	0.547619
8	0.998152	1	0.52381
8	0.998155	1	0.5
8	0.99818	1	0.47619
8	0.998191	1	0.452381
8	0.998201	1	0.428571
8	0.998238	1	0.404762
8	0.998244	1	0.380952
8	0.998354	1	0.357143
8	0.998587	1	0.333333
8	0.998694	1	0.309524
8	0.998783	1	0.285714
8	0.998823	1	0.261905
8	0.998824	1	0.238095
8	0.998941	1	0.214286
8	0.998997	1	0.190476
8	0.999035	1	0.166667
8	0.999086	1	0.142857
8	0.999121	1	0.119048
8	0.999195	1	0.0952381
8	0.999341	1	0.0714286
8	0.999341	1	0.047619
8	0.999382	1	0.0238095
8	Inf	1	0
9	0	0	1
9	0.000403501	0	1
9	0.000433897	0.0243902	1
9	0.000667551	0.0487805	1
9	0.000725314	0.0731707	1
9	0.000759807	0.097561	1
9	0.000894123	0.121951	1
9	0.000901269	0.146341	1
9	0.00102866	0.170732	1
9	0.0010353	0.195122	1
9	0.00104572	0.219512	1
9	0.0011129	0.243902	1
9	0.00165956	0.268293	1
9	0.001745	0.292683	1
9	0.00208481	0.317073	1
9	0.00255258	0.341463	1
9	0.0034941	0.365854	1
9	0.00356335	0.390244	1
9	0.00426788	0.414634	1
9	0.00431137	0.439024	1
9	0.0048616	0.463415	1
9	0.00731242	0.487805	1
9	0.00791934	0.512195	1
9	0.00902334	0.536585	1
9	0.00937432	0.560976	1
9	0.0113508	0.585366	1
9	0.0152625	0.609756	1
9	0.0174313	0.634146	1
9	0.019913	0.658537	1
9	0.023657	0.682927	1
9	0.0278685	0.707317	1
9	0.0317348	0.731707	1
9	0.0378144	0.756098	1
9	0.0568827	0.780488	1
9	0.0637989	0.804878	1
9	0.0877162	0.829268	1
9	0.123601	0.853659	1
9	0.124316	0.878049	1
9	0.139232	0.902439	1
9	0.210553	0.926829	1
9	0.751427	0.95122	1
9	0.922051	0.97561	1
9	0.994037	1	1
9	0.995633	1	0.977273
9	0.996898	1	0.954545
9	0.997173	1	0.931818
9	0.997638	1	0.909091
9	0.997674	1	0.886364
9	0.997791	1	0.863636
9	0.997815	1	0.840909
9	0.99782	1	0.818182
9	0.997835	1	0.795455
9	0.997843	1	0.772727
9	0.997881	1	0.75
9	0.997977	1	0.727273
9	0.99807	1	0.704545
9	0.998104	1	0.681818
9	0.998114	1	0.659091
9	0.998134	1	0.636364
9	0.998153	1	0.613636
9	0.998162	1	0.590909
9	0.998171	1	0.568182
9	0.998176	1	0.545455
9	0.998191	1	0.522727
9	0.998197	1	0.431818
9	0.998209	1	0.409091
9	0.998211	1	0.386364
9	0.998219	1	0.363636
9	0.998233	1	0.318182
9	0.998244	1	0.295455
9	0.998255	1	0.272727
9	0.998284	1	0.25
9	0.998381	1	0.227273
9	0.998481	1	0.204545
9	0.998606	1	0.181818
9	0.998684	1	0.159091
9	0.998835	1	0.136364
9	0.998869	1	0.113636
9	0.998988	1	0.0909091
9	0.999224	1	0.0681818
9	0.999324	1	0.0454545
9	0.999367	1	0.0227273
9	Inf	1	0
10	0	0	1
10	0.000332728	0	1
10	0.000357584	0.0243902	1
10	0.000560763	0.0487805	1
10	0.000628538	0.0731707	1
10	0.000983406	0.097561	1
10	0.00101236	0.121951	1
10	0.00109524	0.146341	1
10	0.0011825	0.170732	1
10	0.00141826	0.195122	1
10	0.00164277	0.219512	1
10	0.00177154	0.243902	1
10	0.00190133	0.268293	1
10	0.00270833	0.292683	1
10	0.00335765	0.317073	1
10	0.00384909	0.341463	1
10	0.00509779	0.365854	1
10	0.00588784	0.390244	1
10	0.00652664	0.414634	1
10	0.00693623	0.439024	1
10	0.00713423	0.463415	1
10	0.00853612	0.487805	1
10	0.0085375	0.512195	1
10	0.00999709	0.536585	1
10	0.0102106	0.560976	1
10	0.0111209	0.585366	1
10	0.0112388	0.609756	1
10	0.0121658	0.634146	1
10	0.0130399	0.658537	1
10	0.0242071	0.682927	1
10	0.0251743	0.707317	1
10	0.0357247	0.731707	1
10	0.0490273	0.756098	1
10	0.050083	0.780488	1
10	0.121533	0.804878	1
10	0.133622	0.829268	1
10	0.160744	0.853659	1
10	0.177938	0.878049	1
10	0.247907	0.902439	1
10	0.263304	0.926829	1
10	0.766254	0.95122	1
10	0.964897	0.97561	1
10	0.993804	1	1
10	0.997507	1	0.977273
10	0.997714	1	0.954545
10	0.998012	1	0.931818
10	0.998316	1	0.909091
10	0.99834	1	0.886364
10	0.998363	1	0.863636
10	0.99839	1	0.840909
10	0.998416	1	0.818182
10	0.998488	1	0.795455
10	0.998526	1	0.772727
10	0.998528	1	0.75
10	0.998561	1	0.727273
10	0.998564	1	0.704545
10	0.998565	1	0.681818
10	0.998582	1	0.659091
10	0.998588	1	0.636364
10	0.998614	1	0.613636
10	0.998617	1	0.590909
10	0.998632	1	0.568182
10	0.998633	1	0.545455
10	0.998657	1	0.522727
10	0.998659	1	0.5
10	0.998666	1	0.477273
10	0.998668	1	0.454545
10	0.998685	1	0.431818
10	0.998725	1	0.409091
10	0.998729	1	0.386364
10	0.99873	1	0.363636
10	0.998753	1	0.340909
10	0.998809	1	0.318182
10	0.998853	1	0.295455
10	0.998868	1	0.272727
10	0.99887	1	0.25
10	0.998871	1	0.227273
10	0.99892	1	0.204545
10	0.999025	1	0.181818
10	0.999098	1	0.159091
10	0.999111	1	0.136364
10	0.999191	1	0.113636
10	0.999232	1	0.0909091
10	0.999247	1	0.0681818
10	0.99926	1	0.0454545
10	0.999335	1	0.0227273
10	Inf	1	0
11	0	0	1
11	0.000420909	0	1
11	0.000508831	0.0243902	1
11	0.000546989	0.0487805	1
11	0.000702316	0.0731707	1
11	0.000764975	0.097561	1
11	0.00085624	0.121951	1
11	0.000986073	0.146341	1
11	0.00106442	0.170732	1
11	0.00109398	0.195122	1
11	0.001142	0.219512	1
11	0.00149103	0.243902	1
11	0.00202138	0.268293	1
11	0.00242195	0.292683	1
11	0.00261513	0.317073	1
11	0.00281761	0.341463	1
11	0.00362478	0.365854	1
11	0.00497366	0.390244	1
11	0.00526426	0.414634	1
11	0.00564987	0.439024	1
11	0.00565133	0.463415	1
11	0.00711808	0.487805	1
11	0.00723766	0.512195	1
11	0.00769718	0.536585	1
11	0.00816625	0.560976	1
11	0.00823291	0.585366	1
11	0.00902327	0.609756	1
11	0.0106514	0.634146	1
11	0.01253	0.658537	1
11	0.0131595	0.682927	1
11	0.017267	0.707317	1
11	0.0238831	0.731707	1
11	0.0362055	0.756098	1
11	0.0447223	0.780488	1
11	0.0453879	0.804878	1
11	0.0459145	0.829268	1
11	0.0684439	0.853659	1
11	0.207904	0.878049	1
11	0.316606	0.902439	1
11	0.344722	0.926829	1
11	0.476131	0.95122	1
11	0.853803	0.97561	1
11	0.964085	1	1
11	0.995818	1	0.978261
11	0.996073	1	0.956522
11	0.996517	1	0.934783
11	0.996902	1	0.913043
11	0.996998	1	0.891304
11	0.997098	1	0.869565
11	0.997191	1	0.847826
11	0.997255	1	0.826087
11	0.997267	1	0.804348
11	0.997329	1	0.782609
11	0.997335	1	0.76087
11	0.997372	1	0.73913
11	0.997389	1	0.717391
11	0.997401	1	0.695652
11	0.997411	1	0.630435
11	0.997458	1	0.586957
11	0.997478	1	0.565217
11	0.997493	1	0.543478
11	0.997512	1	0.521739
11	0.997556	1	0.5
11	0.997571	1	0.478261
11	0.997591	1	0.456522
11	0.997625	1	0.434783
11	0.997628	1	0.413043
11	0.99766	1	0.391304
11	0.997791	1	0.369565
11	0.997815	1	0.347826
11	0.997871	1	0.326087
11	0.997912	1	0.304348
11	0.997936	1	0.282609
11	0.998062	1	0.26087
11	0.998086	1	0.23913
11	0.998134	1	0.217391
11	0.998164	1	0.195652
11	0.998651	1	0.173913
11	0.998713	1	0.152174
11	0.998872	1	0.130435
11	0.998984	1	0.108696
11	0.998993	1	0.0869565
11	0.999028	1	0.0652174
11	0.999283	1	0.0434783
11	0.999313	1	0.0217391
11	Inf	1	0
12	0	0	1
12	0.000355533	0	1
12	0.000484577	0.0243902	1
12	0.000573869	0.0487805	1
12	0.000856886	0.0731707	1
12	0.000897169	0.097561	1
12	0.00139001	0.121951	1
12	0.00155438	0.146341	1
12	0.00180763	0.170732	1
12	0.0019575	0.195122	1
12	0.00202192	0.219512	1
12	0.00223196	0.243902	1
12	0.00224258	0.268293	1
12	0.00232007	0.292683	1
12	0.00297057	0.317073	1
12	0.00498301	0.341463	1
12	0.00576587	0.365854	1
12	0.0061461	0.390244	1
12	0.00624003	0.414634	1
12	0.00644529	0.439024	1
12	0.00686278	0.463415	1
12	0.00764093	0.487805	1
12	0.00801367	0.512195	1
12	0.00857823	0.536585	1
12	0.00861719	0.560976	1
12	0.0104663	0.585366	1
12	0.0113488	0.609756	1
12	0.0136547	0.634146	1
12	0.018483	0.658537	1
12	0.0322169	0.682927	1
12	0.032883	0.707317	1
12	0.033951	0.731707	1
12	0.038384	0.756098	1
12	0.047422	0.780488	1
12	0.0495038	0.804878	1
12	0.0529412	0.829268	1
12	0.0721051	0.853659	1
12	0.0795782	0.878049	1
12	0.0826745	0.902439	1
12	0.0892	0.926829	1
12	0.0994587	0.95122	1
12	0.699364	0.97561	1
12	0.985749	1	1
12	0.996089	1	0.977273
12	0.997544	1	0.954545
12	0.997565	1	0.931818
12	0.997651	1	0.909091
12	0.997681	1	0.886364
12	0.997766	1	0.863636
12	0.997775	1	0.840909
12	0.997857	1	0.818182
12	0.997876	1	0.795455
12	0.997881	1	0.772727
12	0.997885	1	0.75
12	0.997898	1	0.727273
12	0.997906	1	0.704545
12	0.997913	1	0.681818
12	0.997919	1	0.659091
12	0.997923	1	0.636364
12	0.997948	1	0.613636
12	0.997949	1	0.590909
12	0.997971	1	0.568182
12	0.997974	1	0.545455
12	0.997994	1	0.522727
12	0.998072	1	0.5
12	0.99809	1	0.477273
12	0.998099	1	0.454545
12	0.998123	1	0.431818
12	0.998158	1	0.409091
12	0.998165	1	0.386364
12	0.998249	1	0.363636
12	0.998314	1	0.340909
12	0.998316	1	0.318182
12	0.998336	1	0.295455
12	0.998359	1	0.272727
12	0.998428	1	0.25
12	0.998444	1	0.227273
12	0.998519	1	0.204545
12	0.998683	1	0.181818
12	0.998713	1	0.159091
12	0.998779	1	0.136364
12	0.998824	1	0.113636
12	0.999062	1	0.0909091
12	0.999082	1	0.0681818
12	0.999131	1	0.0454545
12	0.999151	1	0.0227273
12	Inf	1	0
13	0	0	1
13	0.000433656	0	1
13	0.000544549	0.0243902	1
13	0.000590223	0.0487805	1
13	0.000803237	0.0731707	1
13	0.00101345	0.097561	1
13	0.00102414	0.121951	1
13	0.00108127	0.146341	1
13	0.00126583	0.170732	1
13	0.00139583	0.195122	1
13	0.00145142	0.219512	1
13	0.00162014	0.243902	1
13	0.0017351	0.268293	1
13	0.00241806	0.292683	1
13	0.00437009	0.317073	1
13	0.0048792	0.341463	1
13	0.00535641	0.365854	1
13	0.00566078	0.390244	1
13	0.00569225	0.414634	1
13	0.00642083	0.439024	1
13	0.00654591	0.463415	1
13	0.00664791	0.487805	1
13	0.00672768	0.512195	1
13	0.00823169	0.536585	1
13	0.00903027	0.560976	1
13	0.0116857	0.585366	1
13	0.0120405	0.609756	1
13	0.0156427	0.634146	1
13	0.0164794	0.658537	1
13	0.0191592	0.682927	1
13	0.0240675	0.707317	1
13	0.0296267	0.731707	1
13	0.0304626	0.756098	1
13	0.0312473	0.780488	1
13	0.0355795	0.804878	1
13	0.063571	0.829268	1
13	0.0739218	0.853659	1
13	0.0760038	0.878049	1
13	0.087877	0.902439	1
13	0.278024	0.926829	1
13	0.414434	0.95122	1
13	0.839374	0.97561	1
13	0.983655	1	1
13	0.996836	1	0.976744
13	0.997095	1	0.953488
13	0.997375	1	0.930233
13	0.997402	1	0.906977
13	0.997868	1	0.883721
13	0.997914	1	0.860465
13	0.997938	1	0.837209
13	0.99801	1	0.813953
13	0.998017	1	0.790698
13	0.998045	1	0.767442
13	0.998049	1	0.72093
13	0.998061	1	0.697674
13	0.99809	1	0.674419
13	0.998104	1	0.651163
13	0.998161	1	0.627907
13	0.998177	1	0.604651
13	0.998208	1	0.581395
13	0.998228	1	0.55814
13	0.998318	1	0.534884
13	0.998328	1	0.511628
13	0.998332	1	0.488372
13	0.998343	1	0.465116
13	0.99835	1	0.44186
13	0.998369	1	0.418605
13	0.998427	1	0.395349
13	0.998449	1	0.372093
13	0.998472	1	0.348837
13	0.998547	1	0.325581
13	0.998642	1	0.302326
13	0.998665	1	0.27907
13	0.998762	1	0.255814
13	0.998766	1	0.232558
13	0.998767	1	0.209302
13	0.998904	1	0.186047
13	0.998959	1	0.162791
13	0.998972	1	0.139535
13	0.99903	1	0.116279
13	0.999121	1	0.0930233
13	0.999121	1	0.0697674
13	0.999355	1	0.0465116
13	0.999408	1	0.0232558
13	Inf	1	0
14	0	0	1
14	0.000377473	0	1
14	0.000400201	0.0243902	1
14	0.000602453	0.0487805	1
14	0.000653352	0.0731707	1
14	0.000814806	0.097561	1
14	0.000818436	0.121951	1
14	0.00132118	0.146341	1
14	0.00175707	0.170732	1
14	0.00191324	0.195122	1
14	0.0025274	0.219512	1
14	0.00272481	0.243902	1
14	0.00331399	0.268293	1
14	0.00413614	0.292683	1
14	0.00426923	0.317073	1
14	0.00445896	0.341463	1
14	0.00531084	0.365854	1
14	0.00531283	0.390244	1
14	0.00574302	0.414634	1
14	0.00594157	0.439024	1
14	0.006141	0.463415	1
14	0.00669334	0.487805	1
14	0.00757575	0.512195	1
14	0.00814559	0.536585	1
14	0.00855298	0.560976	1
14	0.00985208	0.585366	1
14	0.0121738	0.609756	1
14	0.0148812	0.634146	1
14	0.0159985	0.658537	1
14	0.0192588	0.682927	1
14	0.0240801	0.707317	1
14	0.0278302	0.731707	1
14	0.030959	0.756098	1
14	0.0314388	0.780488	1
14	0.0470561	0.804878	1
14	0.0555991	0.829268	1
14	0.070171	0.853659	1
14	0.0762898	0.878049	1
14	0.124283	0.902439	1
14	0.171838	0.926829	1
14	0.218205	0.95122	1
14	0.902004	0.97561	1
14	0.980646	1	1
14	0.99679	1	0.977273
14	0.997774	1	0.954545
14	0.997778	1	0.931818
14	0.997941	1	0.909091
14	0.998053	1	0.886364
14	0.998125	1	0.863636
14	0.998145	1	0.840909
14	0.99819	1	0.818182
14	0.998209	1	0.795455
14	0.998211	1	0.772727
14	0.998266	1	0.75
14	0.998273	1	0.727273
14	0.998304	1	0.704545
14	0.998316	1	0.681818
14	0.99833	1	0.636364
14	0.998377	1	0.613636
14	0.998381	1	0.590909
14	0.998393	1	0.568182
14	0.998432	1	0.545455
14	0.998434	1	0.522727
14	0.998451	1	0.5
14	0.998477	1	0.477273
14	0.998511	1	0.454545
14	0.99852	1	0.431818
14	0.998574	1	0.409091
14	0.998619	1	0.386364
14	0.998642	1	0.363636
14	0.998645	1	0.340909
14	0.998701	1	0.318182
14	0.998724	1	0.295455
14	0.998738	1	0.272727
14	0.998761	1	0.25
14	0.998777	1	0.227273
14	0.998786	1	0.204545
14	0.998796	1	0.181818
14	0.998839	1	0.159091
14	0.998882	1	0.136364
14	0.998996	1	0.113636
14	0.999019	1	0.0909091
14	0.999138	1	0.0681818
14	0.999166	1	0.0454545
14	0.999179	1	0.0227273
14	Inf	1	0
15	0	0	1
15	0.000337084	0	1
15	0.00041513	0.0243902	1
15	0.000435581	0.0487805	1
15	0.000522052	0.0731707	1
15	0.000847878	0.097561	1
15	0.000996442	0.121951	1
15	0.00127764	0.146341	1
15	0.00130617	0.170732	1
15	0.00143235	0.195122	1
15	0.00144767	0.219512	1
15	0.00162639	0.243902	1
15	0.00195762	0.268293	1
15	0.00195913	0.292683	1
15	0.00272862	0.317073	1
15	0.00321276	0.341463	1
15	0.00329344	0.365854	1
15	0.00329823	0.390244	1
15	0.00367508	0.414634	1
15	0.00449255	0.439024	1
15	0.00454222	0.463415	1
15	0.00584981	0.487805	1
15	0.00586715	0.512195	1
15	0.00587952	0.536585	1
15	0.00719313	0.560976	1
15	0.00727831	0.585366	1
15	0.00887231	0.609756	1
15	0.00967119	0.634146	1
15	0.0122701	0.658537	1
15	0.0173065	0.682927	1
15	0.0191931	0.707317	1
15	0.0228405	0.731707	1
15	0.0330058	0.756098	1
15	0.0340292	0.780488	1
15	0.0345217	0.804878	1
15	0.0443267	0.829268	1
15	0.0702808	0.853659	1
15	0.133265	0.878049	1
15	0.189604	0.902439	1
15	0.190536	0.926829	1
15	0.28846	0.95122	1
15	0.866679	0.97561	1
15	0.974362	1	1
15	0.996126	1	0.977778
15	0.996642	1	0.955556
15	0.996822	1	0.933333
15	0.997008	1	0.911111
15	0.997321	1	0.888889
15	0.99733	1	0.866667
15	0.997331	1	0.844444
15	0.99737	1	0.822222
15	0.997376	1	0.8
15	0.997395	1	0.777778
15	0.997407	1	0.755556
15	0.997419	1	0.733333
15	0.997437	1	0.711111
15	0.997455	1	0.688889
15	0.997473	1	0.666667
15	0.997488	1	0.644444
15	0.997562	1	0.622222
15	0.997566	1	0.6
15	0.997605	1	0.577778
15	0.997608	1	0.555556
15	0.997609	1	0.533333
15	0.997658	1	0.511111
15	0.997665	1	0.488889
15	0.997681	1	0.466667
15	0.997703	1	0.444444
15	0.997715	1	0.422222
15	0.997729	1	0.4
15	0.997799	1	0.377778
15	0.997912	1	0.355556
15	0.997916	1	0.333333
15	0.997957	1	0.311111
15	0.997975	1	0.288889
15	0.998095	1	0.266667
15	0.998159	1	0.244444
15	0.998174	1	0.222222
15	0.998301	1	0.2
15	0.998701	1	0.177778
15	0.998762	1	0.155556
15	0.998833	1	0.133333
15	0.998852	1	0.111111
15	0.999103	1	0.0888889
15	0.999233	1	0.0666667
15	0.99926	1	0.0444444
15	0.999292	1	0.0222222
15	Inf	1	0
16	0	0	1
16	0.000505892	0	1
16	0.000554893	0.0243902	1
16	0.000856056	0.0487805	1
16	0.00109114	0.0731707	1
16	0.00110901	0.097561	1
16	0.00111784	0.121951	1
16	0.00142262	0.146341	1
16	0.00167388	0.170732	1
16	0.00168951	0.195122	1
16	0.00195409	0.219512	1
16	0.00254676	0.243902	1
16	0.00273551	0.268293	1
16	0.00284032	0.292683	1
16	0.00317559	0.317073	1
16	0.0034382	0.341463	1
16	0.00348664	0.365854	1
16	0.00441794	0.390244	1
16	0.00481302	0.414634	1
16	0.00841403	0.439024	1
16	0.00876698	0.463415	1
16	0.00954428	0.487805	1
16	0.0122267	0.512195	1
16	0.0122999	0.536585	1
16	0.0124138	0.560976	1
16	0.0130566	0.585366	1
16	0.0143202	0.609756	1
16	0.015452	0.634146	1
16	0.0201137	0.658537	1
16	0.0408973	0.682927	1
16	0.0490706	0.707317	1
16	0.055693	0.731707	1
16	0.0613146	0.756098	1
16	0.07043	0.780488	1
16	0.0722369	0.804878	1
16	0.0741651	0.829268	1
16	0.0772448	0.853659	1
16	0.0958545	0.878049	1
16	0.170627	0.902439	1
16	0.175669	0.926829	1
16	0.610545	0.95122	1
16	0.811052	0.97561	1
16	0.972638	1	1
16	0.996388	1	0.97619
16	0.997542	1	0.952381
16	0.997953	1	0.928571
16	0.998086	1	0.904762
16	0.998159	1	0.880952
16	0.998202	1	0.857143
16	0.998212	1	0.833333
16	0.998213	1	0.809524
16	0.998303	1	0.785714
16	0.998318	1	0.761905
16	0.998344	1	0.738095
16	0.998345	1	0.714286
16	0.998359	1	0.666667
16	0.998382	1	0.642857
16	0.99839	1	0.619048
16	0.998409	1	0.595238
16	0.998439	1	0.571429
16	0.998473	1	0.547619
16	0.998488	1	0.52381
16	0.998492	1	0.5
16	0.998522	1	0.47619
16	0.998539	1	0.452381
16	0.99854	1	0.428571
16	0.998541	1	0.404762
16	0.998551	1	0.380952
16	0.998567	1	0.357143
16	0.998574	1	0.333333
16	0.998619	1	0.309524
16	0.998673	1	0.285714
16	0.9987	1	0.261905
16	0.998712	1	0.238095
16	0.99876	1	0.214286
16	0.998942	1	0.190476
16	0.999025	1	0.166667
16	0.999065	1	0.142857
16	0.999069	1	0.119048
16	0.999154	1	0.0952381
16	0.999257	1	0.0714286
16	0.999347	1	0.047619
16	0.999426	1	0.0238095
16	Inf	1	0
17	0	0	1
17	0.000395694	0	1
17	0.000483013	0.0243902	1
17	0.000515893	0.0487805	1
17	0.00053166	0.0731707	1
17	0.000716795	0.097561	1
17	0.000736487	0.121951	1
17	0.000853745	0.146341	1
17	0.000997284	0.170732	1
17	0.00115803	0.195122	1
17	0.00117102	0.219512	1
17	0.00149954	0.243902	1
17	0.00187145	0.268293	1
17	0.00239757	0.292683	1
17	0.0026359	0.317073	1
17	0.00268224	0.341463	1
17	0.00279958	0.365854	1
17	0.0036792	0.390244	1
17	0.00394899	0.414634	1
17	0.00427923	0.439024	1
17	0.00507381	0.463415	1
17	0.00566055	0.487805	1
17	0.00700111	0.512195	1
17	0.00706734	0.536585	1
17	0.00734141	0.560976	1
17	0.0102315	0.585366	1
17	0.0114247	0.609756	1
17	0.0153717	0.634146	1
17	0.0157875	0.658537	1
17	0.0166204	0.682927	1
17	0.0170098	0.707317	1
17	0.0171875	0.731707	1
17	0.0258004	0.756098	1
17	0.0279237	0.780488	1
17	0.0355839	0.804878	1
17	0.0509073	0.829268	1
17	0.0608474	0.853659	1
17	0.0780282	0.878049	1
17	0.0925624	0.902439	1
17	0.104561	0.926829	1
17	0.111565	0.95122	1
17	0.802259	0.97561	1
17	0.992488	1	1
17	0.997611	1	0.977273
17	0.998049	1	0.954545
17	0.998085	1	0.931818
17	0.998113	1	0.909091
17	0.998188	1	0.886364
17	0.998199	1	0.863636
17	0.998463	1	0.840909
17	0.998469	1	0.818182
17	0.998503	1	0.795455
17	0.998573	1	0.772727
17	0.998573	1	0.75
17	0.998609	1	0.727273
17	0.998621	1	0.704545
17	0.998629	1	0.681818
17	0.998631	1	0.659091
17	0.99864	1	0.636364
17	0.998645	1	0.545455
17	0.998646	1	0.522727
17	0.998664	1	0.5
17	0.998677	1	0.477273
17	0.998681	1	0.454545
17	0.998683	1	0.431818
17	0.998699	1	0.409091
17	0.998708	1	0.386364
17	0.998712	1	0.363636
17	0.998748	1	0.340909
17	0.998764	1	0.318182
17	0.998788	1	0.295455
17	0.99879	1	0.272727
17	0.998796	1	0.25
17	0.998849	1	0.227273
17	0.99891	1	0.204545
17	0.998959	1	0.181818
17	0.999162	1	0.159091
17	0.999181	1	0.136364
17	0.999193	1	0.113636
17	0.999316	1	0.0909091
17	0.999371	1	0.0681818
17	0.999455	1	0.0454545
17	0.999461	1	0.0227273
17	Inf	1	0
18	0	0	1
18	0.000300728	0	1
18	0.000386376	0.0243902	1
18	0.000487654	0.0487805	1
18	0.00054774	0.0731707	1
18	0.000594747	0.097561	1
18	0.000615655	0.121951	1
18	0.000648384	0.146341	1
18	0.00135581	0.170732	1
18	0.00154905	0.195122	1
18	0.00179236	0.219512	1
18	0.00215077	0.243902	1
18	0.0022612	0.268293	1
18	0.00228473	0.292683	1
18	0.0026251	0.317073	1
18	0.0026685	0.341463	1
18	0.00323346	0.365854	1
18	0.00431025	0.390244	1
18	0.00453165	0.414634	1
18	0.00515119	0.439024	1
18	0.00519397	0.463415	1
18	0.00563652	0.487805	1
18	0.00627431	0.512195	1
18	0.00645115	0.536585	1
18	0.00651709	0.560976	1
18	0.00664439	0.585366	1
18	0.00736102	0.609756	1
18	0.00901503	0.634146	1
18	0.0122395	0.658537	1
18	0.0156142	0.682927	1
18	0.0191311	0.707317	1
18	0.0209693	0.731707	1
18	0.0213617	0.756098	1
18	0.0216287	0.780488	1
18	0.0391198	0.804878	1
18	0.0413724	0.829268	1
18	0.0529423	0.853659	1
18	0.0605845	0.878049	1
18	0.0684212	0.902439	1
18	0.0970715	0.926829	1
18	0.1684	0.95122	1
18	0.874137	0.97561	1
18	0.992678	1	1
18	0.996221	1	0.976744
18	0.997407	1	0.953488
18	0.997611	1	0.930233
18	0.997834	1	0.906977
18	0.998022	1	0.883721
18	0.998331	1	0.860465
18	0.998333	1	0.837209
18	0.998336	1	0.813953
18	0.998358	1	0.790698
18	0.998367	1	0.767442
18	0.998383	1	0.744186
18	0.9984	1	0.72093
18	0.998417	1	0.697674
18	0.998432	1	0.674419
18	0.998451	1	0.534884
18	0.998454	1	0.511628
18	0.998458	1	0.488372
18	0.998469	1	0.465116
18	0.998475	1	0.44186
18	0.998509	1	0.418605
18	0.998547	1	0.395349
18	0.998585	1	0.372093
18	0.998586	1	0.348837
18	0.998666	1	0.325581
18	0.998675	1	0.302326
18	0.998733	1	0.27907
18	0.998753	1	0.255814
18	0.998836	1	0.232558
18	0.998958	1	0.209302
18	0.999104	1	0.186047
18	0.999123	1	0.162791
18	0.999159	1	0.139535
18	0.999192	1	0.116279
18	0.999261	1	0.0930233
18	0.999283	1	0.0697674
18	0.999288	1	0.0465116
18	0.999426	1	0.0232558
18	Inf	1	0
19	0	0	1
19	0.000344698	0	1
19	0.000390271	0.0243902	1
19	0.000518233	0.0487805	1
19	0.000539763	0.0731707	1
19	0.000669331	0.097561	1
19	0.000716783	0.121951	1
19	0.000986152	0.146341	1
19	0.00143501	0.170732	1
19	0.00163792	0.195122	1
19	0.00210252	0.219512	1
19	0.0021187	0.243902	1
19	0.00260023	0.268293	1
19	0.00273785	0.292683	1
19	0.00363976	0.317073	1
19	0.00426261	0.341463	1
19	0.00438615	0.365854	1
19	0.00443987	0.390244	1
19	0.00477689	0.414634	1
19	0.00528999	0.439024	1
19	0.00642694	0.463415	1
19	0.00699621	0.487805	1
19	0.00740724	0.512195	1
19	0.00928043	0.536585	1
19	0.0104635	0.560976	1
19	0.0112968	0.585366	1
19	0.0124127	0.609756	1
19	0.0187761	0.634146	1
19	0.0194996	0.658537	1
19	0.021806	0.682927	1
19	0.0226419	0.707317	1
19	0.0324303	0.731707	1
19	0.0326067	0.756098	1
19	0.0469354	0.780488	1
19	0.0521315	0.804878	1
19	0.0570112	0.829268	1
19	0.0847551	0.853659	1
19	0.0852191	0.878049	1
19	0.120782	0.902439	1
19	0.122261	0.926829	1
19	0.272531	0.95122	1
19	0.595458	0.97561	1
19	0.987266	1	1
19	0.997153	1	0.977778
19	0.997652	1	0.955556
19	0.997935	1	0.933333
19	0.9981	1	0.911111
19	0.998199	1	0.888889
19	0.998508	1	0.866667
19	0.998557	1	0.844444
19	0.99864	1	0.822222
19	0.998651	1	0.8
19	0.998695	1	0.777778
19	0.998699	1	0.755556
19	0.998702	1	0.733333
19	0.998711	1	0.711111
19	0.998729	1	0.688889
19	0.998739	1	0.666667
19	0.99874	1	0.577778
19	0.998746	1	0.555556
19	0.998748	1	0.533333
19	0.99875	1	0.511111
19	0.998774	1	0.488889
19	0.998778	1	0.466667
19	0.998786	1	0.444444
19	0.9988	1	0.422222
19	0.9988	1	0.4
19	0.998804	1	0.377778
19	0.99881	1	0.355556
19	0.998818	1	0.333333
19	0.998843	1	0.288889
19	0.998849	1	0.266667
19	0.998898	1	0.244444
19	0.998946	1	0.222222
19	0.999	1	0.2
19	0.999005	1	0.177778
19	0.999083	1	0.155556
19	0.999084	1	0.133333
19	0.999149	1	0.111111
19	0.999164	1	0.0888889
19	0.999192	1	0.0666667
19	0.999227	1	0.0444444
19	0.999363	1	0.0222222
19	Inf	1	0
20	0	0	1
20	0.000350048	0	1
20	0.000580497	0.0243902	1
20	0.000756314	0.0487805	1
20	0.000822987	0.0731707	1
20	0.000849853	0.097561	1
20	0.000877786	0.121951	1
20	0.00102089	0.146341	1
20	0.00106951	0.170732	1
20	0.00128967	0.195122	1
20	0.00136092	0.219512	1
20	0.00149396	0.243902	1
20	0.00189802	0.268293	1
20	0.00206409	0.292683	1
20	0.00207509	0.317073	1
20	0.00236374	0.341463	1
20	0.00245002	0.365854	1
20	0.00411457	0.390244	1
20	0.00426821	0.414634	1
20	0.00432138	0.439024	1
20	0.0059799	0.463415	1
20	0.00738118	0.487805	1
20	0.00777147	0.512195	1
20	0.00965324	0.536585	1
20	0.0107323	0.560976	1
20	0.01194	0.585366	1
20	0.0123227	0.609756	1
20	0.0127756	0.634146	1
20	0.0200248	0.658537	1
20	0.0202135	0.682927	1
20	0.0210714	0.707317	1
20	0.024366	0.731707	1
20	0.0245914	0.756098	1
20	0.0253166	0.780488	1
20	0.0275597	0.804878	1
20	0.0496234	0.829268	1
20	0.057597	0.853659	1
20	0.0657735	0.878049	1
20	0.0697487	0.902439	1
20	0.146293	0.926829	1
20	0.15733	0.95122	1
20	0.955915	0.97561	1
20	0.98841	1	1
20	0.992987	1	0.977778
20	0.994337	1	0.955556
20	0.99455	1	0.933333
20	0.994677	1	0.911111
20	0.99473	1	0.888889
20	0.994785	1	0.866667
20	0.994819	1	0.844444
20	0.994857	1	0.733333
20	0.994895	1	0.711111
20	0.994911	1	0.666667
20	0.994927	1	0.644444
20	0.99495	1	0.622222
20	0.994977	1	0.6
20	0.995018	1	0.577778
20	0.995019	1	0.555556
20	0.995027	1	0.533333
20	0.99507	1	0.511111
20	0.995085	1	0.488889
20	0.995129	1	0.466667
20	0.995159	1	0.444444
20	0.995305	1	0.422222
20	0.995327	1	0.4
20	0.995403	1	0.377778
20	0.99558	1	0.355556
20	0.996053	1	0.333333
20	0.996261	1	0.311111
20	0.996679	1	0.288889
20	0.996849	1	0.266667
20	0.997233	1	0.244444
20	0.997342	1	0.222222
20	0.997938	1	0.2
20	0.998729	1	0.177778
20	0.998789	1	0.155556
20	0.998901	1	0.133333
20	0.999062	1	0.111111
20	0.999063	1	0.0888889
20	0.999093	1	0.0666667
20	0.999171	1	0.0444444
20	0.999325	1	0.0222222
20	Inf	1	0
21	0	0	1
21	0.00046017	0	1
21	0.000522626	0.0243902	1
21	0.000594024	0.0487805	1
21	0.000596071	0.0731707	1
21	0.000641234	0.097561	1
21	0.000755171	0.121951	1
21	0.000902645	0.146341	1
21	0.0013644	0.170732	1
21	0.00164924	0.195122	1
21	0.00168257	0.219512	1
21	0.0019369	0.243902	1
21	0.00200879	0.268293	1
21	0.00249735	0.292683	1
21	0.0027759	0.317073	1
21	0.00279593	0.341463	1
21	0.0029622	0.365854	1
21	0.00430529	0.390244	1
21	0.00435262	0.414634	1
21	0.00502489	0.439024	1
21	0.00515531	0.463415	1
21	0.00581523	0.487805	1
21	0.00685592	0.512195	1
21	0.00873932	0.536585	1
21	0.00927436	0.560976	1
21	0.00953067	0.585366	1
21	0.0104328	0.609756	1
21	0.0111072	0.634146	1
21	0.0116795	0.658537	1
21	0.0130133	0.682927	1
21	0.014324	0.707317	1
21	0.020059	0.731707	1
21	0.0252486	0.756098	1
21	0.0421605	0.780488	1
21	0.0594774	0.804878	1
21	0.064257	0.829268	1
21	0.0684947	0.853659	1
21	0.0718898	0.878049	1
21	0.0964106	0.902439	1
21	0.202313	0.926829	1
21	0.290173	0.95122	1
21	0.932652	0.97561	1
21	0.991302	1	1
21	0.997553	1	0.977273
21	0.998092	1	0.954545
21	0.99835	1	0.931818
21	0.998435	1	0.909091
21	0.998461	1	0.886364
21	0.998467	1	0.863636
21	0.998567	1	0.840909
21	0.998589	1	0.818182
21	0.998595	1	0.795455
21	0.998628	1	0.772727
21	0.998629	1	0.75
21	0.998655	1	0.727273
21	0.998662	1	0.704545
21	0.998668	1	0.681818
21	0.998692	1	0.659091
21	0.998699	1	0.636364
21	0.998723	1	0.613636
21	0.998723	1	0.590909
21	0.99875	1	0.568182
21	0.998754	1	0.545455
21	0.998779	1	0.522727
21	0.998779	1	0.5
21	0.99884	1	0.477273
21	0.99891	1	0.454545
21	0.998911	1	0.431818
21	0.998969	1	0.409091
21	0.998981	1	0.386364
21	0.998983	1	0.363636
21	0.999001	1	0.340909
21	0.999006	1	0.318182
21	0.999037	1	0.295455
21	0.999038	1	0.272727
21	0.999043	1	0.25
21	0.99907	1	0.227273
21	0.999087	1	0.204545
21	0.999115	1	0.181818
21	0.999225	1	0.159091
21	0.999266	1	0.136364
21	0.999273	1	0.113636
21	0.999281	1	0.0909091
21	0.999356	1	0.0681818
21	0.999385	1	0.0454545
21	0.999463	1	0.0227273
21	Inf	1	0
22	0	0	1
22	0.000326881	0	1
22	0.00043666	0.0243902	1
22	0.000702702	0.0487805	1
22	0.000704003	0.0731707	1
22	0.000766518	0.097561	1
22	0.00108746	0.121951	1
22	0.00117867	0.146341	1
22	0.00122055	0.170732	1
22	0.00148793	0.195122	1
22	0.00158271	0.219512	1
22	0.00187941	0.243902	1
22	0.00225906	0.268293	1
22	0.0024402	0.292683	1
22	0.00285752	0.317073	1
22	0.00340993	0.341463	1
22	0.00355736	0.365854	1
22	0.00422613	0.390244	1
22	0.00448068	0.414634	1
22	0.00600552	0.439024	1
22	0.00620824	0.463415	1
22	0.00768278	0.487805	1
22	0.00780266	0.512195	1
22	0.00954936	0.536585	1
22	0.00995681	0.560976	1
22	0.0114847	0.585366	1
22	0.0146869	0.609756	1
22	0.0150273	0.634146	1
22	0.0164283	0.658537	1
22	0.0175904	0.682927	1
22	0.0230544	0.707317	1
22	0.0252226	0.731707	1
22	0.0302665	0.756098	1
22	0.0314161	0.780488	1
22	0.0330451	0.804878	1
22	0.037859	0.829268	1
22	0.0387281	0.853659	1
22	0.0562817	0.878049	1
22	0.272647	0.902439	1
22	0.350664	0.926829	1
22	0.390608	0.95122	1
22	0.769742	0.97561	1
22	0.976874	1	1
22	0.997286	1	0.976744
22	0.997719	1	0.953488
22	0.99804	1	0.930233
22	0.998082	1	0.906977
22	0.998137	1	0.883721
22	0.998141	1	0.860465
22	0.998272	1	0.837209
22	0.998397	1	0.813953
22	0.998401	1	0.790698
22	0.99841	1	0.767442
22	0.998455	1	0.674419
22	0.998463	1	0.651163
22	0.998506	1	0.627907
22	0.998507	1	0.604651
22	0.998519	1	0.581395
22	0.998523	1	0.55814
22	0.998528	1	0.511628
22	0.998544	1	0.488372
22	0.998547	1	0.465116
22	0.99856	1	0.44186
22	0.998569	1	0.418605
22	0.998576	1	0.395349
22	0.99859	1	0.372093
22	0.998607	1	0.348837
22	0.998614	1	0.325581
22	0.998655	1	0.302326
22	0.998675	1	0.27907
22	0.998719	1	0.255814
22	0.998732	1	0.232558
22	0.99878	1	0.209302
22	0.998817	1	0.186047
22	0.998972	1	0.162791
22	0.999007	1	0.139535
22	0.99907	1	0.116279
22	0.999154	1	0.0930233
22	0.999179	1	0.0697674
22	0.999314	1	0.0465116
22	0.999505	1	0.0232558
22	Inf	1	0
23	0	0	1
23	0.000442804	0	1
23	0.000561418	0.0243902	1
23	0.000576169	0.0487805	1
23	0.000590526	0.0731707	1
23	0.000685826	0.097561	1
23	0.00096181	0.121951	1
23	0.00110071	0.146341	1
23	0.00150941	0.170732	1
23	0.00174869	0.195122	1
23	0.00192228	0.219512	1
23	0.00207479	0.243902	1
23	0.00242116	0.268293	1
23	0.00258223	0.292683	1
23	0.00262308	0.317073	1
23	0.00349163	0.341463	1
23	0.00416523	0.365854	1
23	0.00472139	0.390244	1
23	0.00495094	0.414634	1
23	0.00557387	0.439024	1
23	0.00599023	0.463415	1
23	0.00646749	0.487805	1
23	0.0067225	0.512195	1
23	0.00777457	0.536585	1
23	0.00849652	0.560976	1
23	0.00974013	0.585366	1
23	0.0105646	0.609756	1
23	0.0147029	0.634146	1
23	0.018881	0.658537	1
23	0.024855	0.682927	1
23	0.033182	0.707317	1
23	0.0349935	0.731707	1
23	0.0364701	0.756098	1
23	0.0473364	0.780488	1
23	0.0501855	0.804878	1
23	0.0537948	0.829268	1
23	0.0555843	0.853659	1
23	0.0694119	0.878049	1
23	0.07846	0.902439	1
23	0.0859604	0.926829	1
23	0.131894	0.95122	1
23	0.553805	0.97561	1
23	0.984519	1	1
23	0.997504	1	0.97619
23	0.99794	1	0.952381
23	0.998039	1	0.928571
23	0.998229	1	0.904762
23	0.99832	1	0.880952
23	0.998348	1	0.857143
23	0.998643	1	0.833333
23	0.998683	1	0.809524
23	0.998702	1	0.785714
23	0.998705	1	0.761905
23	0.998718	1	0.738095
23	0.998739	1	0.666667
23	0.99874	1	0.642857
23	0.998741	1	0.619048
23	0.998746	1	0.595238
23	0.998749	1	0.571429
23	0.998768	1	0.547619
23	0.998786	1	0.52381
23	0.998799	1	0.5
23	0.998825	1	0.47619
23	0.99883	1	0.452381
23	0.998832	1	0.428571
23	0.998868	1	0.404762
23	0.998874	1	0.380952
23	0.998876	1	0.357143
23	0.998914	1	0.333333
23	0.998923	1	0.309524
23	0.998956	1	0.285714
23	0.99897	1	0.261905
23	0.999004	1	0.238095
23	0.999029	1	0.214286
23	0.999131	1	0.190476
23	0.999166	1	0.166667
23	0.999191	1	0.142857
23	0.999231	1	0.119048
23	0.999252	1	0.0952381
23	0.999268	1	0.0714286
23	0.999338	1	0.047619
23	0.999382	1	0.0238095
23	Inf	1	0
24	0	0	1
24	0.000316687	0	1
24	0.000513345	0.0243902	1
24	0.000697077	0.0487805	1
24	0.000893966	0.0731707	1
24	0.000934972	0.097561	1
24	0.000973224	0.121951	1
24	0.00099572	0.146341	1
24	0.00110618	0.170732	1
24	0.00170594	0.195122	1
24	0.00206122	0.219512	1
24	0.00280565	0.243902	1
24	0.00323254	0.268293	1
24	0.00330967	0.292683	1
24	0.00332426	0.317073	1
24	0.00333569	0.341463	1
24	0.00334244	0.365854	1
24	0.00385674	0.390244	1
24	0.00571554	0.414634	1
24	0.00618182	0.439024	1
24	0.00742184	0.463415	1
24	0.00742254	0.487805	1
24	0.00997174	0.512195	1
24	0.0110803	0.536585	1
24	0.0128381	0.560976	1
24	0.0135109	0.585366	1
24	0.0156676	0.609756	1
24	0.0210051	0.634146	1
24	0.022577	0.658537	1
24	0.0227144	0.682927	1
24	0.0293734	0.707317	1
24	0.0300541	0.731707	1
24	0.0545133	0.756098	1
24	0.0688517	0.780488	1
24	0.0701941	0.804878	1
24	0.0740135	0.829268	1
24	0.0767297	0.853659	1
24	0.0988274	0.878049	1
24	0.106315	0.902439	1
24	0.254685	0.926829	1
24	0.772725	0.95122	1
24	0.953543	0.97561	1
24	0.958176	0.97561	0.977273
24	0.996602	1	0.977273
24	0.997127	1	0.954545
24	0.997394	1	0.931818
24	0.997471	1	0.909091
24	0.997841	1	0.886364
24	0.998149	1	0.863636
24	0.998276	1	0.840909
24	0.998449	1	0.818182
24	0.998467	1	0.795455
24	0.998494	1	0.772727
24	0.998506	1	0.75
24	0.998509	1	0.727273
24	0.998525	1	0.704545
24	0.998548	1	0.681818
24	0.99857	1	0.659091
24	0.998575	1	0.636364
[truncated: 6,465 more rows]
