# Supplementary material for: cfDNA methylome profiling for detection and subtyping of small cell lung cancers
Source: Nat Cancer. 2022 Aug 8;3(10):1260–70. doi: 10.1038/s43018-022-00415-9 (PMC9586870; doi:10.1038/s43018-022-00415-9)
Supplement: Source Data Extended Data Fig. 3 — Statistical Source Data. [file 43018_2022_415_MOESM10_ESM.xlsx]

## Sheet: Extended Data Fig. 3a
patient	methylation_score	stage
SCLC0001	0.714695	Extensive
SCLC0002	0.492795	Extensive
SCLC0003	0.65665	Extensive
SCLC0004	0.761097	Extensive
SCLC0005	0.595948	Limited
SCLC0006	0.729087	Extensive
SCLC0007	0.613935	Extensive
SCLC0008	0.621686	Extensive
SCLC0009	0.787984	Extensive
SCLC0010	0.434225	Limited
SCLC0011	0.720057	Extensive
SCLC0012	0.501467	Extensive
SCLC0013	0.537737	Extensive
SCLC0014	0.646299	Extensive
SCLC0015	0.827758	Extensive
SCLC0016	0.577904	Extensive
SCLC0017	0.676305	Extensive
SCLC0018	0.780529	Extensive
SCLC0019	0.162683	Extensive
SCLC0020	0.112444	Limited
SCLC0021	0.0845584	Limited
SCLC0022	0.17305	Limited
SCLC0023	0.115338	Limited
SCLC0024	0.130815	Limited
SCLC0025	0.107033	Limited
SCLC0026	0.25923	Extensive
SCLC0027	0.617249	Extensive
SCLC0028	0.0674113	Limited
SCLC0029	0.18391	Extensive
SCLC0030	0.125722	Limited
SCLC0031	0.100154	Limited
SCLC0032	0.788481	Extensive
SCLC0033	0.228072	Limited
SCLC0034	0.302643	Limited
SCLC0035	0.584718	Limited
SCLC0036	0.164481	Limited
SCLC0037	0.126313	Limited
SCLC0038	0.140477	Limited
SCLC0039	0.754273	Extensive
SCLC0040	0.747973	Extensive
SCLC0041	0.7439	Extensive
SCLC0042	0.0710527	Limited
SCLC0043	0.115087	Limited
SCLC0044	0.650149	Extensive
SCLC0045	0.806669	Extensive
SCLC0046	0.372334	Limited
SCLC0047	0.827758	Extensive
SCLC0048	0.787139	Extensive
SCLC0049	0.104617	Limited
SCLC0050	0.471242	Limited
SCLC0051	0.315155	Extensive
SCLC0052	0.250342	Limited
SCLC0053	0.141988	Limited
SCLC0054	0.282176	Extensive
SCLC0055	0.112772	Limited
SCLC0056	0.619546	Extensive
SCLC0057	0.382323	Extensive
SCLC0058	0.753311	Extensive
SCLC0059	0.426083	Limited
SCLC0060	0.795378	Extensive
SCLC0061	0.764286	Limited
SCLC0062	0.468579	Limited
SCLC0063	0.716809	Extensive
SCLC0064	0.824213	Extensive
SCLC0065	0.594684	Extensive
SCLC0066	0.55938	Extensive
SCLC0067	0.68523	Extensive
SCLC0068	0.464379	Limited
SCLC0069	0.129072	Extensive
SCLC0070	0.446649	Extensive
SCLC0071	0.524268	Extensive
SCLC0072	0.274713	Extensive
SCLC0073	0.130398	Extensive
SCLC0074	0.0813741	Extensive
SCLC0075	0.271609	Extensive
SCLC0076	0.467934	Extensive
SCLC0077	0.646568	Extensive
SCLC0078	0.170612	Extensive

## Sheet: Extended Data Fig. 3b
patient	ichorCNA_tumour_fraction	methylation_score	stage
SCLC0001	0.6102	0.714695	Extensive
SCLC0002	0.4333	0.492795	Extensive
SCLC0003	0.6001	0.65665	Extensive
SCLC0004	0.3563	0.761097	Extensive
SCLC0005	0.3181	0.595948	Limited
SCLC0006	0.3931	0.729087	Extensive
SCLC0007	0.364	0.613935	Extensive
SCLC0008	0.2646	0.621686	Extensive
SCLC0009	0.4983	0.787984	Extensive
SCLC0010	0.1574	0.434225	Limited
SCLC0011	0.2442	0.720057	Extensive
SCLC0012	0.5012	0.501467	Extensive
SCLC0013	0.1736	0.537737	Extensive
SCLC0014	0.2361	0.646299	Extensive
SCLC0015	0.4268	0.827758	Extensive
SCLC0016	0.2358	0.577904	Extensive
SCLC0017	0.3242	0.676305	Extensive
SCLC0018	0.2916	0.780529	Extensive
SCLC0019	0.02174	0.162683	Extensive
SCLC0020	0.01573	0.112444	Limited
SCLC0021	0.01598	0.0845584	Limited
SCLC0022	0.008023	0.17305	Limited
SCLC0023	0.005556	0.115338	Limited
SCLC0024	0.01226	0.130815	Limited
SCLC0025	0.008617	0.107033	Limited
SCLC0026	0.1379	0.25923	Extensive
SCLC0027	0.6622	0.617249	Extensive
SCLC0028	0.002843	0.0674113	Limited
SCLC0029	0.04238	0.18391	Extensive
SCLC0030	0.01189	0.125722	Limited
SCLC0031	0.01607	0.100154	Limited
SCLC0032	0.3521	0.788481	Extensive
SCLC0033	0.02067	0.228072	Limited
SCLC0034	0.129	0.302643	Limited
SCLC0035	0.2325	0.584718	Limited
SCLC0036	0.01256	0.164481	Limited
SCLC0037	0.00687	0.126313	Limited
SCLC0038	0.02298	0.140477	Limited
SCLC0039	0.2902	0.754273	Extensive
SCLC0040	0.3932	0.747973	Extensive
SCLC0041	0.3888	0.7439	Extensive
SCLC0042	0.01089	0.0710527	Limited
SCLC0043	0.01641	0.115087	Limited
SCLC0044	0.3706	0.650149	Extensive
SCLC0045	0.5888	0.806669	Extensive
SCLC0046	0.09519	0.372334	Limited
SCLC0047	0.4187	0.827758	Extensive
SCLC0048	0.3765	0.787139	Extensive
SCLC0049	0.0122	0.104617	Limited
SCLC0050	0.3692	0.471242	Limited
SCLC0051	0.1242	0.315155	Extensive
SCLC0052	0.08683	0.250342	Limited
SCLC0053	0.08364	0.141988	Limited
SCLC0054	0.09949	0.282176	Extensive
SCLC0055	0.01583	0.112772	Limited
SCLC0056	0.2142	0.619546	Extensive
SCLC0057	0.17	0.382323	Extensive
SCLC0058	0.7114	0.753311	Extensive
SCLC0059	0.3785	0.426083	Limited
SCLC0060	0.2888	0.795378	Extensive
SCLC0061	0.3537	0.764286	Limited
SCLC0062	0.2473	0.468579	Limited
SCLC0063	0.3666	0.716809	Extensive
SCLC0064	0.4667	0.824213	Extensive
SCLC0065	0.2759	0.594684	Extensive
SCLC0066	0.7209	0.55938	Extensive
SCLC0067	0.4027	0.68523	Extensive
SCLC0068	0.2066	0.464379	Limited
SCLC0069	0.019	0.129072	Extensive
SCLC0070	0.1413	0.446649	Extensive
SCLC0071	0.2999	0.524268	Extensive
SCLC0072	0.0662	0.274713	Extensive
SCLC0073	0.009929	0.130398	Extensive
SCLC0074	0.01803	0.0813741	Extensive
SCLC0075	0.0964	0.271609	Extensive
SCLC0076	0.1956	0.467934	Extensive
SCLC0077	0.429	0.646568	Extensive
SCLC0078	0.02518	0.170612	Extensive

## Sheet: Extended Data Fig.3c
sample_name	methylation_score	median_fragment_size	stage
SCLC0001	0.714695	165	Extensive
SCLC0002	0.492795	161	Extensive
SCLC0003	0.65665	153	Extensive
SCLC0004	0.761097	175	Extensive
SCLC0005	0.595948	163	Limited
SCLC0006	0.729087	159	Extensive
SCLC0007	0.613935	162	Extensive
SCLC0008	0.621686	157	Extensive
SCLC0009	0.787984	160	Extensive
SCLC0010	0.434225	164	Limited
SCLC0011	0.720057	156	Extensive
SCLC0012	0.501467	162	Extensive
SCLC0013	0.537737	167	Extensive
SCLC0014	0.646299	159	Extensive
SCLC0015	0.827758	163	Extensive
SCLC0016	0.577904	163	Extensive
SCLC0017	0.676305	160	Extensive
SCLC0018	0.780529	177	Extensive
SCLC0019	0.162683	174	Extensive
SCLC0020	0.112444	181	Limited
SCLC0021	0.0845584	184	Limited
SCLC0022	0.17305	164	Limited
SCLC0023	0.115338	165	Limited
SCLC0024	0.130815	166	Limited
SCLC0025	0.107033	164	Limited
SCLC0026	0.25923	163	Extensive
SCLC0027	0.617249	164	Extensive
SCLC0028	0.0674113	163	Limited
SCLC0029	0.18391	185	Extensive
SCLC0030	0.125722	179	Limited
SCLC0031	0.100154	166	Limited
SCLC0032	0.788481	166	Extensive
SCLC0033	0.228072	180	Limited
SCLC0034	0.302643	167	Limited
SCLC0035	0.584718	176	Limited
SCLC0036	0.164481	180	Limited
SCLC0037	0.126313	168	Limited
SCLC0038	0.140477	188	Limited
SCLC0039	0.754273	172	Extensive
SCLC0040	0.747973	172	Extensive
SCLC0041	0.7439	175	Extensive
SCLC0042	0.0710527	165	Limited
SCLC0043	0.115087	168	Limited
SCLC0044	0.650149	172	Extensive
SCLC0045	0.806669	164	Extensive
SCLC0046	0.372334	178	Limited
SCLC0047	0.827758	171	Extensive
SCLC0048	0.787139	167	Extensive
SCLC0049	0.104617	174	Limited
SCLC0050	0.471242	162	Limited
SCLC0051	0.315155	185	Extensive
SCLC0052	0.250342	166	Limited
SCLC0053	0.141988	167	Limited
SCLC0054	0.282176	167	Extensive
SCLC0055	0.112772	171	Limited
SCLC0056	0.619546	155	Extensive
SCLC0057	0.382323	160	Extensive
SCLC0058	0.753311	166	Extensive
SCLC0059	0.426083	170	Limited
SCLC0060	0.795378	164	Extensive
SCLC0061	0.764286	163	Limited
SCLC0062	0.468579	173	Limited
SCLC0063	0.716809	176	Extensive
SCLC0064	0.824213	164	Extensive
SCLC0065	0.594684	168	Extensive
SCLC0066	0.55938	166	Extensive
SCLC0067	0.68523	163	Extensive
SCLC0068	0.464379	159	Limited
SCLC0069	0.129072	177	Extensive
SCLC0070	0.446649	169	Extensive
SCLC0071	0.524268	175	Extensive
SCLC0072	0.274713	181	Extensive
SCLC0073	0.130398	171	Extensive
SCLC0074	0.0813741	166	Extensive
SCLC0075	0.271609	179	Extensive
SCLC0076	0.467934	171	Extensive
SCLC0077	0.646568	171	Extensive
SCLC0078	0.170612	177	Extensive
