# Supplementary material for: cfDNA methylome profiling for detection and subtyping of small cell lung cancers
Source: Nat Cancer. 2022 Aug 8;3(10):1260–70. doi: 10.1038/s43018-022-00415-9 (PMC9586870; doi:10.1038/s43018-022-00415-9)
Supplement: Source Data Extended Data Fig. 4 — Statistical Source Data. [file 43018_2022_415_MOESM11_ESM.xlsx]

## Sheet: Extended Data Fig. 4a
sample	subtype	tissue	PC2	PC3
SHP_77	ASCL1	cellLine	23.5532	-22.0516
NCI_H889	ASCL1	cellLine	11.9884	6.8921
NCI_H865	ASCL1	cellLine	-2.19141	22.9985
NCI_H847	NEUROD1	cellLine	-21.3832	-9.59027
NCI_H841	YAP1	cellLine	-17.0162	-21.2391
NCI_H82	NEUROD1	cellLine	-26.2275	-20.0975
NCI_H774	ASCL1	cellLine	18.9689	3.91611
NCI_H748	ASCL1	cellLine	-0.706415	12.9482
NCI_H735	ASCL1	cellLine	23.3234	-2.57738
NCI_H720	ASCL1	cellLine	24.0967	-16.9881
NCI_H719	ASCL1	cellLine	-4.42315	13.8937
NCI_H711	ASCL1	cellLine	7.88485	-3.15554
NCI_H69	ASCL1	cellLine	-6.30182	12.0578
NCI_H660	ASCL1	cellLine	16.0972	-4.58492
NCI_H526	POU2F3	cellLine	-23.5541	8.15446
NCI_H524	NEUROD1	cellLine	-32.4135	4.81539
NCI_H510	ASCL1	cellLine	2.15417	10.6169
NCI_H446	NEUROD1	cellLine	-1.32395	-33.9955
NCI_H345	ASCL1	cellLine	6.26109	7.27612
NCI_H250	ASCL1	cellLine	8.10551	5.36964
NCI_H220	NEUROD1	cellLine	-8.3806	-5.89375
NCI_H2198	ASCL1	cellLine	19.3203	-9.43444
NCI_H2141	ASCL1	cellLine	-5.44589	22.7298
NCI_H211	POU2F3	cellLine	-22.098	-3.93134
NCI_H2107	ASCL1	cellLine	-4.37688	23.4782
NCI_H2081	ASCL1	cellLine	11.0093	-7.39296
SW_1271	YAP1	cellLine	-0.196199	-35.3057
NCI_H2029	ASCL1	cellLine	6.55593	16.6138
NCI_H1963	ASCL1	cellLine	4.69013	7.93436
NCI_H196	YAP1	cellLine	-12.9836	-27.0469
NCI_H1930	ASCL1	cellLine	-7.29088	-3.71691
NCI_H1882	ASCL1	cellLine	-21.0506	12.6981
NCI_H1876	ASCL1	cellLine	-21.8147	18.6445
NCI_H187	ASCL1	cellLine	4.69687	8.95536
NCI_H1836	ASCL1	cellLine	19.3549	-0.247737
NCI_H1694	NEUROD1	cellLine	-4.71471	-24.8273
NCI_H1688	ASCL1	cellLine	3.61521	-8.21025
NCI_H1672	ASCL1	cellLine	2.98642	13.3915
NCI_H1618	ASCL1	cellLine	1.37888	15.6535
NCI_H1522	ASCL1	cellLine	-6.85665	12.5846
NCI_H146	ASCL1	cellLine	7.84958	1.39461
NCI_H1436	ASCL1	cellLine	14.2898	6.25882
NCI_H1417	ASCL1	cellLine	15.2208	7.71458
NCI_H1341	YAP1	cellLine	8.80669	-40.6913
NCI_H128	ASCL1	cellLine	1.76113	15.309
NCI_H1105	ASCL1	cellLine	4.25423	6.8251
NCI_H1092	ASCL1	cellLine	-5.14616	18.1601
NCI_H1048	POU2F3	cellLine	-2.39355	-19.3867
LXFS_650L	NEUROD1	cellLine	-18.1005	-7.17293
LXFS_605L	ASCL1	cellLine	0.451431	11.7013
NCI_H69_VCR	ASCL1	cellLine	3.11024	-1.93093
NCI_H69_LX10	ASCL1	cellLine	6.88484	-0.286497
NCI_H69_CPR	ASCL1	cellLine	3.43164	0.520045
DMS_79	ASCL1	cellLine	-7.48883	16.2721
DMS_273	YAP1	cellLine	-14.1551	-19.1456
DMS_114	YAP1	cellLine	-18.729	-14.6493
COR_L47	ASCL1	cellLine	16.396	2.76043
COR_L32	ASCL1	cellLine	12.2034	7.64026
COLO_668	ASCL1	cellLine	6.06186	7.37154
PDX022	NEUROD1	DX	-10.7894	-4.75459
PDX033	NEUROD1	DX	-21.6119	-13.8865
PDX040	ASCL1	DX	24.2982	-5.69182
PDX048	ASCL1	DX	17.3986	0.653239
PDX095	ASCL1	DX	3.27039	-1.44076
PDX101	ASCL1	DX	8.06091	7.00689
PDX102	ASCL1	DX	4.18136	-3.10791
PDX108	ASCL1	DX	33.7309	-13.9559
PDX110	ASCL1	DX	-0.833582	7.29105
PDX149	ASCL1	DX	3.60916	2.22043
CDX03	ASCL1	DX	-5.92828	0.940403
CDX08	NEUROD1	DX	-11.3584	-1.0703
CDX12	ASCL1	DX	-1.01581	8.22882
CDX13	POU2F3	DX	-10.1798	-22.6028
CDX14	ASCL1	DX	3.89913	3.94042
CDX15P	ASCL1	DX	6.95152	7.39224
CDX17	ATOH1	DX	-15.6937	-4.70333
CDX18	ASCL1	DX	-6.72248	12.5665
CDX20	ASCL1	DX	8.0074	4.24957
CDX25	ATOH1	DX	-21.2315	-7.35455
CDX26	ASCL1	DX	-3.16158	10.769
CDX29	NEUROD1	DX	-18.3818	-5.78075
CDX30	ATOH1	DX	-16.9781	-3.33836
CDX32	ASCL1	DX	18.1551	-10.0837
CDX33	ASCL1	DX	19.1073	1.88002
CDX34	ASCL1	DX	-4.9604	3.94463
CDX35	ASCL1	DX	4.28469	-1.62993
CDX38	DualPos	DX	-18.8741	3.93373
CDX39	ASCL1	DX	4.28837	6.37585
CDX41	ASCL1	DX	-7.79602	11.9198
CDX42	ASCL1	DX	-9.73683	6.09675
CDX45	ASCL1	DX	9.31092	0.941765
CDX46	ASCL1	DX	16.6997	-0.949716

## Sheet: Extended Data Fig. 4b
			name	COLO_668	COR_L32	COR_L47	DMS_114	DMS_273	DMS_79	LXFS_605L	LXFS_650L	NCI_H1048	NCI_H1092	NCI_H1105	NCI_H128	NCI_H1341	NCI_H1417	NCI_H1436	NCI_H146	NCI_H1522	NCI_H1618	NCI_H1672	NCI_H1688	NCI_H1694	NCI_H1836	NCI_H187	NCI_H1876	NCI_H1882	NCI_H1930	NCI_H196	NCI_H1963	NCI_H2029	NCI_H2081	NCI_H2107	NCI_H211	NCI_H2141	NCI_H2198	NCI_H220	NCI_H250	NCI_H345	NCI_H446	NCI_H510	NCI_H524	NCI_H526	NCI_H660	NCI_H69	NCI_H69_CPR	NCI_H69_LX10	NCI_H69_VCR
			ASCL1	11.1754	11.1202	11.3512	5.46266	5.76255	11.2046	11.531	6.43537	5.46904	11.612	11.9115	13.3765	6.49436	11.9898	12.0931	13.1512	11.3581	11.6222	12.2004	13.0688	6.64746	12.0786	12.9836	11.3701	11.4606	12.5487	5.51719	12.1048	11.6488	11.9499	11.9015	7.1569	12.4634	11.5129	6.12231	12.0668	11.848	7.08775	11.607	7.17241	6.99923	11.7785	10.7462	10.8191	11.6516	8.93977
			NEUROD1	7.71407	6.47798	5.24349	5.09861	7.84475	7.50409	6.52913	11.7627	4.90301	8.6651	6.61131	5.28692	4.49984	8.45279	5.50848	5.77584	7.378	5.45461	8.36974	6.60936	10.5362	7.02008	5.56109	4.75807	4.6217	5.08387	5.33149	5.61077	6.65874	8.09639	5.95712	5.2293	4.38936	5.42478	13.0396	7.65759	6.73104	10.7193	6.41734	11.2148	6.28929	5.48953	7.52013	7.18149	6.06387	8.02568
			POU2F3	6.71732	6.1887	6.44792	6.25822	7.04672	6.54898	6.56906	6.36888	10.2823	6.24863	6.58706	6.35107	6.73718	6.15326	6.0368	6.03271	6.32739	6.06567	6.13733	6.09356	6.18086	6.12169	6.73961	6.2436	7.47791	5.98569	6.46065	6.14678	6.86076	6.16215	6.51615	9.141	6.48569	6.00198	6.72206	6.27063	6.15921	6.16257	6.36825	6.11904	9.14719	6.73666	6.70665	6.62558	6.11549	6.15025
			YAP1	7.17813	6.97857	7.01272	9.6141	9.05003	6.8686	7.09516	6.78271	8.63082	6.91078	7.00035	6.94258	9.34016	7.29277	6.94058	6.38679	6.76737	7.68904	7.14666	7.29641	6.84725	6.74837	7.15906	8.11357	8.10444	7.40343	10.1701	7.30491	6.92475	6.81696	6.97348	8.79392	7.90632	6.70162	7.10986	6.86841	7.03924	7.18323	6.93605	7.01583	7.1532	7.41047	6.93301	7.07481	6.75712	6.85931
chr	window_start	window_end	CpG_density	COLO_668	COR_L32	COR_L47	DMS_114	DMS_273	DMS_79	LXFS_605L	LXFS_650L	NCI_H1048	NCI_H1092	NCI_H1105	NCI_H128	NCI_H1341	NCI_H1417	NCI_H1436	NCI_H146	NCI_H1522	NCI_H1618	NCI_H1672	NCI_H1688	NCI_H1694	NCI_H1836	NCI_H187	NCI_H1876	NCI_H1882	NCI_H1930	NCI_H196	NCI_H1963	NCI_H2029	NCI_H2081	NCI_H2107	NCI_H211	NCI_H2141	NCI_H2198	NCI_H220	NCI_H250	NCI_H345	NCI_H446	NCI_H510	NCI_H524	NCI_H526	NCI_H660	NCI_H69	NCI_H69_CPR	NCI_H69_LX10	NCI_H69_VCR
1	1032901	1033200	16.5621	0.132854	0.176179	0.912755	0.946136	0.768539	0.347661	0.140329	0.23991	0.272435	0.116538	0.181612	0.164696	0.263099	0.168616	0.193146	0.257314	0.187389	0.195786	0.217095	0.169246	0.137781	0.176248	0.161463	0.196023	0.265504	0.181815	0.968239	0.670973	0.244512	0.110578	0.261024	0.228078	0.170526	0.0861203	0.147528	0.235116	0.0887096	0.370859	0.213758	0.134699	0.23247	0.146726	0.150252	0.203184	0.226682	0.22026
1	3607801	3608100	8.74831	0.526846	0.707351	0.754489	0.683681	0.7327	0.817698	0.797352	0.620811	0.810687	0.658803	0.523918	0.816908	0.624613	0.751947	0.765826	0.854963	0.828254	0.741817	0.692239	0.350681	0.0978249	0.781293	0.78622	0.590298	0.770441	0.579826	0.330132	0.626909	0.572554	0.717885	0.866922	0.782968	0.806452	0.805165	0.319808	0.519655	0.831101	0.39301	0.794625	0.119232	0.800931	0.763644	0.772702	0.547624	0.548126	0.404562
1	6459901	6460200	7.65757	0.942132	0.835228	0.891722	0.907402	0.909443	0.771229	0.897841	0.836942	0.157581	0.925601	0.792428	0.862247	0.905955	0.923602	0.924299	0.922071	0.910808	0.919839	0.880312	0.927415	0.906401	0.909266	0.504667	0.830997	0.774087	0.839892	0.669833	0.934301	0.947253	0.790843	0.817214	0.062099	0.938498	0.906061	0.898988	0.880715	0.835273	0.877262	0.863626	0.538441	0.0590067	0.818821	0.901445	0.830494	0.87947	0.893416
1	6460201	6460500	7.38309	0.845834	0.685665	0.749444	0.896815	0.650765	0.8429	0.863625	0.573525	0.0718942	0.900655	0.84272	0.876949	0.798069	0.887461	0.857198	0.893587	0.572221	0.898246	0.932316	0.84336	0.660877	0.845786	0.721567	0.87351	0.727284	0.814798	0.184665	0.785349	0.92555	0.588388	0.73519	0.105969	0.78823	0.865732	0.765773	0.743879	0.763294	0.286257	0.91536	0.749369	0.100644	0.818627	0.781235	0.657542	0.899447	0.775558
1	6460501	6460800	9.81065	0.509106	0.762058	0.621045	0.517471	0.514119	0.676945	0.404184	0.544217	0.02981	0.548715	0.585911	0.665736	0.584009	0.703393	0.760296	0.793653	0.763865	0.628024	0.81185	0.775359	0.531922	0.802472	0.439249	0.757341	0.701091	0.6619	0.34048	0.67633	0.528905	0.450311	0.608979	0.081657	0.745049	0.568136	0.582938	0.905503	0.634817	0.339665	0.660804	0.520437	0.0626604	0.54381	0.77606	0.707969	0.549801	0.611145
1	10779301	10779600	8.7811	0.0386184	0.0782618	0.151283	0.833239	0.288864	0.0559293	0.138796	0.288359	0.0989061	0.13462	0.0996947	0.190586	0.0823831	0.158938	0.158197	0.609231	0.133135	0.0391096	0.11474	0.115694	0.87218	0.0988011	0.11368	0.0913403	0.135994	0.872859	0.204029	0.155164	0.202544	0.184196	0.158332	0.897103	0.100842	0.0783446	0.689035	0.152408	0.117575	0.93076	0.153856	0.886464	0.0778746	0.121504	0.0570302	0.149495	0.0968336	0.133375
1	15156001	15156300	3.02884	NA	NA	0.894766	NA	0.75643	0.828804	NA	NA	NA	NA	NA	NA	0.79781	NA	NA	NA	NA	NA	NA	NA	0.274632	0.895343	0.478572	0.754573	NA	0.827519	NA	0.895215	NA	NA	NA	NA	NA	NA	NA	NA	NA	0.269896	NA	NA	NA	NA	NA	0.695833	NA	0.477106
1	21622201	21622500	19.9091	0.993655	0.857754	0.777352	0.0904136	0.0520511	0.913097	0.554143	0.236882	0.0103202	0.874746	0.704962	0.848767	0.698546	0.90433	0.871129	0.84399	0.872746	0.962821	0.895918	0.200466	0.926041	0.884282	0.819334	0.172054	0.739423	0.84849	0.06513	0.692053	0.217353	0.873598	0.862596	0.0876573	0.565438	0.159172	0.548644	0.963543	0.524996	0.907837	0.731873	0.65339	0.145136	0.144677	0.870592	0.90884	0.933485	0.865597
1	43285501	43285800	6.80469	0.0921816	0.23458	0.0455562	0.880746	0.900243	0.219239	0.234722	0.136211	0.09593	0.619418	0.190724	0.272598	0.864052	0.0475808	0.0955364	0.188171	0.226327	0.277898	0.405421	0.137293	0.848908	0.191901	0.0906622	0.129304	0.137661	0.440424	0.920187	0.467445	0.237892	0.197898	0.0466057	0.0947257	0.0947354	0.141605	0.743862	0.270924	0.187717	0.864297	0.136946	0.782841	0.134945	0.0973296	0.13361	0.178509	0.139621	0.367077
1	43550101	43550400	8.7161	0.0591627	0.0199912	0.0966548	0.880907	0.551164	0.076071	0.0607103	0.117699	0.040474	0.877386	0.0814698	0.0583884	0.506571	0.0811884	0.0202207	0.0602737	0.504896	0.0399174	0.292668	0.0590514	0.901716	0.0606575	0.116129	0.0372792	0.138771	0.90723	0.957877	0.575004	0.0206596	0.0837186	0.0605732	0.10393	0.102857	0.0600678	0.88721	0.0194455	0.0200197	0.918913	0.0785303	0.885021	0.0991786	0.0413914	0.0969329	0.0954305	0.0593771	0.0389552
1	54342901	54343200	8.84008	0.398021	0.772695	0.822132	0.683923	0.58525	0.693459	0.62255	0.0755402	0.676254	0.763223	0.784043	0.130966	0.682142	0.796488	0.638867	0.894579	0.0933659	0.172854	0.563562	0.917829	0.113622	0.729122	0.111564	0.340999	0.6845	0.670946	0.796547	0.190154	0.793804	0.716536	0.11668	0.734065	0.0991021	0.670372	0.038828	0.671777	0.633757	0.360863	0.49103	0.0580776	0.268132	0.691854	0.634574	0.128392	0.113991	0.130807
1	55063201	55063500	8.81559	0.948424	0.895282	0.891588	0.925093	0.83536	0.53508	0.859484	0.0380477	0.735173	0.494938	0.879279	0.887176	0.775711	0.877995	0.898235	0.927387	0.710725	0.901678	0.714512	0.943534	0.0573016	0.875771	0.931989	0.900855	0.773575	0.94831	0.957023	0.859644	0.858476	0.907263	0.892153	0.933528	0.890871	0.711702	0.0782527	0.862166	0.174416	0.2683	0.954049	0.0389846	0.887204	0.884407	0.601872	0.0369662	0.0765977	0.339068
1	65002801	65003100	17.9715	0.681247	0.782902	0.850902	0.0227377	0.0314377	0.401034	0.857748	0.0567313	0.218236	0.486226	0.763527	0.927204	0.751607	0.923338	0.764239	0.784171	0.9468	0.926722	0.691946	0.973123	0.78709	0.627137	0.913425	0.638122	0.171972	0.919375	0.0765005	0.80533	0.157876	0.823195	0.931078	0.553995	0.848778	0.534078	0.863546	0.732721	0.807161	0.835597	0.826154	0.158185	0.170232	0.88092	0.916568	0.873225	0.932135	0.697054
1	65003101	65003400	9.58952	0.686448	0.894334	0.871525	0.0634063	0.107691	0.61267	0.8974	0.0944125	0.406931	0.586063	0.750849	0.900006	0.794699	0.924227	0.906016	0.727075	0.905529	0.95838	0.800394	0.980292	0.937069	0.93919	0.954319	0.523875	0.254423	0.925441	0.0649118	0.722465	0.333251	0.785456	0.870172	0.659768	0.915238	0.732149	0.655896	0.605896	0.838445	0.911709	0.885783	0.245352	0.259743	0.878276	0.898898	0.854405	0.935717	0.945877
1	67833601	67833900	11.4366	0.954622	0.789268	0.94038	0.242976	0.168085	0.399062	0.908965	0.127389	0.708349	0.181123	0.827555	0.804671	0.09231	0.921828	0.901129	0.901705	0.860604	0.947935	0.843219	0.963062	0.900451	0.57222	0.841771	0.121346	0.437663	0.887913	0.226314	0.814751	0.665269	0.90211	0.724505	0.958072	0.753972	0.342464	0.472067	0.925852	0.84217	0.547361	0.954351	0.189211	0.93595	0.920009	0.798758	0.845491	0.905944	0.84815
1	77888401	77888700	11.2441	0.93431	0.798603	0.844014	0.116554	0.109659	0.777228	0.863971	0.938765	0.836831	0.887553	0.795049	0.913388	0.891187	0.903592	0.862859	0.927477	0.893798	0.943195	0.945932	0.976361	0.857435	0.907742	0.897831	0.812269	0.70289	0.887543	0.229785	0.880527	0.888366	0.76454	0.868993	0.936496	0.944118	0.776897	0.697516	0.745414	0.646663	0.797486	0.853053	0.807424	0.862579	0.861615	0.895977	0.706491	0.717921	0.864075
1	85582801	85583100	6.57771	0.9435	0.860406	0.923522	0.60645	0.755867	0.829031	0.846288	0.936228	0.950317	0.877716	0.922384	0.853674	0.859804	0.927089	0.833256	0.938287	0.927881	0.925077	0.887774	0.948526	0.934535	0.876526	0.888385	0.912785	0.936886	0.893423	0.0553951	0.845336	0.922352	0.907657	0.930135	0.910264	0.875081	0.884752	0.811211	0.94248	0.915359	0.909586	0.879596	0.868596	0.94524	0.867501	0.910086	0.833429	0.858667	0.918932
1	86755501	86755800	6.13096	0.0655445	0.199718	0.385612	0.778206	0.672154	0.12536	0.26768	0.56701	0.832616	0.0645367	0.270805	0.129288	0.737007	0.202656	0.0675216	0.0668405	0.128892	0.198155	0.663634	0.0652248	0.394918	0.202659	0.257487	0.24615	0.131014	0.65246	0.869613	0.330611	0.0680393	0.481933	0.0665979	0.685872	0.0677403	0.0668146	0.810059	0.0643877	0.0666413	0.750975	0.0650581	0.45463	0.799897	0.137975	0.381205	0.126899	0.0659793	0.568209
1	113757901	113758200	6.09402	0.333484	0.0678795	0.0657442	0.133729	0.200882	0.0639315	0.204829	0.198291	0.594643	0.0658283	0.138148	0.197715	0.610422	0.0688829	0.13763	0.0681466	0.573277	0.269284	0.0656829	0.0665129	0.134711	0.13769	0.327744	0.0627773	0.0668096	0.191995	0.0710232	0.202499	0.138791	0.423793	0.135845	0.794194	0.138182	0.0681038	0.205287	0.262503	0.20378	0.134752	0.0663428	0.0668677	0.71436	0.21092	0.0650143	0.258653	0.201739	0.132485
1	151839901	151840200	11.6971	0.122533	0.0856374	0.116233	0.828159	0.931361	0.0737656	0.0514778	0.910269	0.554393	0.0637869	0.0251625	0.145684	0.784606	0.0623772	0.0961207	0.0868169	0.0973857	0.0633894	0.238305	0.0621828	0.826712	0.0467851	0.131296	0.059797	0.456668	0.425484	0.909512	0.423017	0.026787	0.458558	0.156185	0.607375	0.173453	0.0961645	0.113024	0.677831	0.803265	0.849088	0.074408	0.89497	0.0798115	0.087959	0.0632213	0.0355212	0.0600872	0.0702478
1	155192701	155193000	5.8953	0.0741798	0.150562	0.0728615	0.222791	0.148406	0.0711027	0.0758889	0.293427	0.228605	0.292444	0.153282	0.0731789	0.738965	0.0764191	0.152428	0.151216	0.0729751	0.0748603	0.146046	0.0738892	0.889517	0.152305	0.0728532	0.0697928	0.222671	0.608206	0.235722	0.074769	0.0771932	0.533688	0.0755328	0.0771884	0.0768562	0.0754705	0.762561	0.145899	0.0753747	0.865775	0.147384	0.786857	0.0734391	0.0779769	0.0723391	0.215327	0.0745743	0.50294
1	201540001	201540300	8.26072	0.139579	0.260083	0.160499	0.232732	0.280362	0.0667939	0.0475383	0.184099	0.168791	0.0688014	0.0962022	0.0917706	0.89175	0.0959521	0.0480545	0.0711812	0.0457429	0.140687	0.0914737	0.13889	0.0947293	0.120582	0.205752	0.131131	0.139541	0.155939	0.946071	0.0943149	0.169209	0.348352	0.11826	0.0725838	0.0722019	0.095018	0.119126	0.137116	0.118299	0.0717622	0.0230892	0.116727	0.0921509	0.0735271	0.0226547	0.135123	0.117196	0.0462068
1	209806201	209806500	10.0236	0.202194	0.0870783	0.361258	0.294164	0.817003	0.0997967	0.210324	0.131553	0.0857899	0.678079	0.0594627	0.400003	0.82262	0.118176	0.0577535	0.175902	0.128656	0.0888392	0.262393	0.13101	0.894721	0.0711366	0.141132	0.0834629	0.16248	0.152843	0.17839	0.197949	0.12411	0.104412	0.528856	0.142553	0.0927112	0.129413	0.843496	0.115286	0.305988	0.880253	0.130651	0.596507	0.136844	0.119658	0.0876648	0.0977548	0.0858279	0.573884
1	234984601	234984900	6.30533	0.841712	0.589864	0.707252	0.581927	0.240123	0.60886	0.683296	0.742752	0.123719	0.70619	0.597805	0.772063	0.384965	0.644639	0.758541	0.828269	0.574048	0.716129	0.665996	0.869806	0.826474	0.726428	0.770929	0.805874	0.712613	0.761816	0.127422	0.479969	0.598861	0.738775	0.884322	0.430421	0.644833	0.305025	0.808573	0.770489	0.720128	0.752759	0.821315	0.673199	0.409974	0.792834	0.700903	0.699841	0.677698	0.671243
2	3314101	3314400	6.49251	0.865818	0.715276	0.863198	0.917765	0.772141	0.933145	0.822589	0.213972	0.844476	0.212766	0.685877	0.931395	0.933352	0.684818	0.934451	0.899627	0.848064	0.866973	0.830734	0.911186	0.0551069	0.782668	0.931195	0.772985	0.911531	0.919499	0.850752	0.821173	0.915144	0.851381	0.590185	0.843186	0.914728	0.856607	0.495583	0.88516	0.748021	0.639026	0.814701	0.161786	0.902504	0.875241	0.908433	0.807704	0.918659	0.896317
2	4002901	4003200	8.27354	0.935735	0.822614	0.885645	0.138949	0.232424	0.921324	0.742647	0.0457988	0.831374	0.945605	0.933228	0.822303	0.12631	0.766462	0.854176	0.966952	0.892592	0.933384	0.916786	0.0460667	0.541561	0.750889	0.8994	0.870251	0.828639	0.662211	0.0987116	0.893422	0.906133	0.86663	0.878476	0.0481611	0.865469	0.742144	0.851002	0.884731	0.822935	0.02379	0.94625	0.87438	0.0458609	0.760185	0.801812	0.851134	0.942603	0.838349
2	4158001	4158300	9.04229	0.693767	0.577697	0.726877	0.0899995	0.159575	0.78315	0.624551	0.0713539	0.634904	0.554316	0.570961	0.685569	0.112522	0.586855	0.846466	0.83511	0.701337	0.703762	0.673197	0.125047	0.212326	0.398749	0.472539	0.740444	0.683024	0.479638	0.112556	0.813419	0.657592	0.727936	0.606301	0.171159	0.580995	0.648437	0.65718	0.66963	0.596892	0.10611	0.640725	0.605509	0.127248	0.670471	0.704321	0.705371	0.801255	0.648521
2	5692801	5693100	14.9327	0.0898323	0.0446938	0.0634379	0.0812228	0.0857938	0.0681689	0.0474105	0.0463081	0.793869	0.0590204	0.0460588	0.077945	0.645845	0.0570261	0.35966	0.0907951	0.0558854	0.0700402	0.127351	0.057191	0.0600813	0.0737791	0.0546011	0.132419	0.0701882	0.0650731	0.0671454	0.0532557	0.0743066	0.0561636	0.0961667	0.954938	0.0863692	0.868497	0.0805698	0.0680927	0.0562529	0.113417	0.0456209	0.0619779	0.284796	0.068735	0.0468237	0.0976225	0.0438247	0.0638954
2	7457101	7457400	5.62463	0.628761	0.82156	0.719785	0.498714	0.0853114	0.550779	0.507258	0.79197	0.689869	0.837975	0.580259	0.79055	0.0898621	0.639885	0.769644	0.842739	0.676025	0.858402	0.561703	0.839152	0.62769	0.732912	0.62147	0.706838	0.568449	0.783342	0.0903382	0.499307	0.846542	0.590586	0.68891	0.846804	0.694973	0.686942	0.637971	0.854638	0.767288	0.791913	0.679775	0.728952	0.680056	0.698282	0.620212	0.669823	0.764212	0.72222
2	8676301	8676600	11.3049	0.88267	0.539848	0.750084	0.0773817	0.0606275	0.895245	0.835838	0.730401	0.1822	0.872199	0.683379	0.7674	0.584584	0.76386	0.555988	0.926366	0.685555	0.845535	0.829669	0.960108	0.623222	0.789211	0.76743	0.720752	0.854186	0.677964	0.152426	0.592195	0.898913	0.611847	0.665272	0.836198	0.795119	0.727353	0.801442	0.809638	0.693777	0.654232	0.913955	0.639819	0.868714	0.683325	0.824369	0.794179	0.794613	0.649501
2	8676601	8676900	12.5488	0.942383	0.840584	0.815975	0.0607814	0.0905319	0.76863	0.777213	0.849735	0.0902334	0.949779	0.677584	0.7574	0.713967	0.874665	0.836365	0.927586	0.863151	0.883696	0.891775	0.975847	0.794063	0.873231	0.787148	0.90982	0.915805	0.781238	0.118282	0.812854	0.875976	0.809723	0.927015	0.844385	0.914243	0.800158	0.78077	0.883769	0.852566	0.9229	0.886195	0.516889	0.881119	0.470672	0.755339	0.847001	0.918208	0.838266
2	10983301	10983600	7.13389	0.807617	0.721277	0.644221	0.578101	0.654515	0.840398	0.772543	0.230051	0.803911	0.700461	0.83643	0.901585	0.512364	0.800093	0.701444	0.86069	0.53359	0.809179	0.754376	0.822922	0.0399745	0.839104	0.731863	0.873318	0.646968	0.768497	0.0835456	0.773078	0.91454	0.618626	0.898082	0.833764	0.629703	0.629197	0.0398954	0.873687	0.772879	0.161515	0.902273	0.0770986	0.455005	0.764808	0.596353	0.664929	0.621364	0.503865
2	11539801	11540100	4.56366	0.288924	0.148718	0.143367	0.779756	0.808392	0.143285	0.151649	0.527122	0.884319	0.147693	0.151705	0.145594	0.7806	0.151036	0.531056	0.149731	0.808059	0.293057	0.146724	0.147541	0.518818	0.147902	0.144459	0.510969	0.686925	0.603353	0.694507	0.613254	0.155077	0.431743	0.151641	0.817976	0.154463	0.148203	0.424924	0.14593	0.149079	0.141571	0.147169	0.425929	0.780925	0.15338	0.146105	0.142725	0.14702	0.144397
2	25216201	25216500	16.5459	0.792016	0.816762	0.882288	0.0915934	0.738354	0.939909	0.701202	0.895691	0.922669	0.91293	0.725576	0.823857	0.613982	0.913868	0.826349	0.74794	0.705098	0.959101	0.537077	0.976875	0.850771	0.915372	0.911788	0.923478	0.415613	0.716098	0.143231	0.801818	0.915301	0.916758	0.905216	0.101377	0.914138	0.782201	0.808905	0.827623	0.752252	0.886928	0.674922	0.884253	0.464982	0.849394	0.847142	0.889124	0.920806	0.915318
2	45771301	45771600	4.85589	0.568309	0.254662	0.362362	0.704502	0.700245	0.466246	0.486941	0.567779	0.705516	0.251961	0.380183	0.125645	0.576138	0.130597	0.255845	0.256209	0.24881	0.129075	0.368434	0.568462	0.124758	0.254139	0.247442	0.354302	0.254185	0.462966	0.758994	0.475767	0.494413	0.657401	0.25866	0.587106	0.133165	0.254096	0.130229	0.473283	0.128857	0.24451	0.126931	0.130029	0.751715	0.492025	0.125706	0.360289	0.251955	0.124886
2	47369701	47370000	17.0149	0.0662479	0.0549029	0.0934524	0.696147	0.600252	0.011187	0.0816485	0.0797672	0.0417847	0.127878	0.0226396	0.0547519	0.398066	0.0224203	0.0213974	0.0557851	0.0439748	0.0918975	0.091179	0.067522	0.706031	0.0826825	0.0322042	0.0543134	0.0230288	0.0426662	0.702565	0.0836352	0.0609772	0.0551251	0.0118351	0.0379239	0.0486015	0.0429358	0.565888	0.0446683	0.0331745	0.765401	0.0561057	0.256551	0.073243	0.0225095	0.0230593	0.074655	0.0430556	0.0313751
2	47370001	47370300	8.90767	0.222786	0.300732	0.290385	0.560656	0.609461	0.179678	0.152723	0.166644	0.303277	0.500623	0.0766584	0.0733149	0.786777	0.190904	0.246569	0.264651	0.311033	0.282392	0.184243	0.296926	0.92601	0.24606	0.109255	0.299168	0.0374241	0.160268	0.812188	0.055801	0.13667	0.137386	0.095356	0.177212	0.155534	0.0563883	0.608152	0.0916956	0.131807	0.809144	0.22211	0.734261	0.056425	0.0777822	0.0916589	0.143724	0.204565	0.14629
2	112182601	112182900	6.47086	0.0548381	0.16731	0.0540958	0.773775	0.924594	0.0522862	0.390724	0.939539	0.921948	0.269008	0.0567108	0.05407	0.891172	0.0565748	0.113362	0.111899	0.107768	0.165536	0.107488	0.0545022	0.891946	0.113664	0.107821	0.102749	0.327928	0.90837	0.878952	0.166856	0.0567445	0.521137	0.111132	0.808268	0.0564932	0.112089	0.16848	0.0537883	0.0558006	0.753329	0.108728	0.218225	0.531207	0.0578213	0.0531323	0.265426	0.0552972	0.109017
2	128306101	128306400	6.92958	0.0864426	0.0880143	0.170976	0.633402	0.0871323	0.0821881	0.220033	0.127674	0.751694	0.126823	0.0894339	0.170414	0.378711	0.0446266	0.134488	0.220594	0.381839	0.0434205	0.211279	0.085808	0.26548	0.0900949	0.21257	0.161593	0.172044	0.534969	0.891523	0.482634	0.0445896	0.278588	0.0873603	0.848403	0.133172	0.485696	0.265565	0.169325	0.132047	0.686668	0.0427958	0.552478	0.462755	0.136959	0.0834691	0.12555	0.13098	0.0861427
2	130371901	130372200	8.8538	0.037746	0.133799	0.0369281	0.0379798	0.30082	0.0364936	0.0193952	0.188085	0.726964	0.0188267	0.0584544	0.0745219	0.140342	0.0776466	0.0386024	0.076879	0.18595	0.229527	0.0561393	0.0754292	0.245007	0.15418	0.296227	0.10725	0.0380155	0.0723987	0.059736	0.0946472	0.0396517	0.0798965	0.0968439	0.795947	0.0592257	0.019123	0.270644	0.130433	0.0574395	0.0188981	0.0376159	0.501417	0.7841	0.13845	0.0186119	0.0913187	0.0945765	0.0744151
2	130372501	130372800	16.3384	0.166315	0.0220562	0.0730113	0.149036	0.0952054	0.0673816	0.117107	0.160164	0.619257	0.0700176	0.0682073	0.10996	0.107406	0.101324	0.085983	0.0448179	0.088312	0.103799	0.0572097	0.0564964	0.522542	0.0415417	0.0539024	0.0763373	0.104039	0.128529	0.110346	0.073519	0.0856961	0.11076	0.0712868	0.917959	0.085379	0.0862581	0.102287	0.123332	0.055528	0.0650301	0.112667	0.0980894	0.810468	0.0565214	0.0462935	0.0642594	0.0540562	0.063032
2	130372801	130373100	6.53116	0.159406	0.0540494	0.104874	0.0530483	0.1603	0.101279	0.108356	0.157239	0.678209	0.156334	0.0549541	0.157166	0.23044	0.0548255	0.164852	0.108434	0.052206	0.267224	0.0520548	0.158398	0.162132	0.110231	0.156724	0.049761	0.0529711	0.0508602	0.113467	0.16177	0.0549557	0.170711	0.215262	0.838319	0.109424	0.0543273	0.217658	0.052106	0.0540753	0.108622	0.0526659	0.523028	0.563615	0.112083	0.102908	0.0514448	0.0535954	0.105675
2	173416201	173416500	7.37872	0.731181	0.822759	0.69942	0.581487	0.620738	0.52369	0.822443	0.541871	0.752694	0.603005	0.602124	0.668674	0.567801	0.66482	0.812931	0.786844	0.666491	0.585674	0.633903	0.896419	0.0709036	0.796645	0.474846	0.720439	0.513885	0.707694	0.8071	0.864695	0.663858	0.855015	0.621243	0.854303	0.690968	0.661057	0.282629	0.603886	0.657201	0.394373	0.793435	0.102437	0.786621	0.780975	0.737584	0.467427	0.849841	0.172067
2	176073001	176073300	8.55971	0.478417	0.711516	0.762465	0.831724	0.721398	0.796578	0.596202	0.35103	0.17142	0.826058	0.758898	0.876524	0.471212	0.818735	0.75601	0.254411	0.692198	0.924992	0.810646	0.311078	0.808398	0.681739	0.845361	0.859428	0.625087	0.794604	0.617062	0.793579	0.765281	0.892303	0.715518	0.087272	0.647152	0.838285	0.852422	0.512025	0.693015	0.797654	0.939968	0.83592	0.145629	0.828468	0.142646	0.140936	0.209075	0.0617625
2	176114101	176114400	5.20951	0.21158	0.214118	0.103643	0.882286	0.852561	0.204411	0.10896	0.810467	0.509387	0.210624	0.218211	0.208936	0.109904	0.10907	0.21567	0.108015	0.743268	0.214273	0.20961	0.211374	0.779999	0.107639	0.495824	0.100414	0.212889	0.10177	0.599722	0.211565	0.111201	0.111885	0.108716	0.222482	0.220609	0.107305	0.752914	0.208902	0.107592	0.573892	0.210837	0.883213	0.212392	0.111048	0.104372	0.102684	0.106237	0.104421
2	181677901	181678200	9.62621	0.589405	0.701399	0.759299	0.814521	0.244168	0.578137	0.865615	0.171876	0.108628	0.846327	0.773732	0.643696	0.801043	0.57215	0.842623	0.906222	0.78641	0.890058	0.783492	0.913322	0.105031	0.709091	0.887504	0.725632	0.866124	0.887421	0.128752	0.921895	0.820005	0.86756	0.676511	0.117818	0.876123	0.741079	0.0476784	0.30855	0.823596	0.0593056	0.65264	0.113765	0.612849	0.691796	0.83063	0.875752	0.814112	0.722884
2	181678501	181678800	10.6032	0.441268	0.934816	0.949004	0.656244	0.0389581	0.425551	0.831185	0.0408271	0.893107	0.94014	0.821713	0.829076	0.88435	0.600489	0.941094	0.949196	0.957077	0.956438	0.768813	0.811449	0.0374822	0.467559	0.898158	0.944601	0.888495	0.922159	0.0136334	0.861897	0.911721	0.918253	0.932612	0.914125	0.930908	0.818545	0.0411078	0.227695	0.892578	0.0606071	0.593215	0.0430263	0.938192	0.901295	0.925606	0.910344	0.920578	0.886962
2	181678801	181679100	6.37325	0.173142	0.409401	0.506762	0.564878	0.231858	0.591439	0.467703	0.0569847	0.529411	0.605341	0.528853	0.759593	0.492319	0.356616	0.628985	0.623301	0.45145	0.617062	0.604642	0.812379	0.11704	0.298459	0.846483	0.483756	0.763838	0.716104	0.123051	0.620135	0.674145	0.725712	0.795468	0.822509	0.822104	0.707341	0.177319	0.169898	0.466399	0.0587135	0.509502	0.172494	0.649821	0.364234	0.781273	0.684307	0.662033	0.510265
2	181679401	181679700	8.3784	0.200047	0.29351	0.80117	0.836668	0.178344	0.553925	0.590459	0.0660487	0.744837	0.924144	0.725273	0.853316	0.79049	0.503964	0.878837	0.865898	0.862551	0.927611	0.801237	0.899118	0.112788	0.114929	0.827936	0.924074	0.900446	0.895537	0.23661	0.768091	0.841244	0.724989	0.855159	0.463795	0.764423	0.736462	0.113825	0.131125	0.854483	0.204847	0.573647	0.246157	0.820292	0.629994	0.912242	0.776354	0.838958	0.789942
2	181680601	181680900	12.38	0.106824	0.331389	0.893824	0.110045	0.0569671	0.739008	0.112408	0.134084	0.579428	0.310073	0.806731	0.857132	0.859858	0.531232	0.933351	0.96083	0.637162	0.82297	0.097462	0.789902	0.0536829	0.135091	0.450634	0.939355	0.886777	0.919833	0.20249	0.851818	0.312433	0.22714	0.942844	0.268857	0.930981	0.872175	0.145983	0.263196	0.770329	0.163538	0.565359	0.272772	0.401822	0.206514	0.921057	0.687771	0.927479	0.733881
2	181680901	181681200	7.36418	0.818571	0.767583	0.776293	0.311606	0.105183	0.68073	0.66062	0.102579	0.731111	0.542019	0.751746	0.642771	0.80162	0.668727	0.701149	0.7899	0.670459	0.653188	0.541833	0.676382	0.0714065	0.75641	0.671624	0.671163	0.677655	0.595016	0.149102	0.691216	0.0716426	0.660074	0.851744	0.106946	0.665298	0.285124	0.0711621	0.475879	0.318536	0.469027	0.446903	0.171938	0.473679	0.257066	0.660784	0.893008	0.875184	0.58593
2	181681201	181681500	7.12425	0.868732	0.694147	0.612644	0.740446	0.549978	0.767626	0.796385	0.077058	0.76136	0.702984	0.821374	0.707264	0.701773	0.864737	0.865993	0.816785	0.73326	0.844039	0.67243	0.895907	0.0803311	0.840519	0.7827	0.874474	0.764653	0.746712	0.125923	0.861453	0.522759	0.862226	0.771359	0.0401587	0.835453	0.665815	0.120269	0.801451	0.694202	0.732031	0.387428	0.0774753	0.701214	0.647787	0.846571	0.635029	0.928003	0.888338
2	181682701	181683000	6.23356	0.647725	0.438891	0.828876	0.728071	0.492604	0.578445	0.817662	0.0613753	0.820588	0.592087	0.662339	0.784282	0.522993	0.797464	0.820116	0.656453	0.754734	0.435281	0.482969	0.726118	0.0627877	0.614493	0.807582	0.767988	0.727665	0.627958	0.132211	0.815331	0.77263	0.75172	0.606742	0.128536	0.661753	0.656571	0.0636059	0.782912	0.498633	0.437506	0.429065	0.0620027	0.807872	0.711415	0.843575	0.532291	0.790679	0.429115
2	181683001	181683300	11.8943	0.76073	0.864652	0.711795	0.697983	0.787691	0.752476	0.794716	0.09946	0.582524	0.839325	0.609917	0.696359	0.643852	0.834241	0.641145	0.907349	0.86978	0.910253	0.521755	0.921441	0.0441301	0.68118	0.764395	0.868278	0.816637	0.678217	0.341677	0.557365	0.886754	0.778751	0.887467	0.260013	0.807822	0.522869	0.0372819	0.889085	0.657244	0.38997	0.429708	0.0925563	0.580307	0.855382	0.918425	0.800946	0.665348	0.694099
2	197309701	197310000	6.83465	0.497207	0.277184	0.179454	0.65871	0.841236	0.388336	0.415506	0.268201	0.470916	0.0888219	0.557578	0.223682	0.703327	0.327898	0.141133	0.231608	0.178278	0.0912082	0.648792	0.578817	0.185597	0.09451	0.651679	0.169737	0.135533	0.433764	0.755817	0.230859	0.140525	0.805445	0.0917676	0.860405	0.554167	0.139453	0.092953	0.133377	0.323423	0.280548	0.0898904	0.134926	0.398252	0.33536	0.810987	0.219712	0.137492	0.620513
2	207930601	207930900	5.55582	0.0886104	0.0898197	0.0867983	0.887505	0.772001	0.0852341	0.181514	0.860959	0.270896	0.0878353	0.362199	0.0874454	0.277603	0.0911977	0.0907125	0.700346	0.798361	0.0895934	0.576618	0.176669	0.824938	0.0904448	0.086972	0.620036	0.773605	0.0849398	0.892191	0.513531	0.0925489	0.0938585	0.590128	0.811244	0.0921494	0.0898912	0.778612	0.174507	0.0899537	0.886155	0.176214	0.775185	0.0883306	0.0929582	0.259724	0.0857635	0.0889081	0.0874543
2	219514201	219514500	11.9811	0.325996	0.192761	0.171572	0.906812	0.185746	0.109191	0.0888457	0.123837	0.637526	0.138513	0.0743653	0.059822	0.808766	0.0737255	0.0945423	0.0855242	0.155988	0.112525	0.086622	0.0858363	0.0329185	0.0344724	0.141094	0.0471944	0.137648	0.139785	0.804727	0.0577803	0.118965	0.0609408	0.0513704	0.109091	0.105346	0.650459	0.123746	0.0851122	0.0484831	0.929331	0.183412	0.065878	0.170867	0.210295	0.0998532	0.0933309	0.0591534	0.0691277
2	235533901	235534200	5.23496	0.915835	0.868739	0.848528	0.809851	0.831547	0.826748	0.893661	0.104247	0.892953	0.207859	0.894045	0.830384	0.837742	0.855086	0.932418	0.8351	0.890389	0.881735	0.915315	0.93577	0.103506	0.892769	0.775504	0.919121	0.852381	0.897938	0.911825	0.908953	0.789508	0.858147	0.749784	0.940913	0.856862	0.932123	0.213806	0.879315	0.834521	0.305116	0.880211	0.106362	0.209564	0.872199	0.693837	0.10134	0.104862	0.205675
2	238241101	238241400	12.4463	0.0828784	0.330531	0.11197	0.894628	0.590835	0.166883	0.149527	0.170259	0.566406	0.148506	0.109352	0.164286	0.769297	0.264937	0.161855	0.203606	0.164803	0.0613693	0.14586	0.204589	0.385294	0.134688	0.115254	0.196999	0.221196	0.194248	0.926398	0.146941	0.194836	0.143054	0.189246	0.187807	0.155282	0.104201	0.376186	0.202898	0.237583	0.57034	0.192005	0.155546	0.284585	0.121158	0.0981487	0.13727	0.150635	0.157895
2	239246401	239246700	8.20144	0.0714601	0.1453	0.117454	0.782845	0.843167	0.113893	0.097307	0.611102	0.222441	0.14076	0.049258	0.234901	0.416933	0.0491344	0.637692	0.170086	0.607729	0.0479969	0.140396	0.0710841	0.718319	0.123608	0.0702356	0.156545	0.706134	0.700724	0.905693	0.1933	0.0494584	0.17849	0.0967989	0.0494736	0.123105	0.0730132	0.536468	0.233903	0.0726933	0.76375	0.0709025	0.686571	0.141288	0.0753185	0.0926918	0.138362	0.120051	0.236702
3	2098501	2098800	23.5716	0.0434282	0.0431689	0.0305994	0.0337078	0.0310299	0.0330404	0.0918201	0.0336455	0.737182	0.0801286	0.0333867	0.0215379	0.0284909	0.0550968	0.0840422	0.0548431	0.0108132	0.0678184	0.0448747	0.044286	0.0480771	0.0506968	0.0422126	0.0320753	0.0566615	0.0314715	0.0754863	0.0615863	0.0240145	0.0108245	0.0466021	0.907627	0.0837411	0.0210868	0.0445165	0.0329625	0.05435	0.198859	0.0441577	0.108333	0.0481222	0.0552949	0.0794761	0.0314596	0.0740365	0.0410926
3	13021501	13021800	5.94245	0.0723663	0.503221	0.910111	0.747898	0.559582	0.766186	0.832171	0.0716632	0.812133	0.424698	0.813173	0.910435	0.690137	0.866302	0.571314	0.849548	0.872712	0.936995	0.742144	0.874441	0.217979	0.833113	0.902639	0.865971	0.904372	0.891284	0.584813	0.807424	0.513624	0.766518	0.294092	0.759655	0.914211	0.849261	0.22223	0.703875	0.80926	0.0725934	0.707672	0.0725938	0.844064	0.869215	0.841243	0.279894	0.0727705	0.143283
3	13022401	13022700	7.57484	0.0627846	0.604106	0.789901	0.885631	0.158357	0.789996	0.715882	0.0618132	0.587207	0.521471	0.809218	0.862739	0.277401	0.723631	0.325999	0.741701	0.744333	0.733154	0.693286	0.675479	0.129042	0.327986	0.922321	0.585067	0.676915	0.923244	0.16836	0.78415	0.549303	0.634956	0.538374	0.547082	0.86346	0.386323	0.35362	0.71937	0.662675	0.163247	0.884013	0.0311119	0.859774	0.860087	0.814351	0.63361	0.759188	0.0939256
3	50238001	50238300	11.2466	0.151379	0.126099	0.119975	0.220119	0.268	0.126197	0.0793559	0.899336	0.853747	0.0785363	0.103667	0.0374844	0.0705841	0.115689	0.0993119	0.114973	0.0751438	0.286665	0.141676	0.115086	0.841116	0.0605617	0.172135	0.0982617	0.156369	0.805705	0.0765785	0.182154	0.0962168	0.384259	0.173716	0.056575	0.424467	0.0620453	0.219779	0.101395	0.050719	0.756554	0.0765077	0.847172	0.0680954	0.142558	0.0648538	0.0365738	0.0619724	0.0604257
3	116265301	116265600	3.92452	0.789569	0.821175	0.90775	0.377264	0.818929	0.842398	0.753506	0.200084	0.844181	0.749993	0.91685	0.899865	0.198696	0.846069	0.878308	0.517489	0.788113	0.82224	0.877959	0.514341	0.193025	0.198496	0.842553	0.50134	0.620816	0.742556	0.205556	0.862091	0.796306	0.754416	0.753768	0.758772	0.825469	0.863043	0.380168	0.90004	0.695357	0.189509	0.693551	0.205596	0.879335	0.794062	0.512877	0.193761	0.198457	0.195094
3	133674301	133674600	12.1077	0.0720216	0.131721	0.295506	0.173004	0.299908	0.084481	0.239832	0.098536	0.74651	0.0876901	0.677339	0.368758	0.470366	0.56184	0.246553	0.376507	0.262478	0.0994728	0.504657	0.134134	0.0217829	0.159747	0.362329	0.211239	0.336042	0.393787	0.0844474	0.562519	0.184095	0.302696	0.0766486	0.556364	0.0916992	0.270319	0.0615135	0.338569	0.301205	0.166203	0.762679	0.104893	0.679771	0.479459	0.11176	0.0927851	0.105818	0.137378
3	134406901	134407200	10.842	0.117446	0.365743	0.248964	0.720238	0.328729	0.182137	0.232115	0.0931383	0.660389	0.0944095	0.0536475	0.077525	0.432509	0.822508	0.0902641	0.198341	0.103563	0.0403593	0.0929885	0.277376	0.0605729	0.100917	0.648964	0.0633522	0.268903	0.113168	0.913714	0.201882	0.0991673	0.399276	0.0688955	0.145485	0.0705591	0.141649	0.0668646	0.157052	0.0787761	0.0468416	0.0790289	0.0562163	0.209969	0.483644	0.0935326	0.0252262	0.0642422	0.0626977
3	149657101	149657400	11.7042	0.733296	0.684436	0.673659	0.151131	0.389187	0.822311	0.76739	0.726379	0.506973	0.497361	0.678747	0.761312	0.630933	0.685436	0.852777	0.7534	0.584078	0.886515	0.834555	0.906987	0.335266	0.746282	0.453384	0.251055	0.266291	0.796473	0.0987461	0.669292	0.862049	0.807615	0.442364	0.843476	0.888882	0.787178	0.677526	0.903954	0.832255	0.620242	0.862018	0.639883	0.850133	0.0879216	0.856452	0.765976	0.564577	0.819603
3	171458101	171458400	7.77429	0.78843	0.829128	0.83206	0.747402	0.8252	0.623848	0.814022	0.112798	0.650707	0.884645	0.786193	0.877352	0.868609	0.880464	0.821712	0.496364	0.252952	0.838227	0.714395	0.920082	0.293754	0.209081	0.855727	0.8374	0.767246	0.701399	0.245362	0.778613	0.76583	0.552619	0.840664	0.742845	0.763557	0.781667	0.612586	0.778377	0.66345	0.0594667	0.783757	0.0852919	0.140058	0.866875	0.606892	0.13855	0.404711	0.569368
4	785701	786000	13.4299	0.92121	0.833518	0.807145	0.723319	0.79808	0.795195	0.630729	0.798184	0.383474	0.838607	0.730563	0.918599	0.678858	0.799733	0.927849	0.325781	0.663873	0.927924	0.817757	0.938403	0.809108	0.75744	0.852497	0.564401	0.347076	0.813478	0.460078	0.830556	0.35452	0.909687	0.368804	0.0785823	0.809141	0.69555	0.707046	0.685089	0.819689	0.713601	0.887836	0.857133	0.063185	0.704752	0.490519	0.877222	0.894416	0.846434
4	40856701	40857000	12.2601	0.286219	0.154621	0.101569	0.233358	0.675526	0.0839878	0.0376372	0.0734587	0.0685502	0.0747313	0.122399	0.0945529	0.552593	0.0485303	0.081587	0.0603266	0.0711314	0.0370741	0.0489431	0.0484733	0.108016	0.0905745	0.278659	0.0816591	0.136084	0.818079	0.851169	0.102564	0.0522938	0.168268	0.0634981	0.107971	0.0781445	0.0700189	0.0611154	0.108157	0.0598395	0.452806	0.132922	0.052163	0.052049	0.097674	0.086429	0.0806587	0.0583834	0.0795719
4	113049601	113049900	5.80616	0.232986	0.157702	0.0762947	0.735555	0.821574	0.074574	0.159089	0.382539	0.886894	0.0768204	0.160582	0.0766887	0.613435	0.160076	0.0797961	0.158417	0.152944	0.156934	0.229578	0.457272	0.0778395	0.159336	0.152633	0.0731875	0.233405	0.571776	0.164605	0.234579	0.080966	0.247367	0.315765	0.864214	0.0806135	0.0790235	0.0796124	0.0764836	0.0789638	0.821344	0.077256	0.311685	0.382714	0.0816673	0.0758863	0.0752385	0.0781044	0.0768732
4	139833001	139833300	5.50842	0.18151	0.364166	0.0889386	0.899335	0.87801	0.346998	0.186075	0.0902443	0.88062	0.180036	0.187395	0.0896403	0.283849	0.0934687	0.0929353	0.0925294	0.0894342	0.0918618	0.0897269	0.5906	0.0903412	0.0926334	0.0891429	0.171393	0.0912	0.0870749	0.856788	0.0911378	0.189603	0.286897	0.0928234	0.870675	0.0945061	0.832575	0.0930293	0.0895129	0.0921944	0.0897907	0.0903891	0.0918212	0.806577	0.757246	0.0890125	0.0879108	0.09111	0.17909
5	5886901	5887200	12.3223	0.047584	0.11863	0.0450192	0.0367593	0.650949	0.0119712	0.0250325	0.0732888	0.592349	0.447395	0.20755	0.0589494	0.377846	0.290433	0.0464906	0.0722079	0.0473051	0.0123289	0.10987	0.036268	0.0430692	0.406364	0.0231624	0.0465552	0.18514	0.0344393	0.023883	0.23864	0.0521769	0.0479406	0.0253416	0.969625	0.12995	0.0232759	0.718322	0.203812	0.310366	0.0717789	0.0482195	0.455474	0.916279	0.0121769	0.0369596	0.0344812	0.0582286	0.0340095
5	10479601	10479900	5.97016	0.071321	0.0724091	0.0700952	0.894566	0.490999	0.0683113	0.562635	0.799147	0.782916	0.0703511	0.0737072	0.140699	0.377129	0.220356	0.14668	0.932937	0.21039	0.0719457	0.0701703	0.14203	0.873704	0.146631	0.210103	0.201151	0.355502	0.814421	0.516004	0.494297	0.148302	0.727028	0.145131	0.850357	0.147654	0.0726074	0.807641	0.210291	0.144956	0.844154	0.141666	0.425285	0.738756	0.512118	0.138968	0.13807	0.215109	0.141247
5	68434201	68434500	7.63218	0.782109	0.701152	0.855635	0.780649	0.123295	0.812656	0.824783	0.826978	0.761837	0.808466	0.734569	0.73195	0.134996	0.796863	0.685777	0.155968	0.792446	0.819468	0.824189	0.908716	0.679816	0.871528	0.793295	0.835584	0.688096	0.815231	0.0983097	0.771251	0.844127	0.937241	0.767176	0.877357	0.886391	0.438594	0.841471	0.906312	0.884349	0.799938	0.630899	0.86757	0.838263	0.85188	0.50157	0.848396	0.821828	0.577238
5	69414901	69415200	15.7148	0.17826	0.0664989	0.0733895	0.0691023	0.0744348	0.112801	0.0470584	0.0689533	0.0844325	0.0586036	0.0685411	0.0662921	0.764945	0.0791974	0.0864394	0.0900751	0.0776396	0.0926915	0.195387	0.079464	0.881487	0.0626623	0.075834	0.0547727	0.104511	0.107618	0.975043	0.0211177	0.0860742	0.0556762	0.0477368	0.0891835	0.0612538	0.0433532	0.0685206	0.0675836	0.0558026	0.847491	0.0679155	0.934985	0.123009	0.0795315	0.0464951	0.0753329	0.0760627	0.0422391
5	69415501	69415800	11.2654	0.0503901	0.0125918	0.047918	0.27156	0.474373	0.0252083	0.0660444	0.0643955	0.0365622	0.457572	0.0647013	0.0374334	0.469616	0.064181	0.0371844	0.0382709	0.0500286	0.0520534	0.0643174	0.0638523	0.706023	0.036277	0.0368344	0.0490689	0.078085	0.0607279	0.68762	0.0121247	0.0411852	0.0255774	0.0800766	0.0706377	0.0683787	0.0371712	0.103283	0.0632892	0.0253236	0.601295	0.0636725	0.871341	0.0680195	0.0258818	0.0647757	0.0121744	0.0495055	0.0241341
5	73201801	73202100	8.10758	0.247529	0.759228	0.761286	0.371026	0.644423	0.913897	0.779502	0.722395	0.102886	0.941585	0.867646	0.632453	0.5958	0.90663	0.684856	0.555147	0.583103	0.86889	0.870215	0.442977	0.840561	0.565468	0.219003	0.910217	0.801765	0.780061	0.554868	0.889053	0.230973	0.768656	0.861315	0.0512972	0.844685	0.827784	0.828421	0.170042	0.896992	0.660411	0.539798	0.395941	0.0488129	0.0783151	0.844949	0.883874	0.859165	0.891275
5	80256301	80256600	11.138	0.063599	0.470604	0.891504	0.0521975	0.0614658	0.432276	0.927129	0.103956	0.653189	0.474678	0.880208	0.896042	0.0833488	0.844924	0.313249	0.959888	0.0378771	0.249515	0.836432	0.873908	0.0703617	0.819403	0.776237	0.69256	0.733243	0.331062	0.0773012	0.47806	0.19386	0.697449	0.228877	0.0854497	0.17932	0.874425	0.87201	0.88353	0.934179	0.878396	0.959657	0.137585	0.0548429	0.117669	0.391958	0.0737585	0.0625201	0.109753
5	135491701	135492000	12.2943	0.107184	0.0356303	0.0450739	0.920373	0.217275	0.107849	0.0626469	0.085592	0.855406	0.0373198	0.0611132	0.0944232	0.129759	0.0605764	0.0581859	0.0722899	0.118392	0.0863931	0.0733216	0.048409	0.881127	0.067818	0.0695663	0.0815551	0.148265	0.0574619	0.959058	0.0568906	0.0652862	0.252006	0.0380509	0.134808	0.0910558	0.0582607	0.073237	0.0840116	0.0478034	0.787166	0.132746	0.928644	0.0519903	0.0731478	0.0493278	0.0460265	0.0582976	0.102152
5	139543501	139543800	9.93104	0.498524	0.831503	0.846769	0.402841	0.488192	0.924197	0.769584	0.922378	0.145497	0.687037	0.663619	0.822028	0.683287	0.745753	0.919997	0.937002	0.232133	0.932498	0.884063	0.948302	0.875835	0.651344	0.926002	0.126957	0.194744	0.126931	0.892605	0.837617	0.597515	0.424748	0.746004	0.0641718	0.844024	0.886419	0.600852	0.540924	0.823201	0.591689	0.820464	0.588679	0.0769772	0.653064	0.429434	0.721073	0.737942	0.867555
5	144594901	144595200	9.5846	0.109517	0.764889	0.650674	0.571172	0.154014	0.7182	0.74053	0.0945028	0.579716	0.859376	0.548086	0.723883	0.0952442	0.60912	0.72227	0.796447	0.58746	0.759756	0.580669	0.880059	0.681202	0.891308	0.74551	0.849923	0.713668	0.747206	0.162462	0.815153	0.900761	0.635308	0.0813043	0.135637	0.726847	0.673087	0.687814	0.859229	0.805563	0.717332	0.898963	0.701791	0.0812391	0.743147	0.733587	0.790589	0.622231	0.700112
5	154712701	154713000	3.94886	0.197166	0.198507	0.36265	0.916032	0.90789	0.193227	0.202816	0.197903	0.819192	0.198657	0.378447	0.506926	0.915601	0.201338	0.372769	0.374969	0.786552	0.618919	0.197225	0.197805	0.815517	0.196399	0.50438	0.189551	0.374633	0.783079	0.936895	0.194984	0.385855	0.520372	0.203121	0.796206	0.206579	0.197496	0.516246	0.369065	0.37368	0.838461	0.197356	0.916688	0.201753	0.380801	0.196826	0.191633	0.196325	0.192984
5	172559101	172559400	5.56625	0.64046	0.827226	0.729311	0.736643	0.087908	0.417717	0.777471	0.506947	0.80543	0.82305	0.522725	0.687747	0.365629	0.521338	0.519233	0.775979	0.730837	0.696003	0.427614	0.734808	0.262612	0.80505	0.633355	0.330872	0.825402	0.416451	0.278024	0.641989	0.866735	0.834837	0.863941	0.851485	0.594958	0.827378	0.180386	0.767382	0.697372	0.17448	0.638527	0.0889982	0.691147	0.833223	0.765773	0.762606	0.693457	0.504462
6	19719601	19719900	4.70608	0.864574	0.848427	0.657632	0.595941	0.71912	0.794313	0.673094	0.394466	0.667787	0.799335	0.673444	0.797205	0.139748	0.803191	0.399125	0.400002	0.589001	0.669412	0.591627	0.765293	0.134193	0.595252	0.795955	0.709204	0.848381	0.580324	0.773227	0.825246	0.73297	0.677779	0.277812	0.833289	0.282585	0.766482	0.276551	0.86363	0.668643	0.383039	0.664759	0.140564	0.76769	0.676579	0.824642	0.713662	0.664819	0.134588
6	27091801	27092100	9.10078	0.891977	0.461742	0.35957	0.106333	0.122002	0.744498	0.821454	0.79162	0.552898	0.718328	0.651455	0.73995	0.1287	0.893949	0.774081	0.909113	0.207893	0.428355	0.760291	0.877769	0.15631	0.82455	0.735019	0.5844	0.461556	0.860358	0.110606	0.647722	0.718536	0.573155	0.344007	0.206229	0.572403	0.72247	0.715671	0.538866	0.160185	0.173406	0.790672	0.253376	0.161333	0.477376	0.278774	0.305917	0.140475	0.0345028
6	30171901	30172200	15.4802	0.468923	0.111074	0.10508	0.861863	0.821815	0.0452081	0.129671	0.575748	0.857452	0.117432	0.526608	0.210366	0.812032	0.1474	0.433204	0.214388	0.177831	0.232196	0.310931	0.273004	0.477271	0.240798	0.141138	0.14269	0.30252	0.183334	0.918511	0.529179	0.271041	0.680642	0.155448	0.0765826	0.220939	0.758367	0.308995	0.248308	0.447388	0.300082	0.306244	0.25903	0.258781	0.204965	0.186334	0.226479	0.141574	0.179924
6	31740301	31740600	9.73628	0.121452	0.137542	0.828372	0.0770995	0.104367	0.838073	0.691537	0.860625	0.0605668	0.722465	0.745606	0.645107	0.0610183	0.0932832	0.122046	0.940134	0.68939	0.620809	0.427387	0.137449	0.892947	0.677748	0.356356	0.64078	0.557065	0.145955	0.157147	0.700913	0.12983	0.736831	0.616677	0.231336	0.780891	0.121401	0.575466	0.241806	0.760359	0.648305	0.167538	0.606207	0.912826	0.141881	0.840757	0.744777	0.788252	0.762075
6	36131101	36131400	9.88458	0.0886747	0.104045	0.170926	0.733252	0.748872	0.0291161	0.122833	0.194142	0.264292	0.527262	0.060868	0.671704	0.191274	0.0756259	0.0444329	0.105038	0.175456	0.28754	0.11912	0.0446476	0.67849	0.102313	0.173376	0.170523	0.286736	0.722774	0.875152	0.435195	0.0633574	0.0765195	0.138889	0.064604	0.0788788	0.0884516	0.560256	0.0883832	0.283464	0.886543	0.059368	0.809194	0.0464893	0.0613006	0.104389	0.443043	0.146564	0.416142
6	50849401	50849700	8.74275	0.891555	0.901967	0.859313	0.235768	0.661623	0.396097	0.848514	0.714668	0.0601424	0.890049	0.828219	0.900907	0.775692	0.181064	0.797453	0.557505	0.851469	0.90165	0.888338	0.909655	0.769801	0.600431	0.669595	0.627909	0.89325	0.506041	0.310093	0.850028	0.747349	0.456207	0.678181	0.123738	0.820793	0.819506	0.715244	0.616474	0.854206	0.900292	0.856207	0.298564	0.118097	0.884434	0.899973	0.901607	0.91086	0.727104
6	52576501	52576800	10.5621	0.846844	0.712157	0.892143	0.0412101	0.0913598	0.860722	0.868909	0.682726	0.721335	0.853844	0.876746	0.831764	0.720043	0.893594	0.0665999	0.953565	0.572629	0.931947	0.855004	0.947365	0.702962	0.938406	0.962746	0.86356	0.580022	0.93362	0.0822249	0.787842	0.812661	0.659767	0.872647	0.0745228	0.928333	0.922692	0.875234	0.511183	0.76596	0.292796	0.919658	0.933801	0.687021	0.731821	0.887153	0.877363	0.872355	0.782904
6	70280401	70280700	5.21986	0.105525	0.213007	0.103097	0.702914	0.867657	0.203314	0.108372	0.312088	0.785048	0.209495	0.108912	0.104178	0.109356	0.108492	0.319123	0.10744	0.207444	0.213142	0.497419	0.810068	0.742636	0.107083	0.307743	0.099868	0.21176	0.802446	0.221042	0.105529	0.220351	0.5209	0.108125	0.873507	0.219439	0.106741	0.215444	0.104156	0.10702	0.776854	0.209724	0.705931	0.853067	0.220091	0.207097	0.303872	0.105676	0.103871
6	73580401	73580700	5.84744	0.854704	0.307915	0.866547	0.0762161	0.152109	0.82919	0.45928	0.682431	0.695811	0.575588	0.772291	0.723051	0.542724	0.388591	0.736463	0.155042	0.63024	0.730814	0.788438	0.868645	0.792998	0.695333	0.787663	0.0715955	0.37844	0.807086	0.161169	0.452924	0.700641	0.544051	0.797054	0.825544	0.801271	0.857389	0.386522	0.0748295	0.857233	0.685841	0.790775	0.764327	0.57696	0.82735	0.369181	0.504185	0.583016	0.789612
6	94511401	94511700	8.20823	0.763843	0.754732	0.538589	0.0712663	0.334191	0.272623	0.388184	0.586502	0.638286	0.789924	0.745229	0.717134	0.646061	0.657912	0.828203	0.907696	0.804596	0.843104	0.75369	0.354463	0.858966	0.766279	0.513556	0.922505	0.744732	0.67825	0.101402	0.670364	0.78433	0.764714	0.625748	0.684856	0.798672	0.80848	0.837444	0.832196	0.694125	0.722821	0.329987	0.746472	0.609575	0.475646	0.872634	0.72588	0.854831	0.612484
6	111567001	111567300	6.37734	0.115183	0.0585541	0.056776	0.886934	0.0578489	0.0549537	0.058764	0.60682	0.856768	0.113123	0.0595518	0.0567895	0.0621465	0.0594032	0.0594756	0.117503	0.113199	0.057975	0.112959	0.0572576	0.233568	0.119204	0.0566093	0.0539878	0.344427	0.110272	0.642568	0.116716	0.0596426	0.54341	0.116794	0.856264	0.118757	0.117638	0.0589818	0.0565114	0.11718	0.704867	0.114224	0.400559	0.169553	0.121394	0.0558523	0.111513	0.0580479	0.0572089
6	154359001	154359300	5.11737	0.792253	0.719545	0.656005	0.665686	0.790998	0.706752	0.823592	0.327997	0.60427	0.715371	0.441082	0.659667	0.609993	0.672229	0.721344	0.795646	0.324692	0.71997	0.790544	0.758387	0.109709	0.667772	0.423158	0.500599	0.718238	0.70465	0.769369	0.598469	0.538204	0.679617	0.723112	0.770238	0.727894	0.842582	0.11394	0.659735	0.668038	0.108597	0.662705	0.436271	0.522881	0.728238	0.712142	0.65319	0.716575	0.592988
6	158663401	158663700	6.25755	0.183974	0.062328	0.120814	0.756202	0.830349	0.05858	0.125228	0.0605971	0.735805	0.0603037	0.126809	0.181431	0.826944	0.063239	0.126518	0.0625527	0.716517	0.123543	0.0601979	0.121997	0.727699	0.190034	0.120539	0.057539	0.122482	0.117445	0.872426	0.0620666	0.063583	0.51485	0.0622464	0.867848	0.189891	0.125156	0.0628094	0.120419	0.062374	0.310523	0.0608436	0.183601	0.420323	0.12919	0.119103	0.118742	0.0617765	0.0608675
6	168396601	168396900	6.99731	0.846609	0.508302	0.5343	0.684551	0.210476	0.831561	0.80006	0.0411013	0.261123	0.528461	0.6347	0.571461	0.045825	0.805161	0.346488	0.726994	0.642987	0.335451	0.82384	0.741951	0.0855563	0.827128	0.205346	0.234089	0.415127	0.399309	0.0894759	0.58857	0.840244	0.750174	0.901479	0.257081	0.512348	0.629788	0.341989	0.785223	0.819593	0.0863377	0.647355	0.123994	0.704454	0.713257	0.755461	0.323387	0.379507	0.291303
6	168410401	168410700	7.90856	0.692014	0.746835	0.848223	0.851752	0.325821	0.833962	0.654446	0.106317	0.813702	0.845384	0.825924	0.749838	0.533791	0.555661	0.71308	0.748339	0.681393	0.854428	0.784542	0.915563	0.110492	0.885187	0.846339	0.76055	0.775226	0.753359	0.201994	0.818986	0.898894	0.549141	0.598818	0.873345	0.791605	0.469165	0.441587	0.725644	0.746991	0.335439	0.903323	0.615019	0.818196	0.745661	0.648923	0.234858	0.435359	0.483084
6	168411901	168412200	11.6684	0.957643	0.789985	0.709627	0.819424	0.555533	0.832813	0.899155	0.238879	0.90374	0.942203	0.957609	0.859581	0.169512	0.925437	0.837172	0.950797	0.905101	0.956938	0.826309	0.979127	0.190477	0.91473	0.645533	0.903648	0.495469	0.917894	0.371152	0.930815	0.958286	0.911313	0.943222	0.635753	0.49439	0.709713	0.691289	0.899429	0.940704	0.0858031	0.911426	0.920021	0.910388	0.679345	0.940592	0.675768	0.577832	0.759614
6	168459001	168459300	5.55652	0.772572	0.698555	0.842115	0.846005	0.433388	0.870899	0.806958	0.0879745	0.520779	0.933295	0.831416	0.874008	0.092892	0.878735	0.829888	0.877633	0.822745	0.876792	0.895837	0.943994	0.176285	0.906838	0.822158	0.853535	0.643758	0.761349	0.0935323	0.875995	0.749452	0.712635	0.777873	0.900638	0.748263	0.80479	0.521419	0.798444	0.804936	0.175307	0.861149	0.846977	0.896659	0.852555	0.797099	0.49857	0.582888	0.576274
6	168517201	168517500	7.05451	0.838243	0.827697	0.90123	0.864679	0.204484	0.734587	0.765958	0.119752	0.901858	0.871678	0.900675	0.861949	0.0891232	0.847444	0.933477	0.898583	0.919059	0.887333	0.747826	0.933607	0.207892	0.863423	0.873086	0.815845	0.363021	0.76304	0.043468	0.857572	0.847056	0.707688	0.855421	0.830053	0.333017	0.811992	0.3322	0.899575	0.789256	0.041976	0.818342	0.726886	0.830154	0.896115	0.868678	0.768342	0.642761	0.635614
6	168517801	168518100	11.634	0.639399	0.540322	0.630098	0.830225	0.592277	0.567375	0.746244	0.0881699	0.568609	0.854938	0.580858	0.796621	0.113338	0.72488	0.675324	0.820695	0.622991	0.698953	0.49077	0.82228	0.22466	0.71576	0.717858	0.707251	0.394559	0.604902	0.0619983	0.785223	0.828197	0.671723	0.626715	0.877848	0.508651	0.711216	0.340299	0.860992	0.654507	0.0645368	0.891129	0.7823	0.905983	0.643202	0.646776	0.308971	0.373975	0.575954
6	168553801	168554100	6.93871	0.839976	0.67734	0.753784	0.630939	0.260182	0.529405	0.677317	0.0847162	0.653819	0.656684	0.685337	0.777154	0.0471589	0.745774	0.651514	0.524189	0.750635	0.841267	0.620646	0.876893	0.264273	0.818363	0.506032	0.632668	0.469944	0.738848	0.138247	0.709892	0.52942	0.549703	0.736183	0.883421	0.309245	0.792203	0.220275	0.874093	0.642049	0.0444286	0.589507	0.298197	0.747412	0.780784	0.373743	0.577812	0.347589	0.55329
6	168595201	168595500	6.87643	0.529838	0.538757	0.60548	0.442222	0.0447602	0.545723	0.693247	0.0437432	0.550082	0.85703	0.5889	0.67712	0.048621	0.665358	0.459451	0.754577	0.435652	0.747823	0.637557	0.860543	0.136317	0.704142	0.305795	0.649767	0.221043	0.382363	0.0951207	0.724718	0.905864	0.818797	0.8362	0.855318	0.0912603	0.583866	0.181947	0.736528	0.62078	0.0916193	0.741431	0.644326	0.841942	0.557129	0.593251	0.594549	0.269156	0.485309
6	168825601	168825900	14.9246	0.750557	0.581073	0.687125	0.752097	0.536266	0.65892	0.777849	0.11578	0.54319	0.834212	0.6563	0.701167	0.208692	0.739943	0.555896	0.808962	0.808188	0.745304	0.682853	0.956864	0.120177	0.569215	0.720125	0.866681	0.768693	0.824619	0.0447683	0.66037	0.827138	0.640286	0.74339	0.776954	0.678348	0.69927	0.230221	0.768665	0.812583	0.103979	0.905337	0.797721	0.876107	0.664372	0.62044	0.607478	0.339675	0.447313
6	169225201	169225500	8.42431	0.862315	0.877036	0.856015	0.752245	0.633659	0.743862	0.797359	0.216515	0.830371	0.916494	0.734114	0.807858	0.426764	0.801094	0.872996	0.930435	0.775671	0.85559	0.875614	0.887312	0.0885708	0.786758	0.493576	0.811534	0.852518	0.890649	0.232392	0.573965	0.820971	0.753004	0.810125	0.917348	0.632991	0.622316	0.625239	0.820212	0.684139	0.089327	0.825082	0.718896	0.748437	0.705594	0.679548	0.48639	0.636035	0.259906
6	169838401	169838700	6.85973	0.534112	0.697281	0.570003	0.614358	0.494688	0.696437	0.543196	0.176494	0.673841	0.677709	0.763678	0.792852	0.147063	0.550059	0.594399	0.69854	0.741549	0.493348	0.394083	0.901762	0.0458204	0.0466608	0.712804	0.460027	0.445212	0.342889	0.143896	0.697053	0.669436	0.77816	0.801879	0.589622	0.785622	0.700262	0.0458797	0.845478	0.543153	0.0923753	0.74525	0.0443892	0.349536	0.795522	0.259648	0.0433787	0.135738	0.133895
7	749101	749400	6.33523	0.854283	0.882353	0.928349	0.819158	0.743032	0.1686	0.532024	0.617434	0.682414	0.346693	0.860681	0.661163	0.879904	0.781585	0.916252	0.803086	0.765532	0.821122	0.814195	0.83688	0.0596521	0.873684	0.115739	0.544113	0.818841	0.7561	0.851631	0.673135	0.591432	0.653584	0.673768	0.873534	0.36366	0.842826	0.120598	0.814315	0.582856	0.713427	0.663776	0.0586899	0.699246	0.832221	0.847994	0.652732	0.774058	0.817502
7	1537201	1537500	12.625	0.45885	0.863074	0.611617	0.760787	0.0451365	0.845251	0.594553	0.801798	0.337338	0.961952	0.838941	0.817321	0.30807	0.804966	0.892115	0.953903	0.904967	0.536844	0.830596	0.908095	0.772309	0.929725	0.865068	0.818821	0.923104	0.917147	0.141519	0.583598	0.952342	0.817479	0.805539	0.833841	0.831408	0.79822	0.838258	0.462698	0.886522	0.909778	0.923956	0.348138	0.743876	0.882799	0.946001	0.819313	0.887426	0.7698
7	1912801	1913100	9.46277	0.941069	0.868896	0.907939	0.862268	0.867562	0.910433	0.833409	0.902372	0.564893	0.923224	0.927327	0.850675	0.790888	0.936504	0.861092	0.924429	0.933091	0.932381	0.85699	0.973065	0.870194	0.943894	0.949892	0.926524	0.92012	0.825547	0.963254	0.820406	0.866098	0.803599	0.928584	0.13873	0.938712	0.691565	0.89649	0.833077	0.809373	0.932085	0.921046	0.912678	0.132875	0.865721	0.920802	0.86723	0.940433	0.844813
7	2123701	2124000	6.09171	0.133816	0.135917	0.131642	0.720273	0.830776	0.0640105	0.136745	0.198535	0.69199	0.26349	0.41219	0.0659948	0.425284	0.0689661	0.137794	0.136453	0.0657955	0.0674521	0.0657638	0.133185	0.636845	0.0689291	0.197183	0.0628546	0.133779	0.256226	0.741635	0.0675929	0.0694848	0.142642	0.136013	0.794532	0.207486	0.340103	0.47347	0.13148	0.068023	0.811279	0.132844	0.720288	0.457502	0.211172	0.065095	0.12954	0.134675	0.0663235
7	3181501	3181800	8.52612	0.72848	0.788278	0.922084	0.824669	0.105363	0.887714	0.760777	0.229765	0.893867	0.684702	0.748497	0.880544	0.363904	0.886242	0.911866	0.919971	0.538491	0.828206	0.772111	0.125894	0.106342	0.728545	0.850564	0.843522	0.748128	0.770989	0.223524	0.940414	0.131838	0.895704	0.494145	0.154401	0.896081	0.49283	0.150924	0.907377	0.873463	0.128553	0.919801	0.127716	0.892043	0.911118	0.869178	0.244509	0.465614	0.583286
7	5296801	5297100	14.2774	0.879993	0.124026	0.661656	0.768743	0.724628	0.785355	0.804216	0.808295	0.0860624	0.901135	0.805157	0.811414	0.683909	0.827243	0.757255	0.72054	0.863888	0.957296	0.881415	0.973406	0.821714	0.898072	0.231374	0.74388	0.873165	0.830143	0.966536	0.836237	0.954955	0.916785	0.920817	0.116309	0.878114	0.683909	0.752501	0.884804	0.646993	0.735992	0.94243	0.758493	0.162153	0.914615	0.0707866	0.196967	0.165865	0.911284
7	5297101	5297400	10.2527	0.92727	0.0840747	0.747007	0.470102	0.853979	0.83506	0.861899	0.796436	0.0824905	0.853977	0.716309	0.80324	0.557777	0.823017	0.807384	0.396566	0.814805	0.728765	0.663752	0.716879	0.659202	0.709593	0.0954456	0.926277	0.740918	0.443491	0.615356	0.770348	0.832731	0.743203	0.827987	0.18473	0.584554	0.794053	0.699792	0.516306	0.688757	0.77935	0.660112	0.886365	0.207045	0.719509	0.24106	0.323964	0.400264	0.887277
7	27179701	27180000	12.0364	0.108383	0.480601	0.855373	0.90596	0.300976	0.924279	0.831145	0.0864776	0.21958	0.615555	0.785116	0.668092	0.373686	0.923939	0.920488	0.94351	0.90338	0.937672	0.666421	0.122318	0.773368	0.872277	0.759487	0.920166	0.865612	0.841894	0.864963	0.789548	0.845588	0.534701	0.808869	0.0816407	0.910802	0.648619	0.859718	0.678919	0.90196	0.125235	0.706688	0.512735	0.104927	0.665938	0.907577	0.663109	0.730204	0.766655
7	57653101	57653400	4.81372	0.129953	0.25981	0.126622	0.755661	0.128809	0.126026	0.133695	0.256935	0.488339	0.257224	0.760335	0.128372	0.132824	0.133398	0.26094	0.132184	0.128189	0.13189	0.129164	0.130033	0.252371	0.13098	0.127431	0.123488	0.259434	0.124814	0.268238	0.129385	0.136645	0.269019	0.13358	0.864822	0.136085	0.259194	0.262976	0.254623	0.131625	0.249264	0.256766	0.26277	0.756441	0.135614	0.128493	0.249503	0.257052	0.252749
7	57654601	57654900	4.85308	0.25243	0.255004	0.246329	0.751344	0.1263	0.633724	0.3799	0.127188	0.646908	0.12732	0.652607	0.249498	0.130367	0.130783	0.256183	0.256553	0.12564	0.129261	0.126568	0.127443	0.124929	0.254472	0.124913	0.354757	0.373704	0.554845	0.133276	0.476255	0.13391	0.133693	0.65163	0.823592	0.133358	0.373574	0.650519	0.125984	0.12904	0.123352	0.127114	0.377918	0.85843	0.262863	0.564774	0.123332	0.127311	0.248059
7	57654901	57655200	6.21493	0.188134	0.127457	0.123509	0.436251	0.0629147	0.17978	0.19212	0.123972	0.857631	0.0616963	0.194488	0.123702	0.134621	0.0646637	0.129326	0.0639646	0.184956	0.126366	0.123161	0.124779	0.0633797	0.06474	0.123259	0.176574	0.0626456	0.30009	0.0667434	0.19031	0.130095	0.0669474	0.0636782	0.744402	0.129523	0.191904	0.256818	0.123169	0.0637792	0.126962	0.186679	0.250444	0.758513	0.0660436	0.182776	0.182134	0.0631608	0.124449
7	57770101	57770400	10.678	0.0397941	0.159436	0.0506863	0.475105	0.180211	0.105621	0.0554618	0.108066	0.505054	0.0273672	0.231819	0.0787902	0.0506071	0.0541441	0.0393997	0.0537779	0.0526156	0.0546491	0.0674201	0.0670837	0.111312	0.115774	0.0647081	0.527346	0.573291	0.153339	0.0540407	0.0771158	0.115001	0.0813442	0.0978945	0.677657	0.0572762	0.0786547	0.48935	0.093045	0.0801119	0.0719091	0.0401381	0.113972	0.707792	0.0820183	0.0948849	0.0897534	0.0522933	0.165941
7	57820201	57820500	9.09521	0.15833	0.0889355	0.120049	0.461448	0.0872852	0.52968	0.0906356	0.0527753	0.607204	0.158787	0.0726027	0.104243	0.0368403	0.108436	0.125338	0.0537074	0.0694015	0.0893713	0.122583	0.105666	0.121787	0.0713246	0.15519	0.334474	0.444446	0.118181	0.0923229	0.193107	0.074288	0.111139	0.181314	0.655811	0.0369887	0.230867	0.324378	0.0696363	0.0534777	0.069491	0.070258	0.434939	0.662899	0.091949	0.0523428	0.102128	0.140698	0.0691164
7	73743001	73743300	7.37583	0.0690949	0.03519	0.0341998	0.870213	0.0348617	0.0656532	0.070319	0.0339991	0.072149	0.101306	0.0357482	0.0681011	0.729359	0.0356808	0.0717683	0.0352708	0.0678354	0.0346916	0.135025	0.0685638	0.56552	0.0361004	0.0679774	0.0322728	0.103084	0.0330507	0.895533	0.0704494	0.106855	0.0743477	0.0348932	0.0354474	0.0709188	0.0708763	0.318404	0.0338222	0.0703845	0.571614	0.0341956	0.341927	0.0673318	0.0730301	0.033337	0.0334526	0.0698418	0.034462
7	74094601	74094900	9.61785	0.782151	0.746339	0.645997	0.283756	0.152885	0.36573	0.706203	0.833396	0.683011	0.72188	0.480286	0.552952	0.613396	0.636529	0.687331	0.70826	0.506802	0.859857	0.729552	0.897681	0.571307	0.865933	0.726779	0.815792	0.766953	0.769391	0.145118	0.732513	0.755269	0.850461	0.83996	0.736514	0.766916	0.529009	0.713799	0.693933	0.734202	0.791311	0.830813	0.713362	0.645726	0.723552	0.809093	0.821359	0.826274	0.724109
7	101915101	101915400	6.10036	0.936369	0.897684	0.916415	0.678039	0.808631	0.937789	0.898318	0.517494	0.937831	0.916507	0.925376	0.778796	0.884341	0.913911	0.899128	0.919138	0.825463	0.943354	0.894019	0.942837	0.0671433	0.791479	0.945228	0.924013	0.847176	0.838424	0.948009	0.905213	0.8542	0.902548	0.865111	0.890864	0.92012	0.788415	0.136428	0.803425	0.86516	0.0671683	0.936005	0.266383	0.87332	0.870484	0.908946	0.799382	0.86352	0.945568
7	105643501	105643800	6.39678	0.86218	0.85109	0.859441	0.759833	0.761856	0.878271	0.701748	0.646794	0.772394	0.3356	0.707377	0.872371	0.785825	0.889941	0.879912	0.816068	0.685483	0.762547	0.804842	0.884732	0.05783	0.0590154	0.892736	0.875261	0.786526	0.837505	0.78191	0.614428	0.798033	0.721001	0.876998	0.771339	0.889856	0.835621	0.233503	0.871505	0.834674	0.232114	0.725526	0.11355	0.279568	0.778212	0.493491	0.776485	0.563235	0.556309
7	140403901	140404200	6.83457	0.226924	0.277195	0.134596	0.896501	0.841247	0.0863404	0.3235	0.312891	0.0944893	0.266469	0.187809	0.268423	0.88405	0.187418	0.282257	0.138973	0.178286	0.091212	0.0443883	0.135182	0.671227	0.0472569	0.312438	0.127308	0.0903589	0.433782	0.841395	0.505449	0.140531	0.0487282	0.137657	0.0466265	0.23317	0.139459	0.737197	0.0889219	0.184852	0.893106	0.0898941	0.577884	0.0442811	0.143774	0.13154	0.767506	0.274982	0.801257
7	143434801	143435100	5.2672	0.102969	0.104255	0.100636	0.740732	0.204432	0.0993529	0.647034	0.102495	0.64413	0.102424	0.211959	0.202878	0.106885	0.314318	0.105072	0.209149	0.101447	0.104277	0.203446	0.102842	0.101863	0.104575	0.101017	0.383423	0.572894	0.475935	0.108332	0.103029	0.107868	0.322003	0.105462	0.837405	0.107409	0.104198	0.105457	0.101608	0.310327	0.100985	0.102575	0.20855	0.849765	0.107822	0.101224	0.0996604	0.103144	0.101392
7	143882401	143882700	10.1792	0.717622	0.113308	0.0270923	0.517862	0.812054	0.041869	0.0440797	0.0143011	0.922695	0.0144517	0.0580616	0.0558277	0.834045	0.732558	0.0421998	0.0715628	0.0279398	0.0434414	0.0285317	0.0426954	0.347351	0.0553565	0.0964554	0.0816705	0.0144515	0.624433	0.97259	0.0550911	0.243029	0.203407	0.0295793	0.0310569	0.0302582	0.0420521	0.0289094	0.155012	0.0853412	0.0391726	0.042578	0.554904	0.0596578	0.863201	0.05724	0.0409177	0.0837229	0.0682317
7	143882701	143883000	8.20008	0.524189	0.0726904	0.070512	0.405143	0.905178	0.0683724	0.0243399	0.0471234	0.802173	0.0234724	0.0985705	0.094012	0.739236	0.659925	0.0985401	0.0729345	0.0468555	0.0480229	0.11706	0.0711227	0.0485953	0.0247359	0.0702745	0.044751	0.0714362	0.637145	0.948238	0.0241763	0.0494847	0.255131	0.0968506	0.0989984	0.0492683	0.0243515	0.0488173	0.163821	0.0484891	0.049107	0.0709411	0.143281	0.02356	0.75801	0.0231852	0.0922923	0.0480473	0.047367
7	150282001	150282300	7.28408	0.608928	0.711581	0.696522	0.639591	0.509583	0.580872	0.584573	0.14227	0.632532	0.458928	0.691008	0.427336	0.815832	0.718695	0.662265	0.586295	0.460986	0.731282	0.717247	0.813256	0.0742528	0.774251	0.769748	0.472359	0.751659	0.648163	0.785482	0.785471	0.591546	0.614674	0.734159	0.854662	0.51805	0.553686	0.0740247	0.597262	0.61908	0.187674	0.74934	0.107289	0.786688	0.862687	0.589282	0.623683	0.580899	0.539119
7	150975001	150975300	16.2896	0.110914	0.0772239	0.0730379	0.0917442	0.105823	0.112338	0.0937162	0.125884	0.126002	0.0933857	0.056859	0.296992	0.175837	0.112622	0.0752632	0.112083	0.12147	0.023074	0.217466	0.11303	0.493168	0.0415581	0.0970579	0.0872704	0.104072	0.0964291	0.187659	0.06304	0.134707	0.0554009	0.095079	0.126912	0.0732048	0.0647172	0.534347	0.0672941	0.0666569	0.585538	0.0901629	0.848121	0.110289	0.101775	0.0810386	0.0749949	0.108151	0.0840733
7	152827501	152827800	7.50818	0.723386	0.62202	0.605922	0.788341	0.616721	0.641212	0.494323	0.191383	0.789463	0.599067	0.741265	0.881502	0.569864	0.740291	0.662939	0.870539	0.760585	0.79177	0.598782	0.765886	0.0999131	0.789791	0.714534	0.813823	0.806076	0.699028	0.708959	0.831948	0.62908	0.589183	0.647342	0.737321	0.626563	0.655897	0.0663685	0.711931	0.622063	0.101102	0.635745	0.128388	0.895978	0.751886	0.841369	0.593562	0.523251	0.852206
7	157017901	157018200	13.9755	0.34151	0.724391	0.665172	0.738939	0.228579	0.701266	0.844368	0.0351773	0.41114	0.916667	0.513719	0.795427	0.708766	0.27759	0.729346	0.598409	0.843381	0.754387	0.410357	0.87131	0.397217	0.864432	0.708192	0.614655	0.355451	0.815576	0.090906	0.702598	0.914424	0.604481	0.752121	0.0519103	0.612076	0.676522	0.221697	0.505903	0.638879	0.16375	0.80162	0.0627042	0.338162	0.673888	0.236993	0.362896	0.344574	0.226958
7	157018201	157018500	19.396	0.793292	0.684898	0.647609	0.689989	0.42743	0.554495	0.760259	0.0564721	0.692295	0.76891	0.72785	0.877876	0.632805	0.444115	0.593014	0.453096	0.800021	0.869079	0.372812	0.943621	0.397677	0.755126	0.753283	0.801487	0.80297	0.697201	0.0869671	0.819424	0.902016	0.771767	0.481004	0.100299	0.554095	0.701038	0.403626	0.652851	0.753857	0.301117	0.700125	0.0726986	0.912207	0.657443	0.502977	0.327507	0.447656	0.538408
7	157730701	157731000	6.79045	0.900249	0.8753	0.936252	0.871269	0.767289	0.860967	0.875432	0.805291	0.338076	0.803092	0.945228	0.805506	0.202866	0.942253	0.838878	0.921655	0.889048	0.892774	0.931692	0.936574	0.562781	0.932377	0.912036	0.762537	0.734829	0.745896	0.0993729	0.875144	0.888018	0.847728	0.893734	0.0477187	0.896167	0.716782	0.817816	0.854649	0.92633	0.19116	0.869838	0.785645	0.407517	0.858286	0.83602	0.864966	0.920615	0.907001
7	157866601	157866900	10.5693	0.795861	0.672103	0.777338	0.810161	0.586772	0.693123	0.789839	0.491637	0.315132	0.912389	0.86094	0.866124	0.411755	0.809029	0.812094	0.924817	0.691241	0.876845	0.870714	0.934363	0.615086	0.839496	0.801956	0.77467	0.802561	0.697358	0.0958406	0.676877	0.896766	0.810751	0.817464	0.0893663	0.748321	0.689842	0.739841	0.818322	0.688569	0.207159	0.881809	0.847411	0.200501	0.74419	0.886862	0.79576	0.82914	0.58182
7	157910701	157911000	5.06945	0.764123	0.888778	0.912404	0.724669	0.875361	0.756447	0.847875	0.528663	0.115734	0.875719	0.865026	0.897012	0.848253	0.827308	0.768057	0.926183	0.719134	0.926027	0.875222	0.226924	0.22372	0.726123	0.919103	0.108081	0.114876	0.857059	0.685702	0.844216	0.455785	0.867043	0.847661	0.120323	0.684527	0.766361	0.769288	0.821297	0.877231	0.758283	0.226354	0.82603	0.114807	0.829827	0.666905	0.904413	0.823303	0.60158
7	158052301	158052600	4.93311	0.932647	0.893768	0.879931	0.693845	0.240985	0.732639	0.784066	0.554011	0.123855	0.80885	0.837371	0.80703	0.248874	0.894806	0.56048	0.911093	0.737047	0.854469	0.832352	0.932651	0.736114	0.910716	0.850631	0.341887	0.694125	0.680149	0.253763	0.86854	0.858206	0.816774	0.87131	0.129281	0.816143	0.780471	0.812841	0.901612	0.695482	0.235966	0.852602	0.637234	0.633627	0.750299	0.892124	0.849099	0.740348	0.775153
7	158973901	158974200	15.9742	0.925852	0.707282	0.751669	0.908124	0.771753	0.889335	0.901251	0.923969	0.463245	0.809775	0.75037	0.817542	0.685892	0.814796	0.860874	0.921673	0.696953	0.910238	0.85076	0.965751	0.814416	0.946297	0.908855	0.898722	0.89609	0.770494	0.924577	0.746607	0.931186	0.855715	0.848081	0.139887	0.869925	0.775391	0.811619	0.91796	0.786103	0.772127	0.958277	0.931515	0.147345	0.907833	0.948354	0.835258	0.856809	0.705533
8	10404301	10404600	9.41002	0.0975229	0.0655905	0.0630818	0.705142	0.497407	0.142928	0.134447	0.0816249	0.556187	0.114891	0.0335109	0.0321225	0.666198	0.0166713	0.0328758	0.066099	0.465486	0.0497057	0.0813092	0.0489346	0.0475912	0.0326196	0.0477423	0.0465765	0.214466	0.593204	0.91073	0.177207	0.0690743	0.152972	0.0673771	0.070084	0.29236	0.146944	0.0832573	0.0806653	0.0986638	0.535297	0.0650714	0.033833	0.117443	0.152406	0.0649525	0.0157228	0.0971703	0.0476659
8	10404601	10404900	7.07525	0.160514	0.081735	0.158824	0.751998	0.730889	0.305076	0.285913	0.157992	0.580309	0.0392287	0.124562	0.118659	0.567911	0.248637	0.166607	0.163864	0.393887	0.120906	0.0784317	0.199125	0.082305	0.167502	0.0789527	0.224955	0.159675	0.498105	0.782867	0.40863	0.124135	0.172582	0.081073	0.0411706	0.452567	0.411199	0.0410945	0.196458	0.0817451	0.650124	0.198624	0.158855	0.156381	0.381475	0.154907	0.116569	0.12165	0.0800204
8	41828401	41828700	8.61063	0.061305	0.041458	0.0200593	0.266621	0.0612965	0.039338	0.0628403	0.0202985	0.0840992	0.0405588	0.0211105	0.0806559	0.736892	0.0420844	0.041985	0.0624745	0.0201148	0.0619803	0.100925	0.101904	0.825278	0.0420241	0.0401248	0.0385704	0.0615415	0.0587543	0.0433298	0.0617818	0.064092	0.0869257	0.041771	0.0644022	0.063817	0.0623348	0.0418607	0.100653	0.103773	0.815347	0.0813117	0.414352	0.102375	0.0214667	0.0400827	0.0593358	0.0205297	0.0404233
8	41828701	41829000	14.969	0.067346	0.0781803	0.0951139	0.220374	0.139352	0.0794999	0.0473917	0.162015	0.063867	0.106197	0.0920785	0.0445215	0.575975	0.136804	0.08715	0.0567228	0.100552	0.151693	0.138874	0.114336	0.680464	0.0737429	0.09824	0.110306	0.0584672	0.119251	0.145414	0.1384	0.173316	0.0561374	0.168227	0.179512	0.0616688	0.0655525	0.644226	0.0567212	0.089966	0.924919	0.18241	0.607141	0.185671	0.0687046	0.128717	0.086739	0.0876107	0.0957999
8	53657101	53657400	12.5022	0.106341	0.0471188	0.0782053	0.0730511	0.859599	0.0594917	0.07462	0.0485536	0.733396	0.0494127	0.832622	0.0585553	0.814924	0.0480695	0.0346042	0.0478081	0.0822375	0.0735015	0.181985	0.0480446	0.869497	0.089573	0.0575074	0.127231	0.159451	0.0342104	0.868516	0.0676633	0.103723	0.142725	0.0881514	0.107135	0.0258332	0.057761	0.0726622	0.0595607	0.0711257	0.797598	0.0718613	0.895002	0.0903991	0.0241793	0.0489864	0.0570791	0.0578115	0.0675193
8	101026201	101026500	5.25501	0.206748	0.577652	0.734823	0.104189	0.103079	0.731347	0.703674	0.306729	0.579587	0.739616	0.650922	0.804483	0.214361	0.704085	0.746153	0.701201	0.635023	0.744267	0.692708	0.307693	0.401056	0.499946	0.773145	0.47312	0.697577	0.39039	0.109002	0.573226	0.815228	0.711521	0.503241	0.591622	0.708279	0.577428	0.503181	0.204075	0.578322	0.68962	0.492758	0.780838	0.207357	0.589908	0.203335	0.560735	0.640757	0.399497
8	141235201	141235500	6.4702	0.109714	0.11158	0.270525	0.588862	0.67834	0.0523045	0.111897	0.669859	0.284237	0.215306	0.0567303	0.108177	0.178106	0.169779	0.0567004	0.111938	0.161707	0.110397	0.0537628	0.0545211	0.803937	0.113702	0.053929	0.102785	0.164117	0.568186	0.664857	0.166913	0.113528	0.176136	0.0555853	0.113153	0.169536	0.168188	0.500936	0.107614	0.0558198	0.721462	0.0543827	0.743801	0.107515	0.057841	0.106302	0.265517	0.0553161	0.487283
8	143733001	143733300	13.8693	0.479022	0.937252	0.818845	0.600551	0.852749	0.656756	0.433036	0.926946	0.0867468	0.912911	0.724235	0.655787	0.416446	0.614187	0.443539	0.668595	0.21563	0.462045	0.54027	0.661687	0.714242	0.547481	0.869507	0.827527	0.79961	0.209253	0.869237	0.606909	0.364246	0.48005	0.451171	0.0649926	0.375402	0.344601	0.809339	0.868144	0.848785	0.521529	0.636711	0.785058	0.301062	0.640446	0.869352	0.858549	0.849458	0.796027
8	144354001	144354300	16.1126	0.9404	0.844564	0.889647	0.886324	0.750874	0.932146	0.10556	0.687173	0.178764	0.925587	0.85442	0.901713	0.714045	0.914893	0.90261	0.837712	0.800756	0.854755	0.923724	0.0905362	0.710968	0.898492	0.764325	0.898312	0.567296	0.826129	0.967608	0.505035	0.686184	0.332878	0.906222	0.177875	0.930074	0.893562	0.760179	0.951006	0.953177	0.805568	0.93859	0.947031	0.110409	0.955588	0.930178	0.878577	0.894715	0.804256
9	27610801	27611100	8.19078	0.865066	0.758777	0.887479	0.454466	0.312569	0.809151	0.851191	0.472936	0.86763	0.878744	0.768168	0.849114	0.445034	0.854923	0.844125	0.488012	0.808081	0.893206	0.757638	0.827854	0.850635	0.496581	0.775822	0.880924	0.920853	0.907299	0.0766065	0.757562	0.666105	0.943893	0.485967	0.943615	0.875833	0.415566	0.780806	0.676755	0.82429	0.842866	0.744706	0.750305	0.722693	0.403457	0.920863	0.889995	0.670901	0.889588
9	35689801	35690100	16.2182	0.931889	0.852001	0.857001	0.309787	0.834546	0.876138	0.811024	0.927014	0.80311	0.947373	0.82896	0.926464	0.635395	0.900646	0.897185	0.961452	0.907735	0.940662	0.943953	0.979594	0.786389	0.93623	0.908163	0.89801	0.938541	0.850178	0.254035	0.838173	0.944456	0.830028	0.877144	0.956933	0.918963	0.881558	0.614226	0.904035	0.822882	0.903365	0.940995	0.91639	0.896617	0.8254	0.930002	0.910236	0.888774	0.755404
9	77016601	77016900	9.59571	0.809655	0.846107	0.885657	0.725004	0.245813	0.260136	0.859551	0.188599	0.701476	0.694613	0.9068	0.846043	0.86714	0.899508	0.836075	0.969281	0.899523	0.46229	0.843964	0.9274	0.0604687	0.917586	0.68619	0.920343	0.88402	0.12001	0.0810253	0.801917	0.87994	0.90986	0.129812	0.852723	0.546968	0.731231	0.31984	0.201757	0.778842	0.313889	0.909295	0.0816947	0.178382	0.898216	0.843845	0.834496	0.895622	0.881582
9	77016901	77017200	6.26332	0.783745	0.832594	0.883255	0.861407	0.367361	0.291868	0.790068	0.0604116	0.816808	0.63297	0.69786	0.858899	0.844638	0.906346	0.86688	0.76208	0.676555	0.595885	0.714695	0.873472	0.0618533	0.816657	0.0600885	0.86335	0.861206	0.117089	0.389097	0.78745	0.698972	0.843319	0.124109	0.499218	0.766046	0.762235	0.374712	0.180071	0.896925	0.371015	0.781243	0.18303	0.300399	0.663647	0.855922	0.798858	0.810066	0.860098
9	101737801	101738100	14.3405	0.0565847	0.157696	0.0426486	0.0350681	0.0432614	0.057213	0.0597029	0.034985	0.885534	0.0475486	0.0232121	0.0336642	0.331512	0.0459869	0.0659593	0.0800769	0.0337885	0.058801	0.0466443	0.0921948	0.0505537	0.0744579	0.066043	0.0444604	0.0942687	0.0437169	0.0677323	0.0644642	0.0623613	0.0566539	0.0726435	0.0645637	0.0869811	0.110229	0.0463998	0.0343007	0.0453633	0.0477687	0.0804383	0.0998268	0.790674	0.0808524	0.21218	0.0655929	0.0441862	0.835276
9	123678301	123678600	5.49324	0.182942	0.185374	0.0896348	0.706205	0.779956	0.088122	0.093881	0.702853	0.662122	0.0908195	0.0945425	0.0903544	0.791054	0.0942075	0.0936582	0.0932625	0.441065	0.0925999	0.0904525	0.09135	0.592347	0.0933451	0.647673	0.258689	0.0919356	0.348332	0.857799	0.448186	0.095685	0.193523	0.0935746	0.791365	0.19031	0.185466	0.0937687	0.180324	0.0929233	0.650157	0.0911136	0.276599	0.780264	0.0960067	0.0897377	0.0886095	0.0918263	0.0903116
9	136057501	136057800	7.67631	0.883758	0.816625	0.745553	0.807705	0.928302	0.76682	0.780956	0.695817	0.0937199	0.799466	0.746858	0.834005	0.652814	0.94123	0.434999	0.879841	0.762896	0.774436	0.878044	0.93044	0.890085	0.621073	0.869796	0.690291	0.726044	0.703711	0.944282	0.915446	0.767402	0.74404	0.796421	0.0923605	0.694681	0.610569	0.638492	0.761597	0.73852	0.864466	0.860966	0.724238	0.0877652	0.757625	0.774856	0.811537	0.710361	0.873607
9	136991701	136992000	10.6999	0.516142	0.543443	0.848129	0.216725	0.616274	0.783594	0.804197	0.763611	0.568273	0.760182	0.732346	0.667885	0.529633	0.621118	0.743975	0.643673	0.859987	0.272657	0.737541	0.307911	0.814753	0.809688	0.503548	0.654411	0.57208	0.687957	0.107802	0.829169	0.602462	0.702143	0.762466	0.103041	0.852922	0.379217	0.569597	0.662878	0.822982	0.609237	0.900952	0.709442	0.523865	0.340915	0.753749	0.786335	0.765034	0.918991
9	137278201	137278500	14.2472	0.902894	0.78502	0.823091	0.900074	0.856291	0.865336	0.912535	0.917759	0.1184	0.911022	0.87275	0.894196	0.593887	0.836364	0.778134	0.915845	0.832214	0.971843	0.87504	0.956424	0.874119	0.924106	0.788912	0.900837	0.897909	0.93148	0.962282	0.656358	0.873132	0.74725	0.886056	0.129283	0.965163	0.799709	0.741789	0.915648	0.881244	0.736457	0.954468	0.956641	0.449212	0.781978	0.942485	0.913369	0.791437	0.719992
9	137280601	137280900	14.009	0.845969	0.879922	0.884528	0.812594	0.872739	0.844018	0.742149	0.929707	0.70243	0.948901	0.931826	0.88427	0.747842	0.847167	0.836956	0.874311	0.866176	0.95919	0.801058	0.980356	0.88276	0.883641	0.893156	0.964525	0.947549	0.52735	0.957462	0.794619	0.918513	0.750325	0.94077	0.181597	0.908457	0.888247	0.893105	0.892549	0.876715	0.812288	0.935423	0.935868	0.112666	0.897006	0.881838	0.833106	0.721295	0.88195
10	514201	514500	7.00208	0.124946	0.127233	0.0824005	0.496802	0.335912	0.0791764	0.0423985	0.041001	0.518588	0.122172	0.0430919	0.0821043	0.182872	0.086013	0.043215	0.127548	0.0817897	0.125502	0.122127	0.0413378	0.550958	0.0434368	0.0819393	0.0389196	0.124313	0.19924	0.356939	0.127251	0.128865	0.357998	0.0841606	0.821286	0.171053	0.128071	0.0853026	0.0815698	0.0424177	0.258403	0.0412336	0.452961	0.525557	0.0880004	0.0402034	0.120983	0.0420793	0.0830315
10	624601	624900	7.14562	0.193642	0.354961	0.0383277	0.876353	0.826457	0.0367996	0.11825	0.0381155	0.801744	0.0757082	0.440429	0.701726	0.0852509	0.0799924	0.201045	0.0790757	0.342193	0.155569	0.0756854	0.115298	0.795403	0.1213	0.228602	0.10854	0.308163	0.296409	0.768524	0.118405	0.399144	0.24991	0.117351	0.928404	0.159001	0.795123	0.158642	0.265421	0.0394486	0.884581	0.153344	0.703744	0.526569	0.0818537	0.186848	0.112502	0.156561	0.154486
10	49614301	49614600	14.9789	0.336692	0.357354	0.0951023	0.923462	0.74878	0.0794916	0.0710799	0.792475	0.202219	0.0353953	0.115085	0.0779039	0.684985	0.056995	0.0980315	0.090746	0.0670275	0.0933396	0.162003	0.068594	0.860715	0.147466	0.0654858	0.0551472	0.10523	0.130078	0.123027	0.117093	0.0742707	0.258199	0.0600748	0.102568	0.184987	0.131089	0.808336	0.102087	0.112444	0.772599	0.102594	0.0743396	0.0990153	0.137393	0.128704	0.0867292	0.0328501	0.106431
10	71965201	71965500	8.11182	0.271803	0.838075	0.655116	0.345693	0.298237	0.118007	0.628236	0.632456	0.0513495	0.739061	0.636084	0.777824	0.108405	0.746725	0.876862	0.252095	0.697116	0.39806	0.651661	0.853321	0.126193	0.833948	0.718496	0.46352	0.197335	0.681076	0.158406	0.576414	0.66167	0.681509	0.86072	0.204848	0.153045	0.699247	0.126528	0.869661	0.794222	0.255188	0.881986	0.63975	0.121832	0.364817	0.751227	0.842903	0.805932	0.417745
10	78528901	78529200	5.05028	0.11517	0.116506	0.223815	0.767724	0.672284	0.111391	0.118375	0.532301	0.538595	0.114853	0.118816	0.113726	0.620821	0.118336	0.117237	0.117217	0.113531	0.116762	0.227393	0.115132	0.436737	0.116534	0.112954	0.217585	0.11603	0.110525	0.626755	0.532707	0.12089	0.121204	0.118177	0.852184	0.239181	0.231421	0.117937	0.113781	0.116742	0.432899	0.114833	0.802119	0.727367	0.120413	0.226039	0.11148	0.115226	0.225435
10	97714801	97715100	9.7153	0.87486	0.786971	0.382824	0.0619141	0.583951	0.254541	0.828283	0.734126	0.441119	0.894833	0.871831	0.869917	0.0306722	0.929998	0.773149	0.572828	0.869936	0.841386	0.731934	0.92621	0.0881393	0.945068	0.781058	0.40944	0.651893	0.512859	0.110491	0.746124	0.844012	0.882919	0.939262	0.646082	0.600079	0.866874	0.234247	0.923848	0.892808	0.20285	0.305791	0.400269	0.770337	0.174141	0.658581	0.77369	0.499624	0.252174
10	101485801	101486100	4.30733	0.713912	0.32517	0.315089	0.569625	0.647354	0.31599	0.171866	0.16727	0.714764	0.167763	0.171666	0.16509	0.652224	0.170896	0.168576	0.169514	0.562982	0.169671	0.166594	0.651172	0.162259	0.166994	0.645403	0.15963	0.326088	0.160796	0.76807	0.165452	0.337396	0.173747	0.171983	0.806318	0.175107	0.651622	0.170665	0.165601	0.168768	0.159556	0.166922	0.171807	0.881089	0.721945	0.166052	0.161901	0.16642	0.163472
10	117534301	117534600	11.1588	0.0507965	0.0126975	0.0725086	0.885559	0.710868	0.0634771	0.0665448	0.1038	0.803118	0.0526662	0.0521849	0.226393	0.779313	0.0388282	0.112564	0.0900313	0.264719	0.131122	0.0518324	0.128689	0.876146	0.0976764	0.136171	0.0617896	0.0393333	0.0612097	0.604381	0.31812	0.0829623	0.0774333	0.134435	0.24178	0.0550954	0.0749983	0.260288	0.0637725	0.0510675	0.813326	0.0769966	0.0961798	0.287546	0.0391554	0.0782799	0.0613651	0.0499297	0.0608657
10	123150901	123151200	13.1135	0.336283	0.715479	0.656734	0.645842	0.731975	0.819354	0.743256	0.792741	0.0552752	0.794682	0.712979	0.563274	0.613702	0.729594	0.632495	0.801511	0.810112	0.798709	0.782022	0.106173	0.728966	0.591207	0.078985	0.431994	0.120538	0.593312	0.923568	0.738527	0.26773	0.547295	0.86131	0.0659111	0.913989	0.588544	0.665419	0.304245	0.581389	0.682069	0.705196	0.772154	0.0254342	0.744714	0.325227	0.694238	0.859484	0.606422
10	123151201	123151500	14.701	0.517997	0.809874	0.879088	0.697617	0.6989	0.899792	0.820077	0.906944	0.053422	0.909062	0.829424	0.746512	0.707992	0.741921	0.783156	0.882274	0.705627	0.943326	0.814283	0.0573468	0.841197	0.807601	0.186178	0.431493	0.164206	0.817517	0.925084	0.796164	0.471817	0.774004	0.828909	0.0771478	0.716419	0.603	0.714894	0.20483	0.785184	0.673608	0.906311	0.863233	0.0248236	0.880414	0.645381	0.759335	0.776745	0.786389
10	123274801	123275100	8.10854	0.197944	0.0754953	0.146527	0.844043	0.711965	0.0708978	0.0252522	0.881205	0.751562	0.0973371	0.0255874	0.0975907	0.892815	0.102106	0.102411	0.176708	0.0243162	0.0249123	0.339936	0.0984039	0.890473	0.0514416	0.12162	0.0696231	0.0246998	0.0473745	0.422995	0.125638	0.0769613	0.132586	0.0502187	0.868168	0.0510824	0.742478	0.10136	0.121411	0.176241	0.383334	0.220845	0.80232	0.838619	0.104378	0.096137	0.119775	0.0748662	0.0738233
10	130015201	130015500	5.91499	0.86399	0.878872	0.557741	0.897581	0.86408	0.892952	0.852595	0.875665	0.22634	0.875192	0.881098	0.875117	0.884337	0.85378	0.868034	0.511199	0.874733	0.832359	0.895818	0.146234	0.897808	0.815053	0.874514	0.925572	0.809097	0.909191	0.386312	0.832181	0.908889	0.842368	0.787818	0.0763693	0.900794	0.812935	0.759465	0.216507	0.851475	0.716142	0.218706	0.864539	0.217871	0.767171	0.884976	0.842705	0.849644	0.7488
10	132058801	132059100	12.169	0.903468	0.907481	0.807899	0.913482	0.745786	0.889165	0.679535	0.0491459	0.585298	0.858448	0.822187	0.853972	0.523003	0.763883	0.52674	0.351256	0.901208	0.620092	0.907571	0.0243255	0.108543	0.861386	0.867175	0.956646	0.939471	0.894746	0.144328	0.884858	0.919177	0.494918	0.882482	0.162475	0.886822	0.702574	0.74618	0.862921	0.875393	0.072434	0.109153	0.0784942	0.929133	0.733892	0.919242	0.877121	0.914865	0.783063
10	132423301	132423600	7.43059	0.470663	0.611895	0.761022	0.850817	0.770188	0.633768	0.868774	0.297963	0.74034	0.830277	0.90647	0.897892	0.766933	0.800689	0.883733	0.814128	0.846068	0.901358	0.796149	0.935244	0.034572	0.852257	0.859381	0.91454	0.883218	0.766235	0.608116	0.813624	0.905897	0.673447	0.77066	0.922295	0.846802	0.81595	0.310031	0.796974	0.752156	0.1399	0.685495	0.0999085	0.868172	0.769697	0.19479	0.130291	0.373999	0.0335552
10	133309501	133309800	8.38314	0.0665629	0.157757	0.02184	0.422182	0.66463	0.0425491	0.158857	0.697932	0.229442	0.153446	0.0917319	0.284513	0.601903	0.137212	0.343155	0.69572	0.174579	0.0895434	0.240298	0.0883781	0.84162	0.114711	0.17438	0.104377	0.355382	0.297537	0.722041	0.202029	0.0462023	0.521021	0.0903881	0.138913	0.0690027	0.0452512	0.567759	0.196343	0.0451118	0.83321	0.0881511	0.558276	0.419089	0.0700623	0.0433144	0.10739	0.0670039	0.571843
10	133309801	133310100	9.15177	0.22524	0.140089	0.151885	0.826922	0.817111	0.0842336	0.107185	0.769621	0.666374	0.0695919	0.0536202	0.085564	0.944448	0.0711768	0.369902	0.920309	0.188012	0.105686	0.327995	0.0694099	0.84773	0.0350599	0.305626	0.379157	0.827899	0.696451	0.96701	0.172686	0.0732494	0.400852	0.0893753	0.0555704	0.0364721	0.0349498	0.739145	0.188707	0.052654	0.912414	0.0865325	0.838255	0.531447	0.072403	0.172066	0.217922	0.242351	0.872643
11	615901	616200	13.9156	0.23931	0.0453811	0.118165	0.0705985	0.800332	0.0806054	0.0721154	0.855889	0.0649967	0.155497	0.0584399	0.0225976	0.314498	0.347365	0.066469	0.690884	0.113396	0.0828653	0.152567	0.116015	0.904821	0.0857943	0.0554259	0.0671207	0.0711605	0.539206	0.102391	0.0433106	0.087855	0.0685142	0.0974756	0.953064	0.100031	0.0666363	0.0467224	0.126603	0.296967	0.895507	0.138817	0.868374	0.100284	0.0581762	0.118608	0.15412	0.300449	0.162299
11	834901	835200	6.91052	0.349093	0.649387	0.855342	0.600682	0.0439902	0.844945	0.399696	0.782512	0.803221	0.837792	0.852835	0.472225	0.382232	0.837237	0.451767	0.74708	0.42818	0.437917	0.895461	0.889407	0.863535	0.839792	0.757693	0.566941	0.559983	0.793504	0.0934901	0.771942	0.751699	0.676337	0.17645	0.798175	0.775535	0.719766	0.719517	0.802157	0.815515	0.819824	0.855672	0.806126	0.589052	0.890835	0.749635	0.863138	0.846697	0.880523
11	849001	849300	8.50329	0.36081	0.129261	0.229484	0.752962	0.715824	0.142735	0.173861	0.105269	0.197023	0.252204	0.17545	0.146573	0.810911	0.109325	0.131056	0.194716	0.18795	0.150055	0.230246	0.211518	0.236051	0.131303	0.145907	0.280003	0.14894	0.18302	0.932194	0.0857214	0.110724	0.135687	0.194894	0.133343	0.198443	0.151279	0.130428	0.417774	0.172528	0.281105	0.147681	0.0857854	0.169481	0.446341	0.186906	0.16435	0.128059	0.189188
11	1748101	1748400	10.7104	0.251183	0.158879	0.101003	0.867264	0.218022	0.157952	0.124395	0.121196	0.193487	0.0818575	0.0815396	0.222497	0.125908	0.121404	0.0785032	0.09379	0.0917751	0.0544759	0.0806558	0.066868	0.0615774	0.0640608	0.0386919	0.115402	0.081646	0.0509441	0.592166	0.0512159	0.0573278	0.0540239	0.0836539	0.0882416	0.128485	0.274283	0.05419	0.0927487	0.119753	0.0477121	0.756305	0.08524	0.0848771	0.572071	0.067575	0.0255573	0.0521071	0.0890265
11	8339701	8340000	8.05412	0.921108	0.789403	0.714532	0.629832	0.74632	0.715285	0.80728	0.735323	0.105295	0.820068	0.497286	0.64589	0.66154	0.208951	0.419315	0.0516564	0.711617	0.53475	0.665979	0.352259	0.860934	0.855856	0.752767	0.744589	0.812303	0.848031	0.906045	0.834555	0.721332	0.595652	0.662903	0.183389	0.82715	0.517751	0.569614	0.42217	0.732299	0.761536	0.0501948	0.779802	0.0747734	0.790307	0.122839	0.702695	0.229847	0.759466
11	12167401	12167700	4.84225	0.704321	0.12946	0.836035	0.706316	0.251682	0.854577	0.580117	0.872919	0.859041	0.816239	0.712114	0.748166	0.259264	0.842496	0.708318	0.754562	0.700698	0.64952	0.872492	0.839376	0.783813	0.788928	0.855816	0.892665	0.752794	0.810019	0.387023	0.78669	0.82345	0.795792	0.820284	0.845994	0.844774	0.706466	0.791597	0.641733	0.707653	0.743596	0.815986	0.874941	0.840666	0.844428	0.837852	0.695693	0.872992	0.639423
11	12802501	12802800	4.83529	0.128539	0.129915	0.12526	0.840695	0.127429	0.124624	0.132231	0.128358	0.129989	0.1285	0.13252	0.12697	0.131472	0.131959	0.130535	0.130754	0.126787	0.378461	0.3718	0.128608	0.565125	0.1296	0.126046	0.122116	0.129686	0.123446	0.134451	0.128006	0.13514	0.134872	0.132108	0.763428	0.134585	0.129599	0.260299	0.127139	0.130203	0.9236	0.128277	0.875244	0.12998	0.134163	0.127061	0.124454	0.128454	0.126183
11	31812001	31812300	6.99819	0.0417315	0.127486	0.123845	0.45693	0.656701	0.15867	0.212415	0.0821658	0.217511	0.0816113	0.129532	0.0822678	0.80576	0.215458	0.1732	0.425622	0.0819526	0.083835	0.24474	0.124261	0.0427596	0.130565	0.123153	0.0779949	0.290633	0.438846	0.687662	0.212501	0.0860821	0.313926	0.084329	0.171313	0.042849	0.171098	0.0427361	0.204331	0.127506	0.129451	0.206579	0.123938	0.12201	0.176349	0.241702	0.0808159	0.0421626	0.0415978
11	44066101	44066400	14.8329	0.0449694	0.145433	0.0529323	0.0580816	0.05369	0.102364	0.605149	0.115898	0.469224	0.118167	0.0806998	0.0445924	0.089576	0.102772	0.0218261	0.0568152	0.111901	0.0934923	0.336111	0.09161	0.60169	0.242754	0.174934	0.0662824	0.0819771	0.108582	0.112057	0.362617	0.136375	0.157466	0.144407	0.154079	0.0617586	0.0766105	0.368755	0.124978	0.394248	0.482806	0.490985	0.765471	0.0867633	0.0802909	0.0585918	0.0868788	0.0767889	0.0959655
11	44878201	44878500	6.98311	0.0420537	0.0428223	0.0415981	0.945907	0.925703	0.0399758	0.0856253	0.713078	0.480862	0.0411231	0.43459	0.0414517	0.0461446	0.0434239	0.130893	0.128787	0.0412933	0.0844849	0.287742	0.0834822	0.258487	0.0877042	0.0413675	0.0393003	0.125528	0.120708	0.903582	0.0428251	0.705216	0.0903882	0.0849842	0.345236	0.0431822	0.702128	0.129199	0.123549	0.0856587	0.912339	0.457341	0.899478	0.122962	0.833161	0.0405974	0.0407199	0.0424866	0.0419166
11	60767401	60767700	12.5819	0.897351	0.802621	0.895912	0.327865	0.885167	0.652654	0.837258	0.338996	0.349183	0.833317	0.871506	0.808675	0.733642	0.937758	0.886978	0.919915	0.838361	0.926747	0.885266	0.921394	0.436121	0.930178	0.573434	0.899624	0.895781	0.925165	0.684827	0.782612	0.946552	0.899804	0.933339	0.106884	0.84141	0.656368	0.839132	0.905664	0.775887	0.637187	0.537516	0.823749	0.115962	0.876944	0.876532	0.854281	0.819208	0.893506
11	62547301	62547600	13.6626	0.320617	0.847259	0.733312	0.0827399	0.251953	0.914713	0.941841	0.920653	0.897222	0.875305	0.71563	0.87453	0.572032	0.907821	0.765767	0.941244	0.829816	0.961143	0.891935	0.97769	0.804811	0.86822	0.926402	0.370808	0.464617	0.597041	0.617644	0.809014	0.920175	0.574031	0.87737	0.872258	0.910386	0.756989	0.668817	0.926197	0.9122	0.746872	0.872704	0.704966	0.402736	0.828366	0.964779	0.86078	0.789112	0.779496
11	64081801	64082100	7.82491	0.139859	0.0284757	0.110642	0.418578	0.718244	0.0799123	0.0855018	0.413543	0.524467	0.0822416	0.0578744	0.110297	0.766568	0.0288772	0.116062	0.14275	0.439537	0.0562389	0.136907	0.0277791	0.487691	0.0583631	0.0825336	0.0785245	0.334365	0.0267674	0.809442	0.0854428	0.0867258	0.0901701	0.0566176	0.824836	0.0575611	0.057322	0.0286457	0.082236	0.0854458	0.5224	0.0554177	0.710374	0.137018	0.0886218	0.108277	0.0541674	0.113004	0.0557446
11	64352701	64353000	6.83627	0.181382	0.092323	0.0896529	0.93134	0.923241	0.596062	0.277075	0.875214	0.794729	0.177494	0.187645	0.44625	0.763942	0.0936275	0.282014	0.138851	0.874618	0.182263	0.310414	0.270117	0.828548	0.188865	0.312165	0.127196	0.852747	0.912112	0.906123	0.414744	0.420653	0.29208	0.0458452	0.0931702	0.0465936	0.829078	0.18575	0.399523	0.138519	0.67465	0.224536	0.535628	0.527876	0.191531	0.0438079	0.307318	0.274743	0.0903388
11	65546401	65546700	18.2678	0.142715	0.130989	0.165123	0.779463	0.0732627	0.0445111	0.0580011	0.158672	0.0415139	0.0809509	0.0675252	0.0979931	0.048173	0.0668672	0.0531594	0.862307	0.0765225	0.114242	0.362762	0.134295	0.786082	0.0718716	0.0426893	0.15126	0.137426	0.074243	0.953858	0.519436	0.0849185	0.383449	0.0470882	0.100623	0.640504	0.0533411	0.92575	0.17769	0.0439739	0.914531	0.0892712	0.773582	0.072883	0.0783113	0.0688179	0.0424148	0.0641964	0.0415779
11	65551201	65551500	7.92277	0.160706	0.0272593	0.0529431	0.84953	0.852819	0.102117	0.0546078	0.845085	0.446325	0.157665	0.138528	0.105622	0.85944	0.0276457	0.13882	0.857331	0.0526225	0.0538761	0.419803	0.0798266	0.833762	0.0837434	0.0263395	0.551395	0.160186	0.25634	0.837045	0.435995	0.110832	0.0287589	0.0813871	0.707004	0.0551711	0.0822855	0.895295	0.0787778	0.0818019	0.925976	0.0265414	0.533143	0.0525838	0.0848251	0.103797	0.103732	0.0540814	0.426771
11	68380201	68380500	5.45793	0.0932523	0.0944887	0.0912742	0.868831	0.89159	0.179452	0.191044	0.658937	0.375602	0.184913	0.87202	0.183903	0.763033	0.191643	0.0953602	0.0949886	0.655618	0.188462	0.275398	0.0930609	0.708681	0.0950204	0.0915125	0.0880639	0.187136	0.354424	0.822125	0.455064	0.0974987	0.0986557	0.0953441	0.195247	0.289548	0.537725	0.816856	0.0919251	0.0946398	0.706571	0.185456	0.606204	0.0931451	0.0977682	0.182733	0.18037	0.186828	0.183757
11	68380501	68380800	8.50305	0.212259	0.150817	0.187776	0.753011	0.676951	0.101962	0.130406	0.315832	0.590608	0.063056	0.863777	0.167526	0.907797	0.109334	0.152912	0.0865478	0.375932	0.0643145	0.0837328	0.105768	0.740373	0.0656573	0.062537	0.100009	0.0638367	0.203372	0.932207	0.557052	0.088586	0.0452328	0.108283	0.155579	0.132306	0.151292	0.586531	0.146233	0.0647036	0.858401	0.063297	0.79043	0.0423735	0.0223193	0.041538	0.0616366	0.106725	0.0630683
11	69468901	69469200	6.50916	0.1075	0.273302	0.159107	0.737093	0.669112	0.459356	0.436885	0.159078	0.751947	0.368697	0.442839	0.211976	0.232944	0.110914	0.166726	0.164526	0.0528119	0.0540758	0.105329	0.106828	0.163938	0.167204	0.0528441	0.0503434	0.107181	0.205795	0.510647	0.218134	0.111202	0.115102	0.163344	0.80219	0.221405	0.27468	0.165138	0.472009	0.327994	0.16471	0.213107	0.663958	0.694974	0.113368	0.260272	0.208153	0.162628	0.320503
11	70399501	70399800	7.22753	0.223033	0.666915	0.584742	0.296331	0.0375047	0.659957	0.72543	0.735239	0.679975	0.577903	0.733616	0.6164	0.122887	0.674342	0.385943	0.872513	0.364918	0.79088	0.577743	0.147546	0.778937	0.465365	0.510962	0.347222	0.653985	0.632576	0.0797407	0.860587	0.863492	0.797779	0.77172	0.494772	0.755375	0.603985	0.456398	0.780116	0.600275	0.462453	0.618731	0.682101	0.609921	0.620201	0.750569	0.775265	0.560719	0.715224
11	73342501	73342800	12.8822	0.0933651	0.174442	0.176373	0.788258	0.736941	0.0588322	0.0983424	0.048001	0.122523	0.0488736	0.0359222	0.127256	0.793329	0.130524	0.0682587	0.0708173	0.0696433	0.0726487	0.0959669	0.261137	0.784505	0.342007	0.102218	0.0800502	0.072755	0.0901253	0.951393	0.144577	0.0897591	0.175937	0.684468	0.0795222	0.255492	0.0797836	0.0239239	0.529799	0.0468192	0.608609	0.0236718	0.49947	0.0894901	0.0715944	0.0605698	0.0676509	0.0570596	0.0777219
11	118910701	118911000	15.9175	0.0889798	0.750583	0.809507	0.229972	0.0742994	0.46177	0.84828	0.688138	0.410815	0.846152	0.604403	0.799114	0.068643	0.699838	0.773518	0.899658	0.893404	0.196653	0.776396	0.283339	0.653172	0.824324	0.205483	0.218747	0.856827	0.760726	0.0996568	0.600727	0.811878	0.743215	0.262144	0.12722	0.305799	0.785626	0.683799	0.584776	0.734193	0.690272	0.350326	0.879515	0.0491336	0.544394	0.857411	0.698036	0.379641	0.0632441
11	119730001	119730300	5.98999	0.700817	0.70654	0.766403	0.0706636	0.211942	0.811781	0.614867	0.600785	0.290205	0.650406	0.29131	0.542136	0.225363	0.431992	0.711327	0.708075	0.794632	0.552015	0.597995	0.418444	0.607653	0.828156	0.732944	0.396293	0.548407	0.683929	0.372498	0.609147	0.715151	0.7593	0.803431	0.435242	0.620083	0.663626	0.747092	0.733212	0.66289	0.85848	0.769562	0.772334	0.415485	0.676527	0.867554	0.688146	0.488579	0.543943
11	119741401	119741700	14.055	0.780206	0.842796	0.895444	0.563493	0.825946	0.880404	0.706823	0.88299	0.0756166	0.934045	0.82647	0.848554	0.866596	0.938197	0.897857	0.95885	0.950265	0.95769	0.905294	0.115745	0.789323	0.904746	0.82838	0.0558086	0.1065	0.592807	0.260956	0.821696	0.80444	0.626319	0.921745	0.1037	0.908218	0.675531	0.797245	0.912337	0.791927	0.57684	0.938034	0.938533	0.137614	0.91583	0.899116	0.900552	0.803392	0.916801
11	119741701	119742000	7.54543	0.800714	0.825032	0.796221	0.599822	0.882843	0.886395	0.808243	0.752945	0.13295	0.884437	0.755654	0.794347	0.852339	0.85742	0.757485	0.893927	0.792607	0.819649	0.892699	0.315935	0.702895	0.860849	0.773947	0.118993	0.253375	0.737963	0.341469	0.671095	0.649053	0.512949	0.693494	0.130786	0.828115	0.842271	0.700933	0.559754	0.839923	0.859505	0.902629	0.756229	0.0621222	0.874853	0.848608	0.821127	0.873631	0.71231
11	120564301	120564600	16.2486	0.0998518	0.121388	0.166996	0.891792	0.789631	0.0561839	0.0703066	0.35486	0.525181	0.0467051	0.307129	0.0550143	0.703408	0.0788585	0.0752871	0.0336349	0.0552292	0.0461608	0.228973	0.067837	0.758323	0.0519651	0.0215748	0.0327353	0.150367	0.353675	0.959791	0.0315301	0.0612468	0.543103	0.0594404	0.964633	0.0854282	0.172633	0.0113724	0.100969	0.0444511	0.820933	0.0901882	0.69867	0.0612867	0.350665	0.0694798	0.0535834	0.0432736	0.0315373
11	121722601	121722900	11.8813	0.0485334	0.0484373	0.0574972	0.12483	0.24511	0.0731161	0.063755	0.0497602	0.852151	0.0379407	0.0373685	0.0360681	0.0666746	0.0740989	0.0594156	0.0613946	0.590773	0.0502434	0.0497208	0.0369602	0.0883344	0.0693528	0.37814	0.0474077	0.0754223	0.643714	0.0732711	0.0464817	0.0663823	0.0367684	0.0257998	0.94854	0.0264522	0.0118919	0.0373064	0.122156	0.0365465	0.0421988	0.0859958	0.132296	0.0659808	0.0621749	0.0626779	0.0937922	0.0594627	0.0463324
11	124746901	124747200	9.94771	0.116973	0.0587987	0.0985637	0.68358	0.52966	0.187422	0.0607972	0.0443573	0.0725156	0.0895268	0.0301054	0.0433843	0.637818	0.02992	0.0439103	0.0593728	0.0289376	0.0599227	0.11795	0.0589205	0.787222	0.0866063	0.0714573	0.0844202	0.0448244	0.112518	0.0753595	0.100344	0.0627483	0.0907355	0.0764079	0.0480155	0.0937456	0.102006	0.796482	0.0874858	0.427932	0.246769	0.102829	0.887634	0.0460803	0.0606126	0.0590859	0.0706945	0.115936	0.0709253
11	130159501	130159800	13.354	0.115273	0.0688872	0.076136	0.923183	0.789642	0.0698138	0.0972027	0.0474535	0.0988074	0.780441	0.177373	0.217132	0.780672	0.117161	0.100985	0.0582779	0.10321	0.107706	0.20163	0.0821103	0.905897	0.130455	0.022431	0.0452246	0.155837	0.122423	0.93193	0.219357	0.190218	0.0809695	0.221633	0.0786977	0.0379014	0.14619	0.354458	0.0930869	0.0693431	0.666601	0.0818749	0.456282	0.0885856	0.0471092	0.131805	0.100225	0.146427	0.339612
12	570301	570600	5.81562	0.692084	0.77188	0.837159	0.0775129	0.0773237	0.811352	0.466129	0.15331	0.701614	0.764327	0.601674	0.881799	0.61156	0.775979	0.802931	0.824568	0.637159	0.736328	0.817377	0.870973	0.840908	0.741236	0.792014	0.749455	0.76827	0.439478	0.163811	0.646536	0.241369	0.832651	0.533255	0.659911	0.887443	0.0786385	0.700737	0.763052	0.800434	0.691663	0.731186	0.527535	0.640318	0.162488	0.514948	0.722234	0.7348	0.729573
12	570601	570900	8.21652	0.402491	0.669708	0.819068	0.11839	0.0713682	0.588216	0.773753	0.117051	0.636199	0.753353	0.762396	0.788791	0.71374	0.825778	0.872569	0.820797	0.692463	0.799955	0.670758	0.400406	0.857684	0.764349	0.692334	0.778447	0.902387	0.736538	0.0757901	0.575716	0.221267	0.606691	0.832682	0.841946	0.88977	0.048374	0.901625	0.769583	0.819514	0.896125	0.757533	0.839607	0.833858	0.174663	0.726972	0.837161	0.5722	0.564187
12	6199801	6200100	10.2666	0.682159	0.433527	0.227254	0.0995395	0.32605	0.689355	0.710018	0.113116	0.521282	0.766014	0.780385	0.688672	0.162819	0.598019	0.582788	0.169628	0.524536	0.658059	0.225705	0.897036	0.11842	0.836948	0.781993	0.188426	0.585786	0.389004	0.485593	0.4619	0.809958	0.358277	0.768497	0.862346	0.613412	0.567112	0.0571165	0.264651	0.60392	0.154073	0.406781	0.0296896	0.590588	0.647844	0.070781	0.0808361	0.110195	0.0673334
12	6647101	6647400	10.9006	0.95468	0.862635	0.853104	0.821986	0.785437	0.905989	0.931432	0.913169	0.126227	0.928759	0.640077	0.85714	0.830241	0.864255	0.916705	0.35504	0.822163	0.956556	0.928651	0.834333	0.888862	0.932835	0.657978	0.479074	0.200664	0.913636	0.959391	0.843634	0.126883	0.0396824	0.918857	0.115861	0.928592	0.944915	0.83192	0.92116	0.908799	0.74201	0.948506	0.867552	0.153299	0.911266	0.933268	0.933042	0.933946	0.916938
12	6962401	6962700	7.05114	0.0812445	0.124107	0.0401915	0.821221	0.855417	0.115821	0.165399	0.119958	0.547183	0.55293	0.126093	0.120119	0.532269	0.50181	0.126479	0.0414693	0.079771	0.0407993	0.198502	0.0403162	0.812603	0.0423831	0.0799227	0.0759115	0.161647	0.349753	0.912538	0.248289	0.12567	0.0873426	0.16415	0.125041	0.0834059	0.124936	0.812203	0.119329	0.165498	0.914316	0.0804293	0.754384	0.0791589	0.128762	0.117618	0.118003	0.164188	0.563112
12	6963301	6963600	9.13371	0.0522294	0.0527937	0.0848112	0.90448	0.655217	0.0338445	0.0717873	0.0522565	0.0883116	0.524236	0.0359212	0.0343897	0.722557	0.160936	0.0885297	0.0531444	0.0515197	0.0353922	0.121388	0.0697351	0.718279	0.0704989	0.0853115	0.0662404	0.0352061	0.434455	0.848206	0.27774	0.0367879	0.109895	0.0718226	0.0558059	0.073269	0.140514	0.676065	0.0861749	0.0705508	0.667819	0.0521628	0.840328	0.0533672	0.054575	0.0345647	0.151599	0.0869886	0.76043
12	6963901	6964200	5.58206	0.174707	0.177096	0.256351	0.73415	0.688656	0.0840509	0.0895821	0.34467	0.0894143	0.633851	0.269917	0.0862529	0.809072	0.179791	0.178879	0.0890518	0.172007	0.176609	0.172484	0.0871784	0.768157	0.178384	0.0857924	0.0824522	0.175318	0.62085	0.81033	0.430922	0.0912636	0.185042	0.178397	0.0914449	0.181589	0.177258	0.697572	0.342081	0.265435	0.686341	0.17381	0.771599	0.0870816	0.0917079	0.0855745	0.169121	0.175318	0.795863
12	37423501	37423800	6.93357	0.0431328	0.0439174	0.170629	0.343949	0.304323	0.0820185	0.0439163	0.212351	0.690096	0.295297	0.489246	0.170065	0.0472776	0.178141	0.0447387	0.0880577	0.0423548	0.346584	0.0421688	0.256891	0.30909	0.134871	0.0848545	0.201575	0.214612	0.206349	0.184809	0.0878226	0.17799	0.231698	0.0871802	0.832209	0.0442991	0.132599	0.220855	0.21122	0.0439258	0.0445408	0.0854157	0.170861	0.502993	0.318874	0.124945	0.208821	0.130713	0.171935
12	51172801	51173100	10.7503	0.0921663	0.131842	0.0754184	0.1348	0.102143	0.0786885	0.055076	0.0670791	0.820292	0.13594	0.0676703	0.0521423	0.187763	0.0671656	0.0651228	0.0533736	0.0522354	0.0949686	0.107143	0.119896	0.901784	0.0765011	0.0770644	0.0894233	0.0677834	0.0761116	0.120576	0.050982	0.0428404	0.0403327	0.0694556	0.673571	0.0853477	0.0260067	0.44526	0.0791937	0.543268	0.45067	0.119561	0.0424764	0.45119	0.0678125	0.0942686	0.0254534	0.0648541	0.0886343
12	51173101	51173400	14.7093	0.191414	0.100844	0.15906	0.116332	0.225874	0.0569487	0.095066	0.0812454	0.862987	0.130163	0.219383	0.0893205	0.179537	0.0914964	0.054658	0.0682845	0.0896554	0.0351108	0.092852	0.12615	0.761896	0.0634412	0.0547523	0.0995655	0.070367	0.108746	0.089799	0.0641005	0.136565	0.0450671	0.0482038	0.488559	0.0371067	0.0657751	0.242367	0.079648	0.462561	0.426907	0.0571758	0.11182	0.533659	0.195308	0.0469378	0.0870127	0.054938	0.309734
12	52903501	52903800	12.3822	0.07121	0.0355029	0.0785843	0.895538	0.728075	0.0716769	0.0499553	0.073131	0.511213	0.06201	0.0730798	0.0470509	0.344286	0.0603622	0.0463694	0.0480247	0.0235988	0.0492072	0.304546	0.0723745	0.91505	0.0562822	0.046215	0.0812973	0.0615805	0.125988	0.190561	0.0566698	0.0520684	0.0478146	0.0505761	0.134419	0.116712	0.116084	0.874478	0.0358875	0.059543	0.905658	0.0481121	0.29873	0.11665	0.0364405	0.0737678	0.0229338	0.104553	0.056539
12	52904101	52904400	5.51386	0.180999	0.0917933	0.0886903	0.652055	0.649527	0.260825	0.185546	0.0899847	0.451128	0.179517	0.186871	0.178644	0.608142	0.186219	0.0926775	0.275706	0.0891795	0.0915986	0.178808	0.180587	0.88875	0.0923796	0.088891	0.085491	0.181724	0.173559	0.542138	0.0908852	0.0946405	0.0958869	0.0925555	0.0948714	0.28138	0.18353	0.750192	0.178387	0.0919345	0.827664	0.180123	0.704904	0.180586	0.283565	0.265487	0.175219	0.181559	0.178593
12	54218101	54218400	10.2742	0.0696048	0.530853	0.901031	0.539831	0.203553	0.524019	0.935314	0.75801	0.0685082	0.628273	0.672529	0.740862	0.910939	0.668073	0.816187	0.141209	0.906659	0.328897	0.549632	0.907588	0.86843	0.884683	0.934738	0.645248	0.68439	0.629718	0.890075	0.876046	0.732234	0.870363	0.918776	0.0921382	0.523259	0.768116	0.916719	0.847963	0.920819	0.855898	0.860242	0.519119	0.0885212	0.837921	0.480876	0.565262	0.330227	0.797289
12	57238201	57238500	13.4135	0.0575579	0.550316	0.043442	0.90563	0.693844	0.0348637	0.0364041	0.0473933	0.153456	0.0724198	0.0826595	0.422265	0.627857	0.0701981	0.0560177	0.0349183	0.0114524	0.0478077	0.0592285	0.0585735	0.0413148	0.672797	0.0223999	0.0564595	0.131695	0.0889155	0.767761	0.0876085	0.0633282	0.0577467	0.0860834	0.0655058	0.0757098	0.0561435	0.070795	0.815024	0.069246	0.854358	0.0817676	0.177239	0.0379225	0.446892	0.10771	0.0222418	0.033742	0.0218781
12	57865201	57865500	18.8642	0.0657314	0.0326773	0.679508	0.0793346	0.0417714	0.784227	0.750444	0.113114	0.548773	0.577116	0.73984	0.865288	0.0576489	0.848572	0.843813	0.243517	0.801099	0.661168	0.50914	0.390906	0.835062	0.896829	0.692006	0.944072	0.929883	0.68779	0.0980082	0.860039	0.145296	0.875239	0.911184	0.213434	0.663308	0.897906	0.820532	0.177334	0.405896	0.676577	0.200456	0.714947	0.351637	0.0893045	0.148823	0.211632	0.0854095	0.632644
12	57865501	57865800	12.201	0.597745	0.512746	0.723329	0.0984836	0.183741	0.836558	0.785799	0.417214	0.515615	0.746501	0.75771	0.710152	0.141364	0.751582	0.799282	0.254006	0.790151	0.582168	0.613136	0.804881	0.714594	0.799558	0.816102	0.757401	0.797877	0.599859	0.0840613	0.662682	0.196533	0.799695	0.782921	0.900062	0.729118	0.573354	0.57589	0.493865	0.786202	0.72236	0.496604	0.300553	0.856561	0.501886	0.173232	0.681266	0.632143	0.581288
12	102958501	102958800	20.3151	0.0436514	0.0325473	0.0512757	0.0903316	0.0831979	0.0110664	0.0346026	0.0676198	0.700767	0.0460053	0.10068	0.0324717	0.781401	0.0664621	0.0422537	0.0220512	0.0217358	0.045436	0.0676384	0.0667608	0.570722	0.0611881	0.0424322	0.0214876	0.0569385	0.0316316	0.119282	0.0412859	0.0965169	0.0544236	0.0351202	0.500479	0.0721208	0.0530039	0.626405	0.0883364	0.0764882	0.436702	0.0665676	0.048368	0.801474	0.0555902	0.102667	0.0316216	0.0318994	0.0723025
12	102959401	102959700	5.56388	0.350082	0.267504	0.258713	0.772522	0.691859	0.169663	0.270419	0.638321	0.519284	0.087458	0.0911321	0.0870775	0.366018	0.0908169	0.0903397	0.179662	0.0868712	0.178301	0.345915	0.088017	0.799975	0.0900777	0.086608	0.166443	0.177005	0.169092	0.27835	0.0885951	0.0921523	0.0934737	0.180118	0.275933	0.0917544	0.0895199	0.700706	0.0869333	0.0895781	0.174681	0.0877895	0.738843	0.431651	0.184965	0.0864111	0.0854035	0.0885389	0.174088
12	102961201	102961500	8.90708	0.278532	0.169193	0.199677	0.429976	0.843394	0.161737	0.0381874	0.647213	0.715623	0.11127	0.115008	0.146656	0.589671	0.095469	0.0758818	0.056721	0.164694	0.150635	0.110564	0.0928054	0.82094	0.13252	0.07285	0.105607	0.0935762	0.106864	0.430519	0.0372077	0.136692	0.137413	0.17167	0.878803	0.0777801	0.112798	0.810208	0.183423	0.112998	0.463463	0.148099	0.717325	0.545471	0.136144	0.128343	0.0898435	0.0930012	0.128028
12	109606801	109607100	5.59559	0.687026	0.735081	0.870662	0.797976	0.259166	0.718488	0.35271	0.172255	0.352186	0.171891	0.847272	0.726814	0.703458	0.827222	0.7381	0.875349	0.871243	0.175359	0.726903	0.917572	0.0864934	0.43467	0.839043	0.163673	0.822477	0.834867	0.362831	0.732274	0.878073	0.59638	0.434559	0.898971	0.700126	0.88654	0.0888907	0.170901	0.912268	0.0860475	0.685198	0.0875986	0.258727	0.914368	0.564624	0.167935	0.0871004	0.0856842
12	111287101	111287400	7.57523	0.125547	0.0319665	0.0931941	0.876333	0.598692	0.298412	0.0319523	0.216307	0.794787	0.0614033	0.0974275	0.123746	0.860735	0.0324133	0.0977828	0.0961259	0.308174	0.063053	0.0920486	0.0623033	0.609052	0.098379	0.154385	0.0586669	0.15615	0.120115	0.0673319	0.127981	0.259048	0.0675316	0.15859	0.720749	0.0644738	0.786839	0.0321421	0.0307355	0.573522	0.645694	0.124292	0.61821	0.847478	0.654734	0.0303113	0.0303915	0.0317208	0.0626057
12	113093101	113093400	10.2627	0.223084	0.882326	0.694745	0.736801	0.792834	0.82438	0.696348	0.783798	0.384345	0.952198	0.792791	0.852288	0.814121	0.895765	0.783475	0.944389	0.803061	0.862567	0.744502	0.42219	0.805312	0.871357	0.435716	0.738044	0.726664	0.8275	0.443016	0.792839	0.675597	0.573571	0.904817	0.0307531	0.744341	0.608919	0.801887	0.722695	0.877139	0.886048	0.931831	0.892456	0.103407	0.887523	0.580657	0.35048	0.330774	0.659966
12	116970001	116970300	6.12377	0.844825	0.632927	0.618774	0.860424	0.627058	0.695965	0.681586	0.065068	0.725315	0.259023	0.136012	0.666875	0.211117	0.639304	0.724786	0.904929	0.566109	0.781622	0.5658	0.859509	0.0663567	0.2034	0.773798	0.78699	0.672498	0.654131	0.93865	0.578583	0.834746	0.417784	0.719744	0.851688	0.686256	0.680628	0.0673827	0.857213	0.679581	0.199163	0.710817	0.0657984	0.61955	0.765815	0.702749	0.0636902	0.132449	0.669103
12	119156401	119156700	11.9963	0.906293	0.766861	0.840412	0.828702	0.0579997	0.897778	0.85829	0.918935	0.877772	0.895619	0.797105	0.934429	0.672147	0.626152	0.965106	0.936078	0.893313	0.962126	0.918722	0.927494	0.794874	0.952452	0.944014	0.966009	0.940839	0.937136	0.0970728	0.888834	0.92108	0.774868	0.931857	0.917185	0.923965	0.775809	0.935908	0.956491	0.942419	0.932142	0.92677	0.853439	0.882488	0.271938	0.885998	0.913015	0.880975	0.903899
12	121918201	121918500	9.9645	0.218717	0.161232	0.196538	0.871047	0.156994	0.517707	0.0757972	0.162223	0.678751	0.0595366	0.075052	0.115374	0.849541	0.0596699	0.0583676	0.325631	0.129865	0.149413	0.323535	0.0881453	0.0974166	0.0719378	0.0997579	0.0701696	0.10432	0.11221	0.972157	0.100034	0.0312957	0.0753793	0.0609713	0.937337	0.77094	0.0581146	0.0896399	0.0872546	0.0588573	0.908608	0.117206	0.0771032	0.0919499	0.0755442	0.103146	0.0986969	0.0866975	0.0989986
12	124758601	124758900	7.21795	0.298797	0.304339	0.147876	0.590965	0.773381	0.0354872	0.114035	0.0367565	0.31187	0.0365041	0.154592	0.51426	0.492614	0.0771488	0.271502	0.0762634	0.64951	0.0750119	0.0729865	0.0741266	0.076702	0.156039	0.0367455	0.0697797	0.18574	0.178662	0.725966	0.114218	0.759614	0.200896	0.0754437	0.153245	0.191663	0.780456	0.0764981	0.182831	0.114139	0.116276	0.786877	0.0369558	0.109144	0.688987	0.144148	0.108499	0.113253	0.111757
12	128853301	128853600	22.6944	0.77899	0.774766	0.582033	0.157463	0.227807	0.737439	0.689033	0.381699	0.677232	0.81523	0.568176	0.66827	0.0855871	0.650778	0.785051	0.109803	0.776111	0.787117	0.706973	0.0443315	0.288817	0.892798	0.412012	0.342479	0.283593	0.35705	0.0863684	0.657618	0.776683	0.650154	0.722088	0.149601	0.774124	0.559423	0.878295	0.450948	0.706874	0.190072	0.408878	0.79946	0.445544	0.708057	0.809805	0.650808	0.328235	0.586219
12	131863801	131864100	6.46689	0.868328	0.908278	0.923259	0.924246	0.937269	0.925444	0.934443	0.108451	0.931459	0.917396	0.916335	0.877642	0.907702	0.894276	0.909954	0.915095	0.90446	0.907135	0.738519	0.673981	0.683881	0.847318	0.9426	0.956791	0.906147	0.901307	0.933264	0.892	0.809827	0.913335	0.882055	0.690607	0.873585	0.872208	0.112556	0.850684	0.925691	0.551436	0.837067	0.109351	0.911127	0.904973	0.949886	0.699712	0.74966	0.218471
12	132159301	132159600	8.78955	0.803564	0.796951	0.929485	0.92244	0.920782	0.947766	0.901457	0.944147	0.335301	0.938749	0.882111	0.809841	0.79644	0.895544	0.906626	0.626922	0.821564	0.919466	0.824436	0.173085	0.250609	0.955216	0.641528	0.0911059	0.213154	0.732409	0.945948	0.888177	0.851449	0.820892	0.900975	0.0406907	0.563138	0.782923	0.870889	0.882298	0.527602	0.90169	0.935671	0.88568	0.0776896	0.879296	0.417177	0.784759	0.901169	0.889705
12	132473401	132473700	12.8199	0.819024	0.797221	0.706456	0.530439	0.845159	0.916541	0.850396	0.649033	0.223255	0.862994	0.80673	0.683538	0.579004	0.862843	0.855095	0.118252	0.742517	0.858232	0.708239	0.0713464	0.653051	0.750144	0.846079	0.183286	0.30367	0.361162	0.667339	0.590661	0.705526	0.329105	0.831466	0.0398234	0.563016	0.673646	0.940423	0.886208	0.422179	0.804946	0.165999	0.829516	0.0896268	0.573882	0.866053	0.722121	0.933102	0.814391
13	22915501	22915800	16.4903	0.155068	0.132197	0.114606	0.0572656	0.200767	0.0448788	0.105294	0.0914343	0.819564	0.104929	0.136273	0.109848	0.282767	0.112464	0.107358	0.134314	0.0992512	0.138264	0.0914483	0.158034	0.0590822	0.103731	0.0969234	0.0980541	0.0692923	0.192598	0.110221	0.188836	0.122308	0.0774446	0.094959	0.921732	0.121856	0.0753929	0.0681216	0.0896082	0.0776579	0.129882	0.135066	0.110253	0.110161	0.146798	0.115627	0.0748923	0.0539982	0.0944443
13	94705201	94705500	9.57674	0.853792	0.816463	0.63678	0.756289	0.825507	0.885186	0.796519	0.751421	0.0156984	0.819646	0.85888	0.873966	0.698172	0.873431	0.857599	0.891792	0.649965	0.915393	0.924022	0.425151	0.652681	0.903941	0.891326	0.867992	0.798102	0.761769	0.390613	0.943304	0.895102	0.900117	0.871205	0.0339569	0.871879	0.788732	0.625883	0.921965	0.896333	0.831786	0.879612	0.733322	0.0650803	0.871545	0.801677	0.919536	0.743497	0.784286
13	99895201	99895500	11.4701	0.298129	0.471554	0.566293	0.242479	0.658617	0.634688	0.67745	0.814162	0.0719248	0.490675	0.535802	0.700783	0.644052	0.73207	0.765069	0.923421	0.726507	0.754429	0.842082	0.920066	0.659826	0.790521	0.759481	0.897324	0.800054	0.729402	0.213214	0.749574	0.875652	0.81786	0.697611	0.181525	0.788602	0.69498	0.585609	0.858164	0.812439	0.567476	0.816738	0.215851	0.0807014	0.687955	0.837468	0.707538	0.786574	0.746629
13	110991901	110992200	6.20277	0.654889	0.562142	0.864355	0.697226	0.608649	0.750418	0.799308	0.0623887	0.776415	0.647679	0.802644	0.761449	0.0677158	0.745247	0.511933	0.128744	0.788278	0.658166	0.727377	0.5524	0.127536	0.260438	0.647131	0.709425	0.816203	0.479104	0.26846	0.318807	0.777764	0.682469	0.820292	0.777174	0.569583	0.741425	0.258454	0.490253	0.704009	0.255354	0.763526	0.189115	0.832539	0.57841	0.485536	0.305281	0.12712	0.125235
13	111857401	111857700	7.13004	0.765722	0.814938	0.70783	0.388905	0.0787477	0.715431	0.721896	0.384089	0.285067	0.701469	0.801545	0.733731	0.12885	0.755557	0.563423	0.883098	0.731834	0.546181	0.670864	0.612582	0.160203	0.896003	0.802169	0.473588	0.680314	0.690225	0.12556	0.591009	0.754814	0.619643	0.84487	0.0800825	0.696632	0.518589	0.159891	0.70233	0.773703	0.121364	0.761183	0.462991	0.304177	0.67999	0.723236	0.599287	0.770332	0.73935
13	111901501	111901800	7.45138	0.922624	0.866309	0.930212	0.735991	0.369626	0.869207	0.695298	0.676689	0.818894	0.914313	0.81543	0.829594	0.0735482	0.845544	0.898358	0.929466	0.793813	0.850075	0.854337	0.5918	0.0684532	0.935565	0.856389	0.725949	0.758454	0.738621	0.107182	0.826404	0.916448	0.844582	0.864036	0.0341819	0.925789	0.545081	0.170516	0.854917	0.854437	0.138512	0.896775	0.526699	0.893728	0.658068	0.89162	0.806201	0.87499	0.898257
13	112104301	112104600	17.6218	0.91522	0.784003	0.910514	0.671572	0.031489	0.858087	0.879745	0.363602	0.67654	0.938968	0.814542	0.845472	0.0966919	0.843425	0.920708	0.938136	0.813628	0.953847	0.780005	0.48248	0.0586403	0.950223	0.824512	0.950972	0.942089	0.915929	0.109469	0.778407	0.859642	0.776696	0.908099	0.0756458	0.90282	0.747506	0.0676999	0.841201	0.788955	0.119612	0.927587	0.463001	0.945655	0.819902	0.928128	0.911675	0.850723	0.815728
13	112106701	112107000	9.51776	0.460178	0.915326	0.909341	0.837478	0.578541	0.726904	0.815784	0.653824	0.270681	0.814606	0.928574	0.800508	0.339571	0.8219	0.863893	0.882686	0.862894	0.913745	0.831492	0.714547	0.431694	0.944415	0.326149	0.900068	0.902117	0.756527	0.231019	0.834828	0.794929	0.89846	0.792732	0.120134	0.908876	0.683045	0.455193	0.847342	0.814086	0.213757	0.942146	0.755111	0.131533	0.722999	0.922458	0.884967	0.874319	0.857179
13	112215901	112216200	8.47156	0.855549	0.850948	0.848618	0.664503	0.322621	0.878067	0.914957	0.69771	0.662085	0.918068	0.662822	0.812984	0.06976	0.866896	0.721205	0.75224	0.797224	0.906481	0.955628	0.171139	0.108646	0.876567	0.651878	0.816274	0.866374	0.824824	0.0912778	0.848921	0.603702	0.638981	0.902816	0.157222	0.706754	0.546606	0.153928	0.893356	0.732105	0.153325	0.896136	0.780494	0.80436	0.694575	0.935817	0.872242	0.87677	0.862116
13	113078701	113079000	9.34751	0.897262	0.482746	0.732767	0.600524	0.325971	0.112674	0.511254	0.595726	0.664289	0.648079	0.771683	0.325922	0.645157	0.659102	0.745536	0.858046	0.698243	0.218425	0.642433	0.934154	0.0645596	0.613363	0.226129	0.691104	0.731443	0.767973	0.120506	0.654114	0.775415	0.807869	0.307335	0.822857	0.278867	0.596889	0.0675862	0.731995	0.824732	0.128307	0.806309	0.0513949	0.661537	0.734186	0.657434	0.798641	0.608271	0.676687
14	22822501	22822800	10.9766	0.958561	0.904687	0.931402	0.737627	0.710166	0.811628	0.840405	0.90638	0.588547	0.915486	0.798369	0.853558	0.824154	0.824853	0.899701	0.921965	0.775029	0.961542	0.936753	0.975567	0.856962	0.937006	0.817001	0.953736	0.926492	0.777576	0.946105	0.864024	0.777549	0.888653	0.862805	0.12961	0.858312	0.813814	0.863306	0.875644	0.876655	0.921237	0.921119	0.926442	0.12474	0.839655	0.925105	0.821254	0.89293	0.888746
14	37596301	37596600	9.08044	0.0883183	0.0357224	0.05167	0.481062	0.52595	0.0171515	0.0363955	0.0706381	0.107683	0.0708357	0.0182251	0.0523317	0.895268	0.0725895	0.071934	0.053928	0.0348396	0.0717764	0.105472	0.0530415	0.0524385	0.0179119	0.0692573	0.0335756	0.0892318	0.101705	0.129819	0.0528963	0.0186418	0.0744175	0.0364006	0.207244	0.0371276	0.0356706	0.0361883	0.0873865	0.0715986	0.0872934	0.105803	0.218246	0.0360245	0.0369348	0.0700496	0.0854533	0.0353228	0.0520595
14	50943301	50943600	7.16294	0.732717	0.82676	0.872802	0.0765201	0.0387311	0.73386	0.544539	0.774549	0.664776	0.771523	0.59033	0.697196	0.585464	0.720932	0.832975	0.767545	0.813953	0.734762	0.692633	0.456783	0.811789	0.849594	0.795679	0.81327	0.604857	0.784118	0.288192	0.652202	0.84601	0.766112	0.647341	0.655659	0.717862	0.844474	0.768895	0.845092	0.789005	0.749894	0.417873	0.776885	0.811027	0.895282	0.407386	0.716611	0.785811	0.780245
14	50943601	50943900	5.75709	0.538275	0.322293	0.696332	0.159872	0.0796911	0.583605	0.750164	0.597362	0.611305	0.844083	0.668294	0.772621	0.335031	0.550612	0.750787	0.323738	0.649571	0.706583	0.65022	0.316828	0.600961	0.665071	0.6966	0.512806	0.601751	0.451856	0.252788	0.471717	0.755346	0.49358	0.546429	0.249147	0.785878	0.830029	0.711386	0.771935	0.747775	0.599549	0.392911	0.540973	0.774319	0.489154	0.310714	0.691374	0.744397	0.739399
14	73634101	73634400	12.9748	0.104757	0.0463895	0.0329745	0.775823	0.46839	0.0704291	0.06131	0.131677	0.803665	0.0365686	0.0716507	0.138459	0.731308	0.0591669	0.0793987	0.094168	0.0347311	0.0724662	0.0358999	0.0473586	0.617943	0.0439901	0.271845	0.0456309	0.133055	0.0786533	0.477692	0.0776164	0.127922	0.385902	0.0496891	0.0793443	0.0254884	0.034094	0.286325	0.0704616	0.0350185	0.655972	0.106252	0.23001	0.420962	0.0475953	0.0362566	0.0449803	0.0455192	0.0885688
14	74922901	74923200	13.3542	0.0576363	0.0574058	0.0870122	0.863122	0.297932	0.10472	0.218705	0.14236	0.208593	0.0725078	0.0945986	0.0799959	0.175323	0.0820124	0.0561028	0.151522	0.080274	0.035902	0.106745	0.05865	0.0931176	0.108712	0.0785083	0.146979	0.359623	0.111294	0.747218	0.142582	0.126812	0.11567	0.0861904	0.694442	0.0884362	0.123699	0.0827066	0.0814507	0.104014	0.117644	0.12866	0.0506979	0.215136	0.12955	0.131805	0.0890888	0.123899	0.0766864
14	76961701	76962000	8.05032	0.12677	0.103169	0.375535	0.0759782	0.0510303	0.0241991	0.618747	0.450532	0.0263675	0.473334	0.576006	0.524777	0.0278508	0.313933	0.210008	0.0776097	0.448416	0.0765537	0.149196	0.403218	0.775197	0.316554	0.448674	0.0713024	0.0252969	0.717978	0.0542173	0.386467	0.367739	0.380652	0.102851	0.104954	0.130758	0.207519	0.544877	0.0994934	0.258031	0.550221	0.502639	0.722083	0.324508	0.0534957	0.0492119	0.659087	0.867425	0.0504544
14	92322301	92322600	5.32274	0.627836	0.301572	0.09782	0.629648	0.844758	0.192683	0.102689	0.730075	0.803797	0.0994491	0.10328	0.0987561	0.309237	0.102893	0.102152	0.101882	0.0985525	0.101286	0.295003	0.0998979	0.681681	0.202984	0.0981571	0.188966	0.100594	0.286302	0.312793	0.298327	0.408719	0.210741	0.204385	0.744733	0.208076	0.301488	0.102465	0.766147	0.397675	0.0982946	0.29683	0.302012	0.769798	0.209053	0.0982794	0.0968297	0.200121	0.475141
14	95661901	95662200	4.78013	0.581168	0.714928	0.912749	0.821991	0.860152	0.904994	0.824796	0.860948	0.263949	0.898019	0.846558	0.709286	0.761814	0.86353	0.898874	0.265567	0.841499	0.65883	0.842423	0.13228	0.81787	0.898436	0.90557	0.871345	0.844177	0.884932	0.505539	0.842551	0.827683	0.848414	0.79761	0.139994	0.915949	0.844007	0.877595	0.874826	0.760183	0.569734	0.580566	0.82407	0.133796	0.84788	0.859974	0.857807	0.842995	0.874134
14	97025701	97026000	7.52391	0.76593	0.425772	0.687689	0.416668	0.671054	0.762025	0.61743	0.831394	0.201489	0.843228	0.737401	0.735972	0.565854	0.78117	0.133611	0.648992	0.62678	0.129206	0.471334	0.0957553	0.798541	0.536547	0.656659	0.180317	0.191979	0.785389	0.777691	0.555886	0.5939	0.87152	0.671823	0.165139	0.429239	0.621716	0.706562	0.829414	0.586968	0.714936	0.508908	0.688142	0.0313747	0.475531	0.807675	0.825159	0.672022	0.635764
14	97413001	97413300	6.11735	0.750208	0.582448	0.80141	0.750356	0.845958	0.697372	0.888033	0.746401	0.272154	0.801638	0.590282	0.77605	0.605437	0.813447	0.851136	0.72232	0.708454	0.904131	0.774901	0.262643	0.895927	0.833922	0.823168	0.811837	0.845406	0.655618	0.820739	0.580079	0.689387	0.738206	0.721024	0.205271	0.814122	0.63588	0.811855	0.823146	0.634779	0.782938	0.859657	0.827327	0.130153	0.766852	0.74046	0.869038	0.846778	0.670509
15	31306501	31306800	6.71275	0.0966778	0.0491946	0.143266	0.526437	0.618148	0.092022	0.0985015	0.647197	0.401489	0.14202	0.100005	0.0476537	0.729557	0.0498939	0.10013	0.147999	0.0474797	0.0971859	0.0946099	0.651066	0.809359	0.0502611	0.0475371	0.135669	0.0481445	0.277543	0.721464	0.098268	0.543417	0.103702	0.0489029	0.149144	0.0497063	0.665913	0.702176	0.094743	0.049211	0.830425	0.28729	0.687291	0.188879	0.306054	0.0934769	0.234011	0.195175	0.0962407
15	45187201	45187500	11.4377	0.907442	0.755596	0.843875	0.460344	0.730919	0.361626	0.678769	0.152857	0.636851	0.33635	0.751299	0.147977	0.542263	0.721409	0.828713	0.884121	0.296696	0.7558	0.585306	0.202011	0.0798612	0.848544	0.912772	0.89808	0.89292	0.807129	0.876308	0.693361	0.895962	0.580377	0.817525	0.167856	0.778193	0.743901	0.102061	0.842507	0.929142	0.164191	0.915674	0.135143	0.686486	0.827202	0.640909	0.868961	0.869667	0.70218
15	59994001	59994300	7.81056	0.0844586	0.653683	0.882853	0.71604	0.765033	0.754715	0.704542	0.660324	0.0880629	0.870926	0.828958	0.753198	0.748245	0.865942	0.877396	0.88228	0.871603	0.720381	0.848309	0.840907	0.891938	0.411216	0.921001	0.421456	0.691411	0.48482	0.301644	0.544042	0.927851	0.855794	0.834569	0.0580138	0.775441	0.731173	0.489946	0.749964	0.77025	0.830487	0.637589	0.0559671	0.110294	0.118933	0.876876	0.913284	0.869841	0.476821
15	66936601	66936900	6.04097	0.690429	0.839148	0.877451	0.475015	0.836363	0.844763	0.88263	0.405647	0.822737	0.638723	0.823441	0.833121	0.830232	0.883663	0.739806	0.698011	0.877463	0.817802	0.757981	0.814731	0.06918	0.657093	0.811471	0.822125	0.791871	0.672875	0.363284	0.794466	0.355672	0.829941	0.930868	0.927511	0.823635	0.839757	0.0703793	0.528557	0.92627	0.207429	0.878794	0.13763	0.404732	0.558782	0.3338	0.397222	0.344745	0.136171
15	74130901	74131200	8.19935	0.828689	0.717176	0.90714	0.828667	0.710189	0.758319	0.888324	0.759365	0.42053	0.893684	0.7473	0.886461	0.873536	0.898201	0.898728	0.582936	0.834208	0.690422	0.773588	0.166001	0.860326	0.884749	0.806314	0.290965	0.428734	0.592829	0.911762	0.459468	0.86659	0.83128	0.859058	0.148539	0.6145	0.759622	0.825748	0.805844	0.808121	0.864	0.923643	0.829554	0.164965	0.903187	0.801114	0.851796	0.911712	0.871499
15	74133301	74133600	15.9979	0.133385	0.852994	0.895514	0.851816	0.843757	0.870162	0.855951	0.916159	0.473673	0.899775	0.811674	0.891432	0.627038	0.884542	0.802154	0.921617	0.79163	0.956644	0.891694	0.101939	0.885853	0.962177	0.904107	0.952363	0.933222	0.919097	0.946622	0.86205	0.902323	0.904984	0.901498	0.0762897	0.946326	0.813533	0.854772	0.928794	0.900993	0.866014	0.941314	0.879261	0.184152	0.902929	0.919721	0.962985	0.925625	0.875624
15	74312401	74312700	5.30829	0.201206	0.102074	0.293726	0.863688	0.560828	0.0972152	0.10347	0.100303	0.490713	0.100215	0.104054	0.0995014	0.209021	0.103663	0.102904	0.102646	0.099298	0.102056	0.099753	0.100656	0.0998067	0.102443	0.0988939	0.190399	0.301697	0.193072	0.85329	0.30041	0.105551	0.106438	0.205924	0.314516	0.105101	0.102038	0.103236	0.0994439	0.102254	0.197642	0.100395	0.102264	0.100992	0.105578	0.0990379	0.0975589	0.100994	0.0992867
15	74789101	74789400	5.90426	0.717358	0.890259	0.748147	0.865089	0.568201	0.822619	0.790571	0.87643	0.151799	0.82901	0.763801	0.828872	0.649102	0.816982	0.448941	0.907692	0.56082	0.898866	0.875596	0.905728	0.675816	0.920978	0.896168	0.649518	0.810449	0.883508	0.799568	0.677524	0.765819	0.923122	0.681374	0.153605	0.729528	0.789158	0.868336	0.862284	0.574924	0.850004	0.876821	0.785548	0.14615	0.91014	0.911123	0.903151	0.889209	0.876321
15	98727601	98727900	6.89976	0.678318	0.40185	0.559528	0.393596	0.0442316	0.458385	0.817273	0.760544	0.411007	0.700182	0.582752	0.785064	0.288377	0.725834	0.583963	0.179192	0.669095	0.812881	0.803522	0.763939	0.750563	0.824457	0.702877	0.763304	0.640479	0.655661	0.188002	0.652062	0.754067	0.815131	0.683663	0.800155	0.723484	0.722308	0.722083	0.80414	0.74845	0.581412	0.347595	0.808071	0.802565	0.704992	0.586905	0.799998	0.814647	0.64109
15	99447001	99447300	8.30842	0.068497	0.0696017	0.42736	0.77708	0.761387	0.0437352	0.396747	0.112988	0.590397	0.112638	0.023603	0.0900768	0.0995572	0.0470796	0.0707011	0.0698558	0.20206	0.115111	0.179666	0.0909043	0.785734	0.023647	0.0673058	0.107312	0.228377	0.632743	0.928014	0.115631	0.189944	0.700146	0.0929162	0.0951051	0.0709189	0.0932109	0.0935367	0.112186	0.0696534	0.867917	0.0906713	0.0688266	0.384952	0.120233	0.0222546	0.110515	0.045994	0.0226644
16	1299601	1299900	5.66019	0.85413	0.926251	0.752326	0.810767	0.558804	0.897566	0.854251	0.249383	0.257249	0.864461	0.791458	0.616117	0.0862806	0.766024	0.683814	0.497464	0.615113	0.670246	0.75415	0.891735	0.250786	0.764202	0.811156	0.740418	0.406279	0.320401	0.0866658	0.491916	0.839695	0.635282	0.558227	0.733981	0.724978	0.818178	0.257241	0.483538	0.618255	0.16668	0.48757	0.247524	0.487655	0.76498	0.550283	0.6083	0.67643	0.616544
16	1713901	1714200	5.56495	0.349899	0.873901	0.884574	0.911	0.896336	0.417979	0.580336	0.940583	0.0901928	0.818638	0.897317	0.895396	0.777597	0.27135	0.805795	0.741233	0.797284	0.885424	0.822454	0.912158	0.734537	0.64841	0.766572	0.787216	0.685737	0.791071	0.878523	0.693903	0.82851	0.808019	0.431885	0.0922933	0.179045	0.846983	0.77745	0.687408	0.823302	0.911685	0.430765	0.90399	0.175681	0.877809	0.841343	0.762793	0.511394	0.574524
16	1989301	1989600	6.65008	0.199756	0.148925	0.147957	0.869575	0.0502603	0.285297	0.29826	0.147689	0.311208	0.238993	0.201846	0.147701	0.847249	0.257679	0.206786	0.20385	0.245273	0.245259	0.244433	0.297588	0.254504	0.103769	0.147322	0.093472	0.145813	0.877417	0.782441	0.405246	0.201644	0.261489	0.148121	0.154183	0.200748	0.306517	0.20457	0.293664	0.297914	0.307213	0.346206	0.145297	0.244088	0.205918	0.193237	0.0483523	0.0503975	0.0993922
16	3012901	3013200	9.63876	0.0309463	0.0456776	0.0598524	0.786666	0.471787	0.0455398	0.407327	0.0623524	0.46421	0.0460077	0.0934376	0.0305919	0.771462	0.0951184	0.0311556	0.0786031	0.0917647	0.0617735	0.139815	0.0777736	0.568411	0.0462459	0.0605526	0.0593147	0.107721	0.766637	0.28221	0.0763113	0.145168	0.0943802	0.0943453	0.0503842	0.0642572	0.263309	0.047558	0.0461706	0.0611032	0.799822	0.0775635	0.19011	0.0643931	0.0628456	0.0776783	0.0897914	0.0769054	0.0753738
16	4345201	4345500	6.49053	0.0542765	0.107856	0.107098	0.697548	0.797459	0.103486	0.0540728	0.664845	0.393112	0.0520195	0.109669	0.374155	0.511005	0.111995	0.0561108	0.110756	0.213315	0.106696	0.0531867	0.430195	0.715396	0.225047	0.213432	0.0508422	0.158611	0.60827	0.808442	0.0550605	0.164569	0.227028	0.214867	0.685002	0.218445	0.38764	0.640979	0.106466	0.0539558	0.594399	0.0538037	0.615645	0.106346	0.111825	0.0525784	0.0525487	0.109472	0.107915
16	11667901	11668200	13.3438	0.932048	0.898888	0.885426	0.534641	0.738281	0.916719	0.882956	0.955182	0.098835	0.495938	0.791481	0.685569	0.715176	0.410164	0.837748	0.571259	0.776094	0.746461	0.888782	0.863308	0.672626	0.945649	0.72821	0.678317	0.609068	0.722779	0.506756	0.863464	0.5452	0.744388	0.697285	0.183665	0.843289	0.740957	0.796688	0.686361	0.864829	0.911682	0.904959	0.775378	0.329097	0.563898	0.825416	0.841444	0.940826	0.83123
16	12098401	12098700	8.38839	0.876404	0.817596	0.913233	0.795906	0.877331	0.827497	0.821016	0.903269	0.594598	0.931578	0.708607	0.840419	0.868934	0.858308	0.885903	0.966112	0.826697	0.880238	0.652016	0.951431	0.896238	0.859476	0.870346	0.902795	0.885854	0.887225	0.948778	0.908165	0.938674	0.909085	0.440654	0.069329	0.839955	0.864541	0.898669	0.711786	0.903876	0.932945	0.843429	0.930804	0.154122	0.885108	0.899591	0.882665	0.934098	0.830583
16	19113601	19113900	9.72261	0.243536	0.839919	0.84	0.0604037	0.0897092	0.583161	0.707515	0.39911	0.804894	0.789691	0.428846	0.799278	0.104678	0.913252	0.772148	0.355599	0.832749	0.781035	0.716716	0.107173	0.571914	0.574731	0.910078	0.394304	0.765889	0.438989	0.0923759	0.702843	0.301933	0.602336	0.888394	0.397456	0.364019	0.136958	0.757772	0.257558	0.868473	0.809487	0.183227	0.140601	0.127035	0.0926553	0.868885	0.559366	0.813713	0.385098
16	21556801	21557100	6.7666	0.0940161	0.0934824	0.0929077	0.856294	0.189372	0.04473	0.0467795	0.23157	0.758449	0.0449568	0.0475052	0.0463402	0.672209	0.145574	0.0487059	0.095955	0.0461691	0.0923104	0.0919799	0.0466795	0.04801	0.048909	0.323561	0.0439665	0.091453	0.0899677	0.0982649	0.095603	0.142248	0.0492798	0.139333	0.690896	0.0944101	0.0962629	0.0962812	0.0921192	0.0935099	0.0967106	0.0931231	0.0910716	0.665749	0.290848	0.0454343	0.0455151	0.142381	0.0468091
16	22814101	22814400	24.6467	0.0759179	0.105314	0.071318	0.0219301	0.0516578	0.110024	0.0336024	0.0672222	0.829307	0.0893711	0.0760204	0.897169	0.758614	0.0880588	0.0734525	0.0657405	0.0324052	0.110306	0.0896583	0.0663597	0.096035	0.0708906	0.0632502	0.0320427	0.0663553	0.0628762	0.0631349	0.0410101	0.0937451	0.0422488	0.0454796	0.12443	0.0933999	0.042126	0.0555861	0.0768328	0.0742514	0.0631889	0.0330837	0.0352429	0.962173	0.0539576	0.0793973	0.0628515	0.0845192	0.0615693
16	54289501	54289800	15.209	0.955679	0.9267	0.766979	0.865281	0.832286	0.933909	0.846457	0.899873	0.169798	0.961542	0.527061	0.847532	0.705384	0.893636	0.380178	0.967573	0.864836	0.959034	0.918278	0.136856	0.784952	0.923336	0.859155	0.947736	0.932279	0.888439	0.970728	0.896726	0.890063	0.898851	0.790443	0.204694	0.899814	0.729049	0.286875	0.599729	0.904588	0.930192	0.95763	0.640043	0.0988066	0.878936	0.798504	0.948804	0.874786	0.938369
16	54936301	54936600	15.2298	0.257427	0.891185	0.831373	0.452007	0.7867	0.897546	0.829169	0.918198	0.0954877	0.920959	0.77046	0.75284	0.657048	0.52289	0.871863	0.919915	0.679433	0.937506	0.909622	0.102621	0.688026	0.873948	0.885628	0.910735	0.918179	0.754923	0.965422	0.873049	0.89575	0.492009	0.922448	0.140701	0.925973	0.707532	0.562153	0.712128	0.794322	0.903779	0.913351	0.0724527	0.0370457	0.857953	0.931891	0.86253	0.811038	0.91098
16	57884101	57884400	14.8353	0.438439	0.731247	0.87818	0.942245	0.872606	0.828727	0.740283	0.901408	0.765472	0.759277	0.675536	0.923073	0.593077	0.803345	0.781856	0.556772	0.902955	0.812812	0.911038	0.480939	0.815305	0.664832	0.898734	0.695625	0.752931	0.878308	0.969471	0.881877	0.865082	0.895529	0.822493	0.0770375	0.927017	0.742838	0.80946	0.937371	0.81624	0.855209	0.935691	0.949155	0.0619722	0.887198	0.905553	0.788275	0.889241	0.846955
16	72961201	72961500	7.17955	0.0380742	0.0757675	0.0753661	0.787961	0.781597	0.0723527	0.113563	0.11241	0.238403	0.0727066	0.0384866	0.0750541	0.163837	0.0786428	0.0395341	0.0777408	0.074762	0.0747016	0.0744038	0.113348	0.0781662	0.0397582	0.0749146	0.0355673	0.147978	0.436904	0.883299	0.0388062	0.345085	0.240043	0.0751322	0.0390546	0.114523	0.078094	0.077981	0.223655	0.151549	0.511902	0.113062	0.0736048	0.0370864	0.039308	0.0367366	0.0368674	0.0384808	0.0759436
16	78045901	78046200	15.0522	0.770598	0.83633	0.8768	0.0792444	0.0963761	0.86739	0.862971	0.895137	0.180761	0.942687	0.801948	0.814057	0.591	0.716791	0.891344	0.835271	0.865729	0.894355	0.830242	0.331274	0.539827	0.912264	0.836624	0.788782	0.929519	0.954426	0.458467	0.792911	0.919998	0.764482	0.726062	0.115307	0.845885	0.781962	0.767005	0.924224	0.795674	0.462255	0.913964	0.724511	0.655371	0.736344	0.88223	0.444119	0.812387	0.802222
16	85286701	85287000	7.64074	0.759741	0.65901	0.68255	0.646672	0.610717	0.549205	0.453995	0.179824	0.412928	0.407301	0.611872	0.653635	0.704918	0.775652	0.814948	0.700247	0.703549	0.703253	0.564254	0.302103	0.125074	0.760197	0.359264	0.483525	0.745016	0.608882	0.904759	0.874071	0.639038	0.633983	0.65471	0.250306	0.607898	0.560389	0.0623346	0.593993	0.514356	0.189892	0.628601	0.0884574	0.592503	0.594252	0.668667	0.235755	0.582384	0.151742
16	85287001	85287300	8.62059	0.688889	0.894085	0.823256	0.67641	0.590074	0.785131	0.777489	0.101158	0.687513	0.533122	0.575208	0.752371	0.773202	0.87539	0.874524	0.940379	0.884785	0.603012	0.84965	0.182812	0.0820446	0.647361	0.677177	0.724476	0.866604	0.866868	0.929492	0.634994	0.721088	0.633361	0.775817	0.321008	0.828226	0.87089	0.0625763	0.581588	0.887294	0.041276	0.888142	0.0807046	0.777982	0.791326	0.883649	0.137976	0.286406	0.0805593
16	85329601	85329900	6.51178	0.0536767	0.0533354	0.105929	0.871606	0.323659	0.102325	0.0534701	0.105906	0.167014	0.0514349	0.0542301	0.105846	0.170471	0.0553815	0.111002	0.109535	0.0527394	0.105507	0.0525915	0.213355	0.163722	0.278239	0.211081	0.0502736	0.0522801	0.102759	0.805254	0.108926	0.108483	0.168436	0.106234	0.331751	0.0540009	0.109746	0.109943	0.157921	0.106724	0.109666	0.106411	0.104284	0.052569	0.276437	0.15596	0.103937	0.108273	0.160105
16	85424401	85424700	5.5614	0.0883523	0.576603	0.425588	0.872937	0.886601	0.0849809	0.801469	0.577765	0.58943	0.0855531	0.178166	0.428381	0.778018	0.181716	0.090454	0.741764	0.687806	0.0872692	0.0872384	0.349685	0.0879831	0.519056	0.344398	0.166661	0.259275	0.838033	0.878717	0.177296	0.180154	0.746202	0.17622	0.27629	0.089757	0.80426	0.0904921	0.0870468	0.0876244	0.576616	0.0879039	0.0871733	0.176017	0.270731	0.425484	0.0855138	0.0886521	0.0872036
16	85436701	85437000	11.1533	0.909473	0.82834	0.890955	0.699616	0.0982158	0.8421	0.786303	0.116821	0.688883	0.880098	0.611983	0.763706	0.197397	0.771835	0.488011	0.908868	0.870678	0.953117	0.889737	0.945837	0.0702543	0.905778	0.930096	0.703951	0.907473	0.870744	0.87619	0.756053	0.858564	0.863278	0.843481	0.762827	0.750347	0.880655	0.117179	0.919583	0.831657	0.0450845	0.912819	0.0671368	0.933189	0.749756	0.143567	0.0613914	0.0624405	0.0121788
16	85444801	85445100	8.76236	0.13598	0.134619	0.133206	0.647485	0.832377	0.149993	0.116898	0.135345	0.655462	0.226715	0.31355	0.134211	0.841776	0.0999449	0.19901	0.118728	0.114796	0.0960738	0.0769325	0.329731	0.272525	0.119342	0.17156	0.0734928	0.26724	0.632574	0.932495	0.136639	0.557042	0.160974	0.175003	0.553517	0.237766	0.740351	0.139282	0.210789	0.115563	0.876166	0.270835	0.367341	0.371877	0.674402	0.1147	0.131599	0.0974363	0.0958684
16	86432701	86433000	7.67326	0.0899319	0.208753	0.0593242	0.894361	0.543411	0.228128	0.298207	0.147621	0.156424	0.0573269	0.757458	0.354579	0.579832	0.0619095	0.0622413	0.0612025	0.235492	0.0882687	0.146588	0.0595169	0.0615866	0.0939235	0.0589768	0.056055	0.466284	0.114729	0.867013	0.152742	0.0906891	0.0944821	0.207256	0.0924882	0.0300953	0.0922074	0.399066	0.0293623	0.238606	0.0623373	0.0593667	0.0871608	0.0292953	0.0928246	0.173817	0.116106	0.0605809	0.119558
16	89562301	89562600	5.71556	0.782021	0.829356	0.846409	0.0798467	0.0814134	0.799508	0.898602	0.161666	0.868411	0.885485	0.832819	0.84741	0.490177	0.921553	0.814284	0.880295	0.887459	0.876497	0.828411	0.709571	0.83098	0.868208	0.896881	0.730897	0.846159	0.79901	0.869472	0.850538	0.900173	0.76004	0.748543	0.817903	0.785593	0.715928	0.835503	0.805335	0.807111	0.877553	0.913301	0.54061	0.661777	0.75705	0.8753	0.801398	0.88957	0.828844
16	89837701	89838000	8.19702	0.0477252	0.0948	0.0235337	0.535955	0.503534	0.205362	0.0238065	0.657412	0.593297	0.137744	0.385651	0.11766	0.70488	0.0984458	0.147998	0.14605	0.539305	0.0939409	0.09376	0.0712093	0.698268	0.123839	0.0938157	0.179219	0.349351	0.701821	0.59607	0.627514	0.120998	0.124778	0.260498	0.0991132	0.265031	0.146294	0.700993	0.0937254	0.23714	0.764816	0.0473517	0.651297	0.141522	0.0491415	0.0464252	0.0462032	0.0481076	0.0711403
17	2058601	2058900	18.1266	0.877691	0.698665	0.701902	0.779829	0.670129	0.667878	0.773804	0.844001	0.176543	0.771623	0.75247	0.7604	0.539928	0.787016	0.606371	0.899706	0.590629	0.871171	0.867144	0.100775	0.786552	0.823206	0.746123	0.928222	0.933589	0.781751	0.939422	0.706515	0.509767	0.712013	0.814256	0.0755037	0.801905	0.77613	0.773444	0.839937	0.890474	0.777927	0.943845	0.843253	0.473962	0.649172	0.424588	0.761821	0.806856	0.757538
17	2058901	2059200	12.5824	0.939651	0.81243	0.947751	0.738908	0.938921	0.854173	0.933611	0.897206	0.371703	0.953325	0.821541	0.913596	0.829663	0.898601	0.826718	0.952365	0.747804	0.941564	0.822097	0.598927	0.712205	0.941372	0.920203	0.929	0.930435	0.868524	0.964063	0.888675	0.452646	0.875739	0.78505	0.0534412	0.943658	0.644873	0.687957	0.935936	0.874254	0.879581	0.950851	0.881561	0.270574	0.837993	0.683743	0.861855	0.899317	0.917334
17	6893701	6894000	8.61408	0.943818	0.814982	0.540857	0.747191	0.777829	0.738343	0.0627677	0.101376	0.566731	0.18231	0.0421705	0.362522	0.461166	0.822514	0.807722	0.756455	0.241094	0.597991	0.604382	0.954346	0.308425	0.761765	0.220422	0.134842	0.143432	0.924399	0.933377	0.514166	0.829854	0.564066	0.758245	0.897487	0.676769	0.719565	0.041811	0.735628	0.621051	0.124144	0.385781	0.310429	0.632999	0.774326	0.320305	0.19755	0.847064	0.879166
17	8109601	8109900	10.8221	0.209189	0.0785285	0.0623697	0.782932	0.840713	0.0521282	0.0547129	0.106631	0.687038	0.0945681	0.053751	0.0388354	0.786752	0.0400089	0.077534	0.0794896	0.0778164	0.0539089	0.119764	0.0793945	0.87366	0.0252867	0.0510091	0.0634627	0.0942815	0.22676	0.225949	0.0885131	0.0993355	0.626789	0.110423	0.37886	0.0565429	0.335501	0.589503	0.0786675	0.10524	0.802422	0.118759	0.814914	0.0981365	0.0807699	0.0803044	0.08846	0.0643718	0.100524
17	10026001	10026300	6.00761	0.209735	0.212953	0.137495	0.90879	0.482722	0.0669561	0.610828	0.138432	0.895454	0.137897	0.0722757	0.137955	0.0745219	0.0720649	0.0719476	0.071301	0.137553	0.0705302	0.0687819	0.139244	0.07035	0.0719403	0.0686954	0.0657367	0.736063	0.267761	0.0742466	0.141148	0.0726863	0.148934	0.213327	0.828281	0.0723679	0.0712155	0.0716234	0.0687394	0.14215	0.140601	0.0694472	0.544999	0.538665	0.0735586	0.136201	0.203043	0.0703483	0.138539
17	10183501	10183800	8.62813	0.0609373	0.0618073	0.0797376	0.611093	0.774893	0.156457	0.333197	0.181632	0.666077	0.0604952	0.041966	0.0601309	0.768317	0.0627432	0.104301	0.103495	0.39991	0.061619	0.0602079	0.0607833	0.0409057	0.125258	0.119646	0.172569	0.651078	0.175214	0.0861114	0.122783	0.0849719	0.0863761	0.0830649	0.384304	0.0634557	0.0825949	0.145634	0.0600389	0.0618856	0.102886	0.0606256	0.617399	0.864708	0.042669	0.298933	0.0393196	0.102016	0.0602574
17	32828101	32828400	6.67885	0.147593	0.0500643	0.097189	0.535093	0.0495226	0.0468384	0.100264	0.0969831	0.642669	0.0963854	0.0508894	0.0970028	0.160732	0.152331	0.0509412	0.150623	0.0483257	0.0989246	0.0963086	0.146595	0.0501733	0.0511324	0.0967593	0.0920691	0.0980153	0.14125	0.0525993	0.149979	0.050827	0.105515	0.0497817	0.743836	0.101202	0.0503483	0.100767	0.144655	0.0500823	0.0504933	0.146224	0.438453	0.777916	0.103842	0.0951622	0.0952684	0.0496545	0.0979319
17	38428801	38429100	16.4523	0.565032	0.606054	0.666901	0.0916469	0.200822	0.482558	0.5734	0.480144	0.566288	0.618031	0.809464	0.582337	0.507204	0.708175	0.697722	0.758995	0.672727	0.725062	0.583115	0.871756	0.512202	0.684672	0.646278	0.294231	0.770487	0.610038	0.110252	0.566663	0.862781	0.663891	0.641054	0.58322	0.426594	0.614069	0.669879	0.560185	0.665697	0.575384	0.641671	0.829869	0.306069	0.722052	0.704935	0.545782	0.61573	0.733892
17	47846701	47847000	8.17174	0.753751	0.840566	0.85225	0.670561	0.436217	0.851203	0.726423	0.238272	0.0750813	0.826666	0.772398	0.74566	0.501419	0.689603	0.712935	0.891018	0.591638	0.901967	0.544282	0.0719331	0.682891	0.808116	0.762457	0.565358	0.670009	0.687349	0.565651	0.171251	0.75572	0.689625	0.762492	0.0750545	0.805685	0.747054	0.865788	0.811269	0.798066	0.689375	0.864973	0.625827	0.0476256	0.829517	0.774134	0.884359	0.91902	0.768733
17	47847301	47847600	15.5434	0.816337	0.687986	0.820686	0.853904	0.754522	0.711048	0.530176	0.808616	0.211451	0.80213	0.774306	0.652792	0.581125	0.859337	0.823202	0.900956	0.813335	0.923606	0.778481	0.0341062	0.586222	0.858261	0.787675	0.877057	0.674276	0.886939	0.677684	0.80772	0.803661	0.702286	0.761765	0.0637865	0.839642	0.694509	0.594744	0.774771	0.80818	0.290472	0.873786	0.794038	0.0862175	0.659927	0.859005	0.763007	0.779968	0.798517
17	47847601	47847900	14.332	0.89169	0.883647	0.765456	0.861386	0.638162	0.864709	0.857599	0.874477	0.12897	0.910631	0.77388	0.771163	0.713021	0.777786	0.878176	0.941407	0.839967	0.941829	0.893139	0.0922059	0.901326	0.867644	0.935832	0.922242	0.88586	0.741964	0.451612	0.809405	0.924964	0.702152	0.902584	0.154969	0.896362	0.835049	0.649597	0.628888	0.808479	0.477771	0.886739	0.908301	0.112183	0.838402	0.950817	0.924611	0.927531	0.865957
17	47852101	47852400	6.50981	0.927395	0.918614	0.894082	0.886514	0.533746	0.838588	0.838461	0.788048	0.111456	0.901551	0.778823	0.873751	0.852019	0.778017	0.870311	0.798938	0.860543	0.85132	0.78573	0.213575	0.837742	0.920291	0.873237	0.79416	0.910577	0.719254	0.562352	0.631738	0.857197	0.790181	0.818278	0.221538	0.899659	0.879893	0.898969	0.759725	0.744526	0.820585	0.874694	0.916538	0.315632	0.78532	0.842551	0.825069	0.923235	0.875227
17	50559001	50559300	11.7596	0.317486	0.938535	0.915111	0.852944	0.76112	0.896504	0.799086	0.125136	0.187962	0.899673	0.899734	0.896946	0.887685	0.924063	0.610372	0.43256	0.558077	0.891453	0.575122	0.845654	0.645603	0.686899	0.724417	0.274195	0.177026	0.577159	0.957889	0.701749	0.824416	0.481455	0.890099	0.165186	0.742154	0.834049	0.899066	0.849267	0.936995	0.868085	0.852467	0.345798	0.0795879	0.941052	0.717375	0.908032	0.851073	0.860138
17	50559301	50559600	16.0196	0.111135	0.810107	0.780925	0.81704	0.741211	0.900164	0.915211	0.0343962	0.0315721	0.940721	0.81156	0.896837	0.705029	0.849251	0.90292	0.0673859	0.398315	0.416122	0.389871	0.0679485	0.484478	0.806094	0.948683	0.0765038	0.0463408	0.075148	0.967668	0.839207	0.856486	0.299824	0.847892	0.0127131	0.574475	0.702245	0.671945	0.940297	0.722786	0.908636	0.919377	0.454579	0.0368251	0.798157	0.0811842	0.890827	0.92892	0.903494
17	50893501	50893800	5.43026	0.282455	0.719125	0.749642	0.81591	0.836391	0.849732	0.6748	0.892642	0.288036	0.901624	0.841943	0.751966	0.0987695	0.762725	0.673646	0.672417	0.852925	0.670155	0.662107	0.882364	0.854057	0.857471	0.599992	0.515355	0.667733	0.778484	0.799515	0.666979	0.823173	0.627864	0.193234	0.0992391	0.822428	0.791224	0.761602	0.601797	0.91744	0.834696	0.854418	0.838925	0.0945508	0.823568	0.783918	0.654574	0.837408	0.454096
17	57810901	57811200	8.25081	0.116773	0.0949518	0.115104	0.694797	0.834639	0.0893958	0.0954426	0.485074	0.36318	0.0920804	0.048291	0.0230325	0.0510187	0.0722494	0.0723743	0.0476416	0.0459213	0.0470763	0.0688666	0.209142	0.0475623	0.0484319	0.0688551	0.0877541	0.0933834	0.0670921	0.124543	0.118373	0.194112	0.0499672	0.0474838	0.927726	0.0724744	0.143102	0.095675	0.114704	0.26129	0.120112	0.440386	0.756006	0.799555	0.221464	0.0227397	0.113046	0.0705988	0.046393
17	57874501	57874800	9.11268	0.775675	0.821529	0.68101	0.853233	0.225799	0.799056	0.842671	0.90353	0.845943	0.884973	0.631657	0.862497	0.347942	0.905255	0.675331	0.825016	0.721289	0.939669	0.711425	0.930966	0.0865154	0.907057	0.930618	0.786013	0.737286	0.897048	0.183699	0.788158	0.853938	0.862115	0.84284	0.891575	0.916333	0.820596	0.16142	0.854129	0.873051	0.103633	0.939952	0.397033	0.774074	0.81496	0.692694	0.338807	0.646786	0.0859627
17	62652601	62652900	13.4564	0.172508	0.0687212	0.0867938	0.0830809	0.0550331	0.0928892	0.0484948	0.142053	0.784183	0.0964771	0.0589851	0.102616	0.668046	0.070129	0.0559579	0.104653	0.0572085	0.0716465	0.130188	0.0936313	0.877477	0.0650477	0.078323	0.349739	0.287078	0.133247	0.137932	0.076575	0.0632735	0.519161	0.0737212	0.0523621	0.088252	0.022434	0.0235757	0.0580508	0.0576482	0.664421	0.070022	0.921157	0.138939	0.0587419	0.119576	0.0777713	0.0898875	0.0546384
17	62750701	62751000	6.28776	0.883578	0.922599	0.840452	0.859016	0.535874	0.90441	0.848036	0.119263	0.730049	0.237308	0.692594	0.800513	0.324248	0.887799	0.850192	0.428738	0.355459	0.884578	0.67017	0.777915	0.0610963	0.549382	0.891113	0.45069	0.843371	0.864745	0.821044	0.846322	0.651	0.773034	0.244948	0.918436	0.897115	0.830598	0.12364	0.6703	0.847294	0.0612428	0.777085	0.120425	0.821317	0.890533	0.175781	0.116875	0.243203	0.0599232
17	62751001	62751300	6.1724	0.771287	0.569402	0.607336	0.614584	0.321137	0.723154	0.712014	0.0634054	0.716073	0.315248	0.675898	0.793937	0.0687337	0.519074	0.458166	0.130808	0.314929	0.61798	0.696428	0.443439	0.0647518	0.51934	0.654188	0.360607	0.661477	0.756813	0.590155	0.666579	0.631035	0.643146	0.195396	0.875003	0.395701	0.777408	0.0656828	0.251871	0.452514	0.129651	0.558631	0.128175	0.734467	0.757746	0.186991	0.186242	0.193697	0.190813
17	74352001	74352300	16.6152	0.898565	0.714881	0.882053	0.560772	0.870285	0.921043	0.882177	0.877491	0.0523712	0.946971	0.736253	0.883593	0.828673	0.925359	0.901085	0.61509	0.85862	0.925037	0.803567	0.958105	0.698271	0.859947	0.897288	0.938741	0.846181	0.395583	0.176198	0.891111	0.854409	0.641073	0.828135	0.114006	0.874969	0.852465	0.75774	0.779533	0.751931	0.886628	0.956272	0.96875	0.122318	0.832448	0.940862	0.736605	0.887478	0.859501
17	75130501	75130800	6.65534	0.704934	0.35452	0.786225	0.397081	0.632894	0.796336	0.678088	0.0981879	0.779727	0.75758	0.685052	0.622581	0.484557	0.410454	0.778443	0.35554	0.390984	0.739398	0.485336	0.763008	0.304551	0.823594	0.697195	0.139821	0.585337	0.717895	0.763561	0.743697	0.684569	0.576368	0.593192	0.800175	0.682494	0.598692	0.0510036	0.825629	0.74449	0.681124	0.787366	0.0988784	0.782529	0.72847	0.570533	0.779019	0.769087	0.396027
17	77319301	77319600	7.52253	0.883315	0.868074	0.921685	0.691934	0.0649443	0.782652	0.909374	0.903599	0.742387	0.920036	0.890896	0.879825	0.284374	0.898361	0.836056	0.945996	0.778221	0.907143	0.877719	0.783257	0.880528	0.851795	0.735323	0.753564	0.82019	0.861258	0.138096	0.843917	0.871431	0.860389	0.791382	0.85898	0.816147	0.88903	0.815081	0.654337	0.812952	0.906573	0.930472	0.904741	0.470737	0.827027	0.899928	0.884656	0.908208	0.882705
17	81036601	81036900	4.91554	0.902827	0.835968	0.880673	0.744167	0.630945	0.455324	0.838153	0.244444	0.812489	0.693993	0.872474	0.852488	0.566559	0.74852	0.903763	0.911534	0.832642	0.928899	0.833591	0.853906	0.460122	0.782285	0.737871	0.915007	0.854803	0.935768	0.7066	0.809992	0.753524	0.840776	0.567098	0.485961	0.573379	0.903341	0.126343	0.868607	0.855322	0.237891	0.853619	0.126022	0.870576	0.752221	0.739529	0.623052	0.893611	0.240731
17	81166501	81166800	8.01967	0.179801	0.64952	0.380538	0.638423	0.618523	0.0980292	0.104796	0.506912	0.213788	0.176612	0.053132	0.2026	0.225879	0.0265058	0.0798081	0.131049	0.0757122	0.155083	0.0755521	0.178695	0.722547	0.294103	0.227297	0.168504	0.204973	0.589202	0.10989	0.234992	0.531693	0.137773	0.130205	0.0531298	0.105936	0.262857	0.744233	0.627678	0.156858	0.869634	0.407402	0.729322	0.0758095	0.189718	0.124585	0.52207	0.181436	0.706224
17	81223801	81224100	5.70685	0.0818819	0.166037	0.240623	0.405838	0.831729	0.157242	0.333591	0.709481	0.815123	0.0810185	0.25327	0.0807925	0.729301	0.0843096	0.0839655	0.0834432	0.0805865	0.165383	0.161447	0.403638	0.711901	0.0837976	0.805761	0.154295	0.0820921	0.23518	0.572548	0.246676	0.170684	0.260038	0.0835228	0.893771	0.169946	0.330973	0.757892	0.399003	0.0831582	0.808805	0.546949	0.482837	0.710074	0.0859782	0.239837	0.0792541	0.0822287	0.161782
17	82003501	82003800	9.86771	0.926225	0.915249	0.948113	0.8977	0.348686	0.845741	0.824342	0.916432	0.920859	0.952978	0.921229	0.942588	0.0443158	0.880358	0.944643	0.966297	0.887672	0.962408	0.942918	0.976202	0.820175	0.905537	0.951903	0.640986	0.899008	0.959842	0.122421	0.813317	0.929914	0.939438	0.694837	0.956576	0.968252	0.884252	0.827352	0.921517	0.937929	0.942351	0.95951	0.909141	0.935603	0.853586	0.953652	0.870973	0.900855	0.795059
18	3624001	3624300	6.26381	0.722004	0.599944	0.716024	0.12221	0.0613447	0.794739	0.729983	0.717245	0.607744	0.824608	0.697755	0.77925	0.262716	0.654292	0.852604	0.549119	0.532011	0.785888	0.777725	0.860436	0.72649	0.697437	0.778133	0.812215	0.639913	0.465014	0.195236	0.863572	0.609077	0.710694	0.599303	0.867289	0.765958	0.649665	0.551006	0.299867	0.600282	0.370927	0.480572	0.845936	0.418957	0.663537	0.710188	0.354533	0.24624	0.637164
18	3624301	3624600	5.67101	0.487509	0.791281	0.809651	0.0836842	0.166541	0.846853	0.681627	0.754205	0.681641	0.715073	0.570489	0.71401	0.0878536	0.727737	0.793813	0.792427	0.783928	0.75936	0.406692	0.671826	0.618521	0.566427	0.712297	0.463456	0.332863	0.656871	0.0882234	0.720157	0.768014	0.772343	0.680233	0.636238	0.344157	0.493753	0.420775	0.481209	0.678507	0.61678	0.330198	0.622348	0.330209	0.799251	0.710996	0.474218	0.413294	0.714399
18	14543401	14543700	17.9549	0.406692	0.251383	0.113672	0.613941	0.628785	0.367638	0.487788	0.283675	0.644336	0.301016	0.292977	0.228932	0.106155	0.111587	0.138401	0.0999559	0.40497	0.137253	0.329135	0.156866	0.243909	0.246767	0.170972	0.605737	0.754497	0.307956	0.142083	0.249668	0.145741	0.164559	0.259285	0.906468	0.254105	0.437977	0.270407	0.111189	0.209141	0.238767	0.14524	0.352895	0.834375	0.201633	0.160756	0.148637	0.117846	0.187348
18	46337401	46337700	4.8896	0.918002	0.785016	0.902102	0.856134	0.870144	0.776863	0.873398	0.364493	0.814474	0.364773	0.886068	0.55817	0.750942	0.816657	0.642632	0.885074	0.244754	0.64216	0.781705	0.698016	0.122718	0.837431	0.833676	0.621011	0.813939	0.775036	0.841946	0.247169	0.820043	0.578955	0.816733	0.861103	0.651551	0.700254	0.372508	0.12364	0.64172	0.240755	0.697318	0.253122	0.640827	0.650868	0.742704	0.121055	0.124991	0.122789
18	72867301	72867600	16.6276	0.0553327	0.253148	0.0416358	0.0572175	0.0950102	0.38116	0.023379	0.0570991	0.929277	0.0232988	0.011346	0.0329256	0.603811	0.0561816	0.0321764	0.0223657	0.0440735	0.0575614	0.034265	0.045114	0.0885286	0.290152	0.118356	0.0217718	0.0807741	0.0427624	0.121126	0.0419227	0.0611049	0.0331583	0.0711611	0.959566	0.0365273	0.0645614	0.306278	0.0335747	0.022168	0.055598	0.0449837	0.0489638	0.915406	0.39486	0.0346604	0.160342	0.0431586	0.272582
18	79964101	79964400	11.8043	0.852594	0.716444	0.780887	0.300717	0.398586	0.317974	0.703109	0.879941	0.0820017	0.893205	0.940863	0.757542	0.491812	0.776284	0.726904	0.0739728	0.759487	0.692876	0.710197	0.704194	0.676812	0.857799	0.900092	0.368756	0.829017	0.117511	0.429351	0.630299	0.927029	0.782356	0.634288	0.109904	0.398194	0.841259	0.0624253	0.80088	0.415895	0.896534	0.641178	0.898881	0.11915	0.212291	0.933661	0.793979	0.927822	0.907744
19	427201	427500	11.9454	0.878549	0.77956	0.850206	0.820568	0.0930491	0.908767	0.622874	0.372104	0.784867	0.416173	0.788097	0.795905	0.72906	0.782233	0.79798	0.955794	0.827215	0.92228	0.939142	0.122826	0.065982	0.860654	0.612463	0.9285	0.943699	0.917532	0.170349	0.761422	0.945741	0.70753	0.908752	0.0682802	0.854281	0.918218	0.0619798	0.89397	0.892741	0.764461	0.936746	0.118751	0.657865	0.910695	0.866311	0.809124	0.818339	0.611759
19	511501	511800	7.00525	0.0831629	0.0423429	0.0822684	0.790607	0.377226	0.118572	0.0423298	0.0409345	0.34672	0.0813157	0.0430224	0.0409859	0.729174	0.128812	0.0862918	0.0848947	0.122486	0.0417662	0.121928	0.0412709	0.213046	0.0433678	0.0818073	0.155426	0.0827407	0.119351	0.849481	0.0846984	0.128656	0.044692	0.0840239	0.0426728	0.0426938	0.0852439	0.0851649	0.122157	0.127048	0.513863	0.0823338	0.452235	0.202611	0.087859	0.080276	0.0805254	0.0840235	0.124348
19	751201	751500	5.95313	0.0719618	0.0730551	0.141422	0.89552	0.358698	0.0689368	0.0735953	0.213695	0.148071	0.0709971	0.148719	0.0709868	0.305373	0.0741458	0.14797	0.146714	0.0707841	0.0725989	0.141613	0.143315	0.558834	0.147904	0.141356	0.0676743	0.215955	0.475997	0.92142	0.0725818	0.074839	0.153154	0.0732353	0.149596	0.223406	0.0732494	0.0737028	0.070754	0.146251	0.216551	0.0714788	0.216435	0.0711625	0.15132	0.0701263	0.139309	0.144725	0.0712526
19	1467001	1467300	19.8394	0.972342	0.871957	0.941131	0.678016	0.875981	0.944654	0.959375	0.699076	0.578043	0.956135	0.912567	0.952814	0.800019	0.928543	0.75957	0.916135	0.945742	0.942643	0.938601	0.960745	0.754337	0.958602	0.148681	0.958069	0.914239	0.806343	0.938143	0.661317	0.78001	0.621167	0.951798	0.100195	0.959731	0.827695	0.880822	0.320565	0.802978	0.888771	0.876768	0.9423	0.0967715	0.534287	0.822279	0.931289	0.960884	0.944896
19	1467901	1468200	19.4194	0.868826	0.684853	0.729147	0.644928	0.824395	0.752212	0.900375	0.906459	0.26871	0.899214	0.912949	0.815799	0.632752	0.932002	0.799291	0.92759	0.799977	0.925438	0.956825	0.965421	0.856053	0.802339	0.180743	0.892136	0.782874	0.877261	0.935696	0.858994	0.423131	0.621914	0.821153	0.363562	0.778165	0.658737	0.828419	0.320906	0.794171	0.638672	0.633725	0.956151	0.108972	0.434608	0.933023	0.696962	0.861655	0.754269
19	1468201	1468500	17.3743	0.858691	0.882864	0.852631	0.706154	0.755044	0.902184	0.776021	0.636966	0.239751	0.927193	0.677703	0.838048	0.763521	0.737193	0.847767	0.914913	0.823414	0.933764	0.73815	0.940226	0.557871	0.849722	0.107143	0.935121	0.880582	0.874727	0.954452	0.779328	0.401757	0.777608	0.886976	0.0757237	0.850181	0.632009	0.474456	0.300968	0.684078	0.700218	0.705175	0.836185	0.170626	0.404376	0.893237	0.845952	0.891153	0.63666
19	2608201	2608500	9.65504	0.10796	0.248537	0.164021	0.702502	0.470134	0.0605394	0.143887	0.0777035	0.431661	0.156526	0.142998	0.0762332	0.389439	0.0632014	0.124179	0.0940129	0.19819	0.0787982	0.185859	0.046518	0.0447008	0.0460726	0.120705	0.0295677	0.0471138	0.118595	0.91038	0.0760378	0.493872	0.0962654	0.0320958	0.133984	0.0655827	0.432172	0.158012	0.398902	0.264945	0.132433	0.108249	0.0646886	0.128437	0.16028	0.0619619	0.238663	0.076643	0.270401
19	3360901	3361200	12.061	0.818284	0.624007	0.0569585	0.0866733	0.127178	0.724305	0.354137	0.419594	0.530905	0.677384	0.617329	0.512571	0.405984	0.756004	0.494271	0.852118	0.609704	0.801044	0.690144	0.905858	0.0982865	0.719854	0.562229	0.446812	0.611013	0.40621	0.169298	0.506324	0.869656	0.582557	0.563159	0.339848	0.603695	0.141361	0.702051	0.841057	0.651897	0.0729345	0.764083	0.302098	0.170349	0.771868	0.261256	0.511398	0.784356	0.710783
19	3435001	3435300	17.6108	0.0110082	0.0218933	0.0103504	0.925501	0.74409	0.0334681	0.0465227	0.124994	0.208213	0.0463738	0.0225709	0.0218356	0.174057	0.111758	0.0533184	0.0556156	0.306916	0.0343627	0.0454617	0.781323	0.449603	0.061798	0.0214041	0.0433285	0.114818	0.372223	0.95738	0.0312599	0.0364856	0.065932	0.0472086	0.0504328	0.0242339	0.042798	0.541626	0.222698	0.275607	0.851415	0.212583	0.341173	0.0608792	0.0560972	0.0344949	0.0318987	0.0429204	0.0625494
19	4566301	4566600	8.98302	0.181569	0.385822	0.248219	0.675144	0.613371	0.158378	0.0373715	0.108766	0.794584	0.217969	0.393518	0.197205	0.755222	0.111979	0.296349	0.184834	0.125293	0.165836	0.126286	0.163441	0.126274	0.129278	0.106823	0.155076	0.238154	0.626679	0.898108	0.236108	0.152992	0.325788	0.280144	0.0965226	0.457043	0.712052	0.427773	0.556344	0.147267	0.451225	0.217349	0.149074	0.166023	0.0570078	0.413082	0.140553	0.163559	0.142911
19	4566601	4566900	6.60734	0.506968	0.465532	0.252069	0.852945	0.749876	0.53061	0.260219	0.201394	0.524835	0.49753	0.472883	0.251704	0.778375	0.158088	0.211366	0.260515	0.400769	0.256742	0.150005	0.152188	0.156032	0.318007	0.546179	0.28677	0.552734	0.696238	0.923784	0.362702	0.616041	0.436231	0.361563	0.262852	0.520531	0.756372	0.36573	0.632258	0.259851	0.313735	0.404196	0.152154	0.0998907	0.376631	0.345748	0.148321	0.103046	0.152405
19	4912201	4912500	5.08953	0.603875	0.797187	0.75622	0.606087	0.223303	0.591954	0.877529	0.602737	0.765167	0.860239	0.800741	0.716798	0.342878	0.825788	0.824424	0.888451	0.896163	0.797526	0.84195	0.925061	0.758459	0.888041	0.904591	0.41604	0.844018	0.870987	0.235529	0.60338	0.865696	0.804295	0.726903	0.545277	0.450592	0.823214	0.726471	0.664352	0.764864	0.839682	0.886807	0.845442	0.437297	0.347086	0.896137	0.711274	0.875098	0.904752
19	11483701	11484000	16.1391	0.918047	0.759808	0.917896	0.654263	0.951144	0.904843	0.922902	0.952138	0.0946185	0.954838	0.909352	0.825671	0.839446	0.947751	0.927067	0.965952	0.939435	0.914249	0.936455	0.94834	0.890761	0.875505	0.830238	0.903287	0.877475	0.922519	0.972342	0.854103	0.934024	0.773281	0.930175	0.139735	0.930031	0.812756	0.738401	0.940119	0.943112	0.829524	0.943504	0.907507	0.429297	0.834583	0.930133	0.865173	0.870298	0.868428
19	12996301	12996600	16.7755	0.232187	0.714171	0.757424	0.102903	0.11601	0.818872	0.925414	0.932592	0.177863	0.897863	0.817498	0.909554	0.437715	0.781629	0.727817	0.692394	0.935831	0.88712	0.914593	0.383134	0.774017	0.885235	0.919469	0.958024	0.937815	0.869804	0.154006	0.513041	0.914894	0.859769	0.710289	0.139221	0.874535	0.655675	0.746292	0.907506	0.792107	0.138827	0.921702	0.61154	0.696083	0.0676261	0.960673	0.888463	0.83764	0.762572
19	13283101	13283400	4.5514	0.895089	0.836601	0.806847	0.740518	0.870311	0.910766	0.896716	0.810845	0.292403	0.904345	0.896731	0.93357	0.856511	0.919538	0.924798	0.912653	0.937507	0.924907	0.911802	0.929485	0.832578	0.871473	0.14534	0.901754	0.781064	0.830842	0.695936	0.903871	0.88756	0.43364	0.938462	0.157304	0.817204	0.924591	0.905321	0.870415	0.92978	0.804931	0.884173	0.873221	0.1506	0.840021	0.929203	0.910586	0.958036	0.937336
19	13506001	13506300	19.5209	0.688607	0.684659	0.626841	0.113125	0.291797	0.698086	0.600887	0.901442	0.506256	0.779223	0.759814	0.618141	0.507942	0.720692	0.603378	0.852504	0.685777	0.89403	0.598558	0.941171	0.668937	0.836296	0.233837	0.677952	0.905417	0.707416	0.0869346	0.763434	0.878221	0.800993	0.691571	0.950132	0.767047	0.679706	0.649997	0.801137	0.793974	0.665783	0.914304	0.822705	0.435784	0.776268	0.831727	0.748452	0.660519	0.703516
19	13506301	13506600	18.248	0.755577	0.782107	0.701554	0.181711	0.177938	0.775507	0.695649	0.912309	0.32176	0.86303	0.663933	0.728687	0.404694	0.815572	0.792758	0.940166	0.69934	0.884039	0.788498	0.959965	0.63327	0.9199	0.224136	0.854848	0.872188	0.910809	0.360212	0.644124	0.865976	0.82241	0.794086	0.377363	0.911625	0.682653	0.708455	0.883089	0.849682	0.891943	0.906774	0.932134	0.303699	0.290894	0.743904	0.865895	0.806519	0.737142
19	13840501	13840800	7.08754	0.0797595	0.525882	0.881107	0.119237	0.0402225	0.8824	0.703261	0.768177	0.614826	0.787727	0.843322	0.828474	0.437915	0.710475	0.713003	0.895857	0.888914	0.873966	0.888017	0.959424	0.85501	0.906649	0.767951	0.483724	0.83144	0.907528	0.128259	0.877083	0.879563	0.903873	0.863871	0.675781	0.806506	0.806083	0.674839	0.713303	0.60218	0.942215	0.85879	0.912269	0.271956	0.874126	0.153941	0.82252	0.863965	0.891761
19	15181501	15181800	10.7039	0.0396868	0.0529963	0.11371	0.59573	0.692432	0.0658529	0.0414909	0.14822	0.76976	0.341274	0.0543964	0.03929	0.764812	0.0674926	0.0654681	0.0938534	0.052477	0.0817651	0.282467	0.0535285	0.677606	0.0128223	0.0258121	0.128303	0.782355	0.267631	0.926032	0.0768815	0.0717023	0.162193	0.0558029	0.206011	0.0285693	0.0392117	0.813114	0.0265163	0.119835	0.274602	0.0266896	0.184789	0.0707691	0.0681532	0.18932	0.166234	0.0521438	0.343636
19	17680201	17680500	15.7204	0.857338	0.792662	0.873141	0.276397	0.49975	0.890187	0.0705843	0.916839	0.221623	0.88946	0.848341	0.886665	0.63882	0.87938	0.830728	0.94069	0.78325	0.877916	0.851876	0.113515	0.614839	0.883629	0.714427	0.888599	0.83288	0.801125	0.0776516	0.707028	0.917022	0.832782	0.857218	0.280279	0.920004	0.59607	0.848166	0.900484	0.906783	0.782993	0.946318	0.886593	0.430515	0.868025	0.89729	0.844695	0.919015	0.848806
19	18777001	18777300	8.28022	0.840229	0.791328	0.791023	0.747686	0.873596	0.775107	0.837078	0.721733	0.16744	0.80678	0.80016	0.791473	0.627565	0.782477	0.814682	0.848329	0.589546	0.936422	0.875734	0.901848	0.718777	0.865062	0.910905	0.869347	0.827479	0.0884297	0.891202	0.892702	0.921532	0.843393	0.858318	0.0240217	0.748517	0.836659	0.824948	0.891676	0.858319	0.896337	0.837054	0.890218	0.0915003	0.676014	0.731694	0.624482	0.830844	0.859934
19	39306901	39307200	6.53531	0.15906	0.161797	0.156973	0.370131	0.477143	0.403625	0.216228	0.806558	0.821188	0.103993	0.219328	0.51806	0.612131	0.633397	0.0548339	0.162297	0.104185	0.0533355	0.259677	0.0526845	0.793737	0.491208	0.208508	0.0993034	0.264242	0.202995	0.282976	0.322697	0.274117	0.451917	0.107399	0.0546372	0.109183	0.325092	0.795913	0.723914	0.482524	0.707868	0.210197	0.729676	0.607834	0.335266	0.10268	0.102666	0.160439	0.0527242
19	46713901	46714200	12.2024	0.131499	0.0238471	0.0565747	0.917363	0.137797	0.0480967	0.0628703	0.625737	0.206231	0.0748901	0.0490787	0.0710831	0.163098	0.656632	0.0701199	0.0846633	0.166362	0.06193	0.220727	0.170046	0.703867	0.0794808	0.0814743	0.116913	0.421559	0.89416	0.276182	0.159976	0.0786088	0.0843621	0.0763636	0.622	0.0913638	0.0936031	0.0980189	0.192717	0.0719845	0.762268	0.242232	0.90907	0.221641	0.0489614	0.0494922	0.0462017	0.0585321	0.0569856
19	46714201	46714500	6.8985	0.131748	0.0447121	0.0434256	0.789666	0.13278	0.0835204	0.178872	0.389035	0.137227	0.128881	0.0454349	0.0865783	0.0480976	0.362604	0.0455418	0.0896545	0.129377	0.088244	0.128821	0.130789	0.577463	0.0915155	0.0431964	0.0821044	0.131121	0.720273	0.188123	0.044699	0.135938	0.0471714	0.133164	0.135289	0.0451107	0.0899906	0.0449737	0.0860296	0.0894429	0.821673	0.0869727	0.890098	0.0856514	0.0927654	0.127236	0.0425226	0.133074	0.175032
19	47648101	47648400	6.45192	0.166151	0.112646	0.0546279	0.801673	0.222637	0.522945	0.449706	0.819434	0.731642	0.271729	0.399892	0.632544	0.417655	0.114272	0.28608	0.0565058	0.537253	0.0557339	0.379463	0.110097	0.601604	0.456432	0.672546	0.362946	0.385996	0.212064	0.820279	0.500798	0.343558	0.413364	0.500504	0.72981	0.454044	0.0565956	0.873907	0.108657	0.225399	0.784236	0.164725	0.821726	0.536078	0.116784	0.321878	0.321575	0.279145	0.330056
19	48330301	48330600	13.9313	0.170888	0.0907359	0.107391	0.803636	0.818628	0.115121	0.0961285	0.105608	0.0541463	0.107625	0.070108	0.135548	0.0608464	0.0810286	0.0332242	0.0460686	0.0793555	0.0355043	0.0586646	0.127582	0.112145	0.0964866	0.022164	0.0671033	0.130427	0.0770083	0.94917	0.0757698	0.0627377	0.0913237	0.0852693	0.0649309	0.125008	0.0444107	0.0583866	0.0460254	0.0799297	0.366428	0.057825	0.0878439	0.0751957	0.0697908	0.0711473	0.0550273	0.0667467	0.0757165
19	49746301	49746600	13.3343	0.403642	0.413521	0.598505	0.689808	0.880205	0.955951	0.773584	0.89477	0.21969	0.664747	0.867653	0.83203	0.742	0.855144	0.706757	0.817283	0.744057	0.89269	0.828375	0.211234	0.802009	0.808465	0.893573	0.902141	0.764193	0.755102	0.634129	0.636432	0.721779	0.486069	0.793471	0.0918498	0.480283	0.869926	0.73155	0.291024	0.870119	0.841216	0.800099	0.733561	0.113939	0.872701	0.647216	0.646141	0.856237	0.862957
20	3799501	3799800	5.09402	0.332673	0.113934	0.219032	0.669472	0.665427	0.216976	0.115718	0.52397	0.764672	0.112241	0.231147	0.2215	0.677052	0.115722	0.228258	0.228133	0.221118	0.114139	0.111651	0.332519	0.662923	0.114025	0.110447	0.212764	0.225804	0.588431	0.828569	0.112453	0.118156	0.118576	0.340411	0.118768	0.117658	0.226518	0.766571	0.221566	0.11416	0.872396	0.112258	0.609331	0.113309	0.541423	0.110946	0.108997	0.224405	0.110738
20	17315401	17315700	10.5036	0.894314	0.83339	0.900618	0.235007	0.69607	0.828102	0.744824	0.944774	0.675165	0.829077	0.721259	0.758832	0.624235	0.861195	0.837137	0.952606	0.696224	0.952569	0.830795	0.957231	0.938095	0.901376	0.846078	0.918638	0.864337	0.787185	0.124276	0.905861	0.864343	0.885032	0.850848	0.179863	0.922169	0.869833	0.692049	0.930696	0.884567	0.908596	0.928813	0.934886	0.57636	0.798312	0.37226	0.880398	0.86037	0.798848
20	20396401	20396700	7.19386	0.0756049	0.384954	0.112245	0.74947	0.849359	0.359154	0.0769452	0.743489	0.84507	0.258626	0.117347	0.111777	0.577593	0.4292	0.117761	0.0385932	0.037114	0.151843	0.110808	0.897671	0.64778	0.15791	0.11157	0.070626	0.112795	0.144661	0.758114	0.154124	0.233829	0.325281	0.0381794	0.426304	0.116393	0.0775389	0.823376	0.0740189	0.11552	0.810044	0.187091	0.593634	0.110465	0.695182	0.109422	0.0732087	0.114621	0.0377019
20	31849501	31849800	14.4153	0.0678274	0.045005	0.0638975	0.778058	0.334878	0.0342936	0.0715692	0.0349493	0.590277	0.0593774	0.0231864	0.0672554	0.671955	0.0344515	0.0548995	0.0342806	0.045003	0.023496	0.372778	0.0575611	0.836431	0.0531157	0.0549746	0.0444153	0.329603	0.480367	0.0676495	0.0429237	0.0498397	0.633712	0.0483804	0.0645034	0.0744815	0.0770688	0.740023	0.0456865	0.0339844	0.610509	0.0573955	0.768729	0.0622603	0.0346111	0.0706577	0.316685	0.0551691	0.728585
20	44326801	44327100	14.7354	0.202606	0.818865	0.678276	0.476814	0.0860164	0.626219	0.558336	0.197249	0.512593	0.928763	0.473248	0.865691	0.558303	0.856726	0.752245	0.83762	0.827974	0.904985	0.475721	0.721392	0.0903884	0.591885	0.645813	0.892871	0.527589	0.826095	0.134649	0.814305	0.895857	0.6979	0.566219	0.102825	0.568795	0.580804	0.299974	0.853825	0.631544	0.474126	0.906156	0.26084	0.334996	0.797396	0.877319	0.73821	0.713384	0.766332
20	46118101	46118400	9.98716	0.334126	0.914126	0.906009	0.207057	0.227438	0.835804	0.824328	0.484995	0.856638	0.878425	0.839365	0.879471	0.730343	0.909554	0.843379	0.66306	0.6751	0.9656	0.8383	0.248858	0.912948	0.943956	0.888216	0.906088	0.835617	0.905839	0.149633	0.821527	0.685026	0.841496	0.847634	0.143259	0.882572	0.130235	0.846566	0.680329	0.74369	0.901771	0.21898	0.853585	0.229175	0.601916	0.839441	0.766856	0.48937	0.862794
20	59605501	59605800	13.5705	0.0573614	0.137092	0.0324611	0.887969	0.0439084	0.0231705	0.0362866	0.106296	0.403948	0.433194	0.0470704	0.0454959	0.803624	0.034976	0.35715	0.0579952	0.0342425	0.214439	0.047234	0.0934104	0.0411377	0.3351	0.044644	0.0562814	0.0835397	0.0886164	0.87927	0.0981822	0.138894	0.149566	0.0612964	0.0391898	0.0880569	0.167806	0.0470358	0.057915	0.310515	0.0486887	0.0465711	0.088364	0.063026	0.152332	0.083521	0.0775794	0.246548	0.207073
21	33022501	33022800	8.53807	0.083845	0.212722	0.329519	0.483499	0.744371	0.10075	0.32206	0.0624059	0.687165	0.041542	0.173263	0.0827232	0.316888	0.0431819	0.129359	0.0640956	0.0618819	0.127066	0.124096	0.0417897	0.444562	0.194345	0.0823344	0.0197618	0.105113	0.140598	0.155768	0.21152	0.0875374	0.0669618	0.0641951	0.788063	0.0653704	0.0853361	0.621606	0.268269	0.276845	0.0426462	0.25009	0.508837	0.565394	0.0881366	0.0821009	0.121733	0.0210724	0.249019
21	33022801	33023100	13.2181	0.138781	0.195844	0.109152	0.738098	0.761714	0.093361	0.121879	0.118995	0.817259	0.0484798	0.106777	0.126116	0.673422	0.0822885	0.382893	0.0818605	0.0805314	0.0960358	0.333095	0.117669	0.838741	0.229186	0.0900234	0.0793821	0.0721437	0.145149	0.127236	0.429319	0.0763111	0.0928773	0.0987978	0.957739	0.13938	0.101569	0.78843	0.116721	0.336285	0.0689443	0.305062	0.935845	0.925751	0.543632	0.384545	0.212282	0.0678157	0.439765
21	34670401	34670700	15.5741	0.122707	0.839161	0.852917	0.115307	0.106479	0.417842	0.804502	0.230113	0.788536	0.915134	0.730883	0.845422	0.088612	0.77775	0.904535	0.960748	0.78414	0.919739	0.184107	0.159119	0.655514	0.85067	0.618274	0.883211	0.815315	0.183177	0.244399	0.739083	0.0984823	0.756133	0.238959	0.737646	0.830454	0.767914	0.457373	0.709904	0.714553	0.131131	0.843647	0.246511	0.951439	0.845941	0.139642	0.731805	0.91546	0.769384
21	40178701	40179000	9.03324	0.66106	0.650799	0.712564	0.180441	0.355569	0.590211	0.697327	0.286108	0.546236	0.729567	0.681244	0.79523	0.28218	0.746117	0.637674	0.799393	0.794349	0.811164	0.691786	0.838979	0.706613	0.59958	0.839711	0.577851	0.853623	0.668585	0.0752435	0.744038	0.746264	0.852869	0.697214	0.0571818	0.851013	0.578599	0.604722	0.752951	0.59843	0.088698	0.801379	0.762031	0.582844	0.757301	0.796931	0.768834	0.728827	0.701069
21	41398801	41399100	6.48296	0.797037	0.22167	0.268752	0.818198	0.675341	0.781131	0.595809	0.107532	0.784348	0.47837	0.553919	0.480591	0.235962	0.68703	0.44848	0.682068	0.479032	0.437024	0.528197	0.628534	0.110745	0.112966	0.32128	0.506805	0.485705	0.564903	0.851771	0.331426	0.688299	0.34954	0.385805	0.754918	0.645573	0.389128	0.0558065	0.576828	0.494937	0.111237	0.627308	0.162617	0.701273	0.732061	0.316625	0.211022	0.109903	0.0541691
21	45478201	45478500	6.87873	0.0887291	0.0903336	0.0438652	0.770196	0.885634	0.775095	0.135531	0.0873821	0.0462012	0.0868069	0.0917961	0.0437315	0.824145	0.0458038	0.0460013	0.135852	0.0871336	0.0445748	0.043382	0.0440432	0.0453867	0.0462157	0.174546	0.0414744	0.220779	0.339554	0.903365	0.135448	0.137339	0.647297	0.0896896	0.0455628	0.454794	0.0454506	0.75546	0.130368	0.316198	0.0457578	0.0439321	0.0879019	0.0432694	0.187413	0.0856993	0.0429566	0.0448081	0.0442009
22	19881001	19881300	5.38106	0.538041	0.72656	0.785192	0.290803	0.188196	0.533584	0.626202	0.713467	0.287799	0.545504	0.685295	0.79107	0.396506	0.762667	0.792982	0.614055	0.611141	0.726312	0.812932	0.668414	0.613727	0.613734	0.78977	0.518887	0.471218	0.362064	0.204083	0.617499	0.772929	0.775219	0.767646	0.682412	0.688192	0.796574	0.625536	0.713476	0.62214	0.712915	0.819014	0.76528	0.538209	0.773266	0.600071	0.707615	0.460367	0.713286
22	36410101	36410400	12.4892	0.0576018	0.0353563	0.076904	0.844168	0.375841	0.0595168	0.0497685	0.0591732	0.022039	0.0617915	0.0485234	0.0468659	0.716131	0.16404	0.0674826	0.0932272	0.0705215	0.0612783	0.236573	0.0826741	0.840084	0.0764246	0.0345209	0.0454926	0.0736247	0.0560659	0.947747	0.0338495	0.0389125	0.1071	0.0755905	0.0522249	0.0904539	0.0693485	0.508873	0.105419	0.03558	0.900933	0.0718935	0.284793	0.0755419	0.0604783	0.0477594	0.0561272	0.0563683	0.0663958
22	36410401	36410700	9.27121	0.0982494	0.0678703	0.0642268	0.628034	0.372644	0.0327492	0.017347	0.246227	0.0661878	0.118415	0.0866378	0.199191	0.660118	0.0336143	0.0498209	0.0666192	0.0829182	0.0513102	0.147121	0.066221	0.737394	0.0495132	0.0658368	0.125933	0.153196	0.174425	0.877388	0.0835173	0.0712084	0.0352476	0.069485	0.0527228	0.088642	0.152234	0.481959	0.0327406	0.0510322	0.737608	0.0671963	0.522279	0.0672702	0.0701255	0.17938	0.0798828	0.0326792	0.194128
22	45867301	45867600	16.7983	0.226248	0.849699	0.914344	0.763179	0.796852	0.671839	0.665486	0.900428	0.34662	0.851111	0.817408	0.839968	0.709672	0.821337	0.9048	0.956678	0.857998	0.971893	0.895226	0.974956	0.856782	0.942102	0.873122	0.29929	0.656983	0.867135	0.582932	0.827194	0.719275	0.827344	0.918171	0.0986635	0.917934	0.76101	0.826389	0.92249	0.887665	0.864326	0.957631	0.660246	0.131	0.922576	0.629907	0.932896	0.911594	0.869836
[truncated: 13 more columns]

## Sheet: Extended Data Fig. 4c
Sensitivity
	ASCL1cutoff
NEUROD1cutoff	0	0.01	0.02	0.03	0.04	0.05	0.06	0.07	0.08	0.09	0.1	0.11	0.12	0.13	0.14	0.15	0.16	0.17	0.18	0.19	0.2	0.21	0.22	0.23	0.24	0.25	0.26	0.27	0.28	0.29	0.3	0.31	0.32	0.33	0.34	0.35	0.36	0.37	0.38	0.39	0.4	0.41	0.42	0.43	0.44	0.45	0.46	0.47	0.48
0.01	1	1	1	1	1	1	1	1	1	1	1	1	1	1	1	1	1	1	1	1	1	1	1	1	1	1	1	1	1	1	1	1	0.999356	0.999356	0.999356	0.999356	0.999356	0.999356	0.999356	0.999356	0.999356	0.999356	0.999356	0.999356	0.999356	0.999356	0.998713	0.998713	0.998069
0.02	1	1	1	1	1	1	1	1	1	1	1	1	1	1	1	1	1	1	1	1	1	1	1	1	0.999497	0.999497	0.999497	0.999497	0.999497	0.999497	0.999497	0.999497	0.998994	0.998994	0.998994	0.998994	0.998994	0.998994	0.998491	0.998491	0.998491	0.998491	0.998491	0.998491	0.998491	0.998491	0.997988	0.997988	0.997485
0.03	0.995516	0.995516	0.995516	0.995516	0.995516	0.995516	0.995516	0.995516	0.995516	0.995516	0.995516	0.995516	0.995516	0.995516	0.995516	0.995516	0.995516	0.995516	0.995516	0.995516	0.995516	0.995516	0.995516	0.995516	0.995062	0.995062	0.995062	0.995062	0.995062	0.995062	0.995062	0.995062	0.994609	0.994609	0.994156	0.994156	0.993702	0.993249	0.992796	0.992796	0.992796	0.992796	0.992796	0.992796	0.992796	0.992343	0.991889	0.991889	0.991436
0.04	0.995516	0.995516	0.995516	0.995516	0.995516	0.995516	0.995516	0.995516	0.995516	0.995516	0.995516	0.995516	0.995516	0.995516	0.995516	0.995516	0.995516	0.995516	0.995516	0.995516	0.995516	0.995516	0.995516	0.995516	0.995076	0.995076	0.995076	0.995076	0.995076	0.995076	0.995076	0.995076	0.994635	0.994635	0.994195	0.994195	0.993755	0.993315	0.992875	0.992875	0.992875	0.992875	0.992875	0.992875	0.992875	0.992435	0.991995	0.991995	0.991554
0.05	0.995516	0.995516	0.995516	0.995516	0.995516	0.995516	0.995516	0.995516	0.995516	0.995516	0.995516	0.995516	0.995516	0.995516	0.995516	0.995516	0.995516	0.995516	0.995516	0.995516	0.995516	0.995516	0.995516	0.995516	0.995084	0.995084	0.995084	0.995084	0.995084	0.995084	0.995084	0.995084	0.994651	0.994651	0.994219	0.994219	0.993787	0.993355	0.992923	0.992923	0.992923	0.992923	0.992923	0.992923	0.992923	0.992491	0.992058	0.992058	0.991626
0.06	0.995516	0.995516	0.995516	0.995516	0.995516	0.995516	0.995516	0.995516	0.995516	0.995516	0.995516	0.995516	0.995516	0.995516	0.995516	0.995516	0.995516	0.995516	0.995516	0.995516	0.995516	0.995516	0.995516	0.995516	0.995089	0.995089	0.995089	0.995089	0.995089	0.995089	0.995089	0.995089	0.994662	0.994662	0.994236	0.994236	0.993809	0.993383	0.992956	0.992956	0.992956	0.992956	0.992956	0.992956	0.992956	0.992529	0.992103	0.992103	0.991676
0.07	0.995516	0.995516	0.995516	0.995516	0.995516	0.995516	0.995516	0.995516	0.995516	0.995516	0.995516	0.995516	0.995516	0.995516	0.995516	0.995516	0.995516	0.995516	0.995516	0.995516	0.995516	0.995516	0.995516	0.995516	0.995094	0.995094	0.995094	0.995094	0.995094	0.995094	0.995094	0.995094	0.994673	0.994673	0.994251	0.994251	0.993829	0.993408	0.992986	0.992986	0.992986	0.992986	0.992986	0.992986	0.992986	0.992565	0.992143	0.992143	0.991721
0.08	0.991031	0.991031	0.991031	0.991031	0.991031	0.991031	0.991031	0.991031	0.991031	0.991031	0.991031	0.991031	0.991031	0.991031	0.991031	0.991031	0.991031	0.991031	0.991031	0.991031	0.991031	0.991031	0.991031	0.991031	0.990612	0.990612	0.990612	0.990612	0.990612	0.990612	0.990612	0.990612	0.990193	0.990193	0.989774	0.989774	0.989355	0.988936	0.988517	0.988517	0.988517	0.988517	0.988517	0.988517	0.988517	0.988098	0.987678	0.987678	0.987259
0.09	0.991031	0.991031	0.991031	0.991031	0.991031	0.991031	0.991031	0.991031	0.991031	0.991031	0.991031	0.991031	0.991031	0.991031	0.991031	0.991031	0.991031	0.991031	0.991031	0.991031	0.991031	0.991031	0.991031	0.991031	0.990615	0.990615	0.990615	0.990615	0.990615	0.990615	0.990615	0.990615	0.990199	0.990199	0.989783	0.989783	0.989367	0.988952	0.988536	0.988536	0.988536	0.988536	0.988536	0.988536	0.988536	0.98812	0.987704	0.987704	0.987288
0.1	0.991031	0.991031	0.991031	0.991031	0.991031	0.991031	0.991031	0.991031	0.991031	0.991031	0.991031	0.991031	0.991031	0.991031	0.991031	0.991031	0.991031	0.991031	0.991031	0.991031	0.991031	0.991031	0.991031	0.991031	0.990619	0.990619	0.990619	0.990619	0.990619	0.990619	0.990619	0.990619	0.990207	0.990207	0.989795	0.989795	0.989383	0.98897	0.988558	0.988558	0.988558	0.988558	0.988558	0.988558	0.988558	0.988146	0.987734	0.987734	0.987322
0.11	0.988789	0.988789	0.988789	0.988789	0.988789	0.988789	0.988789	0.988789	0.988789	0.988789	0.988789	0.988789	0.988789	0.988789	0.988789	0.988789	0.988789	0.988789	0.988789	0.988789	0.988789	0.988789	0.988789	0.988789	0.988379	0.988379	0.988379	0.988379	0.988379	0.988379	0.988379	0.988379	0.987968	0.987968	0.987558	0.987558	0.987147	0.986737	0.986326	0.986326	0.986326	0.986326	0.986326	0.986326	0.986326	0.985916	0.985505	0.985505	0.985095
0.12	0.988789	0.988789	0.988789	0.988789	0.988789	0.988789	0.988789	0.988789	0.988789	0.988789	0.988789	0.988789	0.988789	0.988789	0.988789	0.988789	0.988789	0.988789	0.988789	0.988789	0.988789	0.988789	0.988789	0.988789	0.98838	0.98838	0.98838	0.98838	0.98838	0.98838	0.98838	0.98838	0.987971	0.987971	0.987562	0.987562	0.987153	0.986334	0.985925	0.985925	0.985925	0.985925	0.985925	0.985925	0.985925	0.985516	0.985107	0.985107	0.984698
0.13	0.986547	0.986547	0.986547	0.986547	0.986547	0.986547	0.986547	0.986547	0.986547	0.986547	0.986547	0.986547	0.986547	0.986547	0.986547	0.986547	0.986547	0.986547	0.986547	0.986547	0.986547	0.986547	0.986547	0.986547	0.986139	0.986139	0.986139	0.986139	0.986139	0.986139	0.986139	0.986139	0.985731	0.985731	0.985323	0.985323	0.984914	0.984098	0.98369	0.98369	0.98369	0.98369	0.98369	0.98369	0.98369	0.983282	0.982874	0.982874	0.982465
0.14	0.986547	0.986547	0.986547	0.986547	0.986547	0.986547	0.986547	0.986547	0.986547	0.986547	0.986547	0.986547	0.986547	0.986547	0.986547	0.986547	0.986547	0.986547	0.986547	0.986547	0.986547	0.986547	0.986547	0.986547	0.986141	0.986141	0.986141	0.986141	0.986141	0.986141	0.986141	0.986141	0.985734	0.985734	0.985328	0.985328	0.984921	0.984108	0.983702	0.983702	0.983702	0.983702	0.983702	0.983702	0.983702	0.983295	0.982889	0.982889	0.982482
0.15	0.986547	0.986547	0.986547	0.986547	0.986547	0.986547	0.986547	0.986547	0.986547	0.986547	0.986547	0.986547	0.986547	0.986547	0.986547	0.986547	0.986547	0.986547	0.986547	0.986547	0.986547	0.986547	0.986547	0.986547	0.986142	0.986142	0.986142	0.986142	0.986142	0.986142	0.986142	0.986142	0.985737	0.985737	0.985333	0.985333	0.984928	0.984118	0.983713	0.983713	0.983713	0.983713	0.983713	0.983713	0.983713	0.983308	0.982903	0.982903	0.982499
0.16	0.984305	0.984305	0.984305	0.984305	0.984305	0.984305	0.984305	0.984305	0.984305	0.984305	0.984305	0.984305	0.984305	0.984305	0.984305	0.984305	0.984305	0.984305	0.984305	0.984305	0.984305	0.984305	0.984305	0.984305	0.983902	0.983902	0.983902	0.983902	0.983902	0.983902	0.983902	0.983902	0.983498	0.983498	0.983095	0.983095	0.982692	0.981886	0.981482	0.981482	0.981482	0.981482	0.981482	0.981482	0.981482	0.981079	0.980676	0.980676	0.980273
0.17	0.979821	0.979821	0.979821	0.979821	0.979821	0.979821	0.979821	0.979821	0.979821	0.979821	0.979821	0.979821	0.979821	0.979821	0.979821	0.979821	0.979821	0.979821	0.979821	0.979821	0.979821	0.979821	0.979821	0.979821	0.979418	0.979418	0.979418	0.979418	0.979418	0.979418	0.979418	0.979418	0.979016	0.979016	0.978614	0.978614	0.978212	0.977407	0.977005	0.977005	0.977005	0.977005	0.977005	0.977005	0.977005	0.976603	0.9762	0.9762	0.975798
0.18	0.975336	0.975336	0.975336	0.975336	0.975336	0.975336	0.975336	0.975336	0.975336	0.975336	0.975336	0.975336	0.975336	0.975336	0.975336	0.975336	0.975336	0.975336	0.975336	0.975336	0.975336	0.975336	0.975336	0.975336	0.974935	0.974935	0.974935	0.974935	0.974935	0.974935	0.974935	0.974935	0.974533	0.974533	0.974132	0.974132	0.97373	0.972927	0.972525	0.972525	0.972525	0.972525	0.972525	0.972525	0.972525	0.972123	0.971722	0.971722	0.97132
0.19	0.975336	0.975336	0.975336	0.975336	0.975336	0.975336	0.975336	0.975336	0.975336	0.975336	0.975336	0.975336	0.975336	0.975336	0.975336	0.975336	0.975336	0.975336	0.975336	0.975336	0.975336	0.975336	0.975336	0.975336	0.974936	0.974936	0.974936	0.974936	0.974936	0.974936	0.974936	0.974936	0.974535	0.974535	0.974134	0.974134	0.973734	0.972932	0.972532	0.972532	0.972532	0.972532	0.972532	0.972532	0.972532	0.972131	0.971731	0.971731	0.97133
0.2	0.973094	0.973094	0.973094	0.973094	0.973094	0.973094	0.973094	0.973094	0.973094	0.973094	0.973094	0.973094	0.973094	0.973094	0.973094	0.973094	0.973094	0.973094	0.973094	0.973094	0.973094	0.973094	0.973094	0.973094	0.972694	0.972694	0.972694	0.972694	0.972694	0.972694	0.972694	0.972694	0.972293	0.972293	0.971892	0.971892	0.971492	0.97069	0.97029	0.97029	0.97029	0.97029	0.97029	0.97029	0.97029	0.969889	0.969488	0.969488	0.969088
0.21	0.970852	0.970852	0.970852	0.970852	0.970852	0.970852	0.970852	0.970852	0.970852	0.970852	0.970852	0.970852	0.970852	0.970852	0.970852	0.970852	0.970852	0.970852	0.970852	0.970852	0.970852	0.970852	0.970852	0.970852	0.970453	0.970453	0.970453	0.970453	0.970453	0.970453	0.970453	0.970453	0.970053	0.970053	0.969654	0.969654	0.969255	0.968456	0.968056	0.968056	0.968056	0.968056	0.968056	0.968056	0.968056	0.967657	0.967258	0.967258	0.966858
0.22	0.964126	0.964126	0.964126	0.964126	0.964126	0.964126	0.964126	0.964126	0.964126	0.964126	0.964126	0.964126	0.964126	0.964126	0.964126	0.964126	0.964126	0.964126	0.964126	0.964126	0.964126	0.964126	0.964126	0.964126	0.963727	0.963727	0.963727	0.963727	0.963727	0.963727	0.963727	0.963727	0.963329	0.963329	0.96293	0.96293	0.962532	0.961735	0.961337	0.961337	0.961337	0.961337	0.961337	0.961337	0.961337	0.960938	0.96054	0.96054	0.960141
0.23	0.961883	0.961883	0.961883	0.961883	0.961883	0.961883	0.961883	0.961883	0.961883	0.961883	0.961883	0.961883	0.961883	0.961883	0.961883	0.961883	0.961883	0.961883	0.961883	0.961883	0.961883	0.961883	0.961883	0.961883	0.961486	0.961486	0.961486	0.961486	0.961486	0.961486	0.961486	0.961486	0.961088	0.961088	0.96069	0.96069	0.960292	0.959497	0.959099	0.959099	0.959099	0.959099	0.959099	0.959099	0.959099	0.958701	0.958303	0.958303	0.957906
0.24	0.961883	0.961883	0.961883	0.961883	0.961883	0.961883	0.961883	0.961883	0.961883	0.961883	0.961883	0.961883	0.961883	0.961883	0.961883	0.961883	0.961883	0.961883	0.961883	0.961883	0.961883	0.961883	0.961883	0.961883	0.961486	0.961486	0.961486	0.961486	0.961486	0.961486	0.961486	0.961486	0.961088	0.961088	0.960691	0.960691	0.960294	0.959499	0.959101	0.959101	0.959101	0.959101	0.959101	0.959101	0.959101	0.958704	0.958306	0.958306	0.957909
0.25	0.957399	0.957399	0.957399	0.957399	0.957399	0.957399	0.957399	0.957399	0.957399	0.957399	0.957399	0.957399	0.957399	0.957399	0.957399	0.957399	0.957399	0.957399	0.957399	0.957399	0.957399	0.957399	0.957399	0.957399	0.957002	0.957002	0.957002	0.957002	0.957002	0.957002	0.957002	0.957002	0.956605	0.956605	0.956208	0.956208	0.955811	0.955016	0.954619	0.954619	0.954619	0.954619	0.954619	0.954619	0.954619	0.954222	0.953825	0.953825	0.953428
0.26	0.957399	0.957399	0.957399	0.957399	0.957399	0.957399	0.957399	0.957399	0.957399	0.957399	0.957399	0.957399	0.957399	0.957399	0.957399	0.957399	0.957399	0.957399	0.957399	0.957399	0.957399	0.957399	0.957399	0.957399	0.957003	0.957003	0.957003	0.957003	0.957003	0.957003	0.957003	0.957003	0.956607	0.956607	0.956211	0.956211	0.955816	0.955024	0.954628	0.954628	0.954628	0.954628	0.954628	0.954628	0.954628	0.954232	0.953836	0.953836	0.95344
0.27	0.955157	0.955157	0.955157	0.955157	0.955157	0.955157	0.955157	0.955157	0.955157	0.955157	0.955157	0.955157	0.955157	0.955157	0.955157	0.955157	0.955157	0.955157	0.955157	0.954762	0.954762	0.954762	0.954762	0.954762	0.954367	0.954367	0.954367	0.954367	0.954367	0.954367	0.954367	0.954367	0.953972	0.953972	0.953577	0.953577	0.953182	0.952392	0.951997	0.951997	0.951997	0.951997	0.951997	0.951997	0.951997	0.951602	0.951208	0.951208	0.950813
0.28	0.952915	0.952915	0.952915	0.952915	0.952915	0.952915	0.952915	0.952915	0.952915	0.952915	0.952915	0.952915	0.952915	0.952915	0.952915	0.952915	0.952915	0.952915	0.952915	0.95252	0.95252	0.95252	0.95252	0.95252	0.952125	0.952125	0.952125	0.952125	0.952125	0.952125	0.952125	0.952125	0.95173	0.95173	0.951335	0.951335	0.95094	0.95015	0.949755	0.949755	0.949755	0.949755	0.949755	0.949755	0.949755	0.94936	0.948965	0.948965	0.94857
0.29	0.952915	0.952915	0.952915	0.952915	0.952915	0.952915	0.952915	0.952915	0.952915	0.952915	0.952915	0.952915	0.952915	0.952915	0.952915	0.952915	0.952915	0.952915	0.952915	0.95252	0.95252	0.95252	0.95252	0.95252	0.952126	0.952126	0.952126	0.952126	0.952126	0.952126	0.952126	0.952126	0.951732	0.951732	0.951338	0.951338	0.950943	0.950155	0.94976	0.94976	0.94976	0.94976	0.94976	0.94976	0.94976	0.949366	0.948972	0.948972	0.948577
0.3	0.952915	0.952915	0.952915	0.952915	0.952915	0.952915	0.952915	0.952915	0.952915	0.952915	0.952915	0.952915	0.952915	0.952915	0.952915	0.952915	0.952915	0.952915	0.952915	0.952521	0.952521	0.952521	0.952521	0.952521	0.952127	0.952127	0.952127	0.952127	0.952127	0.952127	0.952127	0.952127	0.951734	0.951734	0.95134	0.95134	0.950946	0.950159	0.949765	0.949765	0.949765	0.949765	0.949765	0.949765	0.949765	0.949371	0.948978	0.948978	0.948584
0.31	0.950673	0.950673	0.950673	0.950673	0.950673	0.950673	0.950673	0.950673	0.950673	0.950673	0.950673	0.950673	0.950673	0.950673	0.950673	0.950673	0.950673	0.950673	0.950673	0.950279	0.950279	0.950279	0.950279	0.950279	0.949886	0.949886	0.949886	0.949886	0.949886	0.949886	0.949886	0.949886	0.949492	0.949492	0.949099	0.949099	0.948706	0.947919	0.947526	0.947526	0.947526	0.947526	0.947526	0.947526	0.947526	0.947132	0.946739	0.946739	0.946345
0.32	0.94843	0.94843	0.94843	0.94843	0.94843	0.94843	0.94843	0.94843	0.94843	0.94843	0.94843	0.94843	0.94843	0.94843	0.94843	0.94843	0.94843	0.94843	0.94843	0.948037	0.948037	0.948037	0.948037	0.948037	0.947644	0.947644	0.947644	0.947644	0.947644	0.947644	0.947644	0.947644	0.947251	0.947251	0.946858	0.946858	0.946465	0.945679	0.945286	0.945286	0.945286	0.945286	0.945286	0.945286	0.945286	0.944893	0.9445	0.9445	0.944107
0.33	0.94843	0.94843	0.94843	0.94843	0.94843	0.94843	0.94843	0.94843	0.94843	0.94843	0.94843	0.94843	0.94843	0.94843	0.94843	0.94843	0.94843	0.94843	0.94843	0.948037	0.948037	0.948037	0.948037	0.948037	0.947644	0.947644	0.947644	0.947644	0.947644	0.947644	0.947644	0.947644	0.947251	0.947251	0.946858	0.946858	0.946465	0.945679	0.945286	0.945286	0.945286	0.945286	0.945286	0.945286	0.945286	0.944893	0.9445	0.9445	0.944107
0.34	0.94843	0.94843	0.94843	0.94843	0.94843	0.94843	0.94843	0.94843	0.94843	0.94843	0.94843	0.94843	0.94843	0.94843	0.94843	0.94843	0.94843	0.94843	0.94843	0.948038	0.948038	0.948038	0.948038	0.948038	0.947646	0.947646	0.947646	0.947646	0.947646	0.947646	0.947646	0.947646	0.947253	0.947253	0.946861	0.946861	0.946468	0.945683	0.945291	0.945291	0.945291	0.945291	0.945291	0.945291	0.945291	0.944898	0.944506	0.944506	0.944113
0.35	0.946188	0.946188	0.946188	0.946188	0.946188	0.946188	0.946188	0.946188	0.946188	0.946188	0.946188	0.946188	0.946188	0.946188	0.946188	0.946188	0.946188	0.946188	0.946188	0.945796	0.945796	0.945796	0.945796	0.945796	0.945405	0.945405	0.945405	0.945405	0.945405	0.945405	0.945405	0.945405	0.945013	0.945013	0.944621	0.944621	0.944229	0.943445	0.943054	0.943054	0.943054	0.943054	0.943054	0.943054	0.943054	0.942662	0.94227	0.94227	0.941878
0.36	0.943946	0.943946	0.943946	0.943946	0.943946	0.943946	0.943946	0.943946	0.943946	0.943946	0.943946	0.943946	0.943946	0.943946	0.943946	0.943946	0.943946	0.943946	0.943946	0.943555	0.943555	0.943555	0.943555	0.943555	0.943164	0.943164	0.943164	0.943164	0.943164	0.943164	0.943164	0.943164	0.942772	0.942772	0.942381	0.942381	0.94199	0.941208	0.940816	0.940816	0.940816	0.940816	0.940816	0.940816	0.940816	0.940425	0.940034	0.940034	0.939643
0.37	0.943946	0.943946	0.943946	0.943946	0.943946	0.943946	0.943946	0.943946	0.943946	0.943946	0.943946	0.943946	0.943946	0.943946	0.943946	0.943946	0.943946	0.943946	0.943946	0.943555	0.943555	0.943555	0.943555	0.943555	0.943164	0.943164	0.943164	0.943164	0.943164	0.943164	0.943164	0.943164	0.942773	0.942773	0.942382	0.942382	0.941992	0.94121	0.940819	0.940819	0.940819	0.940819	0.940819	0.940819	0.940819	0.940428	0.940037	0.940037	0.939646
0.38	0.943946	0.943946	0.943946	0.943946	0.943946	0.943946	0.943946	0.943946	0.943946	0.943946	0.943946	0.943946	0.943946	0.943946	0.943946	0.943946	0.943946	0.943946	0.943946	0.943555	0.943555	0.943555	0.943555	0.943555	0.943164	0.943164	0.943164	0.943164	0.943164	0.943164	0.943164	0.943164	0.942773	0.942773	0.942382	0.942382	0.941992	0.94121	0.940819	0.940819	0.940819	0.940819	0.940819	0.940819	0.940819	0.940428	0.940037	0.940037	0.939646
0.39	0.941704	0.941704	0.941704	0.941704	0.941704	0.941704	0.941704	0.941704	0.941704	0.941704	0.941704	0.941704	0.941704	0.941704	0.941704	0.941704	0.941704	0.941704	0.941704	0.941313	0.941313	0.941313	0.941313	0.941313	0.940923	0.940923	0.940923	0.940923	0.940923	0.940923	0.940923	0.940923	0.940532	0.940532	0.940142	0.940142	0.939751	0.93897	0.938579	0.938579	0.938579	0.938579	0.938579	0.938579	0.938579	0.938188	0.937798	0.937798	0.937407
0.4	0.941704	0.941704	0.941704	0.941704	0.941704	0.941704	0.941704	0.941704	0.941704	0.941704	0.941704	0.941704	0.941704	0.941704	0.941704	0.941704	0.941704	0.941704	0.941704	0.941314	0.941314	0.941314	0.941314	0.941314	0.940923	0.940923	0.940923	0.940923	0.940923	0.940923	0.940923	0.940923	0.940533	0.940533	0.940143	0.940143	0.939752	0.938972	0.938581	0.938581	0.938581	0.938581	0.938581	0.938581	0.938581	0.938191	0.937801	0.937801	0.937411
0.41	0.941704	0.941704	0.941704	0.941704	0.941704	0.941704	0.941704	0.941704	0.941704	0.941704	0.941704	0.941704	0.941704	0.941704	0.941704	0.941704	0.941704	0.941704	0.941704	0.941314	0.941314	0.941314	0.941314	0.941314	0.940924	0.940924	0.940924	0.940924	0.940924	0.940924	0.940924	0.940924	0.940534	0.940534	0.940144	0.940144	0.939754	0.938974	0.938584	0.938584	0.938584	0.938584	0.938584	0.938584	0.938584	0.938194	0.937804	0.937804	0.937414
0.42	0.941704	0.941704	0.941704	0.941704	0.941704	0.941704	0.941704	0.941704	0.941704	0.941704	0.941704	0.941704	0.941704	0.941704	0.941704	0.941704	0.941704	0.941704	0.941704	0.941314	0.941314	0.941314	0.941314	0.941314	0.940925	0.940925	0.940925	0.940925	0.940925	0.940925	0.940925	0.940925	0.940535	0.940535	0.940145	0.940145	0.939755	0.938976	0.938586	0.938586	0.938586	0.938586	0.938586	0.938586	0.938586	0.938197	0.937807	0.937807	0.937417
0.43	0.939462	0.939462	0.939462	0.939462	0.939462	0.939462	0.939462	0.939462	0.939462	0.939462	0.939462	0.939462	0.939462	0.939462	0.939462	0.939462	0.939462	0.939462	0.939462	0.939072	0.939072	0.939072	0.939072	0.939072	0.938683	0.938683	0.938683	0.938683	0.938683	0.938683	0.938683	0.938683	0.938294	0.938294	0.937904	0.937904	0.937515	0.936736	0.936347	0.936347	0.936347	0.936347	0.936347	0.936347	0.936347	0.935957	0.935568	0.935568	0.935178
0.44	0.939462	0.939462	0.939462	0.939462	0.939462	0.939462	0.939462	0.939462	0.939462	0.939462	0.939462	0.939462	0.939462	0.939462	0.939462	0.939462	0.939462	0.939462	0.939462	0.939073	0.939073	0.939073	0.939073	0.939073	0.938684	0.938684	0.938684	0.938684	0.938684	0.938684	0.938684	0.938684	0.938295	0.938295	0.937905	0.937905	0.937516	0.936738	0.936349	0.936349	0.936349	0.936349	0.936349	0.936349	0.936349	0.93596	0.935571	0.935571	0.935182
0.45	0.932735	0.932735	0.932735	0.932735	0.932735	0.932735	0.932735	0.932735	0.932735	0.932735	0.932735	0.932735	0.932735	0.932735	0.932735	0.932735	0.932735	0.932735	0.932735	0.932346	0.932346	0.932346	0.932346	0.932346	0.931957	0.931957	0.931957	0.931957	0.931957	0.931957	0.931957	0.931957	0.931568	0.931568	0.931179	0.931179	0.93079	0.930012	0.929623	0.929623	0.929623	0.929623	0.929623	0.929623	0.929623	0.929233	0.928844	0.928844	0.928455
0.46	0.932735	0.932735	0.932735	0.932735	0.932735	0.932735	0.932735	0.932735	0.932735	0.932735	0.932735	0.932735	0.932735	0.932735	0.932735	0.932735	0.932735	0.932735	0.932735	0.932346	0.932346	0.932346	0.932346	0.932346	0.931957	0.931957	0.931957	0.931957	0.931957	0.931957	0.931957	0.931957	0.931568	0.931568	0.931179	0.931179	0.93079	0.930012	0.929623	0.929623	0.929623	0.929623	0.929623	0.929623	0.929623	0.929233	0.928844	0.928844	0.928455
0.47	0.932735	0.932735	0.932735	0.932735	0.932735	0.932735	0.932735	0.932735	0.932735	0.932735	0.932735	0.932735	0.932735	0.932735	0.932735	0.932735	0.932735	0.932735	0.932735	0.932346	0.932346	0.932346	0.932346	0.932346	0.931957	0.931957	0.931957	0.931957	0.931957	0.931957	0.931957	0.931957	0.931568	0.931568	0.931179	0.931179	0.93079	0.930012	0.929623	0.929623	0.929623	0.929623	0.929623	0.929623	0.929623	0.929233	0.928844	0.928844	0.928455
0.48	0.932735	0.932735	0.932735	0.932735	0.932735	0.932735	0.932735	0.932735	0.932735	0.932735	0.932735	0.932735	0.932735	0.932735	0.932735	0.932735	0.932735	0.932735	0.932735	0.932347	0.932347	0.932347	0.932347	0.932347	0.931958	0.931958	0.931958	0.931958	0.931958	0.931958	0.931958	0.931958	0.93157	0.93157	0.931181	0.931181	0.930793	0.930016	0.929627	0.929627	0.929627	0.929627	0.929627	0.929627	0.929627	0.929239	0.92885	0.92885	0.928462
0.49	0.930493	0.930493	0.930493	0.930493	0.930493	0.930493	0.930493	0.930493	0.930493	0.930493	0.930493	0.930493	0.930493	0.930493	0.930493	0.930493	0.930493	0.930493	0.930493	0.930105	0.930105	0.930105	0.930105	0.930105	0.929716	0.929716	0.929716	0.929716	0.929716	0.929716	0.929716	0.929716	0.929328	0.929328	0.928939	0.928939	0.928551	0.927774	0.927385	0.927385	0.927385	0.927385	0.927385	0.927385	0.927385	0.926997	0.926608	0.926608	0.92622
0.5	0.930493	0.930493	0.930493	0.930493	0.930493	0.930493	0.930493	0.930493	0.930493	0.930493	0.930493	0.930493	0.930493	0.930493	0.930493	0.930493	0.930493	0.930493	0.930493	0.930105	0.930105	0.930105	0.930105	0.930105	0.929717	0.929717	0.929717	0.929717	0.929717	0.929717	0.929717	0.929717	0.929329	0.929329	0.92894	0.92894	0.928552	0.927776	0.927388	0.927388	0.927388	0.927388	0.927388	0.927388	0.927388	0.926999	0.926611	0.926611	0.926223
0.51	0.926009	0.926009	0.926009	0.926009	0.926009	0.926009	0.926009	0.926009	0.926009	0.926009	0.926009	0.926009	0.926009	0.926009	0.926009	0.926009	0.926009	0.926009	0.926009	0.925621	0.925621	0.925621	0.925621	0.925621	0.925233	0.925233	0.925233	0.925233	0.925233	0.925233	0.925233	0.925233	0.924844	0.924844	0.924456	0.924456	0.924068	0.923292	0.922903	0.922903	0.922903	0.922903	0.922903	0.922903	0.922903	0.922515	0.922127	0.922127	0.921739
0.52	0.926009	0.926009	0.926009	0.926009	0.926009	0.926009	0.926009	0.926009	0.926009	0.926009	0.926009	0.926009	0.926009	0.926009	0.926009	0.926009	0.926009	0.926009	0.926009	0.925621	0.925621	0.925621	0.925621	0.925621	0.925233	0.925233	0.925233	0.925233	0.925233	0.925233	0.925233	0.925233	0.924844	0.924844	0.924456	0.924456	0.924068	0.923292	0.922903	0.922903	0.922903	0.922903	0.922903	0.922903	0.922903	0.922515	0.922127	0.922127	0.921739
0.53	0.921525	0.921525	0.921525	0.921525	0.921525	0.921525	0.921525	0.921525	0.921525	0.921525	0.921525	0.921525	0.921525	0.921525	0.921525	0.921525	0.921525	0.921525	0.921525	0.921137	0.921137	0.921137	0.921137	0.921137	0.920749	0.920749	0.920749	0.920749	0.920749	0.920749	0.920749	0.920749	0.920361	0.920361	0.919973	0.919973	0.919585	0.918809	0.918421	0.918421	0.918421	0.918421	0.918421	0.918421	0.918421	0.918034	0.917646	0.917646	0.917258
0.54	0.921525	0.921525	0.921525	0.921525	0.921525	0.921525	0.921525	0.921525	0.921525	0.921525	0.921525	0.921525	0.921525	0.921525	0.921525	0.921525	0.921525	0.921525	0.921525	0.921137	0.921137	0.921137	0.921137	0.921137	0.920749	0.920749	0.920749	0.920749	0.920749	0.920749	0.920749	0.920749	0.920362	0.920362	0.919974	0.919974	0.919587	0.918811	0.918424	0.918424	0.918424	0.918424	0.918424	0.918424	0.918424	0.918036	0.917649	0.917649	0.917261
0.55	0.921525	0.921525	0.921525	0.921525	0.921525	0.921525	0.921525	0.921525	0.921525	0.921525	0.921525	0.921525	0.921525	0.921525	0.921525	0.921525	0.921525	0.921525	0.921525	0.921137	0.921137	0.921137	0.921137	0.921137	0.920749	0.920749	0.920749	0.920749	0.920749	0.920749	0.920749	0.920749	0.920362	0.920362	0.919974	0.919974	0.919587	0.918811	0.918424	0.918424	0.918424	0.918424	0.918424	0.918424	0.918424	0.918036	0.917649	0.917649	0.917261
0.56	0.921525	0.921525	0.921525	0.921525	0.921525	0.921525	0.921525	0.921525	0.921525	0.921525	0.921525	0.921525	0.921525	0.921525	0.921525	0.921525	0.921525	0.921525	0.921525	0.921137	0.921137	0.921137	0.921137	0.921137	0.920749	0.920749	0.920749	0.920749	0.920749	0.920749	0.920749	0.920749	0.920362	0.920362	0.919974	0.919974	0.919587	0.918811	0.918424	0.918424	0.918424	0.918424	0.918424	0.918424	0.918424	0.918036	0.917649	0.917649	0.917261
0.57	0.919283	0.919283	0.919283	0.919283	0.919283	0.919283	0.919283	0.919283	0.919283	0.919283	0.919283	0.919283	0.919283	0.919283	0.919283	0.919283	0.919283	0.919283	0.919283	0.918895	0.918895	0.918895	0.918895	0.918895	0.918507	0.918507	0.918507	0.918507	0.918507	0.918507	0.918507	0.918507	0.91812	0.91812	0.917732	0.917732	0.917345	0.916569	0.916182	0.916182	0.916182	0.916182	0.916182	0.916182	0.916182	0.915794	0.915407	0.915407	0.915019
0.58	0.914798	0.914798	0.914798	0.914798	0.914798	0.914798	0.914798	0.914798	0.914798	0.914798	0.914798	0.914798	0.914798	0.914798	0.914798	0.914798	0.914798	0.914798	0.914798	0.914411	0.914411	0.914411	0.914411	0.914411	0.914024	0.914024	0.914024	0.914024	0.914024	0.914024	0.914024	0.914024	0.913636	0.913636	0.913249	0.913249	0.912862	0.912087	0.9117	0.9117	0.9117	0.9117	0.9117	0.9117	0.9117	0.911313	0.910925	0.910925	0.910538
0.59	0.912556	0.912556	0.912556	0.912556	0.912556	0.912556	0.912556	0.912556	0.912556	0.912556	0.912556	0.912556	0.912556	0.912556	0.912556	0.912556	0.912556	0.912556	0.912556	0.912169	0.912169	0.912169	0.912169	0.912169	0.911782	0.911782	0.911782	0.911782	0.911782	0.911782	0.911782	0.911782	0.911395	0.911395	0.911008	0.911008	0.910621	0.909847	0.90946	0.90946	0.90946	0.90946	0.90946	0.90946	0.90946	0.909073	0.908686	0.908686	0.908299
0.6	0.908072	0.908072	0.908072	0.908072	0.908072	0.908072	0.908072	0.908072	0.908072	0.908072	0.908072	0.908072	0.908072	0.908072	0.908072	0.908072	0.908072	0.908072	0.908072	0.907685	0.907685	0.907685	0.907685	0.907685	0.907298	0.907298	0.907298	0.907298	0.907298	0.907298	0.907298	0.907298	0.906911	0.906911	0.906524	0.906524	0.906137	0.905363	0.904976	0.904976	0.904976	0.904976	0.904976	0.904976	0.904976	0.904589	0.904202	0.904202	0.903815
0.61	0.901345	0.901345	0.901345	0.901345	0.901345	0.901345	0.901345	0.901345	0.901345	0.901345	0.901345	0.901345	0.901345	0.901345	0.901345	0.901345	0.901345	0.901345	0.901345	0.900958	0.900958	0.900958	0.900958	0.900958	0.900571	0.900571	0.900571	0.900571	0.900571	0.900571	0.900571	0.900571	0.900184	0.900184	0.899797	0.899797	0.89941	0.898636	0.898249	0.898249	0.898249	0.898249	0.898249	0.898249	0.898249	0.897862	0.897475	0.897475	0.897088
0.62	0.901345	0.901345	0.901345	0.901345	0.901345	0.901345	0.901345	0.901345	0.901345	0.901345	0.901345	0.901345	0.901345	0.901345	0.901345	0.901345	0.901345	0.901345	0.901345	0.900958	0.900958	0.900958	0.900958	0.900958	0.900571	0.900571	0.900571	0.900571	0.900571	0.900571	0.900571	0.900571	0.900184	0.900184	0.899797	0.899797	0.89941	0.898636	0.898249	0.898249	0.898249	0.898249	0.898249	0.898249	0.898249	0.897862	0.897475	0.897475	0.897088
0.63	0.901345	0.901345	0.901345	0.901345	0.901345	0.901345	0.901345	0.901345	0.901345	0.901345	0.901345	0.901345	0.901345	0.901345	0.901345	0.901345	0.901345	0.901345	0.901345	0.900958	0.900958	0.900958	0.900958	0.900958	0.900571	0.900571	0.900571	0.900571	0.900571	0.900571	0.900571	0.900571	0.900184	0.900184	0.899797	0.899797	0.89941	0.898636	0.898249	0.898249	0.898249	0.898249	0.898249	0.898249	0.898249	0.897862	0.897475	0.897475	0.897088
0.64	0.899103	0.899103	0.899103	0.899103	0.899103	0.899103	0.899103	0.899103	0.899103	0.899103	0.899103	0.899103	0.899103	0.899103	0.899103	0.899103	0.899103	0.899103	0.899103	0.898716	0.898716	0.898716	0.898716	0.898716	0.89833	0.89833	0.89833	0.89833	0.89833	0.89833	0.89833	0.89833	0.897943	0.897943	0.897556	0.897556	0.89717	0.896396	0.89601	0.89601	0.89601	0.89601	0.89601	0.89601	0.89601	0.895623	0.895236	0.895236	0.894849
0.65	0.894619	0.894619	0.894619	0.894619	0.894619	0.894619	0.894619	0.894619	0.894619	0.894619	0.894619	0.894619	0.894619	0.894619	0.894619	0.894619	0.894619	0.894619	0.894619	0.894232	0.894232	0.894232	0.894232	0.894232	0.893846	0.893846	0.893846	0.893846	0.893846	0.893846	0.893846	0.893846	0.89346	0.89346	0.893073	0.893073	0.892687	0.891914	0.891528	0.891528	0.891528	0.891528	0.891528	0.891528	0.891528	0.891141	0.890755	0.890755	0.890368
0.66	0.894619	0.894619	0.894619	0.894619	0.894619	0.894619	0.894619	0.894619	0.894619	0.894619	0.894619	0.894619	0.894619	0.894619	0.894619	0.894619	0.894619	0.894619	0.894619	0.894232	0.894232	0.894232	0.894232	0.894232	0.893846	0.893846	0.893846	0.893846	0.893846	0.893846	0.893846	0.893846	0.89346	0.89346	0.893073	0.893073	0.892687	0.891914	0.891528	0.891528	0.891528	0.891528	0.891528	0.891528	0.891528	0.891141	0.890755	0.890755	0.890368
0.67	0.892377	0.892377	0.892377	0.892377	0.892377	0.892377	0.892377	0.892377	0.892377	0.892377	0.892377	0.892377	0.892377	0.892377	0.892377	0.892377	0.892377	0.892377	0.892377	0.891991	0.891991	0.891991	0.891991	0.891991	0.891604	0.891604	0.891604	0.891604	0.891604	0.891604	0.891604	0.891604	0.891218	0.891218	0.890832	0.890832	0.890446	0.889674	0.889288	0.889288	0.889288	0.889288	0.889288	0.889288	0.889288	0.888902	0.888516	0.888516	0.88813
0.68	0.892377	0.892377	0.892377	0.892377	0.892377	0.892377	0.892377	0.892377	0.892377	0.892377	0.892377	0.892377	0.892377	0.892377	0.892377	0.892377	0.892377	0.892377	0.892377	0.891991	0.891991	0.891991	0.891991	0.891991	0.891604	0.891604	0.891604	0.891604	0.891604	0.891604	0.891604	0.891604	0.891218	0.891218	0.890832	0.890832	0.890446	0.889674	0.889288	0.889288	0.889288	0.889288	0.889288	0.889288	0.889288	0.888902	0.888516	0.888516	0.88813
0.69	0.887892	0.887892	0.887892	0.887892	0.887892	0.887892	0.887892	0.887892	0.887892	0.887892	0.887892	0.887892	0.887892	0.887892	0.887892	0.887892	0.887892	0.887892	0.887892	0.887506	0.887506	0.887506	0.887506	0.887506	0.88712	0.88712	0.88712	0.88712	0.88712	0.88712	0.88712	0.88712	0.886734	0.886734	0.886348	0.886348	0.885962	0.88519	0.884804	0.884804	0.884804	0.884804	0.884804	0.884804	0.884804	0.884417	0.884031	0.884031	0.883645
0.7	0.88565	0.88565	0.88565	0.88565	0.88565	0.88565	0.88565	0.88565	0.88565	0.88565	0.88565	0.88565	0.88565	0.88565	0.88565	0.88565	0.88565	0.88565	0.88565	0.885264	0.885264	0.885264	0.885264	0.885264	0.884878	0.884878	0.884878	0.884878	0.884878	0.884878	0.884878	0.884878	0.884492	0.884492	0.884106	0.884106	0.88372	0.882948	0.882561	0.882561	0.882561	0.882561	0.882561	0.882561	0.882561	0.882175	0.881789	0.881789	0.881403
0.71	0.883408	0.883408	0.883408	0.883408	0.883408	0.883408	0.883408	0.883408	0.883408	0.883408	0.883408	0.883408	0.883408	0.883408	0.883408	0.883408	0.883408	0.883408	0.883408	0.883022	0.883022	0.883022	0.883022	0.883022	0.882636	0.882636	0.882636	0.882636	0.882636	0.882636	0.882636	0.882636	0.88225	0.88225	0.881864	0.881864	0.881478	0.880705	0.880319	0.880319	0.880319	0.880319	0.880319	0.880319	0.880319	0.879933	0.879547	0.879547	0.879161
0.72	0.881166	0.881166	0.881166	0.881166	0.881166	0.881166	0.881166	0.881166	0.881166	0.881166	0.881166	0.881166	0.881166	0.881166	0.881166	0.881166	0.881166	0.881166	0.881166	0.88078	0.88078	0.88078	0.88078	0.88078	0.880394	0.880394	0.880394	0.880394	0.880394	0.880394	0.880394	0.880394	0.880008	0.880008	0.879622	0.879622	0.879235	0.878463	0.878077	0.878077	0.878077	0.878077	0.878077	0.878077	0.878077	0.877691	0.877305	0.877305	0.876919
0.73	0.878924	0.878924	0.878924	0.878924	0.878924	0.878924	0.878924	0.878924	0.878924	0.878924	0.878924	0.878924	0.878924	0.878924	0.878924	0.878924	0.878924	0.878924	0.878924	0.878538	0.878538	0.878538	0.878538	0.878538	0.878152	0.878152	0.878152	0.878152	0.878152	0.878152	0.878152	0.878152	0.877765	0.877765	0.877379	0.877379	0.876993	0.876221	0.875835	0.875835	0.875835	0.875835	0.875835	0.875835	0.875835	0.875449	0.875063	0.875063	0.874677
0.74	0.878924	0.878924	0.878924	0.878924	0.878924	0.878924	0.878924	0.878924	0.878924	0.878924	0.878924	0.878924	0.878924	0.878924	0.878924	0.878924	0.878924	0.878924	0.878924	0.878538	0.878538	0.878538	0.878538	0.878538	0.878152	0.878152	0.878152	0.878152	0.878152	0.878152	0.878152	0.878152	0.877765	0.877765	0.877379	0.877379	0.876993	0.876221	0.875835	0.875835	0.875835	0.875835	0.875835	0.875835	0.875835	0.875449	0.875063	0.875063	0.874677
0.75	0.878924	0.878924	0.878924	0.878924	0.878924	0.878924	0.878924	0.878924	0.878924	0.878924	0.878924	0.878924	0.878924	0.878924	0.878924	0.878924	0.878924	0.878924	0.878924	0.878538	0.878538	0.878538	0.878538	0.878538	0.878152	0.878152	0.878152	0.878152	0.878152	0.878152	0.878152	0.878152	0.877765	0.877765	0.877379	0.877379	0.876993	0.876221	0.875835	0.875835	0.875835	0.875835	0.875835	0.875835	0.875835	0.875449	0.875063	0.875063	0.874677
0.76	0.874439	0.874439	0.874439	0.874439	0.874439	0.874439	0.874439	0.874439	0.874439	0.874439	0.874439	0.874439	0.874439	0.874439	0.874439	0.874439	0.874439	0.874439	0.874439	0.874054	0.874054	0.874054	0.874054	0.874054	0.873668	0.873668	0.873668	0.873668	0.873668	0.873668	0.873668	0.873668	0.873282	0.873282	0.872896	0.872896	0.87251	0.871739	0.871353	0.871353	0.871353	0.871353	0.871353	0.871353	0.871353	0.870967	0.870581	0.870581	0.870196
0.77	0.872197	0.872197	0.872197	0.872197	0.872197	0.872197	0.872197	0.872197	0.872197	0.872197	0.872197	0.872197	0.872197	0.872197	0.872197	0.872197	0.872197	0.872197	0.872197	0.871812	0.871812	0.871812	0.871812	0.871812	0.871426	0.871426	0.871426	0.871426	0.871426	0.871426	0.871426	0.871426	0.87104	0.87104	0.870654	0.870654	0.870268	0.869497	0.869111	0.869111	0.869111	0.869111	0.869111	0.869111	0.869111	0.868725	0.868339	0.868339	0.867953
0.78	0.869955	0.869955	0.869955	0.869955	0.869955	0.869955	0.869955	0.869955	0.869955	0.869955	0.869955	0.869955	0.869955	0.869955	0.869955	0.869955	0.869955	0.869955	0.869955	0.869569	0.869569	0.869569	0.869569	0.869569	0.869184	0.869184	0.869184	0.869184	0.869184	0.869184	0.869184	0.869184	0.868798	0.868798	0.868412	0.868412	0.868026	0.867255	0.866869	0.866869	0.866869	0.866869	0.866869	0.866869	0.866869	0.866483	0.866097	0.866097	0.865711
0.79	0.869955	0.869955	0.869955	0.869955	0.869955	0.869955	0.869955	0.869955	0.869955	0.869955	0.869955	0.869955	0.869955	0.869955	0.869955	0.869955	0.869955	0.869955	0.869955	0.869569	0.869569	0.869569	0.869569	0.869569	0.869184	0.869184	0.869184	0.869184	0.869184	0.869184	0.869184	0.869184	0.868798	0.868798	0.868412	0.868412	0.868026	0.867255	0.866869	0.866869	0.866869	0.866869	0.866869	0.866869	0.866869	0.866483	0.866097	0.866097	0.865711
0.8	0.867713	0.867713	0.867713	0.867713	0.867713	0.867713	0.867713	0.867713	0.867713	0.867713	0.867713	0.867713	0.867713	0.867713	0.867713	0.867713	0.867713	0.867713	0.867713	0.867327	0.867327	0.867327	0.867327	0.867327	0.866941	0.866941	0.866941	0.866941	0.866941	0.866941	0.866941	0.866941	0.866556	0.866556	0.86617	0.86617	0.865784	0.865012	0.864627	0.864627	0.864627	0.864627	0.864627	0.864627	0.864627	0.864241	0.863855	0.863855	0.863469
0.81	0.867713	0.867713	0.867713	0.867713	0.867713	0.867713	0.867713	0.867713	0.867713	0.867713	0.867713	0.867713	0.867713	0.867713	0.867713	0.867713	0.867713	0.867713	0.867713	0.867327	0.867327	0.867327	0.867327	0.867327	0.866941	0.866941	0.866941	0.866941	0.866941	0.866941	0.866941	0.866941	0.866556	0.866556	0.86617	0.86617	0.865784	0.865012	0.864627	0.864627	0.864627	0.864627	0.864627	0.864627	0.864627	0.864241	0.863855	0.863855	0.863469
0.82	0.863229	0.863229	0.863229	0.863229	0.863229	0.863229	0.863229	0.863229	0.863229	0.863229	0.863229	0.863229	0.863229	0.863229	0.863229	0.863229	0.863229	0.863229	0.863229	0.862843	0.862843	0.862843	0.862843	0.862843	0.862457	0.862457	0.862457	0.862457	0.862457	0.862457	0.862457	0.862457	0.862071	0.862071	0.861685	0.861685	0.8613	0.860528	0.860142	0.860142	0.860142	0.860142	0.860142	0.860142	0.860142	0.859756	0.859371	0.859371	0.858985
0.83	0.852018	0.852018	0.852018	0.852018	0.852018	0.852018	0.852018	0.852018	0.852018	0.852018	0.852018	0.852018	0.852018	0.852018	0.852018	0.852018	0.852018	0.852018	0.852018	0.851632	0.851632	0.851632	0.851632	0.851632	0.851246	0.851246	0.851246	0.851246	0.851246	0.851246	0.851246	0.851246	0.850861	0.850861	0.850475	0.850475	0.850089	0.849317	0.848932	0.848932	0.848932	0.848932	0.848932	0.848932	0.848932	0.848546	0.84816	0.84816	0.847774
0.84	0.849776	0.849776	0.849776	0.849776	0.849776	0.849776	0.849776	0.849776	0.849776	0.849776	0.849776	0.849776	0.849776	0.849776	0.849776	0.849776	0.849776	0.849776	0.849776	0.84939	0.84939	0.84939	0.84939	0.84939	0.849004	0.849004	0.849004	0.849004	0.849004	0.849004	0.849004	0.849004	0.848618	0.848618	0.848233	0.848233	0.847847	0.847075	0.846689	0.846689	0.846689	0.846689	0.846689	0.846689	0.846689	0.846304	0.845918	0.845918	0.845532
0.85	0.836323	0.836323	0.836323	0.836323	0.836323	0.836323	0.836323	0.836323	0.836323	0.836323	0.836323	0.836323	0.836323	0.836323	0.836323	0.836323	0.836323	0.836323	0.836323	0.835937	0.835937	0.835937	0.835937	0.835937	0.835552	0.835552	0.835552	0.835552	0.835552	0.835552	0.835552	0.835552	0.835166	0.835166	0.834781	0.834781	0.834395	0.833624	0.833239	0.833239	0.833239	0.833239	0.833239	0.833239	0.833239	0.832853	0.832468	0.832468	0.832082
0.86	0.834081	0.834081	0.834081	0.834081	0.834081	0.834081	0.834081	0.834081	0.834081	0.834081	0.834081	0.834081	0.834081	0.834081	0.834081	0.834081	0.834081	0.834081	0.834081	0.833695	0.833695	0.833695	0.833695	0.833695	0.83331	0.83331	0.83331	0.83331	0.83331	0.83331	0.83331	0.83331	0.832924	0.832924	0.832539	0.832539	0.832153	0.831382	0.830997	0.830997	0.830997	0.830997	0.830997	0.830997	0.830997	0.830611	0.830226	0.830226	0.82984
0.87	0.834081	0.834081	0.834081	0.834081	0.834081	0.834081	0.834081	0.834081	0.834081	0.834081	0.834081	0.834081	0.834081	0.834081	0.834081	0.834081	0.834081	0.834081	0.834081	0.833695	0.833695	0.833695	0.833695	0.833695	0.83331	0.83331	0.83331	0.83331	0.83331	0.83331	0.83331	0.83331	0.832924	0.832924	0.832539	0.832539	0.832153	0.831382	0.830997	0.830997	0.830997	0.830997	0.830997	0.830997	0.830997	0.830611	0.830226	0.830226	0.82984
0.88	0.831839	0.831839	0.831839	0.831839	0.831839	0.831839	0.831839	0.831839	0.831839	0.831839	0.831839	0.831839	0.831839	0.831839	0.831839	0.831839	0.831839	0.831839	0.831839	0.831453	0.831453	0.831453	0.831453	0.831453	0.831068	0.831068	0.831068	0.831068	0.831068	0.831068	0.831068	0.831068	0.830682	0.830682	0.830297	0.830297	0.829911	0.82914	0.828755	0.828755	0.828755	0.828755	0.828755	0.828755	0.828755	0.828369	0.827984	0.827984	0.827598
0.89	0.829596	0.829596	0.829596	0.829596	0.829596	0.829596	0.829596	0.829596	0.829596	0.829596	0.829596	0.829596	0.829596	0.829596	0.829596	0.829596	0.829596	0.829596	0.829596	0.829211	0.829211	0.829211	0.829211	0.829211	0.828825	0.828825	0.828825	0.828825	0.828825	0.828825	0.828825	0.828825	0.82844	0.82844	0.828054	0.828054	0.827669	0.826898	0.826512	0.826512	0.826512	0.826512	0.826512	0.826512	0.826512	0.826127	0.825741	0.825741	0.825356
0.9	0.818386	0.818386	0.818386	0.818386	0.818386	0.818386	0.818386	0.818386	0.818386	0.818386	0.818386	0.818386	0.818386	0.818386	0.818386	0.818386	0.818386	0.818386	0.818386	0.818	0.818	0.818	0.818	0.818	0.817615	0.817615	0.817615	0.817615	0.817615	0.817615	0.817615	0.817615	0.817229	0.817229	0.816844	0.816844	0.816458	0.815687	0.815302	0.815302	0.815302	0.815302	0.815302	0.815302	0.815302	0.814916	0.814531	0.814531	0.814145
0.91	0.816143	0.816143	0.816143	0.816143	0.816143	0.816143	0.816143	0.816143	0.816143	0.816143	0.816143	0.816143	0.816143	0.816143	0.816143	0.816143	0.816143	0.816143	0.816143	0.815758	0.815758	0.815758	0.815758	0.815758	0.815372	0.815372	0.815372	0.815372	0.815372	0.815372	0.815372	0.815372	0.814987	0.814987	0.814601	0.814601	0.814216	0.813445	0.813059	0.813059	0.813059	0.813059	0.813059	0.813059	0.813059	0.812674	0.812288	0.812288	0.811903
0.92	0.804933	0.804933	0.804933	0.804933	0.804933	0.804933	0.804933	0.804933	0.804933	0.804933	0.804933	0.804933	0.804933	0.804933	0.804933	0.804933	0.804933	0.804933	0.804933	0.804547	0.804547	0.804547	0.804547	0.804547	0.804162	0.804162	0.804162	0.804162	0.804162	0.804162	0.804162	0.804162	0.803776	0.803776	0.803391	0.803391	0.803005	0.802234	0.801849	0.801849	0.801849	0.801849	0.801849	0.801849	0.801849	0.801463	0.801078	0.801078	0.800692
0.93	0.802691	0.802691	0.802691	0.802691	0.802691	0.802691	0.802691	0.802691	0.802691	0.802691	0.802691	0.802691	0.802691	0.802691	0.802691	0.802691	0.802691	0.802691	0.802691	0.802305	0.802305	0.802305	0.802305	0.802305	0.80192	0.80192	0.80192	0.80192	0.80192	0.80192	0.80192	0.80192	0.801534	0.801534	0.801149	0.801149	0.800763	0.799992	0.799607	0.799607	0.799607	0.799607	0.799607	0.799607	0.799607	0.799221	0.798836	0.798836	0.79845
0.94	0.800448	0.800448	0.800448	0.800448	0.800448	0.800448	0.800448	0.800448	0.800448	0.800448	0.800448	0.800448	0.800448	0.800448	0.800448	0.800448	0.800448	0.800448	0.800448	0.800063	0.800063	0.800063	0.800063	0.800063	0.799677	0.799677	0.799677	0.799677	0.799677	0.799677	0.799677	0.799677	0.799292	0.799292	0.798906	0.798906	0.798521	0.79775	0.797364	0.797364	0.797364	0.797364	0.797364	0.797364	0.797364	0.796979	0.796593	0.796593	0.796208
0.95	0.800448	0.800448	0.800448	0.800448	0.800448	0.800448	0.800448	0.800448	0.800448	0.800448	0.800448	0.800448	0.800448	0.800448	0.800448	0.800448	0.800448	0.800448	0.800448	0.800063	0.800063	0.800063	0.800063	0.800063	0.799677	0.799677	0.799677	0.799677	0.799677	0.799677	0.799677	0.799677	0.799292	0.799292	0.798906	0.798906	0.798521	0.79775	0.797364	0.797364	0.797364	0.797364	0.797364	0.797364	0.797364	0.796979	0.796593	0.796593	0.796208
0.96	0.784753	0.784753	0.784753	0.784753	0.784753	0.784753	0.784753	0.784753	0.784753	0.784753	0.784753	0.784753	0.784753	0.784753	0.784753	0.784753	0.784753	0.784753	0.784753	0.784368	0.784368	0.784368	0.784368	0.784368	0.783982	0.783982	0.783982	0.783982	0.783982	0.783982	0.783982	0.783982	0.783597	0.783597	0.783211	0.783211	0.782826	0.782055	0.781669	0.781669	0.781669	0.781669	0.781669	0.781669	0.781669	0.781284	0.780898	0.780898	0.780513
0.97	0.7713	0.7713	0.7713	0.7713	0.7713	0.7713	0.7713	0.7713	0.7713	0.7713	0.7713	0.7713	0.7713	0.7713	0.7713	0.7713	0.7713	0.7713	0.7713	0.770915	0.770915	0.770915	0.770915	0.770915	0.770529	0.770529	0.770529	0.770529	0.770529	0.770529	0.770529	0.770529	0.770144	0.770144	0.769758	0.769758	0.769373	0.768602	0.768216	0.768216	0.768216	0.768216	0.768216	0.768216	0.768216	0.767831	0.767445	0.767445	0.76706
0.98	0.73991	0.73991	0.73991	0.73991	0.73991	0.73991	0.73991	0.73991	0.73991	0.73991	0.73991	0.73991	0.73991	0.73991	0.73991	0.73991	0.73991	0.73991	0.73991	0.739525	0.739525	0.739525	0.739525	0.739525	0.739139	0.739139	0.739139	0.739139	0.739139	0.739139	0.739139	0.739139	0.738754	0.738754	0.738368	0.738368	0.737983	0.737212	0.736826	0.736826	0.736826	0.736826	0.736826	0.736826	0.736826	0.736441	0.736055	0.736055	0.73567
0.99	0.663677	0.663677	0.663677	0.663677	0.663677	0.663677	0.663677	0.663677	0.663677	0.663677	0.663677	0.663677	0.663677	0.663677	0.663677	0.663677	0.663677	0.663677	0.663677	0.663292	0.663292	0.663292	0.663292	0.663292	0.662906	0.662906	0.662906	0.662906	0.662906	0.662906	0.662906	0.662906	0.662521	0.662521	0.662135	0.662135	0.66175	0.660979	0.660593	0.660593	0.660593	0.660593	0.660593	0.660593	0.660593	0.660208	0.659822	0.659822	0.659437
1	0.5	0.5	0.5	0.5	0.5	0.5	0.5	0.5	0.5	0.5	0.5	0.5	0.5	0.5	0.5	0.5	0.5	0.5	0.5	0.499614	0.499614	0.499614	0.499614	0.499614	0.499229	0.499229	0.499229	0.499229	0.499229	0.499229	0.499229	0.499229	0.498843	0.498843	0.498458	0.498458	0.498072	0.497301	0.496916	0.496916	0.496916	0.496916	0.496916	0.496916	0.496916	0.49653	0.496145	0.496145	0.495759
Specificity
	ASCL1cutoff
NEUROD1cutoff	0	0.01	0.02	0.03	0.04	0.05	0.06	0.07	0.08	0.09	0.1	0.11	0.12	0.13	0.14	0.15	0.16	0.17	0.18	0.19	0.2	0.21	0.22	0.23	0.24	0.25	0.26	0.27	0.28	0.29	0.3	0.31	0.32	0.33	0.34	0.35	0.36	0.37	0.38	0.39	0.4	0.41	0.42	0.43	0.44	0.45	0.46	0.47	0.48
0.01	0.283248	0.508019	0.549303	0.55389	0.572239	0.595175	0.613523	0.61811	0.61811	0.631872	0.636459	0.641046	0.645633	0.645633	0.650221	0.650221	0.654808	0.659395	0.659395	0.659395	0.659395	0.659395	0.659395	0.659395	0.659395	0.659395	0.659395	0.659395	0.659395	0.659395	0.659395	0.659395	0.659395	0.659395	0.659395	0.659395	0.659395	0.659395	0.659395	0.659395	0.659395	0.659395	0.659395	0.659395	0.659395	0.668569	0.668569	0.668569	0.668569
0.02	0.362532	0.555389	0.601818	0.612532	0.641103	0.658961	0.676818	0.694675	0.698246	0.708961	0.716103	0.723246	0.726818	0.730389	0.737532	0.744675	0.748246	0.751818	0.751818	0.755389	0.755389	0.755389	0.755389	0.755389	0.755389	0.755389	0.755389	0.755389	0.755389	0.755389	0.755389	0.755389	0.755389	0.755389	0.755389	0.755389	0.755389	0.755389	0.755389	0.755389	0.755389	0.755389	0.755389	0.755389	0.755389	0.762532	0.762532	0.762532	0.762532
0.03	0.401854	0.581341	0.632623	0.648649	0.677495	0.699931	0.715957	0.735188	0.741598	0.751213	0.757623	0.764034	0.767239	0.770444	0.776854	0.783264	0.78647	0.789675	0.789675	0.79288	0.79288	0.79288	0.79288	0.79288	0.79288	0.79288	0.79288	0.79288	0.79288	0.79288	0.79288	0.79288	0.79288	0.79288	0.79288	0.79288	0.79288	0.79288	0.79288	0.79288	0.79288	0.79288	0.79288	0.796085	0.796085	0.802495	0.802495	0.802495	0.802495
0.04	0.417199	0.583866	0.636498	0.654042	0.683281	0.706673	0.721293	0.741761	0.747609	0.756381	0.768077	0.776849	0.779773	0.785621	0.791468	0.797316	0.80024	0.803164	0.803164	0.806088	0.806088	0.809012	0.809012	0.811936	0.81486	0.81486	0.81486	0.81486	0.81486	0.81486	0.81486	0.81486	0.81486	0.81486	0.81486	0.81486	0.81486	0.81486	0.81486	0.81486	0.81486	0.81486	0.81486	0.817784	0.817784	0.823632	0.823632	0.823632	0.823632
0.05	0.426471	0.588482	0.638761	0.666694	0.69742	0.719767	0.733733	0.753286	0.761666	0.770046	0.781219	0.789599	0.792392	0.797979	0.803566	0.809152	0.811945	0.814739	0.814739	0.817532	0.820325	0.823119	0.823119	0.825912	0.828705	0.828705	0.828705	0.828705	0.828705	0.828705	0.828705	0.828705	0.828705	0.828705	0.828705	0.828705	0.828705	0.828705	0.828705	0.828705	0.828705	0.828705	0.828705	0.831499	0.831499	0.837085	0.837085	0.837085	0.837085
0.06	0.433504	0.594794	0.643181	0.670063	0.702321	0.723826	0.737267	0.761461	0.769525	0.77759	0.788343	0.796407	0.799095	0.804472	0.809848	0.815224	0.817912	0.820601	0.820601	0.825977	0.828665	0.831353	0.831353	0.834041	0.839418	0.839418	0.839418	0.839418	0.839418	0.839418	0.839418	0.839418	0.839418	0.839418	0.839418	0.839418	0.839418	0.839418	0.839418	0.839418	0.839418	0.839418	0.839418	0.842106	0.842106	0.847482	0.847482	0.847482	0.847482
0.07	0.439258	0.602416	0.649785	0.678732	0.710311	0.731364	0.744521	0.768206	0.7761	0.783995	0.797153	0.805048	0.807679	0.812943	0.818206	0.823469	0.8261	0.828732	0.828732	0.833995	0.836627	0.839258	0.839258	0.84189	0.847153	0.847153	0.847153	0.847153	0.847153	0.847153	0.847153	0.847153	0.847153	0.847153	0.847153	0.847153	0.847153	0.847153	0.847153	0.847153	0.847153	0.847153	0.847153	0.849785	0.849785	0.855048	0.855048	0.855048	0.855048
0.08	0.445332	0.604646	0.648764	0.675725	0.71494	0.734548	0.749254	0.771313	0.778666	0.786019	0.798274	0.805627	0.808078	0.81298	0.817882	0.827685	0.830136	0.832587	0.832587	0.837489	0.83994	0.847293	0.847293	0.849744	0.854646	0.854646	0.854646	0.854646	0.854646	0.857097	0.857097	0.857097	0.859548	0.859548	0.859548	0.859548	0.859548	0.859548	0.859548	0.859548	0.859548	0.859548	0.859548	0.861999	0.861999	0.866901	0.866901	0.866901	0.866901
0.09	0.449808	0.607703	0.65555	0.681866	0.720143	0.739282	0.753636	0.775167	0.782344	0.789521	0.801483	0.80866	0.811052	0.815837	0.820622	0.830191	0.832583	0.834976	0.834976	0.83976	0.842153	0.84933	0.84933	0.851722	0.856507	0.856507	0.856507	0.856507	0.856507	0.858899	0.858899	0.858899	0.861291	0.861291	0.861291	0.863684	0.863684	0.866076	0.866076	0.866076	0.866076	0.866076	0.866076	0.868468	0.868468	0.873253	0.873253	0.873253	0.873253
0.1	0.454284	0.612303	0.659473	0.685416	0.723152	0.74202	0.756171	0.777397	0.784473	0.791548	0.805699	0.815133	0.817491	0.822208	0.826925	0.836359	0.838718	0.841076	0.841076	0.845793	0.848152	0.855227	0.855227	0.857586	0.862303	0.862303	0.862303	0.862303	0.862303	0.864661	0.864661	0.864661	0.86702	0.86702	0.86702	0.869378	0.869378	0.871737	0.871737	0.871737	0.871737	0.871737	0.871737	0.874095	0.874095	0.878812	0.878812	0.878812	0.878812
0.11	0.456841	0.614249	0.660545	0.686008	0.72536	0.743878	0.757767	0.780916	0.78786	0.794804	0.808693	0.817953	0.820267	0.824897	0.829527	0.838786	0.841101	0.843416	0.843416	0.848045	0.85036	0.857304	0.857304	0.859619	0.864249	0.864249	0.864249	0.864249	0.864249	0.866564	0.866564	0.866564	0.868878	0.868878	0.868878	0.871193	0.871193	0.873508	0.873508	0.873508	0.873508	0.873508	0.875823	0.878138	0.878138	0.882767	0.882767	0.882767	0.882767
0.12	0.459079	0.618897	0.664559	0.689673	0.728486	0.746751	0.760449	0.785563	0.792413	0.799262	0.812961	0.822093	0.824376	0.828942	0.833509	0.842641	0.844924	0.847207	0.847207	0.851773	0.854056	0.860906	0.860906	0.863189	0.867755	0.867755	0.867755	0.867755	0.867755	0.870038	0.870038	0.870038	0.872321	0.872321	0.872321	0.874604	0.874604	0.876888	0.876888	0.876888	0.876888	0.876888	0.879171	0.881454	0.881454	0.88602	0.88602	0.88602	0.88602
0.13	0.461317	0.622031	0.668906	0.69346	0.731406	0.749264	0.762656	0.78721	0.796139	0.802835	0.816228	0.825156	0.827389	0.831853	0.836317	0.845246	0.847478	0.84971	0.84971	0.854174	0.856406	0.863103	0.863103	0.865335	0.869799	0.869799	0.869799	0.869799	0.869799	0.872031	0.872031	0.874264	0.876496	0.876496	0.876496	0.878728	0.878728	0.88096	0.88096	0.88096	0.88096	0.88096	0.883192	0.885424	0.885424	0.889889	0.889889	0.889889	0.889889
0.14	0.464194	0.624282	0.672528	0.696651	0.733931	0.751475	0.764633	0.788756	0.797528	0.804107	0.817265	0.826036	0.828229	0.837001	0.841387	0.850159	0.852352	0.854545	0.854545	0.858931	0.861124	0.867703	0.867703	0.869896	0.874282	0.874282	0.874282	0.874282	0.874282	0.876475	0.876475	0.878668	0.880861	0.880861	0.880861	0.883054	0.883054	0.885247	0.885247	0.885247	0.885247	0.885247	0.88744	0.889633	0.889633	0.894019	0.894019	0.894019	0.894019
0.15	0.466752	0.626925	0.674544	0.700518	0.737315	0.754631	0.767618	0.791427	0.800085	0.806579	0.82173	0.830388	0.832553	0.841211	0.84554	0.854198	0.856362	0.858527	0.858527	0.862856	0.86502	0.871514	0.871514	0.873678	0.878007	0.878007	0.878007	0.878007	0.878007	0.880172	0.880172	0.882336	0.884501	0.884501	0.884501	0.886665	0.886665	0.88883	0.88883	0.88883	0.88883	0.88883	0.890994	0.893159	0.893159	0.897488	0.897488	0.897488	0.897488
0.16	0.469309	0.631012	0.679948	0.70548	0.74165	0.758671	0.771437	0.794841	0.803352	0.809735	0.824629	0.833139	0.835267	0.843778	0.848033	0.856544	0.858671	0.860799	0.860799	0.865054	0.867182	0.873565	0.873565	0.875692	0.879948	0.879948	0.879948	0.879948	0.879948	0.882075	0.882075	0.884203	0.886331	0.886331	0.886331	0.888458	0.888458	0.890586	0.890586	0.890586	0.890586	0.890586	0.892714	0.896969	0.896969	0.901224	0.901224	0.901224	0.901224
0.17	0.470269	0.630606	0.679129	0.704446	0.740311	0.757188	0.769847	0.793053	0.801492	0.807821	0.822589	0.831028	0.833138	0.841577	0.845796	0.854235	0.856344	0.858454	0.858454	0.862674	0.864783	0.871112	0.871112	0.873222	0.877442	0.877442	0.877442	0.877442	0.877442	0.879551	0.879551	0.881661	0.883771	0.883771	0.883771	0.88588	0.88588	0.8901	0.8901	0.8901	0.8901	0.8901	0.892209	0.896429	0.896429	0.900648	0.900648	0.900648	0.900648
0.18	0.472187	0.632681	0.680006	0.704697	0.739676	0.756137	0.768483	0.791117	0.799347	0.80552	0.819923	0.828154	0.832269	0.840499	0.844615	0.854903	0.85696	0.859018	0.859018	0.863133	0.865191	0.871364	0.871364	0.873421	0.877536	0.877536	0.877536	0.877536	0.877536	0.879594	0.879594	0.883709	0.885767	0.885767	0.885767	0.887825	0.887825	0.89194	0.89194	0.89194	0.89194	0.89194	0.893997	0.898113	0.898113	0.902228	0.902228	0.902228	0.902228
0.19	0.474425	0.634344	0.680902	0.707218	0.741631	0.75985	0.771995	0.794263	0.80236	0.808433	0.822603	0.8307	0.834748	0.842846	0.846894	0.857016	0.85904	0.861064	0.861064	0.865113	0.867137	0.87321	0.87321	0.875234	0.879283	0.879283	0.879283	0.879283	0.879283	0.881307	0.881307	0.885356	0.88738	0.88738	0.88738	0.889404	0.889404	0.893453	0.893453	0.893453	0.893453	0.893453	0.895477	0.899526	0.899526	0.903574	0.903574	0.903574	0.903574
0.2	0.474425	0.633699	0.68007	0.706279	0.740554	0.758699	0.770796	0.792973	0.801037	0.807086	0.821199	0.829263	0.833296	0.84136	0.845392	0.855473	0.857489	0.859505	0.859505	0.863537	0.865554	0.871602	0.871602	0.873618	0.87765	0.87765	0.87765	0.87765	0.87765	0.879666	0.879666	0.883699	0.885715	0.885715	0.885715	0.887731	0.887731	0.891763	0.891763	0.891763	0.891763	0.891763	0.893779	0.897812	0.897812	0.901844	0.901844	0.901844	0.901844
0.21	0.475703	0.634338	0.680523	0.706627	0.740764	0.758836	0.770884	0.792972	0.801005	0.807029	0.821085	0.829117	0.833133	0.841165	0.845181	0.855221	0.857229	0.859237	0.859237	0.863254	0.865262	0.871286	0.871286	0.873294	0.87731	0.87731	0.87731	0.87731	0.87731	0.879318	0.879318	0.883334	0.885342	0.885342	0.885342	0.88735	0.88735	0.891366	0.891366	0.891366	0.891366	0.891366	0.893374	0.89739	0.89739	0.901406	0.901406	0.901406	0.901406
0.22	0.477941	0.634191	0.679113	0.704504	0.737707	0.757238	0.77091	0.792394	0.800207	0.808019	0.821691	0.83341	0.837316	0.845129	0.849035	0.858801	0.860754	0.862707	0.862707	0.866613	0.868566	0.874426	0.874426	0.876379	0.880285	0.880285	0.880285	0.880285	0.880285	0.882238	0.882238	0.886144	0.888097	0.888097	0.890051	0.892004	0.892004	0.89591	0.89591	0.89591	0.89591	0.89591	0.897863	0.901769	0.901769	0.905676	0.905676	0.905676	0.905676
0.23	0.47954	0.637232	0.683386	0.708386	0.741078	0.760309	0.77377	0.794924	0.802617	0.810309	0.82377	0.835309	0.839155	0.846847	0.850693	0.860309	0.862232	0.864155	0.864155	0.868001	0.869924	0.875693	0.875693	0.877617	0.881463	0.881463	0.881463	0.883386	0.883386	0.885309	0.885309	0.889155	0.891078	0.891078	0.893001	0.894924	0.894924	0.89877	0.89877	0.89877	0.89877	0.89877	0.900693	0.90454	0.90454	0.908386	0.908386	0.908386	0.908386
0.24	0.481138	0.640229	0.687578	0.714093	0.74629	0.765229	0.778487	0.79932	0.806896	0.814471	0.827729	0.839093	0.842881	0.850456	0.854244	0.863714	0.865608	0.867502	0.867502	0.87129	0.873184	0.878865	0.878865	0.880759	0.884547	0.884547	0.884547	0.886441	0.886441	0.888335	0.888335	0.892123	0.894017	0.894017	0.895911	0.897805	0.897805	0.901593	0.901593	0.901593	0.901593	0.901593	0.903487	0.907274	0.907274	0.911062	0.911062	0.911062	0.911062
0.25	0.482097	0.638814	0.685455	0.71344	0.745157	0.763814	0.776873	0.797396	0.804858	0.812321	0.825381	0.836575	0.840306	0.847769	0.8515	0.860829	0.862694	0.86456	0.86456	0.870157	0.872023	0.87762	0.87762	0.879485	0.883217	0.883217	0.883217	0.885082	0.885082	0.886948	0.888814	0.892545	0.894411	0.894411	0.896276	0.898142	0.898142	0.901873	0.901873	0.901873	0.901873	0.901873	0.903739	0.90747	0.90747	0.911202	0.911202	0.911202	0.911202
0.26	0.483376	0.640092	0.686734	0.714719	0.746436	0.765092	0.778152	0.798674	0.806137	0.8136	0.82666	0.837854	0.841585	0.849048	0.852779	0.862107	0.863973	0.865839	0.865839	0.871436	0.873301	0.878898	0.878898	0.880764	0.884495	0.884495	0.884495	0.886361	0.886361	0.888227	0.890092	0.893824	0.895689	0.895689	0.897555	0.899421	0.899421	0.903152	0.903152	0.903152	0.903152	0.903152	0.905018	0.908749	0.908749	0.91248	0.91248	0.91248	0.91248
0.27	0.484655	0.642062	0.688358	0.716136	0.747618	0.766136	0.779099	0.79947	0.806877	0.814284	0.827247	0.838358	0.842062	0.84947	0.853173	0.862433	0.864284	0.866136	0.866136	0.871692	0.873544	0.879099	0.879099	0.880951	0.884655	0.884655	0.884655	0.886507	0.886507	0.888358	0.89021	0.893914	0.895766	0.895766	0.897618	0.89947	0.89947	0.903173	0.903173	0.903173	0.903173	0.903173	0.905025	0.908729	0.908729	0.912433	0.912433	0.912433	0.912433
0.28	0.484655	0.641481	0.687607	0.715282	0.746647	0.765098	0.778013	0.798308	0.805688	0.813068	0.825983	0.837053	0.840743	0.848123	0.851813	0.861038	0.862884	0.864729	0.864729	0.870264	0.872109	0.877644	0.877644	0.879489	0.883179	0.883179	0.883179	0.885024	0.885024	0.886869	0.888714	0.892404	0.894249	0.894249	0.896094	0.897939	0.899784	0.903474	0.903474	0.903474	0.903474	0.903474	0.905319	0.909009	0.909009	0.912699	0.912699	0.912699	0.912699
0.29	0.485294	0.642121	0.688246	0.715921	0.747287	0.765737	0.778652	0.798947	0.806327	0.813707	0.826623	0.837693	0.841383	0.848763	0.852453	0.861678	0.863523	0.865368	0.865368	0.870903	0.872748	0.878283	0.878283	0.880128	0.883818	0.883818	0.883818	0.885663	0.885663	0.887508	0.889353	0.893043	0.894888	0.894888	0.896733	0.898578	0.900423	0.904113	0.904113	0.904113	0.904113	0.904113	0.905958	0.909648	0.909648	0.913338	0.913338	0.913338	0.913338
0.3	0.486893	0.645652	0.691272	0.718644	0.749666	0.767914	0.780688	0.800761	0.80806	0.81536	0.828133	0.839082	0.842732	0.850031	0.853681	0.86463	0.866455	0.868279	0.868279	0.873754	0.875579	0.881053	0.881053	0.882878	0.886528	0.886528	0.886528	0.888352	0.888352	0.890177	0.892002	0.895652	0.897477	0.897477	0.899301	0.901126	0.902951	0.906601	0.906601	0.906601	0.906601	0.906601	0.908425	0.912075	0.912075	0.915725	0.915725	0.915725	0.915725
0.31	0.487532	0.645141	0.690431	0.717604	0.748402	0.768329	0.78101	0.800938	0.808184	0.817242	0.829923	0.840793	0.844416	0.851662	0.855286	0.866155	0.867967	0.869778	0.869778	0.875213	0.877025	0.88246	0.88246	0.884271	0.887894	0.887894	0.887894	0.889706	0.889706	0.891517	0.893329	0.896952	0.898764	0.898764	0.900575	0.902387	0.904199	0.907822	0.907822	0.907822	0.907822	0.907822	0.909633	0.913257	0.913257	0.91688	0.91688	0.91688	0.91688
0.32	0.487852	0.644891	0.690018	0.717094	0.747779	0.767635	0.78027	0.800126	0.807346	0.816372	0.829007	0.839837	0.843447	0.850668	0.854278	0.865108	0.866913	0.868718	0.868718	0.874133	0.875938	0.881353	0.881353	0.883159	0.886769	0.886769	0.886769	0.890379	0.890379	0.892184	0.893989	0.897599	0.899404	0.899404	0.901209	0.903014	0.904819	0.908429	0.908429	0.908429	0.908429	0.908429	0.910234	0.913844	0.913844	0.917455	0.917455	0.917455	0.917455
0.33	0.488491	0.646197	0.692792	0.719674	0.75014	0.769853	0.782398	0.802111	0.80928	0.81824	0.830785	0.841538	0.845122	0.85229	0.855875	0.866627	0.868419	0.870211	0.870211	0.875588	0.87738	0.882756	0.882756	0.884548	0.888133	0.888133	0.888133	0.891717	0.891717	0.893509	0.895301	0.898885	0.900677	0.900677	0.90247	0.904262	0.906054	0.909638	0.909638	0.909638	0.909638	0.909638	0.91143	0.915014	0.915014	0.918599	0.918599	0.918599	0.918599
0.34	0.48913	0.646837	0.693432	0.720313	0.750779	0.770492	0.783037	0.802751	0.809919	0.81888	0.831424	0.842177	0.845761	0.85293	0.856514	0.867267	0.869059	0.870851	0.870851	0.876227	0.878019	0.883396	0.883396	0.885188	0.888772	0.888772	0.888772	0.892356	0.892356	0.894148	0.89594	0.899525	0.901317	0.901317	0.903109	0.904901	0.906693	0.910277	0.910277	0.910277	0.910277	0.910277	0.91207	0.915654	0.915654	0.919238	0.919238	0.919238	0.919238
0.35	0.48977	0.646913	0.693341	0.720127	0.750484	0.770127	0.782627	0.80227	0.809413	0.818341	0.830841	0.841556	0.845127	0.85227	0.855841	0.866556	0.868341	0.870127	0.870127	0.875484	0.87727	0.882627	0.882627	0.884413	0.887984	0.887984	0.887984	0.891556	0.891556	0.893341	0.895127	0.898698	0.900484	0.900484	0.90227	0.904056	0.905841	0.909413	0.909413	0.909413	0.909413	0.909413	0.911198	0.91477	0.91477	0.918341	0.918341	0.918341	0.918341
0.36	0.490729	0.646757	0.692857	0.719452	0.749594	0.770871	0.783282	0.802786	0.809878	0.818743	0.831154	0.841793	0.845339	0.852431	0.855977	0.866615	0.868388	0.870162	0.870162	0.875481	0.877254	0.882573	0.882573	0.884346	0.887892	0.887892	0.887892	0.891438	0.891438	0.893211	0.894984	0.89853	0.900303	0.900303	0.902076	0.903849	0.905623	0.909169	0.909169	0.910942	0.910942	0.910942	0.912715	0.916261	0.916261	0.919807	0.919807	0.919807	0.919807
0.37	0.491688	0.648378	0.694153	0.720561	0.750491	0.771618	0.783942	0.803308	0.81035	0.819153	0.831477	0.84204	0.845561	0.852603	0.856125	0.866688	0.868449	0.870209	0.870209	0.875491	0.877251	0.882533	0.882533	0.884294	0.887815	0.887815	0.887815	0.891336	0.891336	0.893096	0.894857	0.898378	0.900139	0.900139	0.901899	0.90366	0.90542	0.908942	0.910702	0.912463	0.912463	0.912463	0.914223	0.917744	0.917744	0.921265	0.921265	0.921265	0.921265
0.38	0.491688	0.648378	0.694153	0.720561	0.750491	0.771618	0.783942	0.803308	0.81035	0.819153	0.831477	0.84204	0.845561	0.852603	0.856125	0.866688	0.868449	0.870209	0.870209	0.875491	0.877251	0.882533	0.882533	0.884294	0.887815	0.887815	0.887815	0.891336	0.891336	0.893096	0.894857	0.898378	0.900139	0.900139	0.901899	0.90366	0.90542	0.908942	0.910702	0.912463	0.912463	0.912463	0.914223	0.917744	0.917744	0.921265	0.921265	0.921265	0.921265
0.39	0.492008	0.648148	0.693762	0.720078	0.749902	0.770955	0.783236	0.802534	0.809552	0.818323	0.830604	0.84113	0.844639	0.851657	0.855166	0.865692	0.867446	0.869201	0.869201	0.874464	0.876218	0.881481	0.881481	0.883236	0.886745	0.886745	0.886745	0.890253	0.890253	0.892008	0.893762	0.897271	0.899025	0.899025	0.90078	0.902534	0.904288	0.907797	0.909552	0.911306	0.911306	0.911306	0.91306	0.916569	0.916569	0.920078	0.921832	0.921832	0.921832
0.4	0.492327	0.648468	0.694082	0.720398	0.750222	0.771275	0.783555	0.802854	0.809871	0.818643	0.830924	0.84145	0.844959	0.851976	0.855485	0.866012	0.867766	0.86952	0.86952	0.874784	0.876538	0.881801	0.881801	0.883555	0.887064	0.887064	0.887064	0.890573	0.890573	0.892327	0.894082	0.897591	0.899345	0.899345	0.901099	0.902854	0.904608	0.908117	0.909871	0.911626	0.911626	0.911626	0.91338	0.916889	0.916889	0.920398	0.922152	0.922152	0.922152
0.41	0.492647	0.648787	0.694401	0.720717	0.750542	0.771594	0.783875	0.803173	0.810191	0.818963	0.831244	0.84177	0.845279	0.852296	0.855805	0.866331	0.868086	0.86984	0.86984	0.875103	0.876858	0.882121	0.882121	0.883875	0.887384	0.887384	0.887384	0.890893	0.890893	0.892647	0.894401	0.89791	0.899665	0.899665	0.901419	0.903173	0.904928	0.908437	0.910191	0.911945	0.911945	0.911945	0.9137	0.917208	0.917208	0.920717	0.922472	0.922472	0.922472
0.42	0.493286	0.648881	0.694335	0.720559	0.750279	0.771258	0.783496	0.802727	0.80972	0.818461	0.830699	0.841189	0.844685	0.851678	0.855175	0.865664	0.867412	0.869161	0.869161	0.874405	0.876154	0.881398	0.881398	0.883147	0.886643	0.886643	0.886643	0.89014	0.89014	0.891888	0.893636	0.897133	0.898881	0.898881	0.900629	0.902377	0.904126	0.907622	0.90937	0.911119	0.911119	0.911119	0.912867	0.916363	0.916363	0.91986	0.921608	0.921608	0.921608
0.43	0.493606	0.648658	0.693955	0.720087	0.749704	0.77061	0.782805	0.801969	0.808937	0.817648	0.829843	0.840296	0.84378	0.850749	0.854233	0.864686	0.866428	0.869913	0.869913	0.875139	0.876881	0.882108	0.882108	0.88385	0.887334	0.887334	0.887334	0.890819	0.890819	0.892561	0.894303	0.897787	0.899529	0.899529	0.901272	0.903014	0.904756	0.90824	0.909982	0.911725	0.911725	0.911725	0.913467	0.916951	0.916951	0.920435	0.922178	0.922178	0.922178
0.44	0.493926	0.648978	0.694274	0.720407	0.750023	0.770929	0.783124	0.802288	0.809257	0.817968	0.830163	0.840616	0.8441	0.851069	0.854553	0.865006	0.866748	0.870232	0.870232	0.875459	0.877201	0.882428	0.882428	0.88417	0.887654	0.887654	0.887654	0.891138	0.891138	0.892881	0.894623	0.898107	0.899849	0.899849	0.901591	0.903333	0.905076	0.90856	0.910302	0.912044	0.912044	0.912044	0.913786	0.917271	0.917271	0.920755	0.922497	0.922497	0.922497
0.45	0.493926	0.647374	0.692202	0.718064	0.747374	0.768064	0.780133	0.799098	0.805995	0.814615	0.826684	0.837029	0.840478	0.847374	0.850822	0.861167	0.862891	0.86634	0.86634	0.871512	0.873236	0.878409	0.878409	0.880133	0.883581	0.883581	0.883581	0.887029	0.887029	0.888753	0.890478	0.893926	0.89565	0.89565	0.899098	0.900822	0.902547	0.907719	0.909443	0.911167	0.911167	0.911167	0.912891	0.91634	0.91634	0.919788	0.921512	0.921512	0.921512
0.46	0.493926	0.647374	0.692202	0.718064	0.747374	0.768064	0.780133	0.799098	0.805995	0.814615	0.826684	0.837029	0.840478	0.847374	0.850822	0.861167	0.862891	0.86634	0.86634	0.871512	0.873236	0.878409	0.878409	0.880133	0.883581	0.883581	0.883581	0.887029	0.887029	0.888753	0.890478	0.893926	0.89565	0.89565	0.899098	0.900822	0.902547	0.907719	0.909443	0.911167	0.911167	0.911167	0.912891	0.91634	0.91634	0.919788	0.921512	0.921512	0.921512
0.47	0.494565	0.650387	0.694908	0.720593	0.749702	0.77025	0.782236	0.801072	0.807921	0.816483	0.828469	0.838743	0.842168	0.849017	0.852442	0.862716	0.864428	0.867853	0.867853	0.87299	0.874702	0.879839	0.879839	0.881552	0.884976	0.884976	0.884976	0.888401	0.888401	0.890113	0.891825	0.89525	0.896962	0.896962	0.900387	0.902099	0.903812	0.908949	0.910661	0.912373	0.912373	0.912373	0.914086	0.91751	0.91751	0.920935	0.922647	0.922647	0.922647
0.48	0.495205	0.651027	0.695547	0.721232	0.750342	0.77089	0.782876	0.801711	0.808561	0.817122	0.829109	0.839383	0.842807	0.849657	0.853081	0.863355	0.865068	0.868492	0.868492	0.873629	0.875342	0.880479	0.880479	0.882191	0.885616	0.885616	0.885616	0.88904	0.88904	0.890753	0.892465	0.89589	0.897602	0.897602	0.901027	0.902739	0.904451	0.909588	0.9113	0.913013	0.913013	0.913013	0.914725	0.91815	0.91815	0.921574	0.923287	0.923287	0.923287
0.49	0.495205	0.650495	0.694863	0.720461	0.749471	0.769949	0.781894	0.800665	0.807491	0.816024	0.827969	0.838208	0.841621	0.848447	0.85186	0.862099	0.863805	0.867218	0.867218	0.872338	0.874044	0.879164	0.879164	0.88087	0.884283	0.884283	0.884283	0.887696	0.887696	0.889403	0.891109	0.894522	0.896228	0.896228	0.899641	0.901348	0.903054	0.908174	0.90988	0.911587	0.911587	0.911587	0.913293	0.916706	0.916706	0.920119	0.921826	0.921826	0.921826
0.5	0.495524	0.650814	0.695183	0.72078	0.749791	0.770268	0.782214	0.800985	0.807811	0.816343	0.828289	0.838528	0.841941	0.848767	0.85218	0.862418	0.864125	0.867538	0.867538	0.872657	0.874364	0.879483	0.879483	0.88119	0.884603	0.884603	0.884603	0.888016	0.888016	0.889722	0.891429	0.894842	0.896548	0.896548	0.899961	0.901668	0.903374	0.908494	0.9102	0.911907	0.911907	0.911907	0.913613	0.917026	0.917026	0.920439	0.922145	0.922145	0.922145
0.51	0.495524	0.649762	0.693829	0.719253	0.748067	0.768406	0.78027	0.798914	0.805694	0.815863	0.827728	0.837897	0.841287	0.848067	0.851457	0.861626	0.863321	0.866711	0.866711	0.871795	0.87349	0.878575	0.878575	0.88027	0.88366	0.88366	0.88366	0.88705	0.88705	0.888745	0.89044	0.893829	0.895524	0.895524	0.898914	0.900609	0.902304	0.907389	0.909084	0.910779	0.912473	0.912473	0.914168	0.917558	0.917558	0.920948	0.922643	0.922643	0.922643
0.52	0.495524	0.649762	0.693829	0.719253	0.748067	0.768406	0.78027	0.798914	0.805694	0.815863	0.827728	0.837897	0.841287	0.848067	0.851457	0.861626	0.863321	0.866711	0.866711	0.871795	0.87349	0.878575	0.878575	0.88027	0.88366	0.88366	0.88366	0.88705	0.88705	0.888745	0.89044	0.893829	0.895524	0.895524	0.898914	0.900609	0.902304	0.907389	0.909084	0.910779	0.912473	0.912473	0.914168	0.917558	0.917558	0.920948	0.922643	0.922643	0.922643
0.53	0.495844	0.649043	0.692814	0.718066	0.746686	0.766888	0.778672	0.797191	0.803925	0.814026	0.82581	0.835911	0.839278	0.846012	0.849379	0.85948	0.861164	0.864531	0.864531	0.869581	0.871265	0.876315	0.876315	0.877999	0.881366	0.881366	0.881366	0.884733	0.884733	0.886416	0.8881	0.891467	0.89315	0.89315	0.896517	0.898201	0.899884	0.904935	0.906618	0.908302	0.911669	0.911669	0.913352	0.916719	0.916719	0.920086	0.92177	0.92177	0.92177
0.54	0.496164	0.649362	0.693133	0.718386	0.747005	0.767207	0.778992	0.79751	0.804244	0.814346	0.82613	0.836231	0.839598	0.846332	0.849699	0.8598	0.861484	0.864851	0.864851	0.869901	0.871585	0.876635	0.876635	0.878319	0.881686	0.881686	0.881686	0.885053	0.885053	0.886736	0.88842	0.891787	0.89347	0.89347	0.896837	0.898521	0.900204	0.905255	0.906938	0.908622	0.911989	0.911989	0.913672	0.917039	0.917039	0.920406	0.92209	0.92209	0.92209
0.55	0.496483	0.649168	0.692792	0.71796	0.746483	0.766618	0.778363	0.796819	0.80353	0.813597	0.825342	0.83541	0.838765	0.845477	0.848832	0.858899	0.860577	0.863933	0.863933	0.868967	0.870644	0.875678	0.875678	0.877356	0.880712	0.880712	0.880712	0.884067	0.884067	0.885745	0.887423	0.890779	0.892457	0.892457	0.895812	0.89749	0.899168	0.904201	0.905879	0.907557	0.910913	0.910913	0.912591	0.915946	0.915946	0.919302	0.92098	0.92098	0.92098
0.56	0.496483	0.649168	0.692792	0.71796	0.746483	0.766618	0.778363	0.796819	0.80353	0.813597	0.825342	0.83541	0.838765	0.845477	0.848832	0.858899	0.860577	0.863933	0.863933	0.868967	0.870644	0.875678	0.875678	0.877356	0.880712	0.880712	0.880712	0.884067	0.884067	0.885745	0.887423	0.890779	0.892457	0.892457	0.895812	0.89749	0.899168	0.904201	0.905879	0.907557	0.910913	0.910913	0.912591	0.915946	0.915946	0.919302	0.92098	0.92098	0.92098
0.57	0.496483	0.648657	0.692136	0.717219	0.745647	0.765714	0.77742	0.795814	0.802503	0.812537	0.824243	0.834276	0.83762	0.844309	0.847654	0.857687	0.85936	0.862704	0.862704	0.867721	0.869393	0.87441	0.87441	0.876082	0.879427	0.879427	0.879427	0.882771	0.882771	0.884443	0.886115	0.891132	0.892804	0.892804	0.896149	0.897821	0.899493	0.90451	0.906182	0.907855	0.911199	0.911199	0.912871	0.916216	0.916216	0.91956	0.921233	0.921233	0.921233
0.58	0.496803	0.647966	0.691155	0.716072	0.744311	0.764245	0.775873	0.794145	0.80079	0.810757	0.822384	0.832351	0.835674	0.842318	0.84564	0.855607	0.857268	0.86059	0.86059	0.865574	0.867235	0.872218	0.872218	0.873879	0.877202	0.877202	0.877202	0.880524	0.880524	0.882185	0.883846	0.88883	0.890491	0.890491	0.893813	0.895474	0.897135	0.902119	0.90378	0.905441	0.908763	0.908763	0.910424	0.913747	0.913747	0.917069	0.91873	0.91873	0.91873
0.59	0.497442	0.649258	0.692162	0.716914	0.744967	0.764769	0.77632	0.794472	0.801073	0.810974	0.822525	0.832426	0.835726	0.842327	0.845627	0.855528	0.857178	0.860479	0.860479	0.865429	0.867079	0.87203	0.87203	0.87368	0.87698	0.87698	0.87698	0.880281	0.880281	0.881931	0.883581	0.888532	0.890182	0.890182	0.893482	0.895132	0.896782	0.901733	0.903383	0.905033	0.908334	0.908334	0.909984	0.913284	0.913284	0.916584	0.918235	0.918235	0.918235
0.6	0.497762	0.649723	0.692207	0.716716	0.746128	0.765736	0.777174	0.795148	0.801684	0.811488	0.822926	0.832729	0.835997	0.842533	0.845801	0.855605	0.857239	0.860507	0.860507	0.865409	0.867043	0.871945	0.871945	0.873579	0.876847	0.876847	0.876847	0.880115	0.880115	0.883383	0.885017	0.889919	0.891553	0.891553	0.894821	0.896455	0.898089	0.902991	0.904625	0.906259	0.909527	0.909527	0.911161	0.914429	0.914429	0.917697	0.919331	0.919331	0.919331
0.61	0.497762	0.648248	0.690319	0.714591	0.743717	0.763134	0.774461	0.792261	0.798733	0.808442	0.819769	0.829477	0.832714	0.839186	0.84404	0.853749	0.855367	0.858604	0.858604	0.863458	0.865076	0.86993	0.86993	0.871549	0.874785	0.874785	0.876403	0.879639	0.879639	0.882875	0.884494	0.889348	0.892584	0.892584	0.89582	0.897439	0.899057	0.903911	0.905529	0.907147	0.910384	0.910384	0.912002	0.915238	0.915238	0.918474	0.920092	0.920092	0.920092
0.62	0.497762	0.648248	0.690319	0.714591	0.743717	0.763134	0.774461	0.792261	0.798733	0.808442	0.819769	0.829477	0.832714	0.839186	0.84404	0.853749	0.855367	0.858604	0.858604	0.863458	0.865076	0.86993	0.86993	0.871549	0.874785	0.874785	0.876403	0.879639	0.879639	0.882875	0.884494	0.889348	0.892584	0.892584	0.89582	0.897439	0.899057	0.903911	0.905529	0.907147	0.910384	0.910384	0.912002	0.915238	0.915238	0.918474	0.920092	0.920092	0.920092
0.63	0.497762	0.648248	0.690319	0.714591	0.743717	0.763134	0.774461	0.792261	0.798733	0.808442	0.819769	0.829477	0.832714	0.839186	0.84404	0.853749	0.855367	0.858604	0.858604	0.863458	0.865076	0.86993	0.86993	0.871549	0.874785	0.874785	0.876403	0.879639	0.879639	0.882875	0.884494	0.889348	0.892584	0.892584	0.89582	0.897439	0.899057	0.903911	0.905529	0.907147	0.910384	0.910384	0.912002	0.915238	0.915238	0.918474	0.920092	0.920092	0.920092
0.64	0.498082	0.649695	0.69163	0.715824	0.744856	0.764211	0.775501	0.793243	0.799695	0.809372	0.820662	0.83034	0.833566	0.840017	0.844856	0.854533	0.856146	0.859372	0.859372	0.864211	0.865824	0.870662	0.870662	0.872275	0.875501	0.875501	0.877114	0.88034	0.88034	0.883566	0.885179	0.890017	0.893243	0.893243	0.896469	0.898082	0.899695	0.904533	0.906146	0.907759	0.910985	0.910985	0.912598	0.915824	0.915824	0.91905	0.920662	0.920662	0.920662
0.65	0.498402	0.649043	0.690709	0.714748	0.743594	0.762825	0.774043	0.791671	0.798081	0.807696	0.818914	0.82853	0.831735	0.838145	0.842953	0.852568	0.854171	0.857376	0.857376	0.862184	0.863786	0.868594	0.868594	0.870196	0.873402	0.873402	0.875004	0.878209	0.878209	0.881414	0.883017	0.887825	0.89103	0.89103	0.894235	0.895837	0.899043	0.90385	0.905453	0.907055	0.910261	0.910261	0.911863	0.915068	0.915068	0.918273	0.919876	0.919876	0.919876
0.66	0.498402	0.649043	0.690709	0.714748	0.743594	0.762825	0.774043	0.791671	0.798081	0.807696	0.818914	0.82853	0.831735	0.838145	0.842953	0.852568	0.854171	0.857376	0.857376	0.862184	0.863786	0.868594	0.868594	0.870196	0.873402	0.873402	0.875004	0.878209	0.878209	0.881414	0.883017	0.887825	0.89103	0.89103	0.894235	0.895837	0.899043	0.90385	0.905453	0.907055	0.910261	0.910261	0.911863	0.915068	0.915068	0.918273	0.919876	0.919876	0.919876
0.67	0.498721	0.648881	0.690415	0.714376	0.74313	0.7623	0.773482	0.791053	0.797443	0.807028	0.81821	0.827795	0.83099	0.837379	0.842172	0.851756	0.853354	0.856549	0.856549	0.861341	0.862938	0.867731	0.867731	0.869328	0.872523	0.872523	0.874121	0.877315	0.877315	0.88051	0.882108	0.8869	0.890095	0.890095	0.89329	0.894887	0.898082	0.902875	0.904472	0.906069	0.909264	0.909264	0.910862	0.914057	0.914057	0.917252	0.918849	0.918849	0.918849
0.68	0.498721	0.648881	0.690415	0.714376	0.74313	0.7623	0.773482	0.791053	0.797443	0.807028	0.81821	0.827795	0.83099	0.837379	0.842172	0.851756	0.853354	0.856549	0.856549	0.861341	0.862938	0.867731	0.867731	0.869328	0.872523	0.872523	0.874121	0.877315	0.877315	0.88051	0.882108	0.8869	0.890095	0.890095	0.89329	0.894887	0.898082	0.902875	0.904472	0.906069	0.909264	0.909264	0.910862	0.914057	0.914057	0.917252	0.918849	0.918849	0.918849
0.69	0.498721	0.647928	0.689197	0.713007	0.741578	0.760626	0.771737	0.789197	0.795547	0.80507	0.816182	0.825705	0.82888	0.835229	0.839991	0.849515	0.851102	0.854277	0.854277	0.859039	0.860626	0.865388	0.865388	0.866975	0.87015	0.87015	0.871737	0.874912	0.874912	0.879674	0.881261	0.886023	0.889197	0.889197	0.892372	0.893959	0.897134	0.903483	0.90507	0.906658	0.909832	0.909832	0.91142	0.914594	0.914594	0.917769	0.919356	0.919356	0.919356
0.7	0.498721	0.647455	0.688595	0.712329	0.74081	0.759797	0.770873	0.788278	0.794607	0.804101	0.815177	0.824671	0.827835	0.834164	0.838911	0.848405	0.849987	0.853152	0.853152	0.857898	0.859481	0.864228	0.864228	0.86581	0.868974	0.868974	0.870557	0.873721	0.873721	0.878468	0.88005	0.884797	0.889544	0.889544	0.892709	0.894291	0.897455	0.903785	0.905367	0.906949	0.910114	0.910114	0.911696	0.91486	0.91486	0.918025	0.919607	0.919607	0.919607
0.71	0.498721	0.648563	0.689573	0.713232	0.741623	0.760551	0.771592	0.788942	0.795251	0.804715	0.815756	0.82522	0.828374	0.834683	0.839415	0.848879	0.850456	0.853611	0.853611	0.858343	0.85992	0.864652	0.864652	0.866229	0.869384	0.869384	0.870961	0.874116	0.874116	0.878847	0.880425	0.885157	0.889888	0.889888	0.893043	0.89462	0.897775	0.904084	0.905661	0.907239	0.910393	0.910393	0.91197	0.915125	0.915125	0.91828	0.919857	0.919857	0.919857
0.72	0.498721	0.648092	0.688973	0.712558	0.74086	0.759728	0.770734	0.788029	0.794319	0.803753	0.814759	0.824193	0.827338	0.833627	0.838344	0.847778	0.850922	0.854067	0.854067	0.858784	0.860356	0.865073	0.865073	0.866646	0.86979	0.86979	0.871363	0.874507	0.874507	0.879224	0.880797	0.885514	0.890231	0.890231	0.893375	0.894948	0.898092	0.904382	0.905954	0.907526	0.910671	0.910671	0.912243	0.915388	0.915388	0.918533	0.920105	0.920105	0.920105
0.73	0.498721	0.647624	0.688376	0.711887	0.740101	0.758909	0.769881	0.787122	0.793392	0.802796	0.813768	0.823173	0.826307	0.832577	0.837279	0.846684	0.849818	0.852953	0.852953	0.857655	0.859223	0.863925	0.863925	0.865492	0.868627	0.868627	0.870195	0.873329	0.873329	0.878032	0.879599	0.884301	0.889003	0.889003	0.892138	0.893706	0.89684	0.90311	0.904677	0.906245	0.90938	0.90938	0.910947	0.914082	0.914082	0.917217	0.918784	0.918784	0.918784
0.74	0.498721	0.647624	0.688376	0.711887	0.740101	0.758909	0.769881	0.787122	0.793392	0.802796	0.813768	0.823173	0.826307	0.832577	0.837279	0.846684	0.849818	0.852953	0.852953	0.857655	0.859223	0.863925	0.863925	0.865492	0.868627	0.868627	0.870195	0.873329	0.873329	0.878032	0.879599	0.884301	0.889003	0.889003	0.892138	0.893706	0.89684	0.90311	0.904677	0.906245	0.90938	0.90938	0.910947	0.914082	0.914082	0.917217	0.918784	0.918784	0.918784
0.75	0.498721	0.647624	0.688376	0.711887	0.740101	0.758909	0.769881	0.787122	0.793392	0.802796	0.813768	0.823173	0.826307	0.832577	0.837279	0.846684	0.849818	0.852953	0.852953	0.857655	0.859223	0.863925	0.863925	0.865492	0.868627	0.868627	0.870195	0.873329	0.873329	0.878032	0.879599	0.884301	0.889003	0.889003	0.892138	0.893706	0.89684	0.90311	0.904677	0.906245	0.90938	0.90938	0.910947	0.914082	0.914082	0.917217	0.918784	0.918784	0.918784
0.76	0.49968	0.646739	0.686987	0.711755	0.739618	0.758194	0.770578	0.787606	0.793798	0.804634	0.81547	0.824758	0.827854	0.834046	0.83869	0.847978	0.851073	0.854169	0.854169	0.858813	0.860361	0.865005	0.865005	0.866553	0.869649	0.869649	0.871197	0.874293	0.874293	0.878937	0.880485	0.885129	0.889773	0.889773	0.892869	0.894417	0.897513	0.903705	0.905253	0.906801	0.909897	0.909897	0.911445	0.914541	0.914541	0.917637	0.919185	0.919185	0.919185
0.77	0.49968	0.646285	0.686409	0.7111	0.738878	0.757396	0.769742	0.786717	0.79289	0.803693	0.814495	0.823754	0.826841	0.833014	0.837643	0.846903	0.849989	0.853075	0.853075	0.857705	0.859248	0.863878	0.863878	0.865421	0.868507	0.868507	0.870051	0.873137	0.873137	0.877767	0.87931	0.88394	0.888569	0.888569	0.891656	0.893199	0.896285	0.902458	0.904001	0.905545	0.908631	0.908631	0.910174	0.913261	0.913261	0.916347	0.91789	0.91789	0.91789
0.78	0.49968	0.645834	0.685834	0.71045	0.738142	0.756603	0.768911	0.785834	0.791988	0.802757	0.813526	0.822757	0.825834	0.831988	0.836603	0.845834	0.848911	0.851988	0.851988	0.856603	0.858142	0.862757	0.862757	0.864296	0.867373	0.867373	0.868911	0.871988	0.871988	0.876603	0.878142	0.882757	0.887373	0.887373	0.89045	0.891988	0.895065	0.901219	0.902757	0.904296	0.907373	0.907373	0.908911	0.911988	0.911988	0.915065	0.916603	0.916603	0.916603
0.79	0.49968	0.645834	0.685834	0.71045	0.738142	0.756603	0.768911	0.785834	0.791988	0.802757	0.813526	0.822757	0.825834	0.831988	0.836603	0.845834	0.848911	0.851988	0.851988	0.856603	0.858142	0.862757	0.862757	0.864296	0.867373	0.867373	0.868911	0.871988	0.871988	0.876603	0.878142	0.882757	0.887373	0.887373	0.89045	0.891988	0.895065	0.901219	0.902757	0.904296	0.907373	0.907373	0.908911	0.911988	0.911988	0.915065	0.916603	0.916603	0.916603
0.8	0.49968	0.645386	0.685263	0.709803	0.73741	0.755815	0.768085	0.784956	0.792625	0.803361	0.814097	0.8233	0.826367	0.832502	0.837104	0.846306	0.849374	0.852441	0.852441	0.857042	0.858576	0.863177	0.863177	0.864711	0.867778	0.867778	0.869312	0.87238	0.87238	0.876981	0.878515	0.883116	0.887717	0.887717	0.890785	0.892318	0.895386	0.901521	0.903055	0.904588	0.907656	0.907656	0.90919	0.912257	0.912257	0.915324	0.916858	0.916858	0.916858
0.81	0.49968	0.645386	0.685263	0.709803	0.73741	0.755815	0.768085	0.784956	0.792625	0.803361	0.814097	0.8233	0.826367	0.832502	0.837104	0.846306	0.849374	0.852441	0.852441	0.857042	0.858576	0.863177	0.863177	0.864711	0.867778	0.867778	0.869312	0.87238	0.87238	0.876981	0.878515	0.883116	0.887717	0.887717	0.890785	0.892318	0.895386	0.901521	0.903055	0.904588	0.907656	0.907656	0.90919	0.912257	0.912257	0.915324	0.916858	0.916858	0.916858
0.82	0.49968	0.644497	0.685656	0.710046	0.737485	0.755778	0.767973	0.784741	0.792363	0.803034	0.813705	0.822851	0.8259	0.831997	0.836571	0.845717	0.848766	0.851814	0.851814	0.856388	0.857912	0.862485	0.862485	0.86401	0.868583	0.868583	0.870107	0.873156	0.873156	0.877729	0.879253	0.883827	0.8884	0.8884	0.891449	0.892973	0.896022	0.902119	0.903644	0.905168	0.908217	0.908217	0.909741	0.91279	0.91279	0.915839	0.917363	0.917363	0.917363
0.83	0.49968	0.643824	0.684365	0.708389	0.735416	0.753434	0.765446	0.783464	0.793975	0.804485	0.814996	0.824005	0.827008	0.833014	0.837518	0.846527	0.84953	0.852533	0.852533	0.857038	0.858539	0.863044	0.863044	0.864545	0.86905	0.86905	0.870551	0.873554	0.873554	0.878059	0.87956	0.884065	0.888569	0.888569	0.891572	0.893074	0.896077	0.902083	0.903584	0.905086	0.908089	0.908089	0.90959	0.912593	0.912593	0.915596	0.918599	0.918599	0.918599
0.84	0.49968	0.643393	0.683812	0.707764	0.73471	0.752674	0.76465	0.782614	0.793093	0.803573	0.814052	0.823034	0.826028	0.832016	0.836507	0.845489	0.848483	0.851477	0.851477	0.855968	0.857465	0.861956	0.861956	0.863453	0.867944	0.867944	0.869441	0.872435	0.872435	0.876926	0.878423	0.882914	0.887405	0.887405	0.890399	0.891896	0.89489	0.900878	0.902375	0.903872	0.906866	0.906866	0.908363	0.911357	0.911357	0.914351	0.917345	0.917345	0.917345
0.85	0.5	0.641176	0.683824	0.708824	0.735294	0.752941	0.764706	0.782353	0.792647	0.802941	0.814706	0.823529	0.826471	0.832353	0.836765	0.845588	0.848529	0.852941	0.852941	0.857353	0.858824	0.863235	0.863235	0.864706	0.869118	0.869118	0.870588	0.873529	0.873529	0.877941	0.879412	0.883824	0.888235	0.888235	0.892647	0.894118	0.897059	0.902941	0.904412	0.905882	0.908824	0.908824	0.910294	0.913235	0.913235	0.916176	0.919118	0.919118	0.919118
0.86	0.5	0.642229	0.684751	0.709677	0.73607	0.753666	0.765396	0.782991	0.793255	0.803519	0.815249	0.824047	0.826979	0.832845	0.837243	0.846041	0.848974	0.853372	0.853372	0.857771	0.859238	0.863636	0.863636	0.865103	0.869501	0.869501	0.870968	0.8739	0.8739	0.878299	0.879765	0.884164	0.888563	0.888563	0.892962	0.894428	0.897361	0.903226	0.904692	0.906158	0.909091	0.909091	0.910557	0.91349	0.91349	0.916422	0.919355	0.919355	0.919355
0.87	0.5	0.642229	0.684751	0.709677	0.73607	0.753666	0.765396	0.782991	0.793255	0.803519	0.815249	0.824047	0.826979	0.832845	0.837243	0.846041	0.848974	0.853372	0.853372	0.857771	0.859238	0.863636	0.863636	0.865103	0.869501	0.869501	0.870968	0.8739	0.8739	0.878299	0.879765	0.884164	0.888563	0.888563	0.892962	0.894428	0.897361	0.903226	0.904692	0.906158	0.909091	0.909091	0.910557	0.91349	0.91349	0.916422	0.919355	0.919355	0.919355
0.88	0.5	0.641813	0.684211	0.709064	0.73538	0.752924	0.76462	0.782164	0.792398	0.802632	0.814327	0.823099	0.826023	0.831871	0.836257	0.845029	0.847953	0.852339	0.852339	0.856725	0.858187	0.862573	0.862573	0.864035	0.868421	0.868421	0.869883	0.872807	0.872807	0.877193	0.878655	0.883041	0.887427	0.887427	0.891813	0.893275	0.896199	0.902047	0.903509	0.904971	0.907895	0.907895	0.910819	0.913743	0.913743	0.916667	0.919591	0.919591	0.919591
0.89	0.5	0.641399	0.683673	0.708455	0.734694	0.752187	0.763848	0.781341	0.793003	0.803207	0.814869	0.823615	0.826531	0.832362	0.836735	0.845481	0.848397	0.85277	0.85277	0.857143	0.858601	0.862974	0.862974	0.864431	0.868805	0.868805	0.870262	0.873178	0.873178	0.877551	0.879009	0.883382	0.887755	0.887755	0.892128	0.893586	0.896501	0.902332	0.90379	0.905248	0.908163	0.908163	0.911079	0.913994	0.913994	0.91691	0.919825	0.919825	0.919825
0.9	0.5	0.639368	0.682471	0.706897	0.732759	0.75	0.761494	0.778736	0.79023	0.800287	0.811782	0.820402	0.823276	0.829023	0.833333	0.841954	0.844828	0.849138	0.849138	0.853448	0.854885	0.859195	0.859195	0.860632	0.864943	0.864943	0.867816	0.87069	0.87069	0.875	0.876437	0.882184	0.886494	0.886494	0.892241	0.893678	0.896552	0.902299	0.903736	0.905172	0.908046	0.908046	0.91092	0.913793	0.913793	0.916667	0.91954	0.91954	0.91954
0.91	0.5	0.640401	0.683381	0.707736	0.733524	0.750716	0.762178	0.77937	0.790831	0.80086	0.812321	0.820917	0.823782	0.829513	0.833811	0.842407	0.845272	0.84957	0.84957	0.853868	0.855301	0.859599	0.859599	0.861032	0.86533	0.86533	0.868195	0.87106	0.87106	0.875358	0.876791	0.882521	0.886819	0.886819	0.89255	0.893983	0.896848	0.902579	0.904011	0.905444	0.908309	0.908309	0.911175	0.91404	0.91404	0.916905	0.919771	0.919771	0.919771
0.92	0.5	0.641243	0.685028	0.710452	0.735876	0.752825	0.764124	0.781073	0.792373	0.80226	0.813559	0.822034	0.824859	0.830508	0.834746	0.84322	0.846045	0.850282	0.850282	0.85452	0.855932	0.860169	0.860169	0.861582	0.865819	0.865819	0.868644	0.871469	0.872881	0.877119	0.878531	0.884181	0.888418	0.888418	0.894068	0.89548	0.898305	0.903955	0.905367	0.90678	0.909605	0.909605	0.912429	0.915254	0.915254	0.918079	0.920904	0.920904	0.920904
0.93	0.5	0.640845	0.684507	0.709859	0.735211	0.752113	0.76338	0.780282	0.791549	0.801408	0.812676	0.821127	0.823944	0.829577	0.833803	0.842254	0.84507	0.849296	0.849296	0.853521	0.85493	0.859155	0.859155	0.860563	0.864789	0.864789	0.867606	0.870423	0.871831	0.876056	0.877465	0.883099	0.887324	0.887324	0.892958	0.894366	0.897183	0.902817	0.904225	0.905634	0.908451	0.908451	0.911268	0.914085	0.914085	0.916901	0.919718	0.919718	0.919718
0.94	0.5	0.640449	0.683989	0.70927	0.734551	0.751404	0.76264	0.779494	0.79073	0.800562	0.811798	0.820225	0.823034	0.828652	0.832865	0.841292	0.844101	0.848315	0.848315	0.852528	0.853933	0.858146	0.858146	0.859551	0.863764	0.863764	0.866573	0.869382	0.870787	0.875	0.876404	0.882022	0.886236	0.886236	0.891854	0.893258	0.896067	0.901685	0.90309	0.904494	0.907303	0.907303	0.910112	0.914326	0.914326	0.917135	0.919944	0.919944	0.919944
0.95	0.5	0.640449	0.683989	0.70927	0.734551	0.751404	0.76264	0.779494	0.79073	0.800562	0.811798	0.820225	0.823034	0.828652	0.832865	0.841292	0.844101	0.848315	0.848315	0.852528	0.853933	0.858146	0.858146	0.859551	0.863764	0.863764	0.866573	0.869382	0.870787	0.875	0.876404	0.882022	0.886236	0.886236	0.891854	0.893258	0.896067	0.901685	0.90309	0.904494	0.907303	0.907303	0.910112	0.914326	0.914326	0.917135	0.919944	0.919944	0.919944
0.96	0.5	0.637741	0.681818	0.707989	0.73416	0.750689	0.763085	0.779614	0.790634	0.800275	0.811295	0.819559	0.822314	0.827824	0.831956	0.84022	0.842975	0.847107	0.847107	0.85124	0.852617	0.856749	0.856749	0.858127	0.862259	0.862259	0.865014	0.867769	0.869146	0.873278	0.874656	0.881543	0.885675	0.885675	0.891185	0.892562	0.895317	0.900826	0.903581	0.904959	0.907713	0.907713	0.910468	0.914601	0.915978	0.918733	0.921488	0.921488	0.921488
0.97	0.5	0.635501	0.682927	0.708672	0.735772	0.752033	0.764228	0.780488	0.791328	0.800813	0.811653	0.819783	0.822493	0.827913	0.831978	0.840108	0.842818	0.846883	0.846883	0.852304	0.853659	0.857724	0.857724	0.859079	0.863144	0.863144	0.865854	0.868564	0.869919	0.873984	0.875339	0.882114	0.886179	0.886179	0.891599	0.892954	0.895664	0.901084	0.903794	0.905149	0.907859	0.907859	0.910569	0.914634	0.915989	0.918699	0.921409	0.921409	0.921409
0.98	0.5	0.638381	0.686684	0.715405	0.741514	0.758486	0.770235	0.785901	0.796345	0.805483	0.815927	0.82376	0.827676	0.832898	0.836815	0.844648	0.847258	0.851175	0.851175	0.856397	0.857702	0.861619	0.861619	0.86423	0.868146	0.868146	0.870757	0.873368	0.874674	0.87859	0.879896	0.886423	0.890339	0.890339	0.895561	0.896867	0.899478	0.9047	0.907311	0.908616	0.911227	0.911227	0.913838	0.917755	0.91906	0.921671	0.924282	0.924282	0.924282
0.99	0.5	0.646283	0.701439	0.729017	0.754197	0.77458	0.78777	0.802158	0.811751	0.820144	0.830935	0.838129	0.841727	0.846523	0.85012	0.857314	0.859712	0.863309	0.863309	0.868106	0.869305	0.872902	0.872902	0.8753	0.878897	0.878897	0.881295	0.883693	0.884892	0.888489	0.889688	0.895683	0.899281	0.899281	0.904077	0.905276	0.907674	0.91247	0.914868	0.916067	0.918465	0.918465	0.920863	0.92446	0.925659	0.928058	0.930456	0.930456	0.930456
1	0.5	0.666327	0.727551	0.760204	0.783673	0.805102	0.817347	0.830612	0.838776	0.845918	0.856122	0.862245	0.865306	0.869388	0.872449	0.878571	0.880612	0.883673	0.883673	0.887755	0.888776	0.891837	0.891837	0.893878	0.896939	0.896939	0.89898	0.90102	0.902041	0.905102	0.906122	0.911224	0.914286	0.914286	0.918367	0.919388	0.921429	0.92551	0.927551	0.928571	0.930612	0.930612	0.932653	0.935714	0.936735	0.938776	0.940816	0.940816	0.940816
[truncated: 52 more columns]

## Sheet: Extended Data Fig. 4d
modelNum	sample1	proportionReadsFromCDX	.pred_ASCL1	.pred_NEUROD1
1	CDX13	0	0.187242	0.032461
1	CDX13	0.001	0.187242	0.032461
1	CDX13	0.002	0.187242	0.031965
1	CDX13	0.003	0.187242	0.032461
1	CDX13	0.004	0.187242	0.0320476
1	CDX13	0.005	0.187242	0.0320476
1	CDX13	0.006	0.187242	0.0320476
1	CDX13	0.007	0.187242	0.0315577
1	CDX13	0.008	0.187242	0.0320476
1	CDX13	0.009	0.187242	0.0311298
1	CDX13	0.01	0.187242	0.0320476
1	CDX13	0.011	0.187242	0.014641
1	CDX13	0.012	0.188779	0.0144134
1	CDX13	0.013	0.188779	0.014641
1	CDX13	0.014	0.188779	0.0144134
1	CDX13	0.015	0.188779	0.0144134
1	CDX13	0.016	0.197394	0.014641
1	CDX13	0.017	0.197394	0.014641
1	CDX13	0.018	0.197394	0.0144134
1	CDX13	0.019	0.389055	0.014641
1	CDX13	0.02	0.389055	0.0144134
1	CDX13	0.03	0.425451	0.0134683
1	CDX13	0.04	0.425451	0.0126212
1	CDX13	0.05	0.474845	0.0140463
1	CDX13	0.06	0.469982	0.0142683
1	CDX13	0.07	0.504506	0.0109584
1	CDX13	0.08	0.509836	0.0109584
1	CDX13	0.09	0.519394	0.00497216
1	CDX13	0.1	0.519394	0.0049153
1	CDX29	0	0.187242	0.0328798
1	CDX29	0.001	0.187242	0.0328798
1	CDX29	0.002	0.185563	0.0323776
1	CDX29	0.003	0.185563	0.0328798
1	CDX29	0.004	0.185563	0.0328798
1	CDX29	0.005	0.207369	0.0328798
1	CDX29	0.006	0.207369	0.0335336
1	CDX29	0.007	0.207369	0.0328134
1	CDX29	0.008	0.205161	0.0335336
1	CDX29	0.009	0.205161	0.0344165
1	CDX29	0.01	0.205161	0.0349491
1	CDX29	0.011	0.205161	0.0344165
1	CDX29	0.012	0.205161	0.0344165
1	CDX29	0.013	0.205161	0.0344165
1	CDX29	0.014	0.205161	0.0344165
1	CDX29	0.015	0.202835	0.0353339
1	CDX29	0.016	0.202835	0.0347957
1	CDX29	0.017	0.20248	0.0353339
1	CDX29	0.018	0.20248	0.0347957
1	CDX29	0.019	0.20248	0.0347957
1	CDX29	0.02	0.20248	0.0347957
1	CDX29	0.03	0.157058	0.106593
1	CDX29	0.04	0.0675699	0.142406
1	CDX29	0.05	0.052967	0.342228
1	CDX29	0.06	0.0231902	0.53804
1	CDX29	0.07	0.023945	0.56877
1	CDX29	0.08	0.0242239	0.586779
1	CDX29	0.09	0.0435889	0.863272
1	CDX29	0.1	0.0884324	0.890941
1	CDX32	0	0.187242	0.032461
1	CDX32	0.001	0.187242	0.0281646
1	CDX32	0.002	0.187242	0.0282869
1	CDX32	0.003	0.185072	0.0282869
1	CDX32	0.004	0.185072	0.0282869
1	CDX32	0.005	0.185072	0.0282869
1	CDX32	0.006	0.185072	0.0278528
1	CDX32	0.007	0.185072	0.0278528
1	CDX32	0.008	0.185072	0.0282869
1	CDX32	0.009	0.185072	0.0217967
1	CDX32	0.01	0.217452	0.0217967
1	CDX32	0.011	0.217452	0.0221385
1	CDX32	0.012	0.696347	0.0221385
1	CDX32	0.013	0.690165	0.0115421
1	CDX32	0.014	0.692634	0.0115421
1	CDX32	0.015	0.724807	0.0115421
1	CDX32	0.016	0.730493	0.0115421
1	CDX32	0.017	0.764295	0.0115421
1	CDX32	0.018	0.778356	0.0115421
1	CDX32	0.019	0.778356	0.0115421
1	CDX32	0.02	0.820076	0.0115421
1	CDX32	0.03	0.907707	0.0385793
1	CDX32	0.04	0.930863	0.0267265
1	CDX32	0.05	0.98541	0.0139201
1	CDX32	0.06	0.986416	0.0136033
1	CDX32	0.07	0.993313	0.00220561
1	CDX32	0.08	0.994536	0.00220561
1	CDX32	0.09	0.996364	0.00181419
1	CDX32	0.1	0.996882	0.00183409
2	CDX13	0	0.149224	0.149028
2	CDX13	0.001	0.151091	0.151648
2	CDX13	0.002	0.147769	0.145781
2	CDX13	0.003	0.147769	0.151648
2	CDX13	0.004	0.213585	0.151648
2	CDX13	0.005	0.213585	0.150032
2	CDX13	0.006	0.172329	0.14623
2	CDX13	0.007	0.172329	0.140538
2	CDX13	0.008	0.172329	0.14623
2	CDX13	0.009	0.172329	0.144083
2	CDX13	0.01	0.172329	0.14623
2	CDX13	0.011	0.199496	0.0664471
2	CDX13	0.012	0.199496	0.0664471
2	CDX13	0.013	0.199496	0.0685478
2	CDX13	0.014	0.199496	0.0685478
2	CDX13	0.015	0.199496	0.0664471
2	CDX13	0.016	0.200134	0.0664471
2	CDX13	0.017	0.200134	0.0664471
2	CDX13	0.018	0.200134	0.0664471
2	CDX13	0.019	0.200134	0.0664471
2	CDX13	0.02	0.200134	0.0664471
2	CDX13	0.03	0.43205	0.0322511
2	CDX13	0.04	0.454516	0.0226957
2	CDX13	0.05	0.411388	0.0248654
2	CDX13	0.06	0.447187	0.0248654
2	CDX13	0.07	0.507935	0.0117791
2	CDX13	0.08	0.510635	0.0117791
2	CDX13	0.09	0.520875	0.00629747
2	CDX13	0.1	0.523807	0.00623381
2	CDX29	0	0.149224	0.163731
2	CDX29	0.001	0.149224	0.163731
2	CDX29	0.002	0.149224	0.157484
2	CDX29	0.003	0.149224	0.163731
2	CDX29	0.004	0.152573	0.163731
2	CDX29	0.005	0.152573	0.163731
2	CDX29	0.006	0.146562	0.145781
2	CDX29	0.007	0.146562	0.145781
2	CDX29	0.008	0.146562	0.145781
2	CDX29	0.009	0.146562	0.145781
2	CDX29	0.01	0.146562	0.189561
2	CDX29	0.011	0.146562	0.182544
2	CDX29	0.012	0.148247	0.182544
2	CDX29	0.013	0.148247	0.182544
2	CDX29	0.014	0.150264	0.189962
2	CDX29	0.015	0.150264	0.197196
2	CDX29	0.016	0.138588	0.189962
2	CDX29	0.017	0.0656079	0.197196
2	CDX29	0.018	0.0656079	0.211987
2	CDX29	0.019	0.0656079	0.211987
2	CDX29	0.02	0.0822309	0.211987
2	CDX29	0.03	0.0870484	0.236755
2	CDX29	0.04	0.0667818	0.372197
2	CDX29	0.05	0.0121246	0.408049
2	CDX29	0.06	0.0101026	0.770599
2	CDX29	0.07	0.00914538	0.780077
2	CDX29	0.08	0.00914538	0.785195
2	CDX29	0.09	0.00960743	0.855668
2	CDX29	0.1	0.0452834	0.868048
2	CDX32	0	0.153785	0.149028
2	CDX32	0.001	0.153785	0.127667
2	CDX32	0.002	0.194487	0.132918
2	CDX32	0.003	0.196597	0.132918
2	CDX32	0.004	0.237956	0.132918
2	CDX32	0.005	0.237956	0.132918
2	CDX32	0.006	0.237956	0.127667
2	CDX32	0.007	0.237956	0.127667
2	CDX32	0.008	0.242209	0.119366
2	CDX32	0.009	0.497396	0.0668457
2	CDX32	0.01	0.497396	0.0668457
2	CDX32	0.011	0.497396	0.0697953
2	CDX32	0.012	0.507754	0.0697953
2	CDX32	0.013	0.507754	0.0502246
2	CDX32	0.014	0.529512	0.0548719
2	CDX32	0.015	0.529512	0.0548719
2	CDX32	0.016	0.529512	0.0573256
2	CDX32	0.017	0.574042	0.0559795
2	CDX32	0.018	0.574042	0.0636916
2	CDX32	0.019	0.578085	0.0636916
2	CDX32	0.02	0.575803	0.0609831
2	CDX32	0.03	0.806782	0.0212534
2	CDX32	0.04	0.884434	0.0208178
2	CDX32	0.05	0.938586	0.0148264
2	CDX32	0.06	0.943549	0.0158521
2	CDX32	0.07	0.987102	0.00810206
2	CDX32	0.08	0.988077	0.00817311
2	CDX32	0.09	0.990784	0.00566566
2	CDX32	0.1	0.990909	0.00566566
3	CDX13	0	0.271165	0.0193488
3	CDX13	0.001	0.271165	0.0193488
3	CDX13	0.002	0.271165	0.0187965
3	CDX13	0.003	0.271165	0.0193488
3	CDX13	0.004	0.295803	0.0189178
3	CDX13	0.005	0.295803	0.0189178
3	CDX13	0.006	0.164578	0.0189178
3	CDX13	0.007	0.164578	0.0183777
3	CDX13	0.008	0.158646	0.0189178
3	CDX13	0.009	0.158646	0.0189178
3	CDX13	0.01	0.158646	0.0189178
3	CDX13	0.011	0.157313	0.0126775
3	CDX13	0.012	0.157313	0.0123133
3	CDX13	0.013	0.157313	0.0126775
3	CDX13	0.014	0.157313	0.0123133
3	CDX13	0.015	0.157313	0.0123133
3	CDX13	0.016	0.158995	0.0102124
3	CDX13	0.017	0.158995	0.0102124
3	CDX13	0.018	0.158995	0.00991827
3	CDX13	0.019	0.158995	0.0102124
3	CDX13	0.02	0.158995	0.00991827
3	CDX13	0.03	0.184512	0.00630009
3	CDX13	0.04	0.290268	0.00630009
3	CDX13	0.05	0.299687	0.00630009
3	CDX13	0.06	0.314274	0.00630009
3	CDX13	0.07	0.3232	0.00364852
3	CDX13	0.08	0.3232	0.00364852
3	CDX13	0.09	0.359112	0.00271714
3	CDX13	0.1	0.359112	0.00271714
3	CDX29	0	0.26876	0.0191004
3	CDX29	0.001	0.26876	0.0191004
3	CDX29	0.002	0.26876	0.0185552
3	CDX29	0.003	0.26876	0.0191004
3	CDX29	0.004	0.295803	0.0191004
3	CDX29	0.005	0.292968	0.0191004
3	CDX29	0.006	0.266086	0.0185552
3	CDX29	0.007	0.266086	0.0185552
3	CDX29	0.008	0.266086	0.0185552
3	CDX29	0.009	0.202936	0.0185552
3	CDX29	0.01	0.202936	0.0191004
3	CDX29	0.011	0.202936	0.0185552
3	CDX29	0.012	0.205057	0.0185552
3	CDX29	0.013	0.205057	0.0185552
3	CDX29	0.014	0.205057	0.0185552
3	CDX29	0.015	0.205057	0.0191004
3	CDX29	0.016	0.205057	0.0185552
3	CDX29	0.017	0.20327	0.0191004
3	CDX29	0.018	0.20718	0.0185552
3	CDX29	0.019	0.20718	0.0185552
3	CDX29	0.02	0.214013	0.0185552
3	CDX29	0.03	0.203979	0.0191004
3	CDX29	0.04	0.17696	0.0228484
3	CDX29	0.05	0.171143	0.0228484
3	CDX29	0.06	0.166923	0.027096
3	CDX29	0.07	0.163213	0.0389535
3	CDX29	0.08	0.163213	0.0389535
3	CDX29	0.09	0.163213	0.0389535
3	CDX29	0.1	0.163213	0.0455659
3	CDX32	0	0.273646	0.0193488
3	CDX32	0.001	0.281567	0.0187965
3	CDX32	0.002	0.750356	0.0193488
3	CDX32	0.003	0.750356	0.0193488
3	CDX32	0.004	0.779598	0.0193488
3	CDX32	0.005	0.779598	0.0193488
3	CDX32	0.006	0.779598	0.0187965
3	CDX32	0.007	0.779598	0.0187965
3	CDX32	0.008	0.801149	0.0193488
3	CDX32	0.009	0.803196	0.0105523
3	CDX32	0.01	0.805253	0.0105523
3	CDX32	0.011	0.832051	0.010865
3	CDX32	0.012	0.893133	0.010865
3	CDX32	0.013	0.895154	0.0110091
3	CDX32	0.014	0.893378	0.0106923
3	CDX32	0.015	0.893378	0.0106923
3	CDX32	0.016	0.899299	0.0106617
3	CDX32	0.017	0.893687	0.010924
3	CDX32	0.018	0.893687	0.010924
3	CDX32	0.019	0.89476	0.010924
3	CDX32	0.02	0.89476	0.0106096
3	CDX32	0.03	0.955426	0.00640917
3	CDX32	0.04	0.98055	0.00709212
3	CDX32	0.05	0.983558	0.00470418
3	CDX32	0.06	0.987832	0.00470418
3	CDX32	0.07	0.989284	0.0025084
3	CDX32	0.08	0.989284	0.00256097
3	CDX32	0.09	0.991002	0.000992596
3	CDX32	0.1	0.993113	0.000992596
4	CDX13	0	0.177349	0.0504423
4	CDX13	0.001	0.177349	0.0504423
4	CDX13	0.002	0.177349	0.0492283
4	CDX13	0.003	0.177349	0.0504423
4	CDX13	0.004	0.183976	0.0504423
4	CDX13	0.005	0.191762	0.0417931
4	CDX13	0.006	0.170227	0.0417931
4	CDX13	0.007	0.170227	0.0417931
4	CDX13	0.008	0.170227	0.0417931
4	CDX13	0.009	0.170227	0.0417931
4	CDX13	0.01	0.170227	0.0417931
4	CDX13	0.011	0.170227	0.0417931
4	CDX13	0.012	0.170227	0.0417931
4	CDX13	0.013	0.170227	0.0417931
4	CDX13	0.014	0.168746	0.0417931
4	CDX13	0.015	0.168746	0.0417931
4	CDX13	0.016	0.170874	0.0333196
4	CDX13	0.017	0.170874	0.0333196
4	CDX13	0.018	0.174013	0.0333196
4	CDX13	0.019	0.176697	0.0333196
4	CDX13	0.02	0.152816	0.0333196
4	CDX13	0.03	0.133672	0.0148607
4	CDX13	0.04	0.137724	0.0121847
4	CDX13	0.05	0.154905	0.00874645
4	CDX13	0.06	0.15648	0.00864184
4	CDX13	0.07	0.159219	0.00709754
4	CDX13	0.08	0.180591	0.00714821
4	CDX13	0.09	0.189803	0.00727987
4	CDX13	0.1	0.186647	0.00727987
4	CDX29	0	0.182042	0.0519185
4	CDX29	0.001	0.182042	0.0742318
4	CDX29	0.002	0.182042	0.0724887
4	CDX29	0.003	0.195253	0.0742318
4	CDX29	0.004	0.189093	0.0742318
4	CDX29	0.005	0.192273	0.0742318
4	CDX29	0.006	0.192273	0.0882486
4	CDX29	0.007	0.192273	0.0882486
4	CDX29	0.008	0.192273	0.0882486
4	CDX29	0.009	0.174403	0.0882486
4	CDX29	0.01	0.174403	0.0903337
4	CDX29	0.011	0.174403	0.0882486
4	CDX29	0.012	0.174403	0.0882486
4	CDX29	0.013	0.174403	0.0882486
4	CDX29	0.014	0.174403	0.0882486
4	CDX29	0.015	0.174403	0.0869809
4	CDX29	0.016	0.174403	0.0849659
4	CDX29	0.017	0.174403	0.0869809
4	CDX29	0.018	0.150432	0.0849659
4	CDX29	0.019	0.150432	0.0849659
4	CDX29	0.02	0.150432	0.0849659
4	CDX29	0.03	0.109886	0.211041
4	CDX29	0.04	0.119588	0.228145
4	CDX29	0.05	0.101168	0.240981
4	CDX29	0.06	0.106293	0.888296
4	CDX29	0.07	0.108301	0.898327
4	CDX29	0.08	0.109464	0.901439
4	CDX29	0.09	0.110469	0.941944
4	CDX29	0.1	0.122417	0.960164
4	CDX32	0	0.181167	0.0504423
4	CDX32	0.001	0.181167	0.0492283
4	CDX32	0.002	0.204942	0.0504423
4	CDX32	0.003	0.204942	0.0504423
4	CDX32	0.004	0.204942	0.0504423
4	CDX32	0.005	0.204942	0.0504423
4	CDX32	0.006	0.204942	0.0492283
4	CDX32	0.007	0.204942	0.0492283
4	CDX32	0.008	0.218809	0.0721697
4	CDX32	0.009	0.218809	0.0590016
4	CDX32	0.01	0.218809	0.0590016
4	CDX32	0.011	0.234014	0.0604416
4	CDX32	0.012	0.234014	0.0604416
4	CDX32	0.013	0.243241	0.048519
4	CDX32	0.014	0.243241	0.0487152
4	CDX32	0.015	0.250094	0.0482033
4	CDX32	0.016	0.250094	0.0493935
4	CDX32	0.017	0.250094	0.0493935
4	CDX32	0.018	0.250094	0.0493935
4	CDX32	0.019	0.250094	0.0493935
4	CDX32	0.02	0.250094	0.0482033
4	CDX32	0.03	0.325586	0.0477569
4	CDX32	0.04	0.922494	0.0468022
4	CDX32	0.05	0.948835	0.0196965
4	CDX32	0.06	0.955286	0.0199778
4	CDX32	0.07	0.953756	0.00858176
4	CDX32	0.08	0.960868	0.00846857
4	CDX32	0.09	0.967603	0.00257188
4	CDX32	0.1	0.981423	0.00257188
5	CDX13	0	0.143849	0.0137459
5	CDX13	0.001	0.143849	0.0137459
5	CDX13	0.002	0.143849	0.0137459
5	CDX13	0.003	0.143849	0.0137459
5	CDX13	0.004	0.143849	0.0137459
5	CDX13	0.005	0.143849	0.0137459
5	CDX13	0.006	0.139101	0.0137459
5	CDX13	0.007	0.139101	0.0137459
5	CDX13	0.008	0.139101	0.0137459
5	CDX13	0.009	0.139101	0.0134988
5	CDX13	0.01	0.139101	0.0137459
5	CDX13	0.011	0.139101	0.0108089
5	CDX13	0.012	0.139101	0.0108089
5	CDX13	0.013	0.139101	0.0108089
5	CDX13	0.014	0.139101	0.0108089
5	CDX13	0.015	0.139101	0.0108089
5	CDX13	0.016	0.139101	0.0108089
5	CDX13	0.017	0.139101	0.0108089
5	CDX13	0.018	0.139101	0.0109367
5	CDX13	0.019	0.139101	0.0109367
5	CDX13	0.02	0.139101	0.0120328
5	CDX13	0.03	0.139101	0.00920284
5	CDX13	0.04	0.139101	0.00847208
5	CDX13	0.05	0.161112	0.00847208
5	CDX13	0.06	0.166024	0.00847208
5	CDX13	0.07	0.169056	0.00821847
5	CDX13	0.08	0.160788	0.00821847
5	CDX13	0.09	0.169912	0.00821847
5	CDX13	0.1	0.134608	0.00821847
5	CDX29	0	0.143849	0.0137459
5	CDX29	0.001	0.143849	0.0137459
5	CDX29	0.002	0.143849	0.0137459
5	CDX29	0.003	0.143849	0.0137459
5	CDX29	0.004	0.143849	0.0137459
5	CDX29	0.005	0.143849	0.0137459
5	CDX29	0.006	0.143849	0.0137459
5	CDX29	0.007	0.163713	0.0137459
5	CDX29	0.008	0.163713	0.0137459
5	CDX29	0.009	0.163713	0.0137459
5	CDX29	0.01	0.163713	0.0177363
5	CDX29	0.011	0.163713	0.0177363
5	CDX29	0.012	0.163713	0.0177363
5	CDX29	0.013	0.163713	0.0177363
5	CDX29	0.014	0.163713	0.0177363
5	CDX29	0.015	0.163713	0.0177363
5	CDX29	0.016	0.163713	0.0177363
5	CDX29	0.017	0.163713	0.0177363
5	CDX29	0.018	0.163713	0.0179443
5	CDX29	0.019	0.163713	0.0179443
5	CDX29	0.02	0.163713	0.0179443
5	CDX29	0.03	0.206235	0.0183856
5	CDX29	0.04	0.140354	0.0219983
5	CDX29	0.05	0.112577	0.0219983
5	CDX29	0.06	0.109305	0.0255856
5	CDX29	0.07	0.542752	0.0201093
5	CDX29	0.08	0.539879	0.0205653
5	CDX29	0.09	0.539879	0.0205653
5	CDX29	0.1	0.539879	0.0226045
5	CDX32	0	0.143849	0.0137459
5	CDX32	0.001	0.155554	0.0137459
5	CDX32	0.002	0.147329	0.011771
5	CDX32	0.003	0.147329	0.011771
5	CDX32	0.004	0.147329	0.011771
5	CDX32	0.005	0.147329	0.011771
5	CDX32	0.006	0.147329	0.011771
5	CDX32	0.007	0.14911	0.011771
5	CDX32	0.008	0.14911	0.011771
5	CDX32	0.009	0.14911	0.0111642
5	CDX32	0.01	0.166173	0.0111642
5	CDX32	0.011	0.166173	0.0111642
5	CDX32	0.012	0.166173	0.0111642
5	CDX32	0.013	0.165976	0.0111642
5	CDX32	0.014	0.165976	0.0111642
5	CDX32	0.015	0.165976	0.0111642
5	CDX32	0.016	0.205498	0.0111642
5	CDX32	0.017	0.272306	0.0111642
5	CDX32	0.018	0.272306	0.0112961
5	CDX32	0.019	0.260956	0.0112961
5	CDX32	0.02	0.267585	0.0112961
5	CDX32	0.03	0.334278	0.00817758
5	CDX32	0.04	0.367303	0.00826389
5	CDX32	0.05	0.367303	0.00606304
5	CDX32	0.06	0.406614	0.00599957
5	CDX32	0.07	0.530193	0.00479674
5	CDX32	0.08	0.532723	0.00479674
5	CDX32	0.09	0.542194	0.00379616
5	CDX32	0.1	0.55343	0.00379616
6	CDX13	0	0.0572336	0.277785
6	CDX13	0.001	0.0572336	0.277785
6	CDX13	0.002	0.0572336	0.266659
6	CDX13	0.003	0.0572336	0.241439
6	CDX13	0.004	0.0715992	0.241439
6	CDX13	0.005	0.0721968	0.23986
6	CDX13	0.006	0.0465667	0.23986
6	CDX13	0.007	0.0465667	0.22977
6	CDX13	0.008	0.0465667	0.23986
6	CDX13	0.009	0.0465667	0.23986
6	CDX13	0.01	0.0465667	0.23986
6	CDX13	0.011	0.0543908	0.12571
6	CDX13	0.012	0.0543908	0.12571
6	CDX13	0.013	0.0543908	0.12571
6	CDX13	0.014	0.0543908	0.12571
6	CDX13	0.015	0.0543908	0.12571
6	CDX13	0.016	0.0593135	0.112536
6	CDX13	0.017	0.0593135	0.112536
6	CDX13	0.018	0.0593135	0.112536
6	CDX13	0.019	0.0593135	0.112536
6	CDX13	0.02	0.0593135	0.112536
6	CDX13	0.03	0.098725	0.0748788
6	CDX13	0.04	0.098725	0.0701343
6	CDX13	0.05	0.10023	0.0701343
6	CDX13	0.06	0.142698	0.0701343
6	CDX13	0.07	0.142698	0.0692633
6	CDX13	0.08	0.155201	0.0610601
6	CDX13	0.09	0.155201	0.0562395
6	CDX13	0.1	0.0482218	0.0501583
6	CDX29	0	0.056485	0.273858
6	CDX29	0.001	0.056485	0.273858
6	CDX29	0.002	0.056485	0.262832
6	CDX29	0.003	0.056485	0.273858
6	CDX29	0.004	0.0573739	0.273858
6	CDX29	0.005	0.0573739	0.273858
6	CDX29	0.006	0.056485	0.262832
6	CDX29	0.007	0.056485	0.262832
6	CDX29	0.008	0.0508133	0.262832
6	CDX29	0.009	0.0508133	0.262832
6	CDX29	0.01	0.0508133	0.273858
6	CDX29	0.011	0.0508133	0.262832
6	CDX29	0.012	0.0515202	0.262832
6	CDX29	0.013	0.0515202	0.262832
6	CDX29	0.014	0.0515202	0.262832
6	CDX29	0.015	0.0515202	0.273858
6	CDX29	0.016	0.0515202	0.262832
6	CDX29	0.017	0.0515202	0.273858
6	CDX29	0.018	0.0499305	0.262832
6	CDX29	0.019	0.0499305	0.262832
6	CDX29	0.02	0.0499305	0.262832
6	CDX29	0.03	0.14432	0.281847
6	CDX29	0.04	0.135683	0.281847
6	CDX29	0.05	0.119284	0.284417
6	CDX29	0.06	0.118839	0.395727
6	CDX29	0.07	0.118839	0.469548
6	CDX29	0.08	0.118839	0.482692
6	CDX29	0.09	0.117581	0.482692
6	CDX29	0.1	0.105131	0.482692
6	CDX32	0	0.0572336	0.275098
6	CDX32	0.001	0.0572336	0.261349
6	CDX32	0.002	0.0572336	0.272336
6	CDX32	0.003	0.0580244	0.272336
6	CDX32	0.004	0.0589362	0.23647
6	CDX32	0.005	0.0589362	0.23647
6	CDX32	0.006	0.0589362	0.22648
6	CDX32	0.007	0.0589362	0.22648
6	CDX32	0.008	0.0596796	0.210054
6	CDX32	0.009	0.0596796	0.200887
6	CDX32	0.01	0.0626868	0.200887
6	CDX32	0.011	0.0626868	0.210054
6	CDX32	0.012	0.0626868	0.210054
6	CDX32	0.013	0.0884778	0.207357
6	CDX32	0.014	0.0884778	0.204684
6	CDX32	0.015	0.0884778	0.204684
6	CDX32	0.016	0.0884778	0.213978
6	CDX32	0.017	0.0923014	0.213978
6	CDX32	0.018	0.0923014	0.213978
6	CDX32	0.019	0.0923014	0.213978
6	CDX32	0.02	0.0923014	0.206879
6	CDX32	0.03	0.184502	0.018986
6	CDX32	0.04	0.186122	0.0179191
6	CDX32	0.05	0.209384	0.0148596
6	CDX32	0.06	0.703316	0.0162158
6	CDX32	0.07	0.761879	0.00648886
6	CDX32	0.08	0.804922	0.00623709
6	CDX32	0.09	0.911531	0.00225431
6	CDX32	0.1	0.91963	0.00231981
7	CDX13	0	0.47903	0.0364321
7	CDX13	0.001	0.47903	0.0364321
7	CDX13	0.002	0.47903	0.0364321
7	CDX13	0.003	0.47903	0.0364321
7	CDX13	0.004	0.47903	0.0259414
7	CDX13	0.005	0.47903	0.0256885
7	CDX13	0.006	0.47903	0.0256885
7	CDX13	0.007	0.47903	0.0256885
7	CDX13	0.008	0.47903	0.0256885
7	CDX13	0.009	0.47903	0.0256885
7	CDX13	0.01	0.47903	0.0256885
7	CDX13	0.011	0.493934	0.0201936
7	CDX13	0.012	0.493934	0.0201936
7	CDX13	0.013	0.493934	0.0201936
7	CDX13	0.014	0.493934	0.0201936
7	CDX13	0.015	0.493934	0.0201936
7	CDX13	0.016	0.503955	0.0201936
7	CDX13	0.017	0.503955	0.0201936
7	CDX13	0.018	0.518817	0.0201936
7	CDX13	0.019	0.518817	0.0201936
7	CDX13	0.02	0.518817	0.0201936
7	CDX13	0.03	0.545905	0.0206953
7	CDX13	0.04	0.545905	0.0206953
7	CDX13	0.05	0.563017	0.0284207
7	CDX13	0.06	0.50527	0.0284207
7	CDX13	0.07	0.509388	0.0311682
7	CDX13	0.08	0.514664	0.0311682
7	CDX13	0.09	0.517492	0.0308031
7	CDX13	0.1	0.512509	0.0286039
7	CDX29	0	0.47903	0.0364321
7	CDX29	0.001	0.47903	0.0364321
7	CDX29	0.002	0.47903	0.0364321
7	CDX29	0.003	0.47903	0.0364321
7	CDX29	0.004	0.47903	0.0364321
7	CDX29	0.005	0.47903	0.0364321
7	CDX29	0.006	0.471023	0.0379603
7	CDX29	0.007	0.471023	0.0379603
7	CDX29	0.008	0.462721	0.0379603
7	CDX29	0.009	0.462721	0.0379603
7	CDX29	0.01	0.462721	0.0379603
7	CDX29	0.011	0.462721	0.0379603
7	CDX29	0.012	0.462721	0.0379603
7	CDX29	0.013	0.462721	0.0379603
7	CDX29	0.014	0.462721	0.0448475
7	CDX29	0.015	0.462721	0.0448475
7	CDX29	0.016	0.462721	0.0448475
7	CDX29	0.017	0.462721	0.0448475
7	CDX29	0.018	0.462721	0.0448475
7	CDX29	0.019	0.462721	0.0448475
7	CDX29	0.02	0.395336	0.0448475
7	CDX29	0.03	0.471288	0.0474786
7	CDX29	0.04	0.239405	0.262933
7	CDX29	0.05	0.134503	0.426282
7	CDX29	0.06	0.04989	0.855453
7	CDX29	0.07	0.0679629	0.862031
7	CDX29	0.08	0.0669475	0.87958
7	CDX29	0.09	0.0669475	0.929974
7	CDX29	0.1	0.0669475	0.955587
7	CDX32	0	0.47903	0.0364321
7	CDX32	0.001	0.485903	0.0364321
7	CDX32	0.002	0.485903	0.0364321
7	CDX32	0.003	0.485903	0.0364321
7	CDX32	0.004	0.485903	0.0364321
7	CDX32	0.005	0.485903	0.0364321
7	CDX32	0.006	0.485903	0.0364321
7	CDX32	0.007	0.485903	0.0364321
7	CDX32	0.008	0.485903	0.0364321
7	CDX32	0.009	0.485903	0.0308728
7	CDX32	0.01	0.526343	0.0308728
7	CDX32	0.011	0.526343	0.0308728
7	CDX32	0.012	0.617121	0.0308728
7	CDX32	0.013	0.698626	0.030511
7	CDX32	0.014	0.746135	0.0355011
7	CDX32	0.015	0.746135	0.0355011
7	CDX32	0.016	0.768282	0.0324797
7	CDX32	0.017	0.925097	0.0324797
7	CDX32	0.018	0.925097	0.0324797
7	CDX32	0.019	0.925097	0.0324797
7	CDX32	0.02	0.925097	0.0324797
7	CDX32	0.03	0.97528	0.0460646
7	CDX32	0.04	0.985446	0.0298973
7	CDX32	0.05	0.987651	0.0107259
7	CDX32	0.06	0.98843	0.0104874
7	CDX32	0.07	0.992926	0.00876683
7	CDX32	0.08	0.993619	0.00888687
7	CDX32	0.09	0.99357	0.00327939
7	CDX32	0.1	0.995519	0.00327939
8	CDX13	0	0.425513	0.0329701
8	CDX13	0.001	0.425513	0.0333222
8	CDX13	0.002	0.425513	0.0333222
8	CDX13	0.003	0.425513	0.0333222
8	CDX13	0.004	0.425513	0.0320479
8	CDX13	0.005	0.425513	0.0320479
8	CDX13	0.006	0.370614	0.0320479
8	CDX13	0.007	0.370614	0.0320479
8	CDX13	0.008	0.370614	0.0320479
8	CDX13	0.009	0.368285	0.0320479
8	CDX13	0.01	0.370614	0.0320479
8	CDX13	0.011	0.376052	0.012854
8	CDX13	0.012	0.376052	0.0122662
8	CDX13	0.013	0.363185	0.0122662
8	CDX13	0.014	0.363185	0.0122662
8	CDX13	0.015	0.363185	0.0122662
8	CDX13	0.016	0.363185	0.0122662
8	CDX13	0.017	0.363185	0.0122662
8	CDX13	0.018	0.363185	0.0122662
8	CDX13	0.019	0.410471	0.0122662
8	CDX13	0.02	0.410471	0.0122662
8	CDX13	0.03	0.446079	0.012126
8	CDX13	0.04	0.51382	0.012126
8	CDX13	0.05	0.521457	0.012126
8	CDX13	0.06	0.668252	0.012126
8	CDX13	0.07	0.673357	0.00654769
8	CDX13	0.08	0.673357	0.00654769
8	CDX13	0.09	0.670347	0.00549477
8	CDX13	0.1	0.669721	0.00549477
8	CDX29	0	0.425513	0.035965
8	CDX29	0.001	0.425513	0.035965
8	CDX29	0.002	0.425513	0.035965
8	CDX29	0.003	0.425513	0.035965
8	CDX29	0.004	0.425513	0.0333222
8	CDX29	0.005	0.422188	0.0333222
8	CDX29	0.006	0.422188	0.036348
8	CDX29	0.007	0.419415	0.036348
8	CDX29	0.008	0.388742	0.036348
8	CDX29	0.009	0.394632	0.0374322
8	CDX29	0.01	0.394632	0.0374322
8	CDX29	0.011	0.394632	0.0374322
8	CDX29	0.012	0.394632	0.0374322
8	CDX29	0.013	0.394632	0.0374322
8	CDX29	0.014	0.44858	0.0374322
8	CDX29	0.015	0.44858	0.0374322
8	CDX29	0.016	0.44858	0.0374322
8	CDX29	0.017	0.44858	0.0374322
8	CDX29	0.018	0.445334	0.0374322
8	CDX29	0.019	0.445334	0.0374322
8	CDX29	0.02	0.448578	0.0374322
8	CDX29	0.03	0.529737	0.0398379
8	CDX29	0.04	0.288276	0.0475264
8	CDX29	0.05	0.086373	0.0475264
8	CDX29	0.06	0.103719	0.297376
8	CDX29	0.07	0.113933	0.609805
8	CDX29	0.08	0.115785	0.609805
8	CDX29	0.09	0.129038	0.609805
8	CDX29	0.1	0.1263	0.687051
8	CDX32	0	0.425513	0.0329701
8	CDX32	0.001	0.425513	0.0329701
8	CDX32	0.002	0.581637	0.0329701
8	CDX32	0.003	0.581637	0.0329701
8	CDX32	0.004	0.584827	0.0329701
8	CDX32	0.005	0.584827	0.0329701
8	CDX32	0.006	0.584827	0.0329701
8	CDX32	0.007	0.584827	0.0329701
8	CDX32	0.008	0.584827	0.0329701
8	CDX32	0.009	0.608746	0.0179772
8	CDX32	0.01	0.608746	0.0179772
8	CDX32	0.011	0.648302	0.0179772
8	CDX32	0.012	0.648302	0.0179772
8	CDX32	0.013	0.651933	0.0143633
8	CDX32	0.014	0.765439	0.0143633
8	CDX32	0.015	0.765439	0.0143633
8	CDX32	0.016	0.765439	0.0143633
8	CDX32	0.017	0.76772	0.0112993
8	CDX32	0.018	0.769822	0.0112993
8	CDX32	0.019	0.769822	0.0112993
8	CDX32	0.02	0.769822	0.0112993
8	CDX32	0.03	0.840469	0.0128841
8	CDX32	0.04	0.869108	0.0122756
8	CDX32	0.05	0.845905	0.00666958
8	CDX32	0.06	0.858529	0.00739181
8	CDX32	0.07	0.921772	0.00190312
8	CDX32	0.08	0.91296	0.00190312
8	CDX32	0.09	0.930037	0.00190145
8	CDX32	0.1	0.957526	0.00190145
9	CDX13	0	0.665074	0.375559
9	CDX13	0.001	0.665074	0.375559
9	CDX13	0.002	0.665074	0.375559
9	CDX13	0.003	0.665074	0.375559
9	CDX13	0.004	0.665074	0.197153
9	CDX13	0.005	0.663097	0.197153
9	CDX13	0.006	0.663097	0.197153
9	CDX13	0.007	0.663097	0.197153
9	CDX13	0.008	0.663097	0.197153
9	CDX13	0.009	0.663097	0.197153
9	CDX13	0.01	0.663097	0.184682
9	CDX13	0.011	0.666115	0.0278006
9	CDX13	0.012	0.674159	0.0272946
9	CDX13	0.013	0.674159	0.0272946
9	CDX13	0.014	0.672162	0.0272946
9	CDX13	0.015	0.667117	0.0272946
9	CDX13	0.016	0.667117	0.0272946
9	CDX13	0.017	0.667117	0.0272946
9	CDX13	0.018	0.676179	0.0272946
9	CDX13	0.019	0.676179	0.0272946
9	CDX13	0.02	0.676179	0.0272946
9	CDX13	0.03	0.823038	0.0217108
9	CDX13	0.04	0.823038	0.0161903
9	CDX13	0.05	0.817533	0.0260112
9	CDX13	0.06	0.817533	0.0260112
9	CDX13	0.07	0.815418	0.0201834
9	CDX13	0.08	0.893074	0.0201834
9	CDX13	0.09	0.882994	0.0182478
9	CDX13	0.1	0.882994	0.0182478
9	CDX29	0	0.641128	0.375559
9	CDX29	0.001	0.641128	0.375559
9	CDX29	0.002	0.641128	0.375559
9	CDX29	0.003	0.641128	0.375559
9	CDX29	0.004	0.641128	0.375559
9	CDX29	0.005	0.641128	0.380229
9	CDX29	0.006	0.48076	0.380229
9	CDX29	0.007	0.476383	0.380229
9	CDX29	0.008	0.476383	0.339879
9	CDX29	0.009	0.446628	0.339879
9	CDX29	0.01	0.44995	0.339879
9	CDX29	0.011	0.44995	0.339879
9	CDX29	0.012	0.44995	0.339879
9	CDX29	0.013	0.44995	0.339879
9	CDX29	0.014	0.464443	0.445423
9	CDX29	0.015	0.464443	0.445423
9	CDX29	0.016	0.464443	0.464724
9	CDX29	0.017	0.464443	0.464724
9	CDX29	0.018	0.467973	0.464724
9	CDX29	0.019	0.467973	0.464724
9	CDX29	0.02	0.467973	0.464724
9	CDX29	0.03	0.445698	0.474747
9	CDX29	0.04	0.643312	0.575337
9	CDX29	0.05	0.595912	0.57781
9	CDX29	0.06	0.577122	0.635549
9	CDX29	0.07	0.574593	0.732181
9	CDX29	0.08	0.574593	0.76662
9	CDX29	0.09	0.574593	0.796661
9	CDX29	0.1	0.574593	0.860082
9	CDX32	0	0.665074	0.375559
9	CDX32	0.001	0.665074	0.375559
9	CDX32	0.002	0.704812	0.375559
9	CDX32	0.003	0.704812	0.356818
9	CDX32	0.004	0.704812	0.356818
9	CDX32	0.005	0.704812	0.356818
9	CDX32	0.006	0.704812	0.356818
9	CDX32	0.007	0.704812	0.356818
9	CDX32	0.008	0.704812	0.279414
9	CDX32	0.009	0.704812	0.233536
9	CDX32	0.01	0.704812	0.212077
9	CDX32	0.011	0.82989	0.212077
9	CDX32	0.012	0.842676	0.204422
9	CDX32	0.013	0.799039	0.197212
9	CDX32	0.014	0.799039	0.197212
9	CDX32	0.015	0.799039	0.197212
9	CDX32	0.016	0.862132	0.197212
9	CDX32	0.017	0.87893	0.197212
9	CDX32	0.018	0.880394	0.197212
9	CDX32	0.019	0.880394	0.197212
9	CDX32	0.02	0.880394	0.197212
9	CDX32	0.03	0.985685	0.0899928
9	CDX32	0.04	0.993029	0.0834694
9	CDX32	0.05	0.99426	0.0478285
9	CDX32	0.06	0.994541	0.048418
9	CDX32	0.07	0.998436	0.00953031
9	CDX32	0.08	0.998436	0.00991523
9	CDX32	0.09	0.9986	0.00192392
9	CDX32	0.1	0.998788	0.00192392
10	CDX13	0	0.144027	0.0612609
10	CDX13	0.001	0.144027	0.0612609
10	CDX13	0.002	0.144027	0.0612609
10	CDX13	0.003	0.144027	0.0612609
10	CDX13	0.004	0.144027	0.0311368
10	CDX13	0.005	0.144027	0.0311368
10	CDX13	0.006	0.144027	0.0311368
10	CDX13	0.007	0.144027	0.0311368
10	CDX13	0.008	0.144027	0.0311368
10	CDX13	0.009	0.144027	0.0311368
10	CDX13	0.01	0.144027	0.0311368
10	CDX13	0.011	0.144027	0.0162801
10	CDX13	0.012	0.144027	0.0162801
10	CDX13	0.013	0.139547	0.0162801
10	CDX13	0.014	0.139547	0.0160786
10	CDX13	0.015	0.139547	0.0180808
10	CDX13	0.016	0.140923	0.0168806
10	CDX13	0.017	0.140923	0.0168806
10	CDX13	0.018	0.140923	0.0168806
10	CDX13	0.019	0.140923	0.0168806
10	CDX13	0.02	0.140923	0.0168806
10	CDX13	0.03	0.140112	0.0112687
10	CDX13	0.04	0.133013	0.00786364
10	CDX13	0.05	0.137321	0.0144079
10	CDX13	0.06	0.138451	0.0156167
10	CDX13	0.07	0.13637	0.0132033
10	CDX13	0.08	0.13637	0.0132033
10	CDX13	0.09	0.13637	0.0128179
10	CDX13	0.1	0.139729	0.0128179
10	CDX29	0	0.147542	0.0612609
10	CDX29	0.001	0.147542	0.0612609
10	CDX29	0.002	0.147542	0.0612609
10	CDX29	0.003	0.148742	0.0612609
10	CDX29	0.004	0.148742	0.0612609
10	CDX29	0.005	0.143754	0.0612609
10	CDX29	0.006	0.140172	0.0612609
10	CDX29	0.007	0.140172	0.0612609
10	CDX29	0.008	0.134105	0.0612609
10	CDX29	0.009	0.134105	0.0619095
10	CDX29	0.01	0.134105	0.0619095
10	CDX29	0.011	0.134105	0.0619095
10	CDX29	0.012	0.134105	0.0619095
10	CDX29	0.013	0.13214	0.0619095
10	CDX29	0.014	0.13214	0.0619095
10	CDX29	0.015	0.119412	0.0619095
10	CDX29	0.016	0.10737	0.0619095
10	CDX29	0.017	0.10737	0.0619095
10	CDX29	0.018	0.104643	0.0619095
10	CDX29	0.019	0.104643	0.0739995
10	CDX29	0.02	0.104643	0.0739995
10	CDX29	0.03	0.139662	0.111758
10	CDX29	0.04	0.0577596	0.114385
10	CDX29	0.05	0.0430174	0.134186
10	CDX29	0.06	0.0387095	0.158618
10	CDX29	0.07	0.0387095	0.291624
10	CDX29	0.08	0.0387073	0.300586
10	CDX29	0.09	0.0390723	0.399976
10	CDX29	0.1	0.0418976	0.528783
10	CDX32	0	0.144027	0.0612609
10	CDX32	0.001	0.144027	0.0604202
10	CDX32	0.002	0.144027	0.0604202
10	CDX32	0.003	0.144027	0.0587213
10	CDX32	0.004	0.145203	0.0587213
10	CDX32	0.005	0.145203	0.0587213
10	CDX32	0.006	0.145203	0.0587213
10	CDX32	0.007	0.145203	0.0587213
10	CDX32	0.008	0.145203	0.0570865
10	CDX32	0.009	0.145203	0.0516756
10	CDX32	0.01	0.145203	0.0516756
10	CDX32	0.011	0.145203	0.0516756
10	CDX32	0.012	0.183853	0.0516756
10	CDX32	0.013	0.183853	0.0516756
10	CDX32	0.014	0.183853	0.0516756
10	CDX32	0.015	0.183853	0.0516756
10	CDX32	0.016	0.256555	0.052559
10	CDX32	0.017	0.403406	0.052559
10	CDX32	0.018	0.403406	0.052559
10	CDX32	0.019	0.403406	0.052559
10	CDX32	0.02	0.403406	0.0548199
10	CDX32	0.03	0.481442	0.0133185
10	CDX32	0.04	0.59648	0.00728798
10	CDX32	0.05	0.612767	0.0054431
10	CDX32	0.06	0.685778	0.00911051
10	CDX32	0.07	0.729646	0.00433075
10	CDX32	0.08	0.729646	0.00438261
10	CDX32	0.09	0.737675	0.00255609
10	CDX32	0.1	0.952773	0.00255609
11	CDX13	0	0.463416	0.229508
11	CDX13	0.001	0.459938	0.229508
11	CDX13	0.002	0.459938	0.224307
11	CDX13	0.003	0.459938	0.233878
11	CDX13	0.004	0.459938	0.233878
11	CDX13	0.005	0.459938	0.233878
11	CDX13	0.006	0.152678	0.233878
11	CDX13	0.007	0.152678	0.228607
11	CDX13	0.008	0.152678	0.233878
11	CDX13	0.009	0.152678	0.233878
11	CDX13	0.01	0.152678	0.233878
11	CDX13	0.011	0.152678	0.0206335
11	CDX13	0.012	0.152678	0.0206335
11	CDX13	0.013	0.151384	0.0206335
11	CDX13	0.014	0.145174	0.0206335
11	CDX13	0.015	0.145174	0.0206335
11	CDX13	0.016	0.245143	0.0206335
11	CDX13	0.017	0.245143	0.0206335
11	CDX13	0.018	0.245143	0.0239137
11	CDX13	0.019	0.245143	0.0239137
11	CDX13	0.02	0.2348	0.0239137
11	CDX13	0.03	0.309922	0.0186707
11	CDX13	0.04	0.309922	0.00685889
11	CDX13	0.05	0.490993	0.00730318
11	CDX13	0.06	0.490993	0.00710726
11	CDX13	0.07	0.495541	0.00666875
11	CDX13	0.08	0.498001	0.00666875
11	CDX13	0.09	0.514909	0.00666875
11	CDX13	0.1	0.514909	0.00666875
11	CDX29	0	0.463416	0.229508
11	CDX29	0.001	0.463416	0.229508
11	CDX29	0.002	0.463416	0.224307
11	CDX29	0.003	0.463416	0.233878
11	CDX29	0.004	0.463416	0.233878
11	CDX29	0.005	0.463416	0.233878
11	CDX29	0.006	0.460913	0.228607
11	CDX29	0.007	0.460913	0.228607
11	CDX29	0.008	0.450953	0.220171
11	CDX29	0.009	0.450953	0.220171
11	CDX29	0.01	0.450953	0.225304
11	CDX29	0.011	0.450953	0.220171
11	CDX29	0.012	0.453439	0.220171
11	CDX29	0.013	0.450953	0.220171
11	CDX29	0.014	0.453439	0.220171
11	CDX29	0.015	0.417029	0.225304
11	CDX29	0.016	0.417029	0.220171
11	CDX29	0.017	0.311875	0.225304
11	CDX29	0.018	0.308679	0.247167
11	CDX29	0.019	0.308679	0.28895
11	CDX29	0.02	0.312575	0.28895
11	CDX29	0.03	0.346136	0.295079
11	CDX29	0.04	0.249291	0.366408
11	CDX29	0.05	0.174691	0.378428
11	CDX29	0.06	0.16534	0.458939
11	CDX29	0.07	0.163975	0.461737
11	CDX29	0.08	0.163975	0.516666
11	CDX29	0.09	0.163145	0.574189
11	CDX29	0.1	0.135102	0.91744
11	CDX32	0	0.463416	0.229508
11	CDX32	0.001	0.463416	0.224307
11	CDX32	0.002	0.514808	0.229508
11	CDX32	0.003	0.514808	0.233878
11	CDX32	0.004	0.519352	0.233878
11	CDX32	0.005	0.519352	0.233878
11	CDX32	0.006	0.519352	0.228607
11	CDX32	0.007	0.519352	0.228607
11	CDX32	0.008	0.519352	0.122828
11	CDX32	0.009	0.519352	0.093578
11	CDX32	0.01	0.519352	0.093578
11	CDX32	0.011	0.519352	0.0961233
11	CDX32	0.012	0.562764	0.0961233
11	CDX32	0.013	0.557996	0.0924482
11	CDX32	0.014	0.557996	0.0899906
11	CDX32	0.015	0.562764	0.0899906
11	CDX32	0.016	0.604034	0.0924482
11	CDX32	0.017	0.620183	0.0924482
11	CDX32	0.018	0.620183	0.105911
11	CDX32	0.019	0.622498	0.105911
11	CDX32	0.02	0.622498	0.103136
11	CDX32	0.03	0.750191	0.0924374
11	CDX32	0.04	0.923173	0.0699152
11	CDX32	0.05	0.956497	0.050535
11	CDX32	0.06	0.958176	0.0597545
11	CDX32	0.07	0.974442	0.0132529
11	CDX32	0.08	0.974442	0.0133971
11	CDX32	0.09	0.986935	0.0068835
11	CDX32	0.1	0.98778	0.00750905
12	CDX13	0	0.0792074	0.0467765
12	CDX13	0.001	0.0750416	0.0467765
12	CDX13	0.002	0.0750416	0.0467765
12	CDX13	0.003	0.0750416	0.0467765
12	CDX13	0.004	0.0962669	0.0334985
12	CDX13	0.005	0.127327	0.0334985
12	CDX13	0.006	0.0907608	0.0334985
12	CDX13	0.007	0.0907608	0.0334985
12	CDX13	0.008	0.0907608	0.0334985
12	CDX13	0.009	0.0907608	0.0334985
12	CDX13	0.01	0.0907608	0.0334985
12	CDX13	0.011	0.0907608	0.0135101
12	CDX13	0.012	0.0907608	0.0135101
12	CDX13	0.013	0.0907608	0.0135101
12	CDX13	0.014	0.0907608	0.0135101
12	CDX13	0.015	0.0907608	0.0135101
12	CDX13	0.016	0.2461	0.0135101
12	CDX13	0.017	0.2461	0.0135101
12	CDX13	0.018	0.2461	0.0135101
12	CDX13	0.019	0.339361	0.0135101
12	CDX13	0.02	0.339361	0.0132137
12	CDX13	0.03	0.398699	0.00757492
12	CDX13	0.04	0.40343	0.00757492
12	CDX13	0.05	0.426218	0.00753993
12	CDX13	0.06	0.463282	0.00753993
12	CDX13	0.07	0.463282	0.00430572
12	CDX13	0.08	0.459283	0.00430572
12	CDX13	0.09	0.456433	0.00430572
12	CDX13	0.1	0.456433	0.00430572
12	CDX29	0	0.0792074	0.0472098
12	CDX29	0.001	0.0792074	0.0472098
12	CDX29	0.002	0.0792074	0.0467765
12	CDX29	0.003	0.0792074	0.0467765
12	CDX29	0.004	0.101482	0.0467765
12	CDX29	0.005	0.101482	0.0467765
12	CDX29	0.006	0.0792074	0.047536
12	CDX29	0.007	0.0792074	0.047536
12	CDX29	0.008	0.0792074	0.046644
12	CDX29	0.009	0.0792074	0.046644
12	CDX29	0.01	0.0792074	0.046644
12	CDX29	0.011	0.0792074	0.046644
12	CDX29	0.012	0.085555	0.046644
12	CDX29	0.013	0.085555	0.046644
12	CDX29	0.014	0.085555	0.0473002
12	CDX29	0.015	0.085555	0.0473002
12	CDX29	0.016	0.085555	0.0513446
12	CDX29	0.017	0.0870636	0.0513446
12	CDX29	0.018	0.0870636	0.0513446
12	CDX29	0.019	0.0870636	0.0513446
12	CDX29	0.02	0.0870636	0.0513446
12	CDX29	0.03	0.105248	0.0552192
12	CDX29	0.04	0.105913	0.154688
12	CDX29	0.05	0.116332	0.182721
12	CDX29	0.06	0.113761	0.188602
12	CDX29	0.07	0.113761	0.191755
12	CDX29	0.08	0.113761	0.190211
12	CDX29	0.09	0.114973	0.191755
12	CDX29	0.1	0.114973	0.257679
12	CDX32	0	0.0792074	0.0467765
12	CDX32	0.001	0.0792074	0.0467765
12	CDX32	0.002	0.169095	0.0467765
12	CDX32	0.003	0.181228	0.0467765
12	CDX32	0.004	0.225176	0.0467765
12	CDX32	0.005	0.225176	0.0467765
12	CDX32	0.006	0.225176	0.0467765
12	CDX32	0.007	0.225176	0.0467765
12	CDX32	0.008	0.228459	0.0438448
12	CDX32	0.009	0.228459	0.0288486
12	CDX32	0.01	0.228459	0.0288486
12	CDX32	0.011	0.228459	0.0288486
12	CDX32	0.012	0.228459	0.0288486
12	CDX32	0.013	0.228459	0.0263004
12	CDX32	0.014	0.228459	0.0263004
12	CDX32	0.015	0.228459	0.0263004
12	CDX32	0.016	0.228459	0.0263004
12	CDX32	0.017	0.228459	0.0263004
12	CDX32	0.018	0.228459	0.0263004
12	CDX32	0.019	0.228459	0.0263004
12	CDX32	0.02	0.228459	0.0263004
12	CDX32	0.03	0.402018	0.0145826
12	CDX32	0.04	0.454771	0.011542
12	CDX32	0.05	0.794275	0.00395256
12	CDX32	0.06	0.874302	0.00334418
12	CDX32	0.07	0.852573	0.00216168
12	CDX32	0.08	0.853825	0.00216168
12	CDX32	0.09	0.969652	0.00143296
12	CDX32	0.1	0.984712	0.00143296
13	CDX13	0	0.079425	0.0884548
13	CDX13	0.001	0.078456	0.0884548
13	CDX13	0.002	0.078456	0.0552897
13	CDX13	0.003	0.078456	0.0884548
13	CDX13	0.004	0.078456	0.0671722
13	CDX13	0.005	0.078456	0.0671722
13	CDX13	0.006	0.0630779	0.0671722
13	CDX13	0.007	0.0630779	0.0427831
13	CDX13	0.008	0.0630779	0.0671722
13	CDX13	0.009	0.0630779	0.0671722
13	CDX13	0.01	0.0630779	0.0671722
13	CDX13	0.011	0.0634938	0.0373802
13	CDX13	0.012	0.0634938	0.0373802
13	CDX13	0.013	0.0634938	0.0373802
13	CDX13	0.014	0.0634938	0.0306779
13	CDX13	0.015	0.0634938	0.0306779
13	CDX13	0.016	0.0906532	0.0306779
13	CDX13	0.017	0.0906532	0.0306779
13	CDX13	0.018	0.0906532	0.0306779
13	CDX13	0.019	0.0906532	0.0306779
13	CDX13	0.02	0.0906532	0.0306779
13	CDX13	0.03	0.102799	0.0262879
13	CDX13	0.04	0.105947	0.0260491
13	CDX13	0.05	0.116673	0.0256118
13	CDX13	0.06	0.122806	0.0256118
13	CDX13	0.07	0.123006	0.00850219
13	CDX13	0.08	0.130187	0.00850219
13	CDX13	0.09	0.135425	0.00850219
13	CDX13	0.1	0.12745	0.00850219
13	CDX29	0	0.0780367	0.0884548
13	CDX29	0.001	0.0780367	0.0884548
13	CDX29	0.002	0.0780367	0.0552897
13	CDX29	0.003	0.0780367	0.0884548
13	CDX29	0.004	0.0780367	0.0884548
13	CDX29	0.005	0.0780367	0.0884548
13	CDX29	0.006	0.0716517	0.0552897
13	CDX29	0.007	0.0716517	0.0552897
13	CDX29	0.008	0.0704715	0.0552897
13	CDX29	0.009	0.0704715	0.0552897
13	CDX29	0.01	0.0704715	0.0884548
13	CDX29	0.011	0.0704715	0.0552897
13	CDX29	0.012	0.0704715	0.0552897
13	CDX29	0.013	0.0710304	0.0552897
13	CDX29	0.014	0.0710304	0.0552897
13	CDX29	0.015	0.0710304	0.0884548
13	CDX29	0.016	0.0697679	0.0552897
13	CDX29	0.017	0.0697679	0.0884548
13	CDX29	0.018	0.0699959	0.0552897
13	CDX29	0.019	0.0699959	0.0552897
13	CDX29	0.02	0.0722201	0.0552897
13	CDX29	0.03	0.0705572	0.0884548
13	CDX29	0.04	0.0454911	0.115266
13	CDX29	0.05	0.0392629	0.128223
13	CDX29	0.06	0.0204214	0.179618
13	CDX29	0.07	0.021131	0.492448
13	CDX29	0.08	0.021307	0.498088
13	CDX29	0.09	0.022016	0.537956
13	CDX29	0.1	0.022016	0.702777
13	CDX32	0	0.079425	0.0884548
13	CDX32	0.001	0.0835304	0.053905
13	CDX32	0.002	0.0966824	0.0863154
13	CDX32	0.003	0.0966824	0.0863154
13	CDX32	0.004	0.0966824	0.0863154
13	CDX32	0.005	0.0966824	0.0863154
13	CDX32	0.006	0.0966824	0.053905
13	CDX32	0.007	0.0966824	0.053905
13	CDX32	0.008	0.0966824	0.0852872
13	CDX32	0.009	0.115023	0.0173535
13	CDX32	0.01	0.118488	0.0173535
13	CDX32	0.011	0.127215	0.0284483
13	CDX32	0.012	0.127215	0.0284483
13	CDX32	0.013	0.12626	0.0276858
13	CDX32	0.014	0.134016	0.0168833
13	CDX32	0.015	0.134016	0.0168833
13	CDX32	0.016	0.134016	0.0276858
13	CDX32	0.017	0.233684	0.0276858
13	CDX32	0.018	0.235205	0.0276858
13	CDX32	0.019	0.235205	0.0276858
13	CDX32	0.02	0.235205	0.0168833
13	CDX32	0.03	0.836464	0.0159116
13	CDX32	0.04	0.908616	0.0163014
13	CDX32	0.05	0.985709	0.00568253
13	CDX32	0.06	0.992909	0.00568253
13	CDX32	0.07	0.996798	0.00261348
13	CDX32	0.08	0.99685	0.00261348
13	CDX32	0.09	0.997674	0.00207388
13	CDX32	0.1	0.998165	0.00156218
14	CDX13	0	0.0423898	0.040059
14	CDX13	0.001	0.0423898	0.040059
14	CDX13	0.002	0.0423898	0.0340326
14	CDX13	0.003	0.0438327	0.040059
14	CDX13	0.004	0.0459297	0.040059
14	CDX13	0.005	0.0459297	0.040059
14	CDX13	0.006	0.0501388	0.040059
14	CDX13	0.007	0.0495919	0.0340326
14	CDX13	0.008	0.0495919	0.040059
14	CDX13	0.009	0.0495919	0.0186807
14	CDX13	0.01	0.0495919	0.040059
14	CDX13	0.011	0.0466055	0.014778
14	CDX13	0.012	0.0479903	0.014778
14	CDX13	0.013	0.0479903	0.014778
14	CDX13	0.014	0.037298	0.014778
14	CDX13	0.015	0.0366604	0.014778
14	CDX13	0.016	0.0366604	0.014778
14	CDX13	0.017	0.0366604	0.014778
14	CDX13	0.018	0.0366604	0.014778
14	CDX13	0.019	0.0366604	0.014778
14	CDX13	0.02	0.0366604	0.014778
14	CDX13	0.03	0.0263094	0.0113463
14	CDX13	0.04	0.0263094	0.0111544
14	CDX13	0.05	0.0263094	0.0107157
14	CDX13	0.06	0.027513	0.0107157
14	CDX13	0.07	0.0259088	0.00396949
14	CDX13	0.08	0.0286046	0.00379688
14	CDX13	0.09	0.198408	0.00351393
14	CDX13	0.1	0.204479	0.00339234
14	CDX29	0	0.0423898	0.040059
14	CDX29	0.001	0.0423898	0.040059
14	CDX29	0.002	0.0423898	0.0340326
14	CDX29	0.003	0.0438327	0.040059
14	CDX29	0.004	0.0438327	0.040059
14	CDX29	0.005	0.0438327	0.040059
14	CDX29	0.006	0.043117	0.0340326
14	CDX29	0.007	0.043117	0.0340326
14	CDX29	0.008	0.043117	0.0340326
14	CDX29	0.009	0.043117	0.0340326
14	CDX29	0.01	0.043117	0.040059
14	CDX29	0.011	0.043117	0.0340326
14	CDX29	0.012	0.043117	0.0340326
14	CDX29	0.013	0.043117	0.0340326
14	CDX29	0.014	0.043117	0.0340326
14	CDX29	0.015	0.0398346	0.0412672
14	CDX29	0.016	0.0369627	0.0340326
14	CDX29	0.017	0.0369627	0.0412672
14	CDX29	0.018	0.0379053	0.0340326
14	CDX29	0.019	0.0379053	0.0340326
14	CDX29	0.02	0.0381913	0.0340326
14	CDX29	0.03	0.0366542	0.0424478
14	CDX29	0.04	0.0314779	0.0435404
14	CDX29	0.05	0.0475416	0.0423306
14	CDX29	0.06	0.0346749	0.0829988
14	CDX29	0.07	0.0421479	0.226113
14	CDX29	0.08	0.0421479	0.228787
14	CDX29	0.09	0.044682	0.228787
14	CDX29	0.1	0.044682	0.297808
14	CDX32	0	0.0423898	0.040059
14	CDX32	0.001	0.0423898	0.0335965
14	CDX32	0.002	0.0544365	0.0365966
14	CDX32	0.003	0.0544365	0.0365966
14	CDX32	0.004	0.0548402	0.0365966
14	CDX32	0.005	0.0548402	0.0365966
14	CDX32	0.006	0.0548402	0.0310742
14	CDX32	0.007	0.0548402	0.0310742
14	CDX32	0.008	0.066147	0.0365966
14	CDX32	0.009	0.066147	0.0131418
14	CDX32	0.01	0.0673713	0.0131418
14	CDX32	0.011	0.0673713	0.0155284
14	CDX32	0.012	0.0667865	0.0155284
14	CDX32	0.013	0.0691803	0.014881
14	CDX32	0.014	0.0691803	0.0125926
14	CDX32	0.015	0.0691803	0.0125926
14	CDX32	0.016	0.0691803	0.014881
14	CDX32	0.017	0.104565	0.014881
14	CDX32	0.018	0.104565	0.014881
14	CDX32	0.019	0.104565	0.014881
14	CDX32	0.02	0.108152	0.0125926
14	CDX32	0.03	0.791541	0.013648
14	CDX32	0.04	0.858617	0.0132573
14	CDX32	0.05	0.896048	0.00516844
14	CDX32	0.06	0.898075	0.00516844
14	CDX32	0.07	0.917579	0.00190002
14	CDX32	0.08	0.921296	0.00190002
14	CDX32	0.09	0.925934	0.00160164
14	CDX32	0.1	0.930468	0.00160164
15	CDX13	0	0.0718562	0.127186
15	CDX13	0.001	0.0718562	0.127186
15	CDX13	0.002	0.0718562	0.127186
15	CDX13	0.003	0.0575488	0.127186
15	CDX13	0.004	0.0684387	0.116574
15	CDX13	0.005	0.0717424	0.0913628
15	CDX13	0.006	0.0614336	0.0913628
15	CDX13	0.007	0.0614336	0.0913628
15	CDX13	0.008	0.0614336	0.0913628
15	CDX13	0.009	0.0614336	0.0913628
15	CDX13	0.01	0.0614336	0.0913628
15	CDX13	0.011	0.0590757	0.0605857
15	CDX13	0.012	0.0590757	0.0605857
15	CDX13	0.013	0.058278	0.0605857
15	CDX13	0.014	0.058278	0.0605857
15	CDX13	0.015	0.058278	0.0605857
15	CDX13	0.016	0.0606154	0.0605857
15	CDX13	0.017	0.0606154	0.0605857
15	CDX13	0.018	0.0606154	0.0605857
15	CDX13	0.019	0.0617223	0.0605857
15	CDX13	0.02	0.0617223	0.0605857
15	CDX13	0.03	0.100205	0.039955
15	CDX13	0.04	0.100305	0.038181
15	CDX13	0.05	0.109263	0.041806
15	CDX13	0.06	0.109263	0.041806
15	CDX13	0.07	0.134391	0.0254118
15	CDX13	0.08	0.119577	0.025685
15	CDX13	0.09	0.141466	0.0231065
15	CDX13	0.1	0.118129	0.0237216
15	CDX29	0	0.0681157	0.128432
15	CDX29	0.001	0.0681157	0.128432
15	CDX29	0.002	0.0444329	0.128432
15	CDX29	0.003	0.0444329	0.128432
15	CDX29	0.004	0.0444329	0.12476
15	CDX29	0.005	0.0444329	0.12476
15	CDX29	0.006	0.0444329	0.128432
15	CDX29	0.007	0.0444329	0.128432
15	CDX29	0.008	0.0412146	0.128432
15	CDX29	0.009	0.0412146	0.128432
15	CDX29	0.01	0.0412146	0.128432
15	CDX29	0.011	0.0412146	0.127186
15	CDX29	0.012	0.0412146	0.127186
15	CDX29	0.013	0.0412146	0.127186
15	CDX29	0.014	0.0688164	0.127186
15	CDX29	0.015	0.0688164	0.127186
15	CDX29	0.016	0.0688164	0.127186
15	CDX29	0.017	0.0688164	0.127186
15	CDX29	0.018	0.0669603	0.127186
15	CDX29	0.019	0.0669603	0.127186
15	CDX29	0.02	0.0965518	0.127186
15	CDX29	0.03	0.102025	0.139602
15	CDX29	0.04	0.0851859	0.187008
15	CDX29	0.05	0.0749481	0.184058
15	CDX29	0.06	0.0733458	0.553403
15	CDX29	0.07	0.0994921	0.626092
15	CDX29	0.08	0.110398	0.639323
15	CDX29	0.09	0.0898827	0.640259
15	CDX29	0.1	0.0911412	0.772018
15	CDX32	0	0.0718562	0.127186
15	CDX32	0.001	0.0718562	0.127186
15	CDX32	0.002	0.0842846	0.127186
15	CDX32	0.003	0.0842846	0.127186
15	CDX32	0.004	0.0875795	0.123545
15	CDX32	0.005	0.0875795	0.123545
15	CDX32	0.006	0.0875795	0.123545
15	CDX32	0.007	0.0875795	0.123545
15	CDX32	0.008	0.10277	0.11811
15	CDX32	0.009	0.132786	0.0294842
15	CDX32	0.01	0.137493	0.0294842
15	CDX32	0.011	0.137493	0.0294842
15	CDX32	0.012	0.139184	0.0294842
15	CDX32	0.013	0.130684	0.0291144
15	CDX32	0.014	0.130684	0.0384259
15	CDX32	0.015	0.130684	0.0384259
15	CDX32	0.016	0.106052	0.0384259
15	CDX32	0.017	0.149935	0.0384259
15	CDX32	0.018	0.149935	0.0384259
15	CDX32	0.019	0.15144	0.0384259
15	CDX32	0.02	0.15144	0.0412093
15	CDX32	0.03	0.163824	0.0100024
15	CDX32	0.04	0.299195	0.0100761
15	CDX32	0.05	0.463978	0.00239569
15	CDX32	0.06	0.491467	0.00204682
15	CDX32	0.07	0.641708	0.00158179
15	CDX32	0.08	0.647125	0.00146747
15	CDX32	0.09	0.753602	0.00114489
15	CDX32	0.1	0.825227	0.00116485
16	CDX13	0	0.634923	0.0252464
16	CDX13	0.001	0.634923	0.0252464
16	CDX13	0.002	0.634923	0.0245539
16	CDX13	0.003	0.634923	0.0252464
16	CDX13	0.004	0.639382	0.0252464
16	CDX13	0.005	0.639382	0.0252464
16	CDX13	0.006	0.642124	0.0252464
16	CDX13	0.007	0.645089	0.0245539
16	CDX13	0.008	0.645089	0.0252464
16	CDX13	0.009	0.645089	0.0252464
16	CDX13	0.01	0.645089	0.0252464
16	CDX13	0.011	0.64747	0.0186222
16	CDX13	0.012	0.64747	0.0181081
16	CDX13	0.013	0.64747	0.0186222
16	CDX13	0.014	0.464069	0.0181081
16	CDX13	0.015	0.464069	0.0181081
16	CDX13	0.016	0.466289	0.014344
16	CDX13	0.017	0.466289	0.014344
16	CDX13	0.018	0.466289	0.0139462
16	CDX13	0.019	0.466289	0.014344
16	CDX13	0.02	0.466289	0.0139462
16	CDX13	0.03	0.489041	0.0120066
16	CDX13	0.04	0.491483	0.00959504
16	CDX13	0.05	0.509059	0.00959504
16	CDX13	0.06	0.509059	0.00959504
16	CDX13	0.07	0.509059	0.00700045
16	CDX13	0.08	0.695834	0.00700045
16	CDX13	0.09	0.73179	0.00672388
16	CDX13	0.1	0.73179	0.00664109
16	CDX29	0	0.634923	0.0252464
16	CDX29	0.001	0.634923	0.0252464
16	CDX29	0.002	0.634923	0.0245539
16	CDX29	0.003	0.634923	0.0252464
16	CDX29	0.004	0.639382	0.0252464
16	CDX29	0.005	0.639382	0.0252464
16	CDX29	0.006	0.634923	0.0245539
16	CDX29	0.007	0.634923	0.0245539
16	CDX29	0.008	0.533781	0.0245539
16	CDX29	0.009	0.524501	0.0245539
16	CDX29	0.01	0.636313	0.0252464
16	CDX29	0.011	0.645356	0.0245539
16	CDX29	0.012	0.660198	0.0245539
16	CDX29	0.013	0.660198	0.0245539
16	CDX29	0.014	0.673506	0.0245539
16	CDX29	0.015	0.673506	0.0252464
16	CDX29	0.016	0.673506	0.0245539
16	CDX29	0.017	0.673506	0.0252464
16	CDX29	0.018	0.635194	0.0245539
16	CDX29	0.019	0.635194	0.0245539
16	CDX29	0.02	0.672994	0.0245539
16	CDX29	0.03	0.508642	0.0373444
16	CDX29	0.04	0.445117	0.0603538
16	CDX29	0.05	0.354675	0.141424
16	CDX29	0.06	0.311601	0.173218
16	CDX29	0.07	0.316098	0.208855
16	CDX29	0.08	0.212222	0.247394
16	CDX29	0.09	0.212222	0.247394
16	CDX29	0.1	0.212222	0.329294
16	CDX32	0	0.634923	0.0252464
16	CDX32	0.001	0.634923	0.0228406
16	CDX32	0.002	0.575175	0.0234858
16	CDX32	0.003	0.591093	0.0234858
16	CDX32	0.004	0.595747	0.0234858
16	CDX32	0.005	0.595747	0.0234858
16	CDX32	0.006	0.595747	0.0228406
16	CDX32	0.007	0.595747	0.0228406
16	CDX32	0.008	0.644528	0.0231073
16	CDX32	0.009	0.644528	0.0164531
16	CDX32	0.01	0.644528	0.0164531
16	CDX32	0.011	0.644528	0.0169212
16	CDX32	0.012	0.72307	0.0169212
16	CDX32	0.013	0.737877	0.0158341
16	CDX32	0.014	0.753804	0.0153957
16	CDX32	0.015	0.753804	0.0153957
16	CDX32	0.016	0.801535	0.0158341
16	CDX32	0.017	0.87353	0.0158341
16	CDX32	0.018	0.87353	0.0158341
16	CDX32	0.019	0.87353	0.0158341
16	CDX32	0.02	0.87353	0.0153957
16	CDX32	0.03	0.964762	0.0138624
16	CDX32	0.04	0.983668	0.0105048
16	CDX32	0.05	0.986699	0.00644404
16	CDX32	0.06	0.989089	0.00644404
16	CDX32	0.07	0.996699	0.0044958
16	CDX32	0.08	0.997343	0.0044958
16	CDX32	0.09	0.997545	0.00179875
16	CDX32	0.1	0.997949	0.00179875
17	CDX13	0	0.0803391	0.0299838
17	CDX13	0.001	0.0803391	0.0299838
17	CDX13	0.002	0.0803391	0.0249872
17	CDX13	0.003	0.0803391	0.0295839
17	CDX13	0.004	0.093006	0.0290445
17	CDX13	0.005	0.0924779	0.0285318
17	CDX13	0.006	0.0755566	0.0285318
17	CDX13	0.007	0.0755566	0.0237713
17	CDX13	0.008	0.0755566	0.0285318
17	CDX13	0.009	0.0755566	0.0285318
17	CDX13	0.01	0.0755566	0.0285318
17	CDX13	0.011	0.0755566	0.0213215
17	CDX13	0.012	0.0755566	0.0213215
17	CDX13	0.013	0.0755566	0.0213215
17	CDX13	0.014	0.0733706	0.0213215
17	CDX13	0.015	0.0733706	0.0213215
17	CDX13	0.016	0.0777591	0.0152901
17	CDX13	0.017	0.0777591	0.0152901
17	CDX13	0.018	0.0777591	0.0165114
17	CDX13	0.019	0.0777591	0.0165114
17	CDX13	0.02	0.0777591	0.0165114
17	CDX13	0.03	0.078394	0.0124735
17	CDX13	0.04	0.0798498	0.00924826
17	CDX13	0.05	0.0798498	0.0121276
17	CDX13	0.06	0.0838798	0.0116303
17	CDX13	0.07	0.0867269	0.010989
17	CDX13	0.08	0.0919119	0.010989
17	CDX13	0.09	0.192916	0.00856501
17	CDX13	0.1	0.196885	0.00843716
17	CDX29	0	0.0803391	0.0289153
17	CDX29	0.001	0.0803391	0.0289153
17	CDX29	0.002	0.0803391	0.0240923
17	CDX29	0.003	0.0803391	0.0289153
17	CDX29	0.004	0.0803391	0.0289153
17	CDX29	0.005	0.0803391	0.0289153
17	CDX29	0.006	0.079428	0.0251699
17	CDX29	0.007	0.0782515	0.0251699
17	CDX29	0.008	0.0782515	0.0242981
17	CDX29	0.009	0.0782515	0.0247544
17	CDX29	0.01	0.0797636	0.0297059
17	CDX29	0.011	0.0797636	0.0247544
17	CDX29	0.012	0.0806353	0.0247544
17	CDX29	0.013	0.0806353	0.0247544
17	CDX29	0.014	0.0806353	0.0247544
17	CDX29	0.015	0.0806353	0.0297059
17	CDX29	0.016	0.0806353	0.0247544
17	CDX29	0.017	0.0747506	0.0297059
17	CDX29	0.018	0.0933087	0.0330645
17	CDX29	0.019	0.0933087	0.0330645
17	CDX29	0.02	0.0952591	0.0330645
17	CDX29	0.03	0.1452	0.03862
17	CDX29	0.04	0.150583	0.040926
17	CDX29	0.05	0.149676	0.040926
17	CDX29	0.06	0.121243	0.0806859
17	CDX29	0.07	0.121243	0.0819309
17	CDX29	0.08	0.122325	0.130564
17	CDX29	0.09	0.122325	0.176623
17	CDX29	0.1	0.120834	0.222217
17	CDX32	0	0.0803391	0.0302842
17	CDX32	0.001	0.0803391	0.022692
17	CDX32	0.002	0.0891086	0.0272424
17	CDX32	0.003	0.0900724	0.0264262
17	CDX32	0.004	0.0906182	0.0260724
17	CDX32	0.005	0.0906182	0.0260724
17	CDX32	0.006	0.0906182	0.021713
17	CDX32	0.007	0.0906182	0.021713
17	CDX32	0.008	0.133862	0.0260724
17	CDX32	0.009	0.132565	0.0205275
17	CDX32	0.01	0.132565	0.0205275
17	CDX32	0.011	0.132565	0.0246549
17	CDX32	0.012	0.336563	0.0246549
17	CDX32	0.013	0.336563	0.0209758
17	CDX32	0.014	0.336563	0.017643
17	CDX32	0.015	0.336563	0.017643
17	CDX32	0.016	0.359657	0.0209758
17	CDX32	0.017	0.37942	0.0209758
17	CDX32	0.018	0.384557	0.0280541
17	CDX32	0.019	0.393263	0.0280541
17	CDX32	0.02	0.393263	0.0236237
17	CDX32	0.03	0.696944	0.0179954
17	CDX32	0.04	0.843779	0.0118684
17	CDX32	0.05	0.957726	0.00921369
17	CDX32	0.06	0.962962	0.0082587
17	CDX32	0.07	0.970827	0.00552458
17	CDX32	0.08	0.97713	0.00552458
17	CDX32	0.09	0.980499	0.00188613
17	CDX32	0.1	0.984917	0.00186688
18	CDX13	0	0.348471	0.289732
18	CDX13	0.001	0.348471	0.289732
18	CDX13	0.002	0.348471	0.289732
18	CDX13	0.003	0.348471	0.289732
18	CDX13	0.004	0.357308	0.289732
18	CDX13	0.005	0.357308	0.20944
18	CDX13	0.006	0.357308	0.20944
18	CDX13	0.007	0.357308	0.20944
18	CDX13	0.008	0.357308	0.20944
18	CDX13	0.009	0.357308	0.0725381
18	CDX13	0.01	0.357308	0.20944
18	CDX13	0.011	0.366178	0.0141
18	CDX13	0.012	0.366178	0.0141
18	CDX13	0.013	0.366178	0.0141
18	CDX13	0.014	0.366178	0.0141
18	CDX13	0.015	0.366178	0.0141
18	CDX13	0.016	0.366178	0.0141
18	CDX13	0.017	0.366178	0.0141
18	CDX13	0.018	0.366178	0.0141
18	CDX13	0.019	0.370689	0.0141
18	CDX13	0.02	0.370689	0.0141
18	CDX13	0.03	0.382697	0.0115157
18	CDX13	0.04	0.382697	0.0115157
18	CDX13	0.05	0.440765	0.0106964
18	CDX13	0.06	0.440765	0.0106964
18	CDX13	0.07	0.389548	0.00917757
18	CDX13	0.08	0.392471	0.00780511
18	CDX13	0.09	0.396257	0.00780511
18	CDX13	0.1	0.385685	0.00780511
18	CDX29	0	0.348471	0.286879
18	CDX29	0.001	0.348471	0.286879
18	CDX29	0.002	0.343859	0.286879
18	CDX29	0.003	0.343859	0.286879
18	CDX29	0.004	0.343859	0.286879
18	CDX29	0.005	0.343859	0.286879
18	CDX29	0.006	0.343859	0.286879
18	CDX29	0.007	0.343859	0.286879
18	CDX29	0.008	0.292112	0.286879
18	CDX29	0.009	0.294007	0.286879
18	CDX29	0.01	0.294007	0.29089
18	CDX29	0.011	0.294007	0.29089
18	CDX29	0.012	0.482652	0.29089
18	CDX29	0.013	0.482652	0.29089
18	CDX29	0.014	0.482652	0.329064
18	CDX29	0.015	0.46791	0.329064
18	CDX29	0.016	0.462128	0.390685
18	CDX29	0.017	0.340958	0.390685
18	CDX29	0.018	0.340958	0.390685
18	CDX29	0.019	0.340958	0.390685
18	CDX29	0.02	0.340958	0.390685
18	CDX29	0.03	0.248188	0.412464
18	CDX29	0.04	0.158209	0.449933
18	CDX29	0.05	0.0805674	0.449933
18	CDX29	0.06	0.0734597	0.460844
18	CDX29	0.07	0.0766059	0.46516
18	CDX29	0.08	0.0778613	0.452023
18	CDX29	0.09	0.0802369	0.455563
18	CDX29	0.1	0.080964	0.455563
18	CDX32	0	0.348471	0.289732
18	CDX32	0.001	0.348471	0.289732
18	CDX32	0.002	0.348471	0.289732
18	CDX32	0.003	0.545081	0.286879
18	CDX32	0.004	0.545081	0.286879
18	CDX32	0.005	0.545081	0.286879
18	CDX32	0.006	0.545081	0.286879
18	CDX32	0.007	0.545081	0.286879
18	CDX32	0.008	0.545081	0.276983
18	CDX32	0.009	0.545081	0.233018
18	CDX32	0.01	0.574824	0.233018
18	CDX32	0.011	0.574824	0.233018
18	CDX32	0.012	0.602122	0.233018
18	CDX32	0.013	0.597748	0.233018
18	CDX32	0.014	0.65369	0.233018
18	CDX32	0.015	0.65369	0.233018
18	CDX32	0.016	0.693311	0.233018
18	CDX32	0.017	0.717281	0.233018
18	CDX32	0.018	0.871098	0.233018
18	CDX32	0.019	0.871098	0.233018
18	CDX32	0.02	0.872252	0.233018
18	CDX32	0.03	0.915084	0.0573799
18	CDX32	0.04	0.936026	0.0621352
18	CDX32	0.05	0.984876	0.00629514
18	CDX32	0.06	0.985772	0.00438076
18	CDX32	0.07	0.991899	0.00299233
18	CDX32	0.08	0.992143	0.00299233
18	CDX32	0.09	0.994138	0.00229996
18	CDX32	0.1	0.99472	0.00208753
19	CDX13	0	0.467353	0.131148
19	CDX13	0.001	0.467353	0.131148
19	CDX13	0.002	0.467353	0.129931
19	CDX13	0.003	0.467353	0.129931
19	CDX13	0.004	0.491603	0.101747
19	CDX13	0.005	0.491603	0.101747
19	CDX13	0.006	0.474958	0.101747
19	CDX13	0.007	0.471657	0.101747
19	CDX13	0.008	0.471657	0.101747
19	CDX13	0.009	0.471657	0.101747
19	CDX13	0.01	0.471657	0.101747
19	CDX13	0.011	0.471657	0.0211372
19	CDX13	0.012	0.471657	0.0211372
19	CDX13	0.013	0.367973	0.0211372
19	CDX13	0.014	0.367973	0.0211372
19	CDX13	0.015	0.367973	0.0211372
19	CDX13	0.016	0.367973	0.0211372
19	CDX13	0.017	0.367973	0.0211372
19	CDX13	0.018	0.367973	0.0214965
19	CDX13	0.019	0.367973	0.0214965
19	CDX13	0.02	0.367973	0.0214965
19	CDX13	0.03	0.413457	0.0146521
19	CDX13	0.04	0.413457	0.00742263
19	CDX13	0.05	0.413457	0.00737894
19	CDX13	0.06	0.422591	0.00737894
19	CDX13	0.07	0.446883	0.00466841
19	CDX13	0.08	0.463044	0.00466841
19	CDX13	0.09	0.47336	0.00443357
19	CDX13	0.1	0.47336	0.00437152
19	CDX29	0	0.399964	0.127994
19	CDX29	0.001	0.399964	0.127994
19	CDX29	0.002	0.399964	0.126801
19	CDX29	0.003	0.399964	0.126801
19	CDX29	0.004	0.399964	0.126801
19	CDX29	0.005	0.399964	0.126801
19	CDX29	0.006	0.399964	0.126801
19	CDX29	0.007	0.399964	0.126801
19	CDX29	0.008	0.399964	0.120595
19	CDX29	0.009	0.399964	0.120595
19	CDX29	0.01	0.399964	0.120595
19	CDX29	0.011	0.399964	0.120595
19	CDX29	0.012	0.399964	0.120595
19	CDX29	0.013	0.399964	0.120595
19	CDX29	0.014	0.403935	0.161108
19	CDX29	0.015	0.403935	0.161108
19	CDX29	0.016	0.400392	0.161108
19	CDX29	0.017	0.400392	0.161108
19	CDX29	0.018	0.400392	0.163449
19	CDX29	0.019	0.400392	0.163449
19	CDX29	0.02	0.400392	0.163449
19	CDX29	0.03	0.384764	0.174361
19	CDX29	0.04	0.485163	0.202935
19	CDX29	0.05	0.175036	0.202935
19	CDX29	0.06	0.177309	0.221407
19	CDX29	0.07	0.168177	0.278207
19	CDX29	0.08	0.168177	0.332574
19	CDX29	0.09	0.168177	0.422835
19	CDX29	0.1	0.168177	0.49135
19	CDX32	0	0.467353	0.131148
19	CDX32	0.001	0.467353	0.125509
19	CDX32	0.002	0.467353	0.124337
19	CDX32	0.003	0.467353	0.124337
19	CDX32	0.004	0.467353	0.124337
19	CDX32	0.005	0.467353	0.124337
19	CDX32	0.006	0.467353	0.124337
19	CDX32	0.007	0.467353	0.124337
19	CDX32	0.008	0.467353	0.055963
19	CDX32	0.009	0.48251	0.0284181
19	CDX32	0.01	0.48251	0.027643
19	CDX32	0.011	0.530273	0.027643
19	CDX32	0.012	0.69329	0.0268128
19	CDX32	0.013	0.700354	0.0264177
19	CDX32	0.014	0.700354	0.0264177
19	CDX32	0.015	0.700354	0.0264177
19	CDX32	0.016	0.740365	0.0264177
19	CDX32	0.017	0.744318	0.0264177
19	CDX32	0.018	0.744318	0.0268643
19	CDX32	0.019	0.747371	0.0268643
19	CDX32	0.02	0.747371	0.0260643
19	CDX32	0.03	0.811145	0.017344
19	CDX32	0.04	0.954227	0.0184502
19	CDX32	0.05	0.969654	0.0159185
19	CDX32	0.06	0.971935	0.0134655
19	CDX32	0.07	0.981581	0.00448328
19	CDX32	0.08	0.981996	0.00448328
19	CDX32	0.09	0.9841	0.00186169
19	CDX32	0.1	0.987238	0.00186169
20	CDX13	0	0.0968959	0.0317947
20	CDX13	0.001	0.0968959	0.0317947
20	CDX13	0.002	0.0968959	0.0242186
20	CDX13	0.003	0.0968959	0.0366986
20	CDX13	0.004	0.117942	0.0366986
20	CDX13	0.005	0.119777	0.0366986
20	CDX13	0.006	0.119777	0.0366986
20	CDX13	0.007	0.119777	0.0242186
20	CDX13	0.008	0.119777	0.0317947
20	CDX13	0.009	0.119777	0.0317947
20	CDX13	0.01	0.119777	0.0317947
20	CDX13	0.011	0.119777	0.0132743
20	CDX13	0.012	0.119777	0.0128938
20	CDX13	0.013	0.119777	0.0132743
20	CDX13	0.014	0.0873056	0.0149274
20	CDX13	0.015	0.0873056	0.0149274
20	CDX13	0.016	0.0873056	0.015367
20	CDX13	0.017	0.0873056	0.015367
20	CDX13	0.018	0.0873056	0.0128938
20	CDX13	0.019	0.0873056	0.0132743
20	CDX13	0.02	0.0873056	0.0128938
20	CDX13	0.03	0.0939423	0.00899482
20	CDX13	0.04	0.0939423	0.00828195
20	CDX13	0.05	0.0939423	0.00828195
20	CDX13	0.06	0.0939423	0.00828195
20	CDX13	0.07	0.0939423	0.00657111
20	CDX13	0.08	0.0939423	0.00657111
20	CDX13	0.09	0.0920209	0.00583893
20	CDX13	0.1	0.0920209	0.00535583
20	CDX29	0	0.0968959	0.0317947
20	CDX29	0.001	0.0968959	0.0317947
20	CDX29	0.002	0.0968959	0.0242186
20	CDX29	0.003	0.0968959	0.0366986
20	CDX29	0.004	0.102251	0.0366986
20	CDX29	0.005	0.101107	0.0366986
20	CDX29	0.006	0.0798448	0.027988
20	CDX29	0.007	0.0773765	0.027988
20	CDX29	0.008	0.0773765	0.027988
20	CDX29	0.009	0.0773765	0.027988
20	CDX29	0.01	0.0773765	0.0466376
20	CDX29	0.011	0.0773765	0.0356551
20	CDX29	0.012	0.0773765	0.0356551
20	CDX29	0.013	0.0773765	0.0356551
20	CDX29	0.014	0.0773765	0.0356551
20	CDX29	0.015	0.0773765	0.0466376
20	CDX29	0.016	0.0773765	0.0356551
20	CDX29	0.017	0.0773765	0.0466376
20	CDX29	0.018	0.0445797	0.0356551
20	CDX29	0.019	0.0445797	0.0356551
20	CDX29	0.02	0.0445797	0.0356551
20	CDX29	0.03	0.046661	0.0466376
20	CDX29	0.04	0.0269957	0.048954
20	CDX29	0.05	0.0153369	0.048954
20	CDX29	0.06	0.0125627	0.0499531
20	CDX29	0.07	0.0125627	0.0404804
20	CDX29	0.08	0.0125627	0.0583632
20	CDX29	0.09	0.0125627	0.0902667
20	CDX29	0.1	0.0125627	0.094802
20	CDX32	0	0.0968959	0.0317947
20	CDX32	0.001	0.0968959	0.0245806
20	CDX32	0.002	0.0968959	0.0322661
20	CDX32	0.003	0.0968959	0.0372398
20	CDX32	0.004	0.102251	0.032499
20	CDX32	0.005	0.102251	0.032499
20	CDX32	0.006	0.102251	0.0247594
20	CDX32	0.007	0.102251	0.0247594
20	CDX32	0.008	0.102251	0.0267771
20	CDX32	0.009	0.102251	0.0166934
20	CDX32	0.01	0.102251	0.0166934
20	CDX32	0.011	0.102251	0.0219683
20	CDX32	0.012	0.143865	0.0219683
20	CDX32	0.013	0.141082	0.0202569
20	CDX32	0.014	0.141082	0.0153881
20	CDX32	0.015	0.141082	0.0153881
20	CDX32	0.016	0.144096	0.0195909
20	CDX32	0.017	0.144096	0.0195909
20	CDX32	0.018	0.144096	0.0195909
20	CDX32	0.019	0.144096	0.0195909
20	CDX32	0.02	0.144096	0.0150758
20	CDX32	0.03	0.330692	0.0185597
20	CDX32	0.04	0.508981	0.0113981
20	CDX32	0.05	0.545145	0.0113981
20	CDX32	0.06	0.784583	0.00909811
20	CDX32	0.07	0.8858	0.00363445
20	CDX32	0.08	0.887495	0.00363445
20	CDX32	0.09	0.889262	0.00257838
20	CDX32	0.1	0.981332	0.00249308
21	CDX13	0	0.537918	0.164533
21	CDX13	0.001	0.537918	0.164533
21	CDX13	0.002	0.537918	0.164533
21	CDX13	0.003	0.537918	0.164533
21	CDX13	0.004	0.551035	0.114766
21	CDX13	0.005	0.551035	0.114766
21	CDX13	0.006	0.544877	0.114766
21	CDX13	0.007	0.544877	0.114766
21	CDX13	0.008	0.544877	0.114766
21	CDX13	0.009	0.544877	0.114766
21	CDX13	0.01	0.593906	0.114766
21	CDX13	0.011	0.846082	0.113642
21	CDX13	0.012	0.846082	0.113642
21	CDX13	0.013	0.846082	0.113642
21	CDX13	0.014	0.843682	0.113642
21	CDX13	0.015	0.843682	0.113642
21	CDX13	0.016	0.872935	0.022303
21	CDX13	0.017	0.872935	0.022303
21	CDX13	0.018	0.872935	0.022303
21	CDX13	0.019	0.872935	0.022303
21	CDX13	0.02	0.872935	0.022303
21	CDX13	0.03	0.883355	0.0185352
21	CDX13	0.04	0.891865	0.0151395
21	CDX13	0.05	0.891865	0.0126004
21	CDX13	0.06	0.891865	0.0126004
21	CDX13	0.07	0.899803	0.00610644
21	CDX13	0.08	0.902812	0.00610644
21	CDX13	0.09	0.90375	0.00610644
21	CDX13	0.1	0.905051	0.00610644
21	CDX29	0	0.537918	0.164533
21	CDX29	0.001	0.537918	0.164533
21	CDX29	0.002	0.534853	0.164533
21	CDX29	0.003	0.534853	0.164533
21	CDX29	0.004	0.538209	0.164533
21	CDX29	0.005	0.55928	0.164533
21	CDX29	0.006	0.55595	0.164533
21	CDX29	0.007	0.55595	0.164533
21	CDX29	0.008	0.534867	0.164533
21	CDX29	0.009	0.534867	0.164533
21	CDX29	0.01	0.534867	0.169018
21	CDX29	0.011	0.534867	0.169018
21	CDX29	0.012	0.534867	0.169018
21	CDX29	0.013	0.534867	0.169018
21	CDX29	0.014	0.534867	0.169018
21	CDX29	0.015	0.534867	0.169018
21	CDX29	0.016	0.525693	0.169018
21	CDX29	0.017	0.525693	0.169018
21	CDX29	0.018	0.508744	0.169018
21	CDX29	0.019	0.515716	0.169018
21	CDX29	0.02	0.515716	0.169018
21	CDX29	0.03	0.420775	0.169018
21	CDX29	0.04	0.367044	0.193779
21	CDX29	0.05	0.158888	0.222407
21	CDX29	0.06	0.145479	0.317482
21	CDX29	0.07	0.194667	0.326944
21	CDX29	0.08	0.18457	0.321738
21	CDX29	0.09	0.196559	0.324264
21	CDX29	0.1	0.196559	0.640778
21	CDX32	0	0.537918	0.164533
21	CDX32	0.001	0.537918	0.164533
21	CDX32	0.002	0.537918	0.164533
21	CDX32	0.003	0.537918	0.164533
21	CDX32	0.004	0.541272	0.164533
21	CDX32	0.005	0.541272	0.164533
21	CDX32	0.006	0.541272	0.164533
21	CDX32	0.007	0.541272	0.164533
21	CDX32	0.008	0.621077	0.128187
21	CDX32	0.009	0.621077	0.0594954
21	CDX32	0.01	0.621077	0.0594954
21	CDX32	0.011	0.640944	0.0594954
21	CDX32	0.012	0.646604	0.0594954
21	CDX32	0.013	0.646604	0.0444915
21	CDX32	0.014	0.666307	0.0444915
21	CDX32	0.015	0.679765	0.0444915
21	CDX32	0.016	0.679765	0.0444915
21	CDX32	0.017	0.682231	0.0444915
21	CDX32	0.018	0.68192	0.0444915
21	CDX32	0.019	0.68192	0.0444915
21	CDX32	0.02	0.68192	0.0444915
21	CDX32	0.03	0.718603	0.0162716
21	CDX32	0.04	0.862206	0.0166304
21	CDX32	0.05	0.881384	0.0143143
21	CDX32	0.06	0.893455	0.0134798
21	CDX32	0.07	0.97089	0.0129026
21	CDX32	0.08	0.972315	0.0129026
21	CDX32	0.09	0.97812	0.00350326
21	CDX32	0.1	0.980301	0.00350326
22	CDX13	0	0.253124	0.121706
22	CDX13	0.001	0.248634	0.123337
22	CDX13	0.002	0.248634	0.106946
22	CDX13	0.003	0.246471	0.123337
22	CDX13	0.004	0.25493	0.123337
22	CDX13	0.005	0.26599	0.0867975
22	CDX13	0.006	0.26599	0.0867975
22	CDX13	0.007	0.26599	0.0748475
22	CDX13	0.008	0.26599	0.0867975
22	CDX13	0.009	0.26599	0.0859203
22	CDX13	0.01	0.26599	0.0867975
22	CDX13	0.011	0.26599	0.0520266
22	CDX13	0.012	0.26599	0.0467755
22	CDX13	0.013	0.26599	0.0520266
22	CDX13	0.014	0.266984	0.0467755
22	CDX13	0.015	0.266984	0.0467755
22	CDX13	0.016	0.266984	0.0520266
22	CDX13	0.017	0.266984	0.0520266
22	CDX13	0.018	0.266984	0.0467755
22	CDX13	0.019	0.33831	0.0520266
22	CDX13	0.02	0.335539	0.0467755
22	CDX13	0.03	0.365099	0.0257327
22	CDX13	0.04	0.436324	0.025331
22	CDX13	0.05	0.428918	0.025331
22	CDX13	0.06	0.428918	0.025331
22	CDX13	0.07	0.428918	0.025331
22	CDX13	0.08	0.462932	0.025331
22	CDX13	0.09	0.467186	0.018855
22	CDX13	0.1	0.471556	0.018855
22	CDX29	0	0.253124	0.121706
22	CDX29	0.001	0.253124	0.121706
22	CDX29	0.002	0.236504	0.105505
22	CDX29	0.003	0.236504	0.121706
22	CDX29	0.004	0.234613	0.121706
22	CDX29	0.005	0.234613	0.121706
22	CDX29	0.006	0.223147	0.110994
22	CDX29	0.007	0.223147	0.110994
22	CDX29	0.008	0.223147	0.110994
22	CDX29	0.009	0.223147	0.110994
22	CDX29	0.01	0.226166	0.131065
22	CDX29	0.011	0.253549	0.11378
22	CDX29	0.012	0.257024	0.11378
22	CDX29	0.013	0.257024	0.11378
22	CDX29	0.014	0.257024	0.11378
22	CDX29	0.015	0.257024	0.131065
22	CDX29	0.016	0.257024	0.11378
22	CDX29	0.017	0.257024	0.131065
22	CDX29	0.018	0.226176	0.11378
22	CDX29	0.019	0.226176	0.11378
22	CDX29	0.02	0.28336	0.11378
22	CDX29	0.03	0.356766	0.131065
22	CDX29	0.04	0.372811	0.141203
22	CDX29	0.05	0.199674	0.141203
22	CDX29	0.06	0.142641	0.258719
22	CDX29	0.07	0.143311	0.260849
22	CDX29	0.08	0.144472	0.276975
22	CDX29	0.09	0.144472	0.276975
22	CDX29	0.1	0.331028	0.39324
22	CDX32	0	0.253124	0.121706
22	CDX32	0.001	0.253124	0.105505
22	CDX32	0.002	0.324163	0.079897
22	CDX32	0.003	0.32818	0.079897
22	CDX32	0.004	0.32818	0.079897
22	CDX32	0.005	0.32818	0.079897
22	CDX32	0.006	0.32818	0.0688254
22	CDX32	0.007	0.32818	0.0671657
22	CDX32	0.008	0.32818	0.0330427
22	CDX32	0.009	0.32818	0.0268401
22	CDX32	0.01	0.334279	0.0268401
22	CDX32	0.011	0.334279	0.0313854
22	CDX32	0.012	0.37352	0.0313854
22	CDX32	0.013	0.561647	0.0304299
22	CDX32	0.014	0.561647	0.0263548
22	CDX32	0.015	0.572268	0.0263548
22	CDX32	0.016	0.577673	0.0308204
22	CDX32	0.017	0.600993	0.0308204
22	CDX32	0.018	0.603251	0.0308204
22	CDX32	0.019	0.603251	0.0308204
22	CDX32	0.02	0.603251	0.0263548
22	CDX32	0.03	0.804736	0.0174149
22	CDX32	0.04	0.885883	0.0172349
22	CDX32	0.05	0.963301	0.00781649
22	CDX32	0.06	0.963983	0.0097639
22	CDX32	0.07	0.983617	0.00566119
22	CDX32	0.08	0.990484	0.00566119
22	CDX32	0.09	0.990636	0.00404525
22	CDX32	0.1	0.99332	0.00404525
23	CDX13	0	0.147232	0.0464681
23	CDX13	0.001	0.147232	0.0464681
23	CDX13	0.002	0.147232	0.0464681
23	CDX13	0.003	0.147232	0.0464681
23	CDX13	0.004	0.177893	0.0464681
23	CDX13	0.005	0.18006	0.0464681
23	CDX13	0.006	0.140301	0.0464681
23	CDX13	0.007	0.134907	0.0464681
23	CDX13	0.008	0.134907	0.0464681
23	CDX13	0.009	0.134907	0.0464681
23	CDX13	0.01	0.134907	0.0464681
23	CDX13	0.011	0.134625	0.0332727
23	CDX13	0.012	0.134625	0.0332727
23	CDX13	0.013	0.133095	0.0332727
23	CDX13	0.014	0.133095	0.0332727
23	CDX13	0.015	0.133095	0.0332727
23	CDX13	0.016	0.133095	0.0173562
23	CDX13	0.017	0.133095	0.0173562
23	CDX13	0.018	0.133095	0.0173562
23	CDX13	0.019	0.133095	0.0173562
23	CDX13	0.02	0.133095	0.0173562
23	CDX13	0.03	0.123142	0.0149186
23	CDX13	0.04	0.137842	0.0121295
23	CDX13	0.05	0.149222	0.0118904
23	CDX13	0.06	0.157942	0.0111523
23	CDX13	0.07	0.120733	0.00570518
23	CDX13	0.08	0.158787	0.00582075
23	CDX13	0.09	0.373583	0.00582075
23	CDX13	0.1	0.377163	0.00582075
23	CDX29	0	0.147232	0.0464681
23	CDX29	0.001	0.147232	0.0464681
23	CDX29	0.002	0.118766	0.0464681
23	CDX29	0.003	0.118766	0.0464681
23	CDX29	0.004	0.118766	0.0464681
23	CDX29	0.005	0.123698	0.0464681
23	CDX29	0.006	0.123698	0.0464681
23	CDX29	0.007	0.123698	0.0464681
23	CDX29	0.008	0.123698	0.0464681
23	CDX29	0.009	0.123698	0.0464681
23	CDX29	0.01	0.123698	0.0464681
23	CDX29	0.011	0.123698	0.0464681
23	CDX29	0.012	0.125812	0.0464681
23	CDX29	0.013	0.125812	0.0464681
23	CDX29	0.014	0.136511	0.0464681
23	CDX29	0.015	0.135042	0.0464681
23	CDX29	0.016	0.127247	0.0464681
23	CDX29	0.017	0.123448	0.0464681
23	CDX29	0.018	0.123448	0.0464681
23	CDX29	0.019	0.123448	0.0464681
23	CDX29	0.02	0.123448	0.0464681
23	CDX29	0.03	0.124696	0.0464681
23	CDX29	0.04	0.13784	0.0473276
23	CDX29	0.05	0.0391635	0.0457973
23	CDX29	0.06	0.0387702	0.050633
23	CDX29	0.07	0.0387399	0.050633
23	CDX29	0.08	0.0387399	0.0513255
23	CDX29	0.09	0.060653	0.0505192
23	CDX29	0.1	0.11148	0.0508386
23	CDX32	0	0.147232	0.0464681
23	CDX32	0.001	0.147232	0.0464681
23	CDX32	0.002	0.182351	0.0464681
23	CDX32	0.003	0.183615	0.0464681
23	CDX32	0.004	0.183615	0.0464681
23	CDX32	0.005	0.183615	0.0464681
23	CDX32	0.006	0.183615	0.0464681
23	CDX32	0.007	0.183615	0.0436789
23	CDX32	0.008	0.183615	0.0436789
23	CDX32	0.009	0.183615	0.0121731
23	CDX32	0.01	0.186994	0.0121731
23	CDX32	0.011	0.186994	0.0121731
23	CDX32	0.012	0.213455	0.0121731
23	CDX32	0.013	0.462415	0.0121731
23	CDX32	0.014	0.462415	0.0121731
23	CDX32	0.015	0.462415	0.0121731
23	CDX32	0.016	0.513507	0.0121731
23	CDX32	0.017	0.519604	0.0121731
23	CDX32	0.018	0.519604	0.0121731
23	CDX32	0.019	0.52442	0.0121731
23	CDX32	0.02	0.52442	0.0121731
23	CDX32	0.03	0.685281	0.0108202
23	CDX32	0.04	0.777839	0.00970799
23	CDX32	0.05	0.86346	0.00822973
23	CDX32	0.06	0.904753	0.00789911
23	CDX32	0.07	0.941459	0.00573629
23	CDX32	0.08	0.943961	0.00573629
[truncated: 6,701 more rows]
