# Supplementary material for: cfDNA methylome profiling for detection and subtyping of small cell lung cancers
Source: Nat Cancer. 2022 Aug 8;3(10):1260–70. doi: 10.1038/s43018-022-00415-9 (PMC9586870; doi:10.1038/s43018-022-00415-9)
Supplement: Source Data Extended Data Fig. 5 — Statistical Source Data. [file 43018_2022_415_MOESM12_ESM.xlsx]

## Sheet: Sheet1
CDX models									cfDNA samples
modelNum	sample_name	patient	group	ProgressionStatus	.pred_ASCL1	.pred_NEUROD1			modelNum	sample_name	days_after	.pred_ASCL1	.pred_NEUROD1
1	CDX03P_S178_C55_M2	CDX03	CDX03P	Progression	0.971848	0.00762516			1	SCLC0005_PT	150	0.0454015	0.979864
1	CDX03P_S178_C55_M3	CDX03	CDX03P	Progression	0.996016	0.00852257			1	SCLC0009_PT	140	0.996878	0.0173954
1	CDX03P_S178_C111_M1	CDX03	CDX03P	Progression	0.370669	0.00867218			1	SCLC0010_PT	256	0.98058	0.010815
1	CDX03_S161_C40_M2R	CDX03	CDX03	Baseline	0.952255	0.00744283			1	SCLC0011_PT	258	0.998938	0.00875479
1	CDX03_S161_C40_M3R	CDX03	CDX03	Baseline	0.640974	0.00620908			1	SCLC0012_PT	182	0.167105	0.00225675
1	CDX03_S161_C46_M3R	CDX03	CDX03	Baseline	0.739469	0.00462967			1	SCLC0013_PT	118	0.996626	0.00198209
1	CDX08P_S205_C122_M1R	CDX08	CDX08P	Progression	0.723629	0.979629			1	SCLC0015_PT	210	0.94566	0.00468481
1	CDX08P_S205_C122_M2	CDX08	CDX08P	Progression	0.933632	0.903284			2	SCLC0005_PT	150	0.0481024	0.927453
1	CDX08P_S205_C122_M3	CDX08	CDX08P	Progression	0.869849	0.944082			2	SCLC0009_PT	140	0.997616	0.0213974
1	CDX08_S183_C87_M1L	CDX08	CDX08	Baseline	0.970092	0.792216			2	SCLC0010_PT	256	0.933902	0.0108328
1	CDX08_S183_C87_M2T	CDX08	CDX08	Baseline	0.953191	0.805438			2	SCLC0011_PT	258	0.993929	0.0105618
1	CDX08_S183_C137_M5	CDX08	CDX08	Baseline	0.872939	0.700999			2	SCLC0012_PT	182	0.319361	0.00467819
1	CDX15PP_S263_C206_M4	CDX15	CDX15PP	Progression	0.999253	0.00927353			2	SCLC0013_PT	118	0.995357	0.00463861
1	CDX15PP_S263_C206_M5	CDX15	CDX15PP	Progression	0.998835	0.00830257			2	SCLC0015_PT	210	0.976847	0.0180699
1	CDX15P_S251_C176_M2	CDX15	CDX15P	Progression	0.999242	0.00385308			3	SCLC0005_PT	150	0.0971146	0.963411
1	CDX15P_S251_C177_M1	CDX15	CDX15P	Progression	0.999014	0.00908417			3	SCLC0009_PT	140	0.996437	0.00202411
1	CDX15P_S251_C177_M4	CDX15	CDX15P	Progression	0.99931	0.00369972			3	SCLC0010_PT	256	0.778741	0.00185561
1	CDX17P_S346_C9_M2	CDX17	CDX17P	Progression	0.707003	0.840523			3	SCLC0011_PT	258	0.99819	0.00180489
1	CDX17P_S346_C9_M4	CDX17	CDX17P	Progression	0.882436	0.661118			3	SCLC0012_PT	182	0.82448	0.00151026
1	CDX17P_S346_C9_M5	CDX17	CDX17P	Progression	0.645222	0.830416			3	SCLC0013_PT	118	0.99095	0.00119054
1	CDX17_S290_C292_M2	CDX17	CDX17	Baseline	0.76247	0.699538			3	SCLC0015_PT	210	0.998214	0.00212157
1	CDX17_S290_C292_M5	CDX17	CDX17	Baseline	0.464546	0.934523			4	SCLC0005_PT	150	0.0123264	0.98684
1	CDX18P_S312_C416_M2	CDX18	CDX18P	Progression	0.998904	0.0216635			4	SCLC0009_PT	140	0.997794	0.0343408
1	CDX18P_S312_C416_M4	CDX18	CDX18P	Progression	0.999235	0.0147476			4	SCLC0010_PT	256	0.914174	0.0061202
1	CDX18P_S312_C416_M5	CDX18	CDX18P	Progression	0.999233	0.0184109			4	SCLC0011_PT	258	0.9907	0.00861466
1	CDX18_S291_C281_M2T	CDX18	CDX18	Baseline	0.999225	0.0169125			4	SCLC0012_PT	182	0.216266	0.0137458
1	CDX18_S291_C281_M3	CDX18	CDX18	Baseline	0.999295	0.0232404			4	SCLC0013_PT	118	0.994479	0.00376505
1	CDX18_S291_C318_M2	CDX18	CDX18	Baseline	0.999213	0.0161994			4	SCLC0015_PT	210	0.99649	0.0215526
1	CDX20P_S313_C535_M1	CDX20	CDX20P	Progression	0.997934	0.00477278			5	SCLC0005_PT	150	0.284808	0.274316
1	CDX20P_S313_C535_M2	CDX20	CDX20P	Progression	0.997934	0.0144272			5	SCLC0009_PT	140	0.998361	0.0100186
1	CDX20P_S313_C535_M5	CDX20	CDX20P	Progression	0.997738	0.0113943			5	SCLC0010_PT	256	0.773587	0.0111688
1	CDX20_S300_C436_M1T	CDX20	CDX20	Baseline	0.997102	0.0129862			5	SCLC0011_PT	258	0.99868	0.00902975
1	CDX20_S300_C436_M3T	CDX20	CDX20	Baseline	0.997427	0.011533			5	SCLC0012_PT	182	0.789405	0.0074752
1	CDX20_S300_C436_M5	CDX20	CDX20	Baseline	0.995718	0.0121815			5	SCLC0013_PT	118	0.998054	0.00604433
1	CDX42P_S353_C638_M2	CDX42	CDX42P	Progression	0.997655	0.00429863			5	SCLC0015_PT	210	0.990934	0.0115719
1	CDX42P_S353_C638_M3	CDX42	CDX42P	Progression	0.99454	0.00750375			6	SCLC0005_PT	150	0.0183415	0.854601
1	CDX42P_S353_C638_M4	CDX42	CDX42P	Progression	0.99642	0.00299186			6	SCLC0009_PT	140	0.998568	0.0203521
1	CDX42_S349_C630_M2	CDX42	CDX42	Baseline	0.996957	0.0107428			6	SCLC0010_PT	256	0.622762	0.0349989
1	CDX42_S349_C630_M4	CDX42	CDX42	Baseline	0.995528	0.00834006			6	SCLC0011_PT	258	0.9984	0.0125708
1	CDX42_S349_C630_M5	CDX42	CDX42	Baseline	0.9956	0.0043636			6	SCLC0012_PT	182	0.185243	0.0230727
1	PDX022	PDX022	PDX022	ChemoNaive	0.942117	0.980321			6	SCLC0013_PT	118	0.994133	0.00255066
1	PDX022R	PDX022	PDX022R	ChemoResistant	0.55777	0.97624			6	SCLC0015_PT	210	0.99811	0.00989842
1	PDX033	PDX033	PDX033	ChemoNaive	0.3008	0.98423			7	SCLC0005_PT	150	0.0170274	0.969631
1	PDX033R	PDX033	PDX033R	ChemoResistant	0.101228	0.958026			7	SCLC0009_PT	140	0.99852	0.273969
1	PDX040	PDX040	PDX040	ChemoNaive	0.99866	0.00120127			7	SCLC0010_PT	256	0.952942	0.0567867
1	PDX040R	PDX040	PDX040R	ChemoResistant	0.998787	0.00202006			7	SCLC0011_PT	258	0.998179	0.117487
1	PDX048	PDX048	PDX048	ChemoNaive	0.99844	0.00940478			7	SCLC0012_PT	182	0.974841	0.0183911
1	PDX048R	PDX048	PDX048R	ChemoResistant	0.998458	0.0133101			7	SCLC0013_PT	118	0.995594	0.0106921
1	PDX095	PDX095	PDX095	ChemoNaive	0.997159	0.014841			7	SCLC0015_PT	210	0.985076	0.211126
1	PDX095R	PDX095	PDX095R	ChemoResistant	0.994289	0.0149822			8	SCLC0005_PT	150	0.0223194	0.718455
1	PDX101	PDX101	PDX101	ChemoNaive	0.999127	0.0173768			8	SCLC0009_PT	140	0.994831	0.0592678
1	PDX101R	PDX101	PDX101R	ChemoResistant	0.999137	0.006796			8	SCLC0010_PT	256	0.684508	0.00582421
1	PDX102	PDX102	PDX102	ChemoNaive	0.991744	0.503824			8	SCLC0011_PT	258	0.990639	0.0116836
1	PDX102R	PDX102	PDX102R	ChemoResistant	0.990928	0.31061			8	SCLC0012_PT	182	0.0904458	0.00238055
1	PDX108	PDX108	PDX108	ChemoNaive	0.998424	0.0209152			8	SCLC0013_PT	118	0.992939	0.00255418
1	PDX108R	PDX108	PDX108R	ChemoResistant	0.998424	0.0363206			8	SCLC0015_PT	210	0.982267	0.00851685
1	PDX110	PDX110	PDX110	ChemoNaive	0.998033	0.00678402			9	SCLC0005_PT	150	0.651858	0.976495
1	PDX110R	PDX110	PDX110R	ChemoResistant	0.997952	0.00436926			9	SCLC0009_PT	140	0.998992	0.015475
1	PDX149	PDX149	PDX149	ChemoNaive	0.995862	0.00998479			9	SCLC0010_PT	256	0.986984	0.00824922
1	PDX149R	PDX149	PDX149R	ChemoResistant	0.995544	0.00527716			9	SCLC0011_PT	258	0.998275	0.0108634
2	CDX03P_S178_C55_M2	CDX03	CDX03P	Progression	0.909352	0.0343668			9	SCLC0012_PT	182	0.981127	0.00670189
2	CDX03P_S178_C55_M3	CDX03	CDX03P	Progression	0.959438	0.0347474			9	SCLC0013_PT	118	0.997879	0.00231934
2	CDX03P_S178_C111_M1	CDX03	CDX03P	Progression	0.93298	0.0488182			9	SCLC0015_PT	210	0.998522	0.0155014
2	CDX03_S161_C40_M2R	CDX03	CDX03	Baseline	0.96948	0.0578648			10	SCLC0005_PT	150	0.00897658	0.984344
2	CDX03_S161_C40_M3R	CDX03	CDX03	Baseline	0.891067	0.0247967			10	SCLC0009_PT	140	0.985883	0.0382736
2	CDX03_S161_C46_M3R	CDX03	CDX03	Baseline	0.730109	0.0341129			10	SCLC0010_PT	256	0.819551	0.00689429
2	CDX08P_S205_C122_M1R	CDX08	CDX08P	Progression	0.321461	0.405372			10	SCLC0011_PT	258	0.99779	0.021879
2	CDX08P_S205_C122_M2	CDX08	CDX08P	Progression	0.179283	0.748084			10	SCLC0012_PT	182	0.37726	0.00350255
2	CDX08P_S205_C122_M3	CDX08	CDX08P	Progression	0.0825779	0.426693			10	SCLC0013_PT	118	0.943441	0.00224406
2	CDX08_S183_C87_M1L	CDX08	CDX08	Baseline	0.294599	0.496409			10	SCLC0015_PT	210	0.985725	0.0060128
2	CDX08_S183_C87_M2T	CDX08	CDX08	Baseline	0.448892	0.192808			11	SCLC0005_PT	150	0.0230727	0.993526
2	CDX08_S183_C137_M5	CDX08	CDX08	Baseline	0.288877	0.116541			11	SCLC0009_PT	140	0.997141	0.0110233
2	CDX15PP_S263_C206_M4	CDX15	CDX15PP	Progression	0.998392	0.0242296			11	SCLC0010_PT	256	0.852452	0.00389481
2	CDX15PP_S263_C206_M5	CDX15	CDX15PP	Progression	0.996855	0.0106362			11	SCLC0011_PT	258	0.999119	0.00773549
2	CDX15P_S251_C176_M2	CDX15	CDX15P	Progression	0.997551	0.0152723			11	SCLC0012_PT	182	0.32193	0.00407553
2	CDX15P_S251_C177_M1	CDX15	CDX15P	Progression	0.997457	0.0101181			11	SCLC0013_PT	118	0.989729	0.00497061
2	CDX15P_S251_C177_M4	CDX15	CDX15P	Progression	0.99736	0.015811			11	SCLC0015_PT	210	0.98909	0.00796258
2	CDX17P_S346_C9_M2	CDX17	CDX17P	Progression	0.240897	0.690438			12	SCLC0005_PT	150	0.0301629	0.946733
2	CDX17P_S346_C9_M4	CDX17	CDX17P	Progression	0.398509	0.194017			12	SCLC0009_PT	140	0.996232	0.00863421
2	CDX17P_S346_C9_M5	CDX17	CDX17P	Progression	0.328904	0.676398			12	SCLC0010_PT	256	0.631513	0.00467563
2	CDX17_S290_C292_M2	CDX17	CDX17	Baseline	0.483827	0.0453114			12	SCLC0011_PT	258	0.994709	0.00408596
2	CDX17_S290_C292_M5	CDX17	CDX17	Baseline	0.267501	0.630556			12	SCLC0012_PT	182	0.450566	0.00305897
2	CDX18P_S312_C416_M2	CDX18	CDX18P	Progression	0.997247	0.0407943			12	SCLC0013_PT	118	0.983157	0.0016259
2	CDX18P_S312_C416_M4	CDX18	CDX18P	Progression	0.998574	0.022334			12	SCLC0015_PT	210	0.998424	0.00486416
2	CDX18P_S312_C416_M5	CDX18	CDX18P	Progression	0.998324	0.0411287			13	SCLC0005_PT	150	0.0158255	0.965494
2	CDX18_S291_C281_M2T	CDX18	CDX18	Baseline	0.997489	0.0407727			13	SCLC0009_PT	140	0.999336	0.00895232
2	CDX18_S291_C281_M3	CDX18	CDX18	Baseline	0.997643	0.0711946			13	SCLC0010_PT	256	0.971376	0.00623685
2	CDX18_S291_C318_M2	CDX18	CDX18	Baseline	0.998021	0.0577942			13	SCLC0011_PT	258	0.998702	0.00858009
2	CDX20P_S313_C535_M1	CDX20	CDX20P	Progression	0.985688	0.0256348			13	SCLC0012_PT	182	0.41445	0.00460637
2	CDX20P_S313_C535_M2	CDX20	CDX20P	Progression	0.983083	0.031556			13	SCLC0013_PT	118	0.9965	0.00162148
2	CDX20P_S313_C535_M5	CDX20	CDX20P	Progression	0.996043	0.0263042			13	SCLC0015_PT	210	0.995562	0.0060572
2	CDX20_S300_C436_M1T	CDX20	CDX20	Baseline	0.994977	0.0299649			14	SCLC0005_PT	150	0.0816222	0.994325
2	CDX20_S300_C436_M3T	CDX20	CDX20	Baseline	0.994026	0.0307484			14	SCLC0009_PT	140	0.99668	0.00938791
2	CDX20_S300_C436_M5	CDX20	CDX20	Baseline	0.992023	0.0209834			14	SCLC0010_PT	256	0.522513	0.00343555
2	CDX42P_S353_C638_M2	CDX42	CDX42P	Progression	0.994887	0.0173389			14	SCLC0011_PT	258	0.999335	0.0122258
2	CDX42P_S353_C638_M3	CDX42	CDX42P	Progression	0.991876	0.0166096			14	SCLC0012_PT	182	0.208279	0.00367987
2	CDX42P_S353_C638_M4	CDX42	CDX42P	Progression	0.994779	0.00811738			14	SCLC0013_PT	118	0.997471	0.00195289
2	CDX42_S349_C630_M2	CDX42	CDX42	Baseline	0.982796	0.0170111			14	SCLC0015_PT	210	0.967111	0.00524062
2	CDX42_S349_C630_M4	CDX42	CDX42	Baseline	0.986993	0.0115728			15	SCLC0005_PT	150	0.226492	0.992709
2	CDX42_S349_C630_M5	CDX42	CDX42	Baseline	0.985315	0.00529051			15	SCLC0009_PT	140	0.99527	0.0346271
2	PDX022	PDX022	PDX022	ChemoNaive	0.209956	0.962798			15	SCLC0010_PT	256	0.603979	0.00704443
2	PDX022R	PDX022	PDX022R	ChemoResistant	0.221929	0.935255			15	SCLC0011_PT	258	0.99812	0.0389829
2	PDX033	PDX033	PDX033	ChemoNaive	0.0289491	0.973141			15	SCLC0012_PT	182	0.433501	0.00719786
2	PDX033R	PDX033	PDX033R	ChemoResistant	0.0306413	0.964544			15	SCLC0013_PT	118	0.989503	0.00237137
2	PDX040	PDX040	PDX040	ChemoNaive	0.987688	0.00478846			15	SCLC0015_PT	210	0.983358	0.0321027
2	PDX040R	PDX040	PDX040R	ChemoResistant	0.997841	0.00643742			16	SCLC0005_PT	150	0.0100833	0.953197
2	PDX048	PDX048	PDX048	ChemoNaive	0.992818	0.0285593			16	SCLC0009_PT	140	0.998453	0.00852937
2	PDX048R	PDX048	PDX048R	ChemoResistant	0.992633	0.0377176			16	SCLC0010_PT	256	0.850957	0.00434905
2	PDX095	PDX095	PDX095	ChemoNaive	0.989021	0.0215213			16	SCLC0011_PT	258	0.99892	0.00852782
2	PDX095R	PDX095	PDX095R	ChemoResistant	0.923453	0.0291209			16	SCLC0012_PT	182	0.385248	0.00585955
2	PDX101	PDX101	PDX101	ChemoNaive	0.998138	0.0102758			16	SCLC0013_PT	118	0.995801	0.00188887
2	PDX101R	PDX101	PDX101R	ChemoResistant	0.999029	0.00711823			16	SCLC0015_PT	210	0.995089	0.00717777
2	PDX102	PDX102	PDX102	ChemoNaive	0.958388	0.0676496			17	SCLC0005_PT	150	0.0432668	0.971242
2	PDX102R	PDX102	PDX102R	ChemoResistant	0.91633	0.0222074			17	SCLC0009_PT	140	0.994505	0.0125144
2	PDX108	PDX108	PDX108	ChemoNaive	0.998238	0.0501708			17	SCLC0010_PT	256	0.786106	0.00518668
2	PDX108R	PDX108	PDX108R	ChemoResistant	0.998247	0.0792612			17	SCLC0011_PT	258	0.994055	0.00475186
2	PDX110	PDX110	PDX110	ChemoNaive	0.995275	0.0316228			17	SCLC0012_PT	182	0.455353	0.00367582
2	PDX110R	PDX110	PDX110R	ChemoResistant	0.987293	0.0203104			17	SCLC0013_PT	118	0.995067	0.00437778
2	PDX149	PDX149	PDX149	ChemoNaive	0.989743	0.0133055			17	SCLC0015_PT	210	0.989723	0.00869143
2	PDX149R	PDX149	PDX149R	ChemoResistant	0.995542	0.0137298			18	SCLC0005_PT	150	0.029681	0.732997
3	CDX03P_S178_C55_M2	CDX03	CDX03P	Progression	0.983316	0.00379962			18	SCLC0009_PT	140	0.999232	0.0100231
3	CDX03P_S178_C55_M3	CDX03	CDX03P	Progression	0.982655	0.00272685			18	SCLC0010_PT	256	0.989467	0.00523579
3	CDX03P_S178_C111_M1	CDX03	CDX03P	Progression	0.952105	0.00313026			18	SCLC0011_PT	258	0.998219	0.00450081
3	CDX03_S161_C40_M2R	CDX03	CDX03	Baseline	0.965833	0.00356901			18	SCLC0012_PT	182	0.677777	0.00431019
3	CDX03_S161_C40_M3R	CDX03	CDX03	Baseline	0.829322	0.00293928			18	SCLC0013_PT	118	0.995771	0.00294292
3	CDX03_S161_C46_M3R	CDX03	CDX03	Baseline	0.749308	0.0031445			18	SCLC0015_PT	210	0.966273	0.00809431
3	CDX08P_S205_C122_M1R	CDX08	CDX08P	Progression	0.8545	0.0257466			19	SCLC0005_PT	150	0.00974798	0.977548
3	CDX08P_S205_C122_M2	CDX08	CDX08P	Progression	0.742591	0.429655			19	SCLC0009_PT	140	0.997887	0.00476253
3	CDX08P_S205_C122_M3	CDX08	CDX08P	Progression	0.568661	0.0303079			19	SCLC0010_PT	256	0.904054	0.00388539
3	CDX08_S183_C87_M1L	CDX08	CDX08	Baseline	0.914987	0.0357848			19	SCLC0011_PT	258	0.998232	0.00273657
3	CDX08_S183_C87_M2T	CDX08	CDX08	Baseline	0.654115	0.0511379			19	SCLC0012_PT	182	0.722074	0.00401372
3	CDX08_S183_C137_M5	CDX08	CDX08	Baseline	0.89712	0.0291862			19	SCLC0013_PT	118	0.998674	0.001903
3	CDX15PP_S263_C206_M4	CDX15	CDX15PP	Progression	0.998285	0.00168753			19	SCLC0015_PT	210	0.997536	0.00470167
3	CDX15PP_S263_C206_M5	CDX15	CDX15PP	Progression	0.998102	0.00206244			20	SCLC0005_PT	150	0.00550526	0.901863
3	CDX15P_S251_C176_M2	CDX15	CDX15P	Progression	0.99852	0.00161695			20	SCLC0009_PT	140	0.981453	0.0027433
3	CDX15P_S251_C177_M1	CDX15	CDX15P	Progression	0.997779	0.00161266			20	SCLC0010_PT	256	0.39117	0.0044995
3	CDX15P_S251_C177_M4	CDX15	CDX15P	Progression	0.998561	0.00161695			20	SCLC0011_PT	258	0.995421	0.00301772
3	CDX17P_S346_C9_M2	CDX17	CDX17P	Progression	0.605628	0.054554			20	SCLC0012_PT	182	0.148606	0.00381106
3	CDX17P_S346_C9_M4	CDX17	CDX17P	Progression	0.729839	0.0294534			20	SCLC0013_PT	118	0.885227	0.00295132
3	CDX17P_S346_C9_M5	CDX17	CDX17P	Progression	0.594046	0.0498264			20	SCLC0015_PT	210	0.929326	0.0034126
3	CDX17_S290_C292_M2	CDX17	CDX17	Baseline	0.740331	0.045201			21	SCLC0005_PT	150	0.00927746	0.97244
3	CDX17_S290_C292_M5	CDX17	CDX17	Baseline	0.68107	0.0459196			21	SCLC0009_PT	140	0.998275	0.00961822
3	CDX18P_S312_C416_M2	CDX18	CDX18P	Progression	0.997143	0.00207222			21	SCLC0010_PT	256	0.9512	0.0061363
3	CDX18P_S312_C416_M4	CDX18	CDX18P	Progression	0.998551	0.00207222			21	SCLC0011_PT	258	0.990903	0.00527424
3	CDX18P_S312_C416_M5	CDX18	CDX18P	Progression	0.997186	0.00215781			21	SCLC0012_PT	182	0.245542	0.00554991
3	CDX18_S291_C281_M2T	CDX18	CDX18	Baseline	0.998834	0.00242263			21	SCLC0013_PT	118	0.996021	0.00549853
3	CDX18_S291_C281_M3	CDX18	CDX18	Baseline	0.998128	0.002388			21	SCLC0015_PT	210	0.980909	0.0131134
3	CDX18_S291_C318_M2	CDX18	CDX18	Baseline	0.99886	0.0045296			22	SCLC0005_PT	150	0.110852	0.991418
3	CDX20P_S313_C535_M1	CDX20	CDX20P	Progression	0.996413	0.00259417			22	SCLC0009_PT	140	0.996903	0.0530393
3	CDX20P_S313_C535_M2	CDX20	CDX20P	Progression	0.994878	0.00200111			22	SCLC0010_PT	256	0.78455	0.0211831
3	CDX20P_S313_C535_M5	CDX20	CDX20P	Progression	0.995982	0.0019626			22	SCLC0011_PT	258	0.999043	0.0168881
3	CDX20_S300_C436_M1T	CDX20	CDX20	Baseline	0.996599	0.00200015			22	SCLC0012_PT	182	0.489715	0.00792724
3	CDX20_S300_C436_M3T	CDX20	CDX20	Baseline	0.996224	0.00210875			22	SCLC0013_PT	118	0.972214	0.00201678
3	CDX20_S300_C436_M5	CDX20	CDX20	Baseline	0.996045	0.00184065			22	SCLC0015_PT	210	0.992179	0.0391831
3	CDX42P_S353_C638_M2	CDX42	CDX42P	Progression	0.979878	0.00229865			23	SCLC0005_PT	150	0.123628	0.743186
3	CDX42P_S353_C638_M3	CDX42	CDX42P	Progression	0.966928	0.00191265			23	SCLC0009_PT	140	0.990389	0.00435638
3	CDX42P_S353_C638_M4	CDX42	CDX42P	Progression	0.994596	0.00289232			23	SCLC0010_PT	256	0.925396	0.0108327
3	CDX42_S349_C630_M2	CDX42	CDX42	Baseline	0.962672	0.00179887			23	SCLC0011_PT	258	0.996786	0.00340587
3	CDX42_S349_C630_M4	CDX42	CDX42	Baseline	0.991859	0.00183982			23	SCLC0012_PT	182	0.595418	0.00285822
3	CDX42_S349_C630_M5	CDX42	CDX42	Baseline	0.980673	0.00139469			23	SCLC0013_PT	118	0.992482	0.00218713
3	PDX022	PDX022	PDX022	ChemoNaive	0.375804	0.0562861			23	SCLC0015_PT	210	0.975429	0.00573379
3	PDX022R	PDX022	PDX022R	ChemoResistant	0.330173	0.0630976			24	SCLC0005_PT	150	0.00769091	0.993969
3	PDX033	PDX033	PDX033	ChemoNaive	0.0851451	0.989048			24	SCLC0009_PT	140	0.993157	0.00892985
3	PDX033R	PDX033	PDX033R	ChemoResistant	0.026168	0.980391			24	SCLC0010_PT	256	0.774609	0.00553095
3	PDX040	PDX040	PDX040	ChemoNaive	0.990755	0.00110644			24	SCLC0011_PT	258	0.998834	0.0137683
3	PDX040R	PDX040	PDX040R	ChemoResistant	0.996573	0.00108266			24	SCLC0012_PT	182	0.718296	0.00318891
3	PDX048	PDX048	PDX048	ChemoNaive	0.998209	0.00194478			24	SCLC0013_PT	118	0.996658	0.00421762
3	PDX048R	PDX048	PDX048R	ChemoResistant	0.998083	0.00194478			24	SCLC0015_PT	210	0.97987	0.00445861
3	PDX095	PDX095	PDX095	ChemoNaive	0.989653	0.00175798			25	SCLC0005_PT	150	0.0793942	0.981518
3	PDX095R	PDX095	PDX095R	ChemoResistant	0.994254	0.00360024			25	SCLC0009_PT	140	0.997519	0.0189466
3	PDX101	PDX101	PDX101	ChemoNaive	0.998888	0.00172853			25	SCLC0010_PT	256	0.927754	0.0137145
3	PDX101R	PDX101	PDX101R	ChemoResistant	0.999152	0.00145084			25	SCLC0011_PT	258	0.997714	0.0140845
3	PDX102	PDX102	PDX102	ChemoNaive	0.996256	0.0487961			25	SCLC0012_PT	182	0.0193719	0.00889975
3	PDX102R	PDX102	PDX102R	ChemoResistant	0.982921	0.0537524			25	SCLC0013_PT	118	0.992716	0.010079
3	PDX108	PDX108	PDX108	ChemoNaive	0.996886	0.0188701			25	SCLC0015_PT	210	0.994452	0.0373563
3	PDX108R	PDX108	PDX108R	ChemoResistant	0.997759	0.0330483			26	SCLC0005_PT	150	0.0115694	0.99112
3	PDX110	PDX110	PDX110	ChemoNaive	0.994714	0.00188661			26	SCLC0009_PT	140	0.998368	0.0645432
3	PDX110R	PDX110	PDX110R	ChemoResistant	0.986117	0.00254613			26	SCLC0010_PT	256	0.953414	0.00872386
3	PDX149	PDX149	PDX149	ChemoNaive	0.998243	0.00183296			26	SCLC0011_PT	258	0.998949	0.0653288
3	PDX149R	PDX149	PDX149R	ChemoResistant	0.997909	0.00183153			26	SCLC0012_PT	182	0.773802	0.0107147
4	CDX03P_S178_C55_M2	CDX03	CDX03P	Progression	0.616285	0.0256115			26	SCLC0013_PT	118	0.992254	0.003591
4	CDX03P_S178_C55_M3	CDX03	CDX03P	Progression	0.921499	0.0200981			26	SCLC0015_PT	210	0.995634	0.0354281
4	CDX03P_S178_C111_M1	CDX03	CDX03P	Progression	0.968817	0.0251102			27	SCLC0005_PT	150	0.0506514	0.993787
4	CDX03_S161_C40_M2R	CDX03	CDX03	Baseline	0.977765	0.00983018			27	SCLC0009_PT	140	0.998823	0.0231308
4	CDX03_S161_C40_M3R	CDX03	CDX03	Baseline	0.693183	0.0102202			27	SCLC0010_PT	256	0.527884	0.0062418
4	CDX03_S161_C46_M3R	CDX03	CDX03	Baseline	0.504416	0.00873733			27	SCLC0011_PT	258	0.998707	0.00574595
4	CDX08P_S205_C122_M1R	CDX08	CDX08P	Progression	0.124614	0.949247			27	SCLC0012_PT	182	0.287798	0.00563371
4	CDX08P_S205_C122_M2	CDX08	CDX08P	Progression	0.874773	0.856108			27	SCLC0013_PT	118	0.995159	0.00481272
4	CDX08P_S205_C122_M3	CDX08	CDX08P	Progression	0.0461662	0.750826			27	SCLC0015_PT	210	0.997462	0.0296023
4	CDX08_S183_C87_M1L	CDX08	CDX08	Baseline	0.590396	0.418489			28	SCLC0005_PT	150	0.0431241	0.978398
4	CDX08_S183_C87_M2T	CDX08	CDX08	Baseline	0.87706	0.629301			28	SCLC0009_PT	140	0.994708	0.0225206
4	CDX08_S183_C137_M5	CDX08	CDX08	Baseline	0.399557	0.440709			28	SCLC0010_PT	256	0.936868	0.0224596
4	CDX15PP_S263_C206_M4	CDX15	CDX15PP	Progression	0.999354	0.0260023			28	SCLC0011_PT	258	0.99769	0.00907034
4	CDX15PP_S263_C206_M5	CDX15	CDX15PP	Progression	0.999224	0.0159227			28	SCLC0012_PT	182	0.389319	0.00753123
4	CDX15P_S251_C176_M2	CDX15	CDX15P	Progression	0.999321	0.00779241			28	SCLC0013_PT	118	0.993547	0.00237197
4	CDX15P_S251_C177_M1	CDX15	CDX15P	Progression	0.999298	0.0142359			28	SCLC0015_PT	210	0.996188	0.0109136
4	CDX15P_S251_C177_M4	CDX15	CDX15P	Progression	0.9994	0.00941509			29	SCLC0005_PT	150	0.0236877	0.996732
4	CDX17P_S346_C9_M2	CDX17	CDX17P	Progression	0.450286	0.353629			29	SCLC0009_PT	140	0.998595	0.102756
4	CDX17P_S346_C9_M4	CDX17	CDX17P	Progression	0.950157	0.393668			29	SCLC0010_PT	256	0.804024	0.00959623
4	CDX17P_S346_C9_M5	CDX17	CDX17P	Progression	0.519294	0.350419			29	SCLC0011_PT	258	0.98953	0.0466121
4	CDX17_S290_C292_M2	CDX17	CDX17	Baseline	0.839759	0.1681			29	SCLC0012_PT	182	0.351193	0.0138796
4	CDX17_S290_C292_M5	CDX17	CDX17	Baseline	0.362193	0.440123			29	SCLC0013_PT	118	0.997037	0.00451851
4	CDX18P_S312_C416_M2	CDX18	CDX18P	Progression	0.999	0.0306728			29	SCLC0015_PT	210	0.99839	0.024708
4	CDX18P_S312_C416_M4	CDX18	CDX18P	Progression	0.998989	0.01617			30	SCLC0005_PT	150	0.0183911	0.990901
4	CDX18P_S312_C416_M5	CDX18	CDX18P	Progression	0.999304	0.0326095			30	SCLC0009_PT	140	0.99915	0.0115192
4	CDX18_S291_C281_M2T	CDX18	CDX18	Baseline	0.999235	0.0319483			30	SCLC0010_PT	256	0.957364	0.00401014
4	CDX18_S291_C281_M3	CDX18	CDX18	Baseline	0.999215	0.0958931			30	SCLC0011_PT	258	0.99873	0.00907189
4	CDX18_S291_C318_M2	CDX18	CDX18	Baseline	0.999301	0.0381907			30	SCLC0012_PT	182	0.803706	0.00373322
4	CDX20P_S313_C535_M1	CDX20	CDX20P	Progression	0.994913	0.00664544			30	SCLC0013_PT	118	0.996685	0.00208384
4	CDX20P_S313_C535_M2	CDX20	CDX20P	Progression	0.995043	0.042928			30	SCLC0015_PT	210	0.993041	0.00429046
4	CDX20P_S313_C535_M5	CDX20	CDX20P	Progression	0.998094	0.00632328			31	SCLC0005_PT	150	0.0291203	0.994863
4	CDX20_S300_C436_M1T	CDX20	CDX20	Baseline	0.997574	0.0199934			31	SCLC0009_PT	140	0.998249	0.472012
4	CDX20_S300_C436_M3T	CDX20	CDX20	Baseline	0.995256	0.0186843			31	SCLC0010_PT	256	0.778992	0.0155855
4	CDX20_S300_C436_M5	CDX20	CDX20	Baseline	0.996196	0.0265697			31	SCLC0011_PT	258	0.998561	0.699306
4	CDX42P_S353_C638_M2	CDX42	CDX42P	Progression	0.993121	0.00683373			31	SCLC0012_PT	182	0.374734	0.0623092
4	CDX42P_S353_C638_M3	CDX42	CDX42P	Progression	0.992744	0.0223586			31	SCLC0013_PT	118	0.989646	0.00353301
4	CDX42P_S353_C638_M4	CDX42	CDX42P	Progression	0.996588	0.00494021			31	SCLC0015_PT	210	0.990859	0.34955
4	CDX42_S349_C630_M2	CDX42	CDX42	Baseline	0.993566	0.0154367			32	SCLC0005_PT	150	0.0404085	0.99059
4	CDX42_S349_C630_M4	CDX42	CDX42	Baseline	0.992921	0.0206521			32	SCLC0009_PT	140	0.998408	0.0879662
4	CDX42_S349_C630_M5	CDX42	CDX42	Baseline	0.994793	0.00282758			32	SCLC0010_PT	256	0.981292	0.00560343
4	PDX022	PDX022	PDX022	ChemoNaive	0.0685747	0.748526			32	SCLC0011_PT	258	0.998317	0.0975903
4	PDX022R	PDX022	PDX022R	ChemoResistant	0.106659	0.735193			32	SCLC0012_PT	182	0.967683	0.00781238
4	PDX033	PDX033	PDX033	ChemoNaive	0.189763	0.954222			32	SCLC0013_PT	118	0.9923	0.00268948
4	PDX033R	PDX033	PDX033R	ChemoResistant	0.0575538	0.909703			32	SCLC0015_PT	210	0.9965	0.0523638
4	PDX040	PDX040	PDX040	ChemoNaive	0.990856	0.00290525			33	SCLC0005_PT	150	0.00987667	0.97495
4	PDX040R	PDX040	PDX040R	ChemoResistant	0.995577	0.00288188			33	SCLC0009_PT	140	0.998981	0.00350165
4	PDX048	PDX048	PDX048	ChemoNaive	0.999299	0.0115765			33	SCLC0010_PT	256	0.867029	0.00301963
4	PDX048R	PDX048	PDX048R	ChemoResistant	0.999307	0.0168031			33	SCLC0011_PT	258	0.998818	0.00447536
4	PDX095	PDX095	PDX095	ChemoNaive	0.996435	0.0289392			33	SCLC0012_PT	182	0.21068	0.00254601
4	PDX095R	PDX095	PDX095R	ChemoResistant	0.987477	0.0677823			33	SCLC0013_PT	118	0.998352	0.00342631
4	PDX101	PDX101	PDX101	ChemoNaive	0.999352	0.0321817			33	SCLC0015_PT	210	0.987878	0.00265902
4	PDX101R	PDX101	PDX101R	ChemoResistant	0.999328	0.00944465			34	SCLC0005_PT	150	0.0735938	0.99168
4	PDX102	PDX102	PDX102	ChemoNaive	0.987919	0.313562			34	SCLC0009_PT	140	0.998746	0.00631618
4	PDX102R	PDX102	PDX102R	ChemoResistant	0.949127	0.131682			34	SCLC0010_PT	256	0.940257	0.00563514
4	PDX108	PDX108	PDX108	ChemoNaive	0.999262	0.0524219			34	SCLC0011_PT	258	0.99798	0.00728494
4	PDX108R	PDX108	PDX108R	ChemoResistant	0.999166	0.0915055			34	SCLC0012_PT	182	0.862432	0.00379241
4	PDX110	PDX110	PDX110	ChemoNaive	0.988273	0.0268652			34	SCLC0013_PT	118	0.997453	0.00273538
4	PDX110R	PDX110	PDX110R	ChemoResistant	0.979009	0.0130301			34	SCLC0015_PT	210	0.997194	0.00281966
4	PDX149	PDX149	PDX149	ChemoNaive	0.99715	0.00915545			35	SCLC0005_PT	150	0.139405	0.97984
4	PDX149R	PDX149	PDX149R	ChemoResistant	0.99704	0.00643462			35	SCLC0009_PT	140	0.996935	0.0482801
5	CDX03P_S178_C55_M2	CDX03	CDX03P	Progression	0.934319	0.0205428			35	SCLC0010_PT	256	0.587292	0.00429505
5	CDX03P_S178_C55_M3	CDX03	CDX03P	Progression	0.900539	0.0170482			35	SCLC0011_PT	258	0.995529	0.0320057
5	CDX03P_S178_C111_M1	CDX03	CDX03P	Progression	0.835234	0.0236115			35	SCLC0012_PT	182	0.154382	0.00388634
5	CDX03_S161_C40_M2R	CDX03	CDX03	Baseline	0.837776	0.0187676			35	SCLC0013_PT	118	0.9932	0.00254852
5	CDX03_S161_C40_M3R	CDX03	CDX03	Baseline	0.955372	0.0114591			35	SCLC0015_PT	210	0.996084	0.0173538
5	CDX03_S161_C46_M3R	CDX03	CDX03	Baseline	0.188896	0.0062443			36	SCLC0005_PT	150	0.0104575	0.991997
5	CDX08P_S205_C122_M1R	CDX08	CDX08P	Progression	0.942071	0.043695			36	SCLC0009_PT	140	0.996524	0.00273716
5	CDX08P_S205_C122_M2	CDX08	CDX08P	Progression	0.760512	0.0993936			36	SCLC0010_PT	256	0.939245	0.0029375
5	CDX08P_S205_C122_M3	CDX08	CDX08P	Progression	0.971162	0.0256714			36	SCLC0011_PT	258	0.998473	0.00240946
5	CDX08_S183_C87_M1L	CDX08	CDX08	Baseline	0.868082	0.0311959			36	SCLC0012_PT	182	0.144659	0.00195348
5	CDX08_S183_C87_M2T	CDX08	CDX08	Baseline	0.826743	0.0251656			36	SCLC0013_PT	118	0.997047	0.00237125
5	CDX08_S183_C137_M5	CDX08	CDX08	Baseline	0.950547	0.0141057			36	SCLC0015_PT	210	0.93567	0.0020963
5	CDX15PP_S263_C206_M4	CDX15	CDX15PP	Progression	0.998735	0.0147746			37	SCLC0005_PT	150	0.0352853	0.991554
5	CDX15PP_S263_C206_M5	CDX15	CDX15PP	Progression	0.998787	0.0114416			37	SCLC0009_PT	140	0.997688	0.0067119
5	CDX15P_S251_C176_M2	CDX15	CDX15P	Progression	0.9988	0.00878239			37	SCLC0010_PT	256	0.519565	0.00619316
5	CDX15P_S251_C177_M1	CDX15	CDX15P	Progression	0.9963	0.00816584			37	SCLC0011_PT	258	0.997985	0.00806731
5	CDX15P_S251_C177_M4	CDX15	CDX15P	Progression	0.998812	0.00712657			37	SCLC0012_PT	182	0.103899	0.0045836
5	CDX17P_S346_C9_M2	CDX17	CDX17P	Progression	0.795877	0.0246613			37	SCLC0013_PT	118	0.995717	0.00965095
5	CDX17P_S346_C9_M4	CDX17	CDX17P	Progression	0.905351	0.0297477			37	SCLC0015_PT	210	0.966223	0.0119878
5	CDX17P_S346_C9_M5	CDX17	CDX17P	Progression	0.901654	0.0246613			38	SCLC0005_PT	150	0.0288561	0.824569
5	CDX17_S290_C292_M2	CDX17	CDX17	Baseline	0.960039	0.00849634			38	SCLC0009_PT	140	0.997544	0.0102971
5	CDX17_S290_C292_M5	CDX17	CDX17	Baseline	0.865385	0.0276123			38	SCLC0010_PT	256	0.995613	0.0208027
5	CDX18P_S312_C416_M2	CDX18	CDX18P	Progression	0.999016	0.0130167			38	SCLC0011_PT	258	0.99714	0.0158467
5	CDX18P_S312_C416_M4	CDX18	CDX18P	Progression	0.99901	0.00845587			38	SCLC0012_PT	182	0.980807	0.00613761
5	CDX18P_S312_C416_M5	CDX18	CDX18P	Progression	0.998742	0.0230989			38	SCLC0013_PT	118	0.994252	0.00492167
5	CDX18_S291_C281_M2T	CDX18	CDX18	Baseline	0.99904	0.0263786			38	SCLC0015_PT	210	0.997417	0.0116078
5	CDX18_S291_C281_M3	CDX18	CDX18	Baseline	0.999228	0.0216122			39	SCLC0005_PT	150	0.00565463	0.782841
5	CDX18_S291_C318_M2	CDX18	CDX18	Baseline	0.99909	0.0217766			39	SCLC0009_PT	140	0.998891	0.00892401
5	CDX20P_S313_C535_M1	CDX20	CDX20P	Progression	0.998327	0.00889015			39	SCLC0010_PT	256	0.984892	0.00426537
5	CDX20P_S313_C535_M2	CDX20	CDX20P	Progression	0.998261	0.019089			39	SCLC0011_PT	258	0.999014	0.00421125
5	CDX20P_S313_C535_M5	CDX20	CDX20P	Progression	0.999056	0.00780791			39	SCLC0012_PT	182	0.915634	0.00251305
5	CDX20_S300_C436_M1T	CDX20	CDX20	Baseline	0.99884	0.0186648			39	SCLC0013_PT	118	0.99367	0.00213784
5	CDX20_S300_C436_M3T	CDX20	CDX20	Baseline	0.998745	0.0120565			39	SCLC0015_PT	210	0.995903	0.00554913
5	CDX20_S300_C436_M5	CDX20	CDX20	Baseline	0.998852	0.0147262			40	SCLC0005_PT	150	0.025439	0.977029
5	CDX42P_S353_C638_M2	CDX42	CDX42P	Progression	0.978273	0.017401			40	SCLC0009_PT	140	0.998553	0.0599148
5	CDX42P_S353_C638_M3	CDX42	CDX42P	Progression	0.872669	0.0108008			40	SCLC0010_PT	256	0.942361	0.0200449
5	CDX42P_S353_C638_M4	CDX42	CDX42P	Progression	0.994734	0.00621086			40	SCLC0011_PT	258	0.997199	0.0752468
5	CDX42_S349_C630_M2	CDX42	CDX42	Baseline	0.992236	0.00794953			40	SCLC0012_PT	182	0.703451	0.0245933
5	CDX42_S349_C630_M4	CDX42	CDX42	Baseline	0.980716	0.00940585			40	SCLC0013_PT	118	0.99254	0.00336868
5	CDX42_S349_C630_M5	CDX42	CDX42	Baseline	0.987566	0.00385803			40	SCLC0015_PT	210	0.987682	0.112577
5	PDX022	PDX022	PDX022	ChemoNaive	0.25345	0.0290161			41	SCLC0005_PT	150	0.0097611	0.997375
5	PDX022R	PDX022	PDX022R	ChemoResistant	0.769101	0.0301412			41	SCLC0009_PT	140	0.998104	0.0578191
5	PDX033	PDX033	PDX033	ChemoNaive	0.0681164	0.943223			41	SCLC0010_PT	256	0.963016	0.00734884
5	PDX033R	PDX033	PDX033R	ChemoResistant	0.236022	0.970012			41	SCLC0011_PT	258	0.998094	0.0218031
5	PDX040	PDX040	PDX040	ChemoNaive	0.997545	0.00497037			41	SCLC0012_PT	182	0.967519	0.00483596
5	PDX040R	PDX040	PDX040R	ChemoResistant	0.998074	0.00661814			41	SCLC0013_PT	118	0.996429	0.00324553
5	PDX048	PDX048	PDX048	ChemoNaive	0.999156	0.0133687			41	SCLC0015_PT	210	0.996407	0.026711
5	PDX048R	PDX048	PDX048R	ChemoResistant	0.999032	0.00767952			42	SCLC0005_PT	150	0.135972	0.989127
5	PDX095	PDX095	PDX095	ChemoNaive	0.994398	0.0147788			42	SCLC0009_PT	140	0.998504	0.044742
5	PDX095R	PDX095	PDX095R	ChemoResistant	0.997415	0.0139046			42	SCLC0010_PT	256	0.872986	0.00796562
5	PDX101	PDX101	PDX101	ChemoNaive	0.998989	0.00951111			42	SCLC0011_PT	258	0.998382	0.0248191
5	PDX101R	PDX101	PDX101R	ChemoResistant	0.999144	0.00487822			42	SCLC0012_PT	182	0.51612	0.00680095
5	PDX102	PDX102	PDX102	ChemoNaive	0.99769	0.0229692			42	SCLC0013_PT	118	0.99731	0.0043602
5	PDX102R	PDX102	PDX102R	ChemoResistant	0.997292	0.0174836			42	SCLC0015_PT	210	0.998756	0.00782049
5	PDX108	PDX108	PDX108	ChemoNaive	0.996811	0.0696538			43	SCLC0005_PT	150	0.0535445	0.967967
5	PDX108R	PDX108	PDX108R	ChemoResistant	0.996901	0.0669594			43	SCLC0009_PT	140	0.995012	0.00327903
5	PDX110	PDX110	PDX110	ChemoNaive	0.957119	0.00894636			43	SCLC0010_PT	256	0.702437	0.00303251
5	PDX110R	PDX110	PDX110R	ChemoResistant	0.681441	0.015359			43	SCLC0011_PT	258	0.986615	0.00366968
5	PDX149	PDX149	PDX149	ChemoNaive	0.997989	0.0156783			43	SCLC0012_PT	182	0.210524	0.00260496
5	PDX149R	PDX149	PDX149R	ChemoResistant	0.9983	0.0130904			43	SCLC0013_PT	118	0.997246	0.00243413
6	CDX03P_S178_C55_M2	CDX03	CDX03P	Progression	0.977207	0.011189			43	SCLC0015_PT	210	0.997499	0.0032807
6	CDX03P_S178_C55_M3	CDX03	CDX03P	Progression	0.911187	0.0123182			44	SCLC0005_PT	150	0.0352881	0.973437
6	CDX03P_S178_C111_M1	CDX03	CDX03P	Progression	0.983157	0.0129548			44	SCLC0009_PT	140	0.990461	0.00901276
6	CDX03_S161_C40_M2R	CDX03	CDX03	Baseline	0.964929	0.0242708			44	SCLC0010_PT	256	0.764304	0.0277734
6	CDX03_S161_C40_M3R	CDX03	CDX03	Baseline	0.52523	0.0369181			44	SCLC0011_PT	258	0.993047	0.00745773
6	CDX03_S161_C46_M3R	CDX03	CDX03	Baseline	0.921009	0.0103512			44	SCLC0012_PT	182	0.887762	0.00941247
6	CDX08P_S205_C122_M1R	CDX08	CDX08P	Progression	0.621754	0.344846			44	SCLC0013_PT	118	0.987135	0.00525349
6	CDX08P_S205_C122_M2	CDX08	CDX08P	Progression	0.546165	0.547492			44	SCLC0015_PT	210	0.993617	0.019478
6	CDX08P_S205_C122_M3	CDX08	CDX08P	Progression	0.209185	0.34611			45	SCLC0005_PT	150	0.0375912	0.993481
6	CDX08_S183_C87_M1L	CDX08	CDX08	Baseline	0.62119	0.376233			45	SCLC0009_PT	140	0.995488	0.0256006
6	CDX08_S183_C87_M2T	CDX08	CDX08	Baseline	0.41789	0.0641206			45	SCLC0010_PT	256	0.883224	0.00294995
6	CDX08_S183_C137_M5	CDX08	CDX08	Baseline	0.921913	0.202721			45	SCLC0011_PT	258	0.997318	0.0166941
6	CDX15PP_S263_C206_M4	CDX15	CDX15PP	Progression	0.981752	0.00997716			45	SCLC0012_PT	182	0.151502	0.00274652
6	CDX15PP_S263_C206_M5	CDX15	CDX15PP	Progression	0.980661	0.0104818			45	SCLC0013_PT	118	0.995615	0.00189137
6	CDX15P_S251_C176_M2	CDX15	CDX15P	Progression	0.998432	0.00499517			45	SCLC0015_PT	210	0.99403	0.00694215
6	CDX15P_S251_C177_M1	CDX15	CDX15P	Progression	0.998218	0.00932968			46	SCLC0005_PT	150	0.020349	0.994474
6	CDX15P_S251_C177_M4	CDX15	CDX15P	Progression	0.998493	0.00815541			46	SCLC0009_PT	140	0.998248	0.0470046
6	CDX17P_S346_C9_M2	CDX17	CDX17P	Progression	0.197162	0.517457			46	SCLC0010_PT	256	0.82457	0.0088467
6	CDX17P_S346_C9_M4	CDX17	CDX17P	Progression	0.243319	0.455108			46	SCLC0011_PT	258	0.996884	0.049822
6	CDX17P_S346_C9_M5	CDX17	CDX17P	Progression	0.194708	0.51589			46	SCLC0012_PT	182	0.508228	0.00906181
6	CDX17_S290_C292_M2	CDX17	CDX17	Baseline	0.47645	0.0851984			46	SCLC0013_PT	118	0.994739	0.00231504
6	CDX17_S290_C292_M5	CDX17	CDX17	Baseline	0.142791	0.395466			46	SCLC0015_PT	210	0.998925	0.0182194
6	CDX18P_S312_C416_M2	CDX18	CDX18P	Progression	0.994126	0.0148833			47	SCLC0005_PT	150	0.0147029	0.986763
6	CDX18P_S312_C416_M4	CDX18	CDX18P	Progression	0.99781	0.00920492			47	SCLC0009_PT	140	0.99395	0.0314257
6	CDX18P_S312_C416_M5	CDX18	CDX18P	Progression	0.998313	0.0136716			47	SCLC0010_PT	256	0.796416	0.00870126
6	CDX18_S291_C281_M2T	CDX18	CDX18	Baseline	0.99816	0.0205125			47	SCLC0011_PT	258	0.997683	0.0135536
6	CDX18_S291_C281_M3	CDX18	CDX18	Baseline	0.997402	0.0113524			47	SCLC0012_PT	182	0.0626991	0.0067513
6	CDX18_S291_C318_M2	CDX18	CDX18	Baseline	0.998423	0.0710304			47	SCLC0013_PT	118	0.994245	0.00657606
6	CDX20P_S313_C535_M1	CDX20	CDX20P	Progression	0.988427	0.0108016			47	SCLC0015_PT	210	0.983729	0.0194637
6	CDX20P_S313_C535_M2	CDX20	CDX20P	Progression	0.986968	0.0188802			48	SCLC0005_PT	150	0.11229	0.994285
6	CDX20P_S313_C535_M5	CDX20	CDX20P	Progression	0.988641	0.00663674			48	SCLC0009_PT	140	0.997504	0.0553318
6	CDX20_S300_C436_M1T	CDX20	CDX20	Baseline	0.913852	0.0174506			48	SCLC0010_PT	256	0.930425	0.00681102
6	CDX20_S300_C436_M3T	CDX20	CDX20	Baseline	0.98642	0.0125294			48	SCLC0011_PT	258	0.998748	0.0296366
6	CDX20_S300_C436_M5	CDX20	CDX20	Baseline	0.986386	0.0101631			48	SCLC0012_PT	182	0.87709	0.00589156
6	CDX42P_S353_C638_M2	CDX42	CDX42P	Progression	0.920178	0.0194826			48	SCLC0013_PT	118	0.994096	0.001894
6	CDX42P_S353_C638_M3	CDX42	CDX42P	Progression	0.977849	0.0241486			48	SCLC0015_PT	210	0.998085	0.0165129
6	CDX42P_S353_C638_M4	CDX42	CDX42P	Progression	0.973245	0.0139589			49	SCLC0005_PT	150	0.0322623	0.957138
6	CDX42_S349_C630_M2	CDX42	CDX42	Baseline	0.970924	0.0373068			49	SCLC0009_PT	140	0.998765	0.0402725
6	CDX42_S349_C630_M4	CDX42	CDX42	Baseline	0.95277	0.028366			49	SCLC0010_PT	256	0.928195	0.0200999
6	CDX42_S349_C630_M5	CDX42	CDX42	Baseline	0.401342	0.00726229			49	SCLC0011_PT	258	0.999048	0.0204951
6	PDX022	PDX022	PDX022	ChemoNaive	0.149669	0.558053			49	SCLC0012_PT	182	0.0643393	0.00667059
6	PDX022R	PDX022	PDX022R	ChemoResistant	0.16935	0.348389			49	SCLC0013_PT	118	0.995299	0.00311285
6	PDX033	PDX033	PDX033	ChemoNaive	0.114754	0.94316			49	SCLC0015_PT	210	0.920505	0.00598687
6	PDX033R	PDX033	PDX033R	ChemoResistant	0.175643	0.915237			50	SCLC0005_PT	150	0.0142029	0.994615
6	PDX040	PDX040	PDX040	ChemoNaive	0.989015	0.00196403			50	SCLC0009_PT	140	0.996507	0.0114384
6	PDX040R	PDX040	PDX040R	ChemoResistant	0.997417	0.0032075			50	SCLC0010_PT	256	0.980983	0.0084846
6	PDX048	PDX048	PDX048	ChemoNaive	0.991515	0.00703466			50	SCLC0011_PT	258	0.998019	0.00398827
6	PDX048R	PDX048	PDX048R	ChemoResistant	0.997187	0.0086143			50	SCLC0012_PT	182	0.429761	0.00728387
6	PDX095	PDX095	PDX095	ChemoNaive	0.968994	0.0415838			50	SCLC0013_PT	118	0.996991	0.00328106
6	PDX095R	PDX095	PDX095R	ChemoResistant	0.995093	0.0492376			50	SCLC0015_PT	210	0.995735	0.00926697
6	PDX101	PDX101	PDX101	ChemoNaive	0.999358	0.0162886			51	SCLC0005_PT	150	0.0510224	0.848478
6	PDX101R	PDX101	PDX101R	ChemoResistant	0.99937	0.00388736			51	SCLC0009_PT	140	0.993401	0.0212274
6	PDX102	PDX102	PDX102	ChemoNaive	0.961462	0.0501218			51	SCLC0010_PT	256	0.159555	0.0174418
6	PDX102R	PDX102	PDX102R	ChemoResistant	0.297373	0.0298029			51	SCLC0011_PT	258	0.996776	0.00489473
6	PDX108	PDX108	PDX108	ChemoNaive	0.998394	0.0176151			51	SCLC0012_PT	182	0.142714	0.00517291
6	PDX108R	PDX108	PDX108R	ChemoResistant	0.998699	0.0191348			51	SCLC0013_PT	118	0.951729	0.00315905
6	PDX110	PDX110	PDX110	ChemoNaive	0.996532	0.0242283			51	SCLC0015_PT	210	0.99762	0.0164036
6	PDX110R	PDX110	PDX110R	ChemoResistant	0.993486	0.0223418			52	SCLC0005_PT	150	0.0123278	0.996833
6	PDX149	PDX149	PDX149	ChemoNaive	0.973101	0.0109302			52	SCLC0009_PT	140	0.995861	0.00661355
6	PDX149R	PDX149	PDX149R	ChemoResistant	0.998138	0.0100673			52	SCLC0010_PT	256	0.39915	0.00468093
7	CDX03P_S178_C55_M2	CDX03	CDX03P	Progression	0.989351	0.288399			52	SCLC0011_PT	258	0.997152	0.00827128
7	CDX03P_S178_C55_M3	CDX03	CDX03P	Progression	0.979829	0.177893			52	SCLC0012_PT	182	0.269687	0.00322264
7	CDX03P_S178_C111_M1	CDX03	CDX03P	Progression	0.928064	0.240756			52	SCLC0013_PT	118	0.996123	0.00180632
7	CDX03_S161_C40_M2R	CDX03	CDX03	Baseline	0.952085	0.252102			52	SCLC0015_PT	210	0.994917	0.00461477
7	CDX03_S161_C40_M3R	CDX03	CDX03	Baseline	0.930007	0.206737			53	SCLC0005_PT	150	0.0189413	0.94806
7	CDX03_S161_C46_M3R	CDX03	CDX03	Baseline	0.583117	0.157393			53	SCLC0009_PT	140	0.998261	0.004884
7	CDX08P_S205_C122_M1R	CDX08	CDX08P	Progression	0.848195	0.938517			53	SCLC0010_PT	256	0.619904	0.00335956
7	CDX08P_S205_C122_M2	CDX08	CDX08P	Progression	0.896358	0.93344			53	SCLC0011_PT	258	0.991088	0.00322926
7	CDX08P_S205_C122_M3	CDX08	CDX08P	Progression	0.449594	0.907787			53	SCLC0012_PT	182	0.361925	0.00372601
7	CDX08_S183_C87_M1L	CDX08	CDX08	Baseline	0.510388	0.776636			53	SCLC0013_PT	118	0.993075	0.00260723
7	CDX08_S183_C87_M2T	CDX08	CDX08	Baseline	0.835714	0.907318			53	SCLC0015_PT	210	0.971031	0.00451058
7	CDX08_S183_C137_M5	CDX08	CDX08	Baseline	0.767424	0.557629			54	SCLC0005_PT	150	0.569534	0.964644
7	CDX15PP_S263_C206_M4	CDX15	CDX15PP	Progression	0.998456	0.121112			54	SCLC0009_PT	140	0.998639	0.00566661
7	CDX15PP_S263_C206_M5	CDX15	CDX15PP	Progression	0.997996	0.0991964			54	SCLC0010_PT	256	0.775939	0.00437897
7	CDX15P_S251_C176_M2	CDX15	CDX15P	Progression	0.998395	0.207181			54	SCLC0011_PT	258	0.998906	0.00475991
7	CDX15P_S251_C177_M1	CDX15	CDX15P	Progression	0.99795	0.113115			54	SCLC0012_PT	182	0.176558	0.00617296
7	CDX15P_S251_C177_M4	CDX15	CDX15P	Progression	0.998193	0.142422			54	SCLC0013_PT	118	0.99852	0.002078
7	CDX17P_S346_C9_M2	CDX17	CDX17P	Progression	0.912469	0.885137			54	SCLC0015_PT	210	0.996174	0.00459057
7	CDX17P_S346_C9_M4	CDX17	CDX17P	Progression	0.656759	0.727853			55	SCLC0005_PT	150	0.311014	0.996645
7	CDX17P_S346_C9_M5	CDX17	CDX17P	Progression	0.727307	0.814298			55	SCLC0009_PT	140	0.998457	0.00464386
7	CDX17_S290_C292_M2	CDX17	CDX17	Baseline	0.829755	0.709949			55	SCLC0010_PT	256	0.944884	0.00205272
7	CDX17_S290_C292_M5	CDX17	CDX17	Baseline	0.68471	0.860525			55	SCLC0011_PT	258	0.998503	0.00429505
7	CDX18P_S312_C416_M2	CDX18	CDX18P	Progression	0.998969	0.229938			55	SCLC0012_PT	182	0.349436	0.0021826
7	CDX18P_S312_C416_M4	CDX18	CDX18P	Progression	0.999035	0.169237			55	SCLC0013_PT	118	0.995983	0.00138962
7	CDX18P_S312_C416_M5	CDX18	CDX18P	Progression	0.998925	0.240249			55	SCLC0015_PT	210	0.98881	0.00256121
7	CDX18_S291_C281_M2T	CDX18	CDX18	Baseline	0.999018	0.482875			56	SCLC0005_PT	150	0.0138724	0.907748
7	CDX18_S291_C281_M3	CDX18	CDX18	Baseline	0.998978	0.510944			56	SCLC0009_PT	140	0.997737	0.0162027
7	CDX18_S291_C318_M2	CDX18	CDX18	Baseline	0.998761	0.327252			56	SCLC0010_PT	256	0.753197	0.00725818
7	CDX20P_S313_C535_M1	CDX20	CDX20P	Progression	0.995922	0.115145			56	SCLC0011_PT	258	0.998993	0.00600362
7	CDX20P_S313_C535_M2	CDX20	CDX20P	Progression	0.994023	0.36921			56	SCLC0012_PT	182	0.0711856	0.00408751
7	CDX20P_S313_C535_M5	CDX20	CDX20P	Progression	0.996786	0.264486			56	SCLC0013_PT	118	0.995501	0.00176948
7	CDX20_S300_C436_M1T	CDX20	CDX20	Baseline	0.995362	0.333003			56	SCLC0015_PT	210	0.98331	0.0104095
7	CDX20_S300_C436_M3T	CDX20	CDX20	Baseline	0.995225	0.285469			57	SCLC0005_PT	150	0.0874947	0.989545
7	CDX20_S300_C436_M5	CDX20	CDX20	Baseline	0.993636	0.186955			57	SCLC0009_PT	140	0.994639	0.0227183
7	CDX42P_S353_C638_M2	CDX42	CDX42P	Progression	0.996564	0.199457			57	SCLC0010_PT	256	0.258668	0.0196671
7	CDX42P_S353_C638_M3	CDX42	CDX42P	Progression	0.989755	0.27937			57	SCLC0011_PT	258	0.997279	0.0128033
7	CDX42P_S353_C638_M4	CDX42	CDX42P	Progression	0.988244	0.0220205			57	SCLC0012_PT	182	0.0657204	0.0023334
7	CDX42_S349_C630_M2	CDX42	CDX42	Baseline	0.997417	0.295351			57	SCLC0013_PT	118	0.990218	0.00181574
7	CDX42_S349_C630_M4	CDX42	CDX42	Baseline	0.985887	0.159506			57	SCLC0015_PT	210	0.88896	0.00899166
7	CDX42_S349_C630_M5	CDX42	CDX42	Baseline	0.994298	0.0118586			58	SCLC0005_PT	150	0.00449097	0.790332
7	PDX022	PDX022	PDX022	ChemoNaive	0.420037	0.967089			58	SCLC0009_PT	140	0.997145	0.00158226
7	PDX022R	PDX022	PDX022R	ChemoResistant	0.426638	0.97579			58	SCLC0010_PT	256	0.966507	0.00551575
7	PDX033	PDX033	PDX033	ChemoNaive	0.305463	0.988179			58	SCLC0011_PT	258	0.997449	0.00141335
7	PDX033R	PDX033	PDX033R	ChemoResistant	0.122338	0.965478			58	SCLC0012_PT	182	0.993039	0.00702381
7	PDX040	PDX040	PDX040	ChemoNaive	0.995755	0.00203907			58	SCLC0013_PT	118	0.997051	0.00122207
7	PDX040R	PDX040	PDX040R	ChemoResistant	0.996242	0.0390731			58	SCLC0015_PT	210	0.996426	0.00136393
7	PDX048	PDX048	PDX048	ChemoNaive	0.998404	0.219929			59	SCLC0005_PT	150	0.168934	0.989387
7	PDX048R	PDX048	PDX048R	ChemoResistant	0.997485	0.198601			59	SCLC0009_PT	140	0.988043	0.0246038
7	PDX095	PDX095	PDX095	ChemoNaive	0.995932	0.191506			59	SCLC0010_PT	256	0.535791	0.00472766
7	PDX095R	PDX095	PDX095R	ChemoResistant	0.992137	0.309129			59	SCLC0011_PT	258	0.991972	0.0180644
7	PDX101	PDX101	PDX101	ChemoNaive	0.998906	0.0486553			59	SCLC0012_PT	182	0.529178	0.00508898
7	PDX101R	PDX101	PDX101R	ChemoResistant	0.999319	0.0271291			59	SCLC0013_PT	118	0.98631	0.00161505
7	PDX102	PDX102	PDX102	ChemoNaive	0.996863	0.0468692			59	SCLC0015_PT	210	0.997874	0.00900364
7	PDX102R	PDX102	PDX102R	ChemoResistant	0.989127	0.0310509			60	SCLC0005_PT	150	0.00882292	0.997433
7	PDX108	PDX108	PDX108	ChemoNaive	0.998936	0.396702			60	SCLC0009_PT	140	0.996963	0.0262738
7	PDX108R	PDX108	PDX108R	ChemoResistant	0.998924	0.53178			60	SCLC0010_PT	256	0.766312	0.0185363
7	PDX110	PDX110	PDX110	ChemoNaive	0.99556	0.239561			60	SCLC0011_PT	258	0.998866	0.0214785
7	PDX110R	PDX110	PDX110R	ChemoResistant	0.992113	0.0924683			60	SCLC0012_PT	182	0.082082	0.0108321
7	PDX149	PDX149	PDX149	ChemoNaive	0.996799	0.0508464			60	SCLC0013_PT	118	0.996296	0.00254923
7	PDX149R	PDX149	PDX149R	ChemoResistant	0.997727	0.0335941			60	SCLC0015_PT	210	0.995602	0.00866437
8	CDX03P_S178_C55_M2	CDX03	CDX03P	Progression	0.977966	0.00913471			61	SCLC0005_PT	150	0.0113106	0.997824
8	CDX03P_S178_C55_M3	CDX03	CDX03P	Progression	0.970334	0.00962675			61	SCLC0009_PT	140	0.998736	0.0421916
8	CDX03P_S178_C111_M1	CDX03	CDX03P	Progression	0.976848	0.00971687			61	SCLC0010_PT	256	0.866167	0.011936
8	CDX03_S161_C40_M2R	CDX03	CDX03	Baseline	0.988155	0.0136921			61	SCLC0011_PT	258	0.996871	0.0236874
8	CDX03_S161_C40_M3R	CDX03	CDX03	Baseline	0.643121	0.0112315			61	SCLC0012_PT	182	0.698572	0.00486016
8	CDX03_S161_C46_M3R	CDX03	CDX03	Baseline	0.40727	0.00894451			61	SCLC0013_PT	118	0.998522	0.0026868
8	CDX08P_S205_C122_M1R	CDX08	CDX08P	Progression	0.805463	0.822011			61	SCLC0015_PT	210	0.97969	0.0151354
8	CDX08P_S205_C122_M2	CDX08	CDX08P	Progression	0.649874	0.295071			62	SCLC0005_PT	150	0.0294172	0.993424
8	CDX08P_S205_C122_M3	CDX08	CDX08P	Progression	0.179371	0.66104			62	SCLC0009_PT	140	0.993607	0.011885
8	CDX08_S183_C87_M1L	CDX08	CDX08	Baseline	0.279104	0.202888			62	SCLC0010_PT	256	0.943354	0.00459117
8	CDX08_S183_C87_M2T	CDX08	CDX08	Baseline	0.182079	0.28486			62	SCLC0011_PT	258	0.997133	0.00591481
8	CDX08_S183_C137_M5	CDX08	CDX08	Baseline	0.504278	0.0297272			62	SCLC0012_PT	182	0.518609	0.00541669
8	CDX15PP_S263_C206_M4	CDX15	CDX15PP	Progression	0.998409	0.0232472			62	SCLC0013_PT	118	0.996735	0.00385571
8	CDX15PP_S263_C206_M5	CDX15	CDX15PP	Progression	0.99773	0.0155189			62	SCLC0015_PT	210	0.994848	0.0197869
8	CDX15P_S251_C176_M2	CDX15	CDX15P	Progression	0.998963	0.00739032			63	SCLC0005_PT	150	0.0914533	0.99015
8	CDX15P_S251_C177_M1	CDX15	CDX15P	Progression	0.996928	0.015824			63	SCLC0009_PT	140	0.996854	0.0500178
8	CDX15P_S251_C177_M4	CDX15	CDX15P	Progression	0.998952	0.00638694			63	SCLC0010_PT	256	0.522413	0.00953656
8	CDX17P_S346_C9_M2	CDX17	CDX17P	Progression	0.393532	0.498529			63	SCLC0011_PT	258	0.995991	0.0371283
8	CDX17P_S346_C9_M4	CDX17	CDX17P	Progression	0.83783	0.231847			63	SCLC0012_PT	182	0.674743	0.00507212
8	CDX17P_S346_C9_M5	CDX17	CDX17P	Progression	0.689663	0.647508			63	SCLC0013_PT	118	0.995876	0.00133383
8	CDX17_S290_C292_M2	CDX17	CDX17	Baseline	0.829622	0.095642			63	SCLC0015_PT	210	0.995588	0.0770657
8	CDX17_S290_C292_M5	CDX17	CDX17	Baseline	0.753032	0.610974			64	SCLC0005_PT	150	0.0089711	0.964706
8	CDX18P_S312_C416_M2	CDX18	CDX18P	Progression	0.997788	0.044609			64	SCLC0009_PT	140	0.997437	0.0142128
8	CDX18P_S312_C416_M4	CDX18	CDX18P	Progression	0.998203	0.0347707			64	SCLC0010_PT	256	0.888561	0.0051074
8	CDX18P_S312_C416_M5	CDX18	CDX18P	Progression	0.998599	0.0530198			64	SCLC0011_PT	258	0.997321	0.00866455
8	CDX18_S291_C281_M2T	CDX18	CDX18	Baseline	0.99851	0.0778717			64	SCLC0012_PT	182	0.037834	0.00301903
8	CDX18_S291_C281_M3	CDX18	CDX18	Baseline	0.999151	0.0592206			64	SCLC0013_PT	118	0.985767	0.00150418
8	CDX18_S291_C318_M2	CDX18	CDX18	Baseline	0.998962	0.0611109			64	SCLC0015_PT	210	0.979178	0.00677645
8	CDX20P_S313_C535_M1	CDX20	CDX20P	Progression	0.986992	0.0126503			65	SCLC0005_PT	150	0.0194691	0.988387
8	CDX20P_S313_C535_M2	CDX20	CDX20P	Progression	0.983223	0.0165069			65	SCLC0009_PT	140	0.999266	0.047267
8	CDX20P_S313_C535_M5	CDX20	CDX20P	Progression	0.991582	0.0190158			65	SCLC0010_PT	256	0.996177	0.00449866
8	CDX20_S300_C436_M1T	CDX20	CDX20	Baseline	0.9726	0.023774			65	SCLC0011_PT	258	0.999064	0.0140203
8	CDX20_S300_C436_M3T	CDX20	CDX20	Baseline	0.973899	0.0166728			65	SCLC0012_PT	182	0.0271907	0.00302529
8	CDX20_S300_C436_M5	CDX20	CDX20	Baseline	0.976192	0.0213483			65	SCLC0013_PT	118	0.998191	0.00162578
8	CDX42P_S353_C638_M2	CDX42	CDX42P	Progression	0.967185	0.0115423			65	SCLC0015_PT	210	0.985499	0.00683749
8	CDX42P_S353_C638_M3	CDX42	CDX42P	Progression	0.990838	0.00608885			66	SCLC0005_PT	150	0.00626808	0.939108
8	CDX42P_S353_C638_M4	CDX42	CDX42P	Progression	0.971474	0.00624555			66	SCLC0009_PT	140	0.998985	0.00979066
8	CDX42_S349_C630_M2	CDX42	CDX42	Baseline	0.909493	0.00982594			66	SCLC0010_PT	256	0.956135	0.0335429
8	CDX42_S349_C630_M4	CDX42	CDX42	Baseline	0.905906	0.00653547			66	SCLC0011_PT	258	0.998583	0.0065437
8	CDX42_S349_C630_M5	CDX42	CDX42	Baseline	0.335547	0.00660735			66	SCLC0012_PT	182	0.367014	0.00585836
8	PDX022	PDX022	PDX022	ChemoNaive	0.177116	0.630302			66	SCLC0013_PT	118	0.997364	0.0031082
8	PDX022R	PDX022	PDX022R	ChemoResistant	0.14092	0.801239			66	SCLC0015_PT	210	0.995933	0.00946736
8	PDX033	PDX033	PDX033	ChemoNaive	0.0479705	0.973883			67	SCLC0005_PT	150	0.261531	0.99174
8	PDX033R	PDX033	PDX033R	ChemoResistant	0.264777	0.971526			67	SCLC0009_PT	140	0.998347	0.0386314
8	PDX040	PDX040	PDX040	ChemoNaive	0.992057	0.0018397			67	SCLC0010_PT	256	0.716844	0.00480688
8	PDX040R	PDX040	PDX040R	ChemoResistant	0.993027	0.00255054			67	SCLC0011_PT	258	0.998578	0.0169539
8	PDX048	PDX048	PDX048	ChemoNaive	0.993963	0.0294807			67	SCLC0012_PT	182	0.249578	0.016348
8	PDX048R	PDX048	PDX048R	ChemoResistant	0.992855	0.0374055			67	SCLC0013_PT	118	0.995991	0.00414389
8	PDX095	PDX095	PDX095	ChemoNaive	0.989537	0.00276762			67	SCLC0015_PT	210	0.997315	0.0290872
8	PDX095R	PDX095	PDX095R	ChemoResistant	0.993796	0.00733548			68	SCLC0005_PT	150	0.211423	0.971707
8	PDX101	PDX101	PDX101	ChemoNaive	0.998101	0.0210318			68	SCLC0009_PT	140	0.997558	0.00390834
8	PDX101R	PDX101	PDX101R	ChemoResistant	0.998434	0.0112828			68	SCLC0010_PT	256	0.9091	0.0127591
8	PDX102	PDX102	PDX102	ChemoNaive	0.988437	0.115989			68	SCLC0011_PT	258	0.997629	0.00230378
8	PDX102R	PDX102	PDX102R	ChemoResistant	0.948436	0.151676			68	SCLC0012_PT	182	0.970235	0.0029633
8	PDX108	PDX108	PDX108	ChemoNaive	0.996767	0.0491029			68	SCLC0013_PT	118	0.995622	0.00173408
8	PDX108R	PDX108	PDX108R	ChemoResistant	0.996767	0.073478			68	SCLC0015_PT	210	0.997704	0.00378942
8	PDX110	PDX110	PDX110	ChemoNaive	0.995119	0.00608617			69	SCLC0005_PT	150	0.0168583	0.803126
8	PDX110R	PDX110	PDX110R	ChemoResistant	0.986766	0.00340635			69	SCLC0009_PT	140	0.998779	0.0119836
8	PDX149	PDX149	PDX149	ChemoNaive	0.99573	0.0175392			69	SCLC0010_PT	256	0.974986	0.0094766
8	PDX149R	PDX149	PDX149R	ChemoResistant	0.996207	0.00587368			69	SCLC0011_PT	258	0.998695	0.00764102
9	CDX03P_S178_C55_M2	CDX03	CDX03P	Progression	0.910156	0.0209505			69	SCLC0012_PT	182	0.951187	0.00285178
9	CDX03P_S178_C55_M3	CDX03	CDX03P	Progression	0.979451	0.0106536			69	SCLC0013_PT	118	0.997349	0.00295347
9	CDX03P_S178_C111_M1	CDX03	CDX03P	Progression	0.735324	0.0123292			69	SCLC0015_PT	210	0.992198	0.00930172
9	CDX03_S161_C40_M2R	CDX03	CDX03	Baseline	0.944508	0.0127463			70	SCLC0005_PT	150	0.0705978	0.996889
9	CDX03_S161_C40_M3R	CDX03	CDX03	Baseline	0.670842	0.00959927			70	SCLC0009_PT	140	0.997683	0.0705895
9	CDX03_S161_C46_M3R	CDX03	CDX03	Baseline	0.425776	0.0143886			70	SCLC0010_PT	256	0.812821	0.0108549
9	CDX08P_S205_C122_M1R	CDX08	CDX08P	Progression	0.980214	0.902824			70	SCLC0011_PT	258	0.998399	0.0284131
9	CDX08P_S205_C122_M2	CDX08	CDX08P	Progression	0.979775	0.923189			70	SCLC0012_PT	182	0.0546411	0.006293
9	CDX08P_S205_C122_M3	CDX08	CDX08P	Progression	0.873155	0.710272			70	SCLC0013_PT	118	0.963975	0.00235927
9	CDX08_S183_C87_M1L	CDX08	CDX08	Baseline	0.913829	0.673151			70	SCLC0015_PT	210	0.978469	0.0144001
9	CDX08_S183_C87_M2T	CDX08	CDX08	Baseline	0.989543	0.789548			71	SCLC0005_PT	150	0.0185196	0.990771
9	CDX08_S183_C137_M5	CDX08	CDX08	Baseline	0.946939	0.64307			71	SCLC0009_PT	140	0.99854	0.0667759
9	CDX15PP_S263_C206_M4	CDX15	CDX15PP	Progression	0.99858	0.016768			71	SCLC0010_PT	256	0.977393	0.00662982
9	CDX15PP_S263_C206_M5	CDX15	CDX15PP	Progression	0.998479	0.016768			71	SCLC0011_PT	258	0.998546	0.0306204
9	CDX15P_S251_C176_M2	CDX15	CDX15P	Progression	0.99857	0.0167012			71	SCLC0012_PT	182	0.0242933	0.00577384
9	CDX15P_S251_C177_M1	CDX15	CDX15P	Progression	0.998739	0.0166013			71	SCLC0013_PT	118	0.988513	0.00291401
9	CDX15P_S251_C177_M4	CDX15	CDX15P	Progression	0.998532	0.016768			71	SCLC0015_PT	210	0.990393	0.0110619
9	CDX17P_S346_C9_M2	CDX17	CDX17P	Progression	0.910898	0.795252			72	SCLC0005_PT	150	0.0124	0.982632
9	CDX17P_S346_C9_M4	CDX17	CDX17P	Progression	0.955748	0.657642			72	SCLC0009_PT	140	0.99476	0.0484678
9	CDX17P_S346_C9_M5	CDX17	CDX17P	Progression	0.909238	0.485519			72	SCLC0010_PT	256	0.882605	0.0121714
9	CDX17_S290_C292_M2	CDX17	CDX17	Baseline	0.941393	0.353823			72	SCLC0011_PT	258	0.998446	0.0285007
9	CDX17_S290_C292_M5	CDX17	CDX17	Baseline	0.907024	0.531934			72	SCLC0012_PT	182	0.667915	0.0115039
9	CDX18P_S312_C416_M2	CDX18	CDX18P	Progression	0.999194	0.0214012			72	SCLC0013_PT	118	0.996915	0.00463676
9	CDX18P_S312_C416_M4	CDX18	CDX18P	Progression	0.9992	0.0243196			72	SCLC0015_PT	210	0.984732	0.0246112
9	CDX18P_S312_C416_M5	CDX18	CDX18P	Progression	0.99904	0.0250139			73	SCLC0005_PT	150	0.0290307	0.984324
9	CDX18_S291_C281_M2T	CDX18	CDX18	Baseline	0.998849	0.0333259			73	SCLC0009_PT	140	0.998512	0.0573843
9	CDX18_S291_C281_M3	CDX18	CDX18	Baseline	0.998883	0.0485404			73	SCLC0010_PT	256	0.942102	0.0108575
9	CDX18_S291_C318_M2	CDX18	CDX18	Baseline	0.99898	0.0323208			73	SCLC0011_PT	258	0.99825	0.0223305
9	CDX20P_S313_C535_M1	CDX20	CDX20P	Progression	0.998496	0.00398403			73	SCLC0012_PT	182	0.0419764	0.00792891
9	CDX20P_S313_C535_M2	CDX20	CDX20P	Progression	0.998193	0.00995028			73	SCLC0013_PT	118	0.995646	0.00879484
9	CDX20P_S313_C535_M5	CDX20	CDX20P	Progression	0.998772	0.0133886			73	SCLC0015_PT	210	0.995988	0.117512
9	CDX20_S300_C436_M1T	CDX20	CDX20	Baseline	0.99847	0.0140448			74	SCLC0005_PT	150	0.00888455	0.949915
9	CDX20_S300_C436_M3T	CDX20	CDX20	Baseline	0.998346	0.00969374			74	SCLC0009_PT	140	0.995575	0.00694275
9	CDX20_S300_C436_M5	CDX20	CDX20	Baseline	0.997696	0.00982165			74	SCLC0010_PT	256	0.974894	0.00750726
9	CDX42P_S353_C638_M2	CDX42	CDX42P	Progression	0.99882	0.0282703			74	SCLC0011_PT	258	0.999119	0.00754803
9	CDX42P_S353_C638_M3	CDX42	CDX42P	Progression	0.993024	0.0172161			74	SCLC0012_PT	182	0.940608	0.00313747
9	CDX42P_S353_C638_M4	CDX42	CDX42P	Progression	0.998903	0.00359821			74	SCLC0013_PT	118	0.987323	0.002738
9	CDX42_S349_C630_M2	CDX42	CDX42	Baseline	0.998783	0.0186058			74	SCLC0015_PT	210	0.998038	0.00696248
9	CDX42_S349_C630_M4	CDX42	CDX42	Baseline	0.997779	0.0246357			75	SCLC0005_PT	150	0.0136575	0.995896
9	CDX42_S349_C630_M5	CDX42	CDX42	Baseline	0.998859	0.00288653			75	SCLC0009_PT	140	0.998952	0.0411448
9	PDX022	PDX022	PDX022	ChemoNaive	0.938197	0.7568			75	SCLC0010_PT	256	0.981423	0.00942218
9	PDX022R	PDX022	PDX022R	ChemoResistant	0.893072	0.867786			75	SCLC0011_PT	258	0.998435	0.0350088
9	PDX033	PDX033	PDX033	ChemoNaive	0.748479	0.975056			75	SCLC0012_PT	182	0.965939	0.00429338
9	PDX033R	PDX033	PDX033R	ChemoResistant	0.414082	0.983032			75	SCLC0013_PT	118	0.996348	0.00316542
9	PDX040	PDX040	PDX040	ChemoNaive	0.998715	0.00184208			75	SCLC0015_PT	210	0.992456	0.0148225
9	PDX040R	PDX040	PDX040R	ChemoResistant	0.999071	0.00414139			76	SCLC0005_PT	150	0.0895282	0.957546
9	PDX048	PDX048	PDX048	ChemoNaive	0.998235	0.0171516			76	SCLC0009_PT	140	0.995129	0.00165808
9	PDX048R	PDX048	PDX048R	ChemoResistant	0.997947	0.0192994			76	SCLC0010_PT	256	0.875423	0.00436324
9	PDX095	PDX095	PDX095	ChemoNaive	0.998877	0.0178315			76	SCLC0011_PT	258	0.992981	0.0014376
9	PDX095R	PDX095	PDX095R	ChemoResistant	0.994716	0.0241208			76	SCLC0012_PT	182	0.736121	0.00554639
9	PDX101	PDX101	PDX101	ChemoNaive	0.998915	0.0219998			76	SCLC0013_PT	118	0.99796	0.00382364
9	PDX101R	PDX101	PDX101R	ChemoResistant	0.99916	0.0132553			76	SCLC0015_PT	210	0.996345	0.00357014
9	PDX102	PDX102	PDX102	ChemoNaive	0.997975	0.187145			77	SCLC0005_PT	150	0.0160084	0.89956
9	PDX102R	PDX102	PDX102R	ChemoResistant	0.996296	0.291215			77	SCLC0009_PT	140	0.965421	0.00886852
9	PDX108	PDX108	PDX108	ChemoNaive	0.996454	0.0783051			77	SCLC0010_PT	256	0.361526	0.0247473
9	PDX108R	PDX108	PDX108R	ChemoResistant	0.996454	0.0840373			77	SCLC0011_PT	258	0.998609	0.00411588
9	PDX110	PDX110	PDX110	ChemoNaive	0.997433	0.018796			77	SCLC0012_PT	182	0.0479695	0.0156391
9	PDX110R	PDX110	PDX110R	ChemoResistant	0.99385	0.0163659			77	SCLC0013_PT	118	0.996272	0.00629842
9	PDX149	PDX149	PDX149	ChemoNaive	0.997954	0.0131985			77	SCLC0015_PT	210	0.748559	0.00546467
9	PDX149R	PDX149	PDX149R	ChemoResistant	0.997972	0.00922495			78	SCLC0005_PT	150	0.07996	0.9915
10	CDX03P_S178_C55_M2	CDX03	CDX03P	Progression	0.855168	0.0144171			78	SCLC0009_PT	140	0.994603	0.00572097
10	CDX03P_S178_C55_M3	CDX03	CDX03P	Progression	0.839444	0.0172377			78	SCLC0010_PT	256	0.892952	0.00374031
10	CDX03P_S178_C111_M1	CDX03	CDX03P	Progression	0.845302	0.0250373			78	SCLC0011_PT	258	0.995652	0.00568086
10	CDX03_S161_C40_M2R	CDX03	CDX03	Baseline	0.922603	0.0121061			78	SCLC0012_PT	182	0.648705	0.00277311
10	CDX03_S161_C40_M3R	CDX03	CDX03	Baseline	0.38391	0.0267391			78	SCLC0013_PT	118	0.986967	0.00148469
10	CDX03_S161_C46_M3R	CDX03	CDX03	Baseline	0.103723	0.0138867			78	SCLC0015_PT	210	0.997613	0.00451601
10	CDX08P_S205_C122_M1R	CDX08	CDX08P	Progression	0.782198	0.898521			79	SCLC0005_PT	150	0.0848464	0.965708
10	CDX08P_S205_C122_M2	CDX08	CDX08P	Progression	0.904971	0.892327			79	SCLC0009_PT	140	0.999032	0.0205452
10	CDX08P_S205_C122_M3	CDX08	CDX08P	Progression	0.274689	0.892904			79	SCLC0010_PT	256	0.984747	0.00765556
10	CDX08_S183_C87_M1L	CDX08	CDX08	Baseline	0.540537	0.41191			79	SCLC0011_PT	258	0.998713	0.00787377
10	CDX08_S183_C87_M2T	CDX08	CDX08	Baseline	0.380001	0.787379			79	SCLC0012_PT	182	0.666394	0.0075472
10	CDX08_S183_C137_M5	CDX08	CDX08	Baseline	0.826073	0.508512			79	SCLC0013_PT	118	0.999165	0.0052163
10	CDX15PP_S263_C206_M4	CDX15	CDX15PP	Progression	0.989614	0.0321097			79	SCLC0015_PT	210	0.996442	0.0176258
10	CDX15PP_S263_C206_M5	CDX15	CDX15PP	Progression	0.98637	0.0293628			80	SCLC0005_PT	150	0.0251442	0.985396
10	CDX15P_S251_C176_M2	CDX15	CDX15P	Progression	0.998501	0.00788903			80	SCLC0009_PT	140	0.998465	0.278541
10	CDX15P_S251_C177_M1	CDX15	CDX15P	Progression	0.998345	0.0299148			80	SCLC0010_PT	256	0.935644	0.010496
10	CDX15P_S251_C177_M4	CDX15	CDX15P	Progression	0.999095	0.00710601			80	SCLC0011_PT	258	0.998391	0.199772
10	CDX17P_S346_C9_M2	CDX17	CDX17P	Progression	0.631067	0.330707			80	SCLC0012_PT	182	0.0923707	0.0336747
10	CDX17P_S346_C9_M4	CDX17	CDX17P	Progression	0.505255	0.326043			80	SCLC0013_PT	118	0.991014	0.0103881
10	CDX17P_S346_C9_M5	CDX17	CDX17P	Progression	0.583233	0.31563			80	SCLC0015_PT	210	0.998138	0.190694
10	CDX17_S290_C292_M2	CDX17	CDX17	Baseline	0.345362	0.11085			81	SCLC0005_PT	150	0.00656801	0.980016
10	CDX17_S290_C292_M5	CDX17	CDX17	Baseline	0.42497	0.355024			81	SCLC0009_PT	140	0.998768	0.0144477
10	CDX18P_S312_C416_M2	CDX18	CDX18P	Progression	0.989134	0.0373889			81	SCLC0010_PT	256	0.965247	0.00905734
10	CDX18P_S312_C416_M4	CDX18	CDX18P	Progression	0.957849	0.0221068			81	SCLC0011_PT	258	0.999253	0.00708741
10	CDX18P_S312_C416_M5	CDX18	CDX18P	Progression	0.951234	0.0425822			81	SCLC0012_PT	182	0.46076	0.00908542
10	CDX18_S291_C281_M2T	CDX18	CDX18	Baseline	0.960678	0.0729473			81	SCLC0013_PT	118	0.996606	0.00310737
10	CDX18_S291_C281_M3	CDX18	CDX18	Baseline	0.99368	0.0664698			81	SCLC0015_PT	210	0.983577	0.485998
10	CDX18_S291_C318_M2	CDX18	CDX18	Baseline	0.993527	0.0515935			82	SCLC0005_PT	150	0.028642	0.95444
10	CDX20P_S313_C535_M1	CDX20	CDX20P	Progression	0.960799	0.0284649			82	SCLC0009_PT	140	0.998679	0.0244977
10	CDX20P_S313_C535_M2	CDX20	CDX20P	Progression	0.9665	0.0631869			82	SCLC0010_PT	256	0.981335	0.00335449
10	CDX20P_S313_C535_M5	CDX20	CDX20P	Progression	0.974966	0.035624			82	SCLC0011_PT	258	0.99723	0.0175129
10	CDX20_S300_C436_M1T	CDX20	CDX20	Baseline	0.971821	0.0606934			82	SCLC0012_PT	182	0.139474	0.00209105
10	CDX20_S300_C436_M3T	CDX20	CDX20	Baseline	0.958651	0.0409286			82	SCLC0013_PT	118	0.986302	0.00275588
10	CDX20_S300_C436_M5	CDX20	CDX20	Baseline	0.953167	0.0397488			82	SCLC0015_PT	210	0.954578	0.00822341
10	CDX42P_S353_C638_M2	CDX42	CDX42P	Progression	0.275548	0.01562			83	SCLC0005_PT	150	0.013052	0.980211
10	CDX42P_S353_C638_M3	CDX42	CDX42P	Progression	0.888358	0.0102654			83	SCLC0009_PT	140	0.998315	0.0178153
10	CDX42P_S353_C638_M4	CDX42	CDX42P	Progression	0.943435	0.00714463			83	SCLC0010_PT	256	0.701219	0.00980222
10	CDX42_S349_C630_M2	CDX42	CDX42	Baseline	0.229225	0.020335			83	SCLC0011_PT	258	0.996791	0.00917417
10	CDX42_S349_C630_M4	CDX42	CDX42	Baseline	0.820043	0.0127521			83	SCLC0012_PT	182	0.404025	0.00767094
10	CDX42_S349_C630_M5	CDX42	CDX42	Baseline	0.594829	0.00470656			83	SCLC0013_PT	118	0.998105	0.00203955
10	PDX022	PDX022	PDX022	ChemoNaive	0.697351	0.934541			83	SCLC0015_PT	210	0.993845	0.0186049
10	PDX022R	PDX022	PDX022R	ChemoResistant	0.422664	0.971084			84	SCLC0005_PT	150	0.0126503	0.689602
10	PDX033	PDX033	PDX033	ChemoNaive	0.170033	0.91839			84	SCLC0009_PT	140	0.997303	0.0547751
10	PDX033R	PDX033	PDX033R	ChemoResistant	0.0858737	0.925711			84	SCLC0010_PT	256	0.747782	0.0147198
10	PDX040	PDX040	PDX040	ChemoNaive	0.995181	0.0024237			84	SCLC0011_PT	258	0.998736	0.0466883
10	PDX040R	PDX040	PDX040R	ChemoResistant	0.998112	0.00508815			84	SCLC0012_PT	182	0.504085	0.00629455
10	PDX048	PDX048	PDX048	ChemoNaive	0.957445	0.0236662			84	SCLC0013_PT	118	0.996029	0.00178403
10	PDX048R	PDX048	PDX048R	ChemoResistant	0.984172	0.0422769			84	SCLC0015_PT	210	0.997656	0.0295643
10	PDX095	PDX095	PDX095	ChemoNaive	0.825442	0.0341234			85	SCLC0005_PT	150	0.0146849	0.9892
10	PDX095R	PDX095	PDX095R	ChemoResistant	0.981249	0.0287208			85	SCLC0009_PT	140	0.997931	0.211875
10	PDX101	PDX101	PDX101	ChemoNaive	0.998155	0.0369892			85	SCLC0010_PT	256	0.943435	0.00835389
10	PDX101R	PDX101	PDX101R	ChemoResistant	0.998785	0.0336642			85	SCLC0011_PT	258	0.997906	0.0145709
10	PDX102	PDX102	PDX102	ChemoNaive	0.995996	0.120791			85	SCLC0012_PT	182	0.725736	0.00655371
10	PDX102R	PDX102	PDX102R	ChemoResistant	0.975413	0.310784			85	SCLC0013_PT	118	0.997827	0.00319242
10	PDX108	PDX108	PDX108	ChemoNaive	0.998656	0.0270234			85	SCLC0015_PT	210	0.991477	0.2042
10	PDX108R	PDX108	PDX108R	ChemoResistant	0.998656	0.0871863			86	SCLC0005_PT	150	0.0934552	0.814721
10	PDX110	PDX110	PDX110	ChemoNaive	0.99656	0.0141221			86	SCLC0009_PT	140	0.999043	0.0030483
10	PDX110R	PDX110	PDX110R	ChemoResistant	0.995999	0.0307276			86	SCLC0010_PT	256	0.983928	0.00387698
10	PDX149	PDX149	PDX149	ChemoNaive	0.993746	0.0329803			86	SCLC0011_PT	258	0.99807	0.00351155
10	PDX149R	PDX149	PDX149R	ChemoResistant	0.998693	0.0152577			86	SCLC0012_PT	182	0.465163	0.00299591
11	CDX03P_S178_C55_M2	CDX03	CDX03P	Progression	0.752213	0.00449783			86	SCLC0013_PT	118	0.998103	0.00390857
11	CDX03P_S178_C55_M3	CDX03	CDX03P	Progression	0.904696	0.00711268			86	SCLC0015_PT	210	0.99902	0.00305825
11	CDX03P_S178_C111_M1	CDX03	CDX03P	Progression	0.964905	0.0121594			87	SCLC0005_PT	150	0.458372	0.993192
11	CDX03_S161_C40_M2R	CDX03	CDX03	Baseline	0.934991	0.00593537			87	SCLC0009_PT	140	0.998196	0.68186
11	CDX03_S161_C40_M3R	CDX03	CDX03	Baseline	0.622898	0.00703675			87	SCLC0010_PT	256	0.949478	0.0117317
11	CDX03_S161_C46_M3R	CDX03	CDX03	Baseline	0.749199	0.00697774			87	SCLC0011_PT	258	0.997189	0.5402
11	CDX08P_S205_C122_M1R	CDX08	CDX08P	Progression	0.490691	0.898312			87	SCLC0012_PT	182	0.71058	0.0201681
11	CDX08P_S205_C122_M2	CDX08	CDX08P	Progression	0.840374	0.876328			87	SCLC0013_PT	118	0.997791	0.00783962
11	CDX08P_S205_C122_M3	CDX08	CDX08P	Progression	0.283567	0.874308			87	SCLC0015_PT	210	0.997632	0.164582
11	CDX08_S183_C87_M1L	CDX08	CDX08	Baseline	0.547075	0.931672			88	SCLC0005_PT	150	0.027239	0.981617
11	CDX08_S183_C87_M2T	CDX08	CDX08	Baseline	0.663389	0.479888			88	SCLC0009_PT	140	0.998316	0.00819916
11	CDX08_S183_C137_M5	CDX08	CDX08	Baseline	0.792961	0.594187			88	SCLC0010_PT	256	0.968951	0.00301641
11	CDX15PP_S263_C206_M4	CDX15	CDX15PP	Progression	0.997256	0.00896895			88	SCLC0011_PT	258	0.999436	0.00353938
11	CDX15PP_S263_C206_M5	CDX15	CDX15PP	Progression	0.990158	0.00468254			88	SCLC0012_PT	182	0.156502	0.0018971
11	CDX15P_S251_C176_M2	CDX15	CDX15P	Progression	0.989894	0.00479543			88	SCLC0013_PT	118	0.995855	0.001894
11	CDX15P_S251_C177_M1	CDX15	CDX15P	Progression	0.99215	0.00341827			88	SCLC0015_PT	210	0.995167	0.00345606
11	CDX15P_S251_C177_M4	CDX15	CDX15P	Progression	0.993782	0.00503486			89	SCLC0005_PT	150	0.0549793	0.965337
11	CDX17P_S346_C9_M2	CDX17	CDX17P	Progression	0.816061	0.788298			89	SCLC0009_PT	140	0.998979	0.00620615
11	CDX17P_S346_C9_M4	CDX17	CDX17P	Progression	0.6886	0.873459			89	SCLC0010_PT	256	0.881658	0.00414968
11	CDX17P_S346_C9_M5	CDX17	CDX17P	Progression	0.693586	0.563221			89	SCLC0011_PT	258	0.998401	0.00339794
11	CDX17_S290_C292_M2	CDX17	CDX17	Baseline	0.578666	0.609024			89	SCLC0012_PT	182	0.198562	0.00210476
11	CDX17_S290_C292_M5	CDX17	CDX17	Baseline	0.268116	0.65274			89	SCLC0013_PT	118	0.992949	0.00299579
11	CDX18P_S312_C416_M2	CDX18	CDX18P	Progression	0.996163	0.0098139			89	SCLC0015_PT	210	0.997017	0.00290823
11	CDX18P_S312_C416_M4	CDX18	CDX18P	Progression	0.99815	0.0125794			90	SCLC0005_PT	150	0.190292	0.953439
11	CDX18P_S312_C416_M5	CDX18	CDX18P	Progression	0.998085	0.0150235			90	SCLC0009_PT	140	0.997708	0.010932
11	CDX18_S291_C281_M2T	CDX18	CDX18	Baseline	0.996861	0.0151981			90	SCLC0010_PT	256	0.766171	0.0062663
11	CDX18_S291_C281_M3	CDX18	CDX18	Baseline	0.997058	0.0176765			90	SCLC0011_PT	258	0.998161	0.00656736
11	CDX18_S291_C318_M2	CDX18	CDX18	Baseline	0.998245	0.0222979			90	SCLC0012_PT	182	0.0334642	0.0035072
11	CDX20P_S313_C535_M1	CDX20	CDX20P	Progression	0.993475	0.00440353			90	SCLC0013_PT	118	0.9812	0.00303859
11	CDX20P_S313_C535_M2	CDX20	CDX20P	Progression	0.990566	0.00573367			90	SCLC0015_PT	210	0.997307	0.00772637
11	CDX20P_S313_C535_M5	CDX20	CDX20P	Progression	0.989122	0.00417191			91	SCLC0005_PT	150	0.0322887	0.9617
11	CDX20_S300_C436_M1T	CDX20	CDX20	Baseline	0.990619	0.00496447			91	SCLC0009_PT	140	0.998506	0.00509268
11	CDX20_S300_C436_M3T	CDX20	CDX20	Baseline	0.990857	0.00466424			91	SCLC0010_PT	256	0.897913	0.00608271
11	CDX20_S300_C436_M5	CDX20	CDX20	Baseline	0.993096	0.00601387			91	SCLC0011_PT	258	0.998687	0.00429189
11	CDX42P_S353_C638_M2	CDX42	CDX42P	Progression	0.963869	0.0065977			91	SCLC0012_PT	182	0.047306	0.00425357
11	CDX42P_S353_C638_M3	CDX42	CDX42P	Progression	0.481194	0.00762129			91	SCLC0013_PT	118	0.997801	0.00253224
11	CDX42P_S353_C638_M4	CDX42	CDX42P	Progression	0.968076	0.00858116			91	SCLC0015_PT	210	0.99477	0.00808209
11	CDX42_S349_C630_M2	CDX42	CDX42	Baseline	0.950071	0.0082103			92	SCLC0005_PT	150	0.016073	0.880374
11	CDX42_S349_C630_M4	CDX42	CDX42	Baseline	0.977427	0.00427991			92	SCLC0009_PT	140	0.997968	0.00514293
11	CDX42_S349_C630_M5	CDX42	CDX42	Baseline	0.834026	0.00498492			92	SCLC0010_PT	256	0.629303	0.00773317
11	PDX022	PDX022	PDX022	ChemoNaive	0.131604	0.964418			92	SCLC0011_PT	258	0.99842	0.0081827
11	PDX022R	PDX022	PDX022R	ChemoResistant	0.102042	0.956608			92	SCLC0012_PT	182	0.119832	0.00563443
11	PDX033	PDX033	PDX033	ChemoNaive	0.119547	0.980095			92	SCLC0013_PT	118	0.994258	0.0010432
11	PDX033R	PDX033	PDX033R	ChemoResistant	0.145459	0.944241			92	SCLC0015_PT	210	0.997735	0.00653452
11	PDX040	PDX040	PDX040	ChemoNaive	0.976208	0.00344419			93	SCLC0005_PT	150	0.0292085	0.99539
11	PDX040R	PDX040	PDX040R	ChemoResistant	0.995702	0.0027222			93	SCLC0009_PT	140	0.998208	0.205187
11	PDX048	PDX048	PDX048	ChemoNaive	0.997494	0.00485909			93	SCLC0010_PT	256	0.826937	0.0131289
11	PDX048R	PDX048	PDX048R	ChemoResistant	0.99816	0.00310892			93	SCLC0011_PT	258	0.999269	0.105221
11	PDX095	PDX095	PDX095	ChemoNaive	0.982673	0.00854754			93	SCLC0012_PT	182	0.202696	0.0327309
11	PDX095R	PDX095	PDX095R	ChemoResistant	0.987783	0.0120292			93	SCLC0013_PT	118	0.986473	0.00962758
11	PDX101	PDX101	PDX101	ChemoNaive	0.99819	0.0128864			93	SCLC0015_PT	210	0.994861	0.0647396
11	PDX101R	PDX101	PDX101R	ChemoResistant	0.998129	0.0111913			94	SCLC0005_PT	150	0.045751	0.914148
11	PDX102	PDX102	PDX102	ChemoNaive	0.994528	0.850506			94	SCLC0009_PT	140	0.998811	0.0279308
11	PDX102R	PDX102	PDX102R	ChemoResistant	0.968806	0.790002			94	SCLC0010_PT	256	0.994431	0.00701773
11	PDX108	PDX108	PDX108	ChemoNaive	0.997732	0.00633174			94	SCLC0011_PT	258	0.998663	0.011665
11	PDX108R	PDX108	PDX108R	ChemoResistant	0.99772	0.0060764			94	SCLC0012_PT	182	0.185127	0.00696766
11	PDX110	PDX110	PDX110	ChemoNaive	0.971801	0.010653			94	SCLC0013_PT	118	0.995832	0.00334108
11	PDX110R	PDX110	PDX110R	ChemoResistant	0.951731	0.00655842			94	SCLC0015_PT	210	0.995597	0.0336401
11	PDX149	PDX149	PDX149	ChemoNaive	0.988038	0.00604528			95	SCLC0005_PT	150	0.0449935	0.96825
11	PDX149R	PDX149	PDX149R	ChemoResistant	0.986151	0.00443804			95	SCLC0009_PT	140	0.998704	0.0218536
12	CDX03P_S178_C55_M2	CDX03	CDX03P	Progression	0.935792	0.00651181			95	SCLC0010_PT	256	0.928086	0.0103555
12	CDX03P_S178_C55_M3	CDX03	CDX03P	Progression	0.971344	0.0047403			95	SCLC0011_PT	258	0.999116	0.0160539
12	CDX03P_S178_C111_M1	CDX03	CDX03P	Progression	0.974621	0.00565141			95	SCLC0012_PT	182	0.113529	0.00327265
12	CDX03_S161_C40_M2R	CDX03	CDX03	Baseline	0.971575	0.00723749			95	SCLC0013_PT	118	0.994689	0.00274038
12	CDX03_S161_C40_M3R	CDX03	CDX03	Baseline	0.766012	0.00756764			95	SCLC0015_PT	210	0.985934	0.00822669
12	CDX03_S161_C46_M3R	CDX03	CDX03	Baseline	0.708387	0.00543606			96	SCLC0005_PT	150	0.0062449	0.568709
12	CDX08P_S205_C122_M1R	CDX08	CDX08P	Progression	0.800251	0.703627			96	SCLC0009_PT	140	0.992784	0.00629222
12	CDX08P_S205_C122_M2	CDX08	CDX08P	Progression	0.696203	0.492929			96	SCLC0010_PT	256	0.826177	0.00683808
12	CDX08P_S205_C122_M3	CDX08	CDX08P	Progression	0.0656305	0.213318			96	SCLC0011_PT	258	0.999213	0.00340146
12	CDX08_S183_C87_M1L	CDX08	CDX08	Baseline	0.697835	0.0523691			96	SCLC0012_PT	182	0.245761	0.00435001
12	CDX08_S183_C87_M2T	CDX08	CDX08	Baseline	0.470191	0.271494			96	SCLC0013_PT	118	0.989752	0.00243545
12	CDX08_S183_C137_M5	CDX08	CDX08	Baseline	0.406951	0.0499068			96	SCLC0015_PT	210	0.990592	0.00472414
12	CDX15PP_S263_C206_M4	CDX15	CDX15PP	Progression	0.996806	0.00918096			97	SCLC0005_PT	150	0.0309616	0.993996
12	CDX15PP_S263_C206_M5	CDX15	CDX15PP	Progression	0.996717	0.00912571			97	SCLC0009_PT	140	0.99874	0.00348681
12	CDX15P_S251_C176_M2	CDX15	CDX15P	Progression	0.996249	0.00432992			97	SCLC0010_PT	256	0.939655	0.00304508
12	CDX15P_S251_C177_M1	CDX15	CDX15P	Progression	0.998891	0.00775015			97	SCLC0011_PT	258	0.999011	0.00376505
12	CDX15P_S251_C177_M4	CDX15	CDX15P	Progression	0.999239	0.00697857			97	SCLC0012_PT	182	0.158971	0.00178707
12	CDX17P_S346_C9_M2	CDX17	CDX17P	Progression	0.552689	0.272191			97	SCLC0013_PT	118	0.995802	0.00211471
12	CDX17P_S346_C9_M4	CDX17	CDX17P	Progression	0.433126	0.0632616			97	SCLC0015_PT	210	0.991896	0.00241899
12	CDX17P_S346_C9_M5	CDX17	CDX17P	Progression	0.384396	0.11349			98	SCLC0005_PT	150	0.0120902	0.995305
12	CDX17_S290_C292_M2	CDX17	CDX17	Baseline	0.715766	0.0843955			98	SCLC0009_PT	140	0.998602	0.0645224
12	CDX17_S290_C292_M5	CDX17	CDX17	Baseline	0.455658	0.148287			98	SCLC0010_PT	256	0.787774	0.00448734
12	CDX18P_S312_C416_M2	CDX18	CDX18P	Progression	0.996765	0.0142691			98	SCLC0011_PT	258	0.996334	0.0185611
12	CDX18P_S312_C416_M4	CDX18	CDX18P	Progression	0.995236	0.0172548			98	SCLC0012_PT	182	0.270308	0.0039497
12	CDX18P_S312_C416_M5	CDX18	CDX18P	Progression	0.993756	0.0237276			98	SCLC0013_PT	118	0.998735	0.00617009
12	CDX18_S291_C281_M2T	CDX18	CDX18	Baseline	0.99598	0.0481049			98	SCLC0015_PT	210	0.993059	0.0256036
12	CDX18_S291_C281_M3	CDX18	CDX18	Baseline	0.996796	0.0432603			99	SCLC0005_PT	150	0.0348706	0.729274
12	CDX18_S291_C318_M2	CDX18	CDX18	Baseline	0.996951	0.0368565			99	SCLC0009_PT	140	0.998278	0.0069049
12	CDX20P_S313_C535_M1	CDX20	CDX20P	Progression	0.945353	0.004035			99	SCLC0010_PT	256	0.985342	0.0238137
12	CDX20P_S313_C535_M2	CDX20	CDX20P	Progression	0.938761	0.00803614			99	SCLC0011_PT	258	0.993951	0.00412756
12	CDX20P_S313_C535_M5	CDX20	CDX20P	Progression	0.943086	0.007074			99	SCLC0012_PT	182	0.807039	0.00992411
12	CDX20_S300_C436_M1T	CDX20	CDX20	Baseline	0.949919	0.00655013			99	SCLC0013_PT	118	0.997008	0.00248069
12	CDX20_S300_C436_M3T	CDX20	CDX20	Baseline	0.959779	0.00683612			99	SCLC0015_PT	210	0.995837	0.00607979
12	CDX20_S300_C436_M5	CDX20	CDX20	Baseline	0.953855	0.00727165			100	SCLC0005_PT	150	0.0095883	0.976193
12	CDX42P_S353_C638_M2	CDX42	CDX42P	Progression	0.961282	0.0054484			100	SCLC0009_PT	140	0.997068	0.0215202
12	CDX42P_S353_C638_M3	CDX42	CDX42P	Progression	0.837883	0.00758994			100	SCLC0010_PT	256	0.946572	0.0213366
12	CDX42P_S353_C638_M4	CDX42	CDX42P	Progression	0.986852	0.00636905			100	SCLC0011_PT	258	0.998087	0.0213814
12	CDX42_S349_C630_M2	CDX42	CDX42	Baseline	0.863803	0.0107234			100	SCLC0012_PT	182	0.772085	0.00368494
12	CDX42_S349_C630_M4	CDX42	CDX42	Baseline	0.980053	0.00608367			100	SCLC0013_PT	118	0.989973	0.00526482
12	CDX42_S349_C630_M5	CDX42	CDX42	Baseline	0.814085	0.0133213			100	SCLC0015_PT	210	0.994785	0.0316857
12	PDX022	PDX022	PDX022	ChemoNaive	0.751305	0.604531			1	SCLC0005	NA	0.0440225	0.990422
12	PDX022R	PDX022	PDX022R	ChemoResistant	0.748649	0.433765			1	SCLC0009	NA	0.998138	0.0188829
12	PDX033	PDX033	PDX033	ChemoNaive	0.0354253	0.988443			1	SCLC0010	NA	0.976596	0.00337768
12	PDX033R	PDX033	PDX033R	ChemoResistant	0.0480604	0.989619			1	SCLC0011	NA	0.999166	0.0106007
12	PDX040	PDX040	PDX040	ChemoNaive	0.997431	0.00239372			1	SCLC0012	NA	0.0403669	0.00830019
12	PDX040R	PDX040	PDX040R	ChemoResistant	0.998284	0.00269735			1	SCLC0013	NA	0.997873	0.00453198
12	PDX048	PDX048	PDX048	ChemoNaive	0.991585	0.00595754			1	SCLC0015	NA	0.98791	0.00932497
12	PDX048R	PDX048	PDX048R	ChemoResistant	0.992702	0.00885832			2	SCLC0005	NA	0.0398769	0.762416
12	PDX095	PDX095	PDX095	ChemoNaive	0.972595	0.00765371			2	SCLC0009	NA	0.998256	0.0234501
12	PDX095R	PDX095	PDX095R	ChemoResistant	0.9453	0.0111596			2	SCLC0010	NA	0.776708	0.00903207
12	PDX101	PDX101	PDX101	ChemoNaive	0.998913	0.0257836			2	SCLC0011	NA	0.997348	0.0191615
12	PDX101R	PDX101	PDX101R	ChemoResistant	0.998919	0.0167815			2	SCLC0012	NA	0.0340123	0.0177407
12	PDX102	PDX102	PDX102	ChemoNaive	0.98267	0.0379649			2	SCLC0013	NA	0.994837	0.00887424
12	PDX102R	PDX102	PDX102R	ChemoResistant	0.65177	0.0623125			2	SCLC0015	NA	0.992778	0.0322171
12	PDX108	PDX108	PDX108	ChemoNaive	0.992338	0.397484			3	SCLC0005	NA	0.0777339	0.135525
12	PDX108R	PDX108	PDX108R	ChemoResistant	0.992338	0.390465			3	SCLC0009	NA	0.998757	0.00207531
12	PDX110	PDX110	PDX110	ChemoNaive	0.997662	0.00846833			3	SCLC0010	NA	0.978027	0.00206876
12	PDX110R	PDX110	PDX110R	ChemoResistant	0.997032	0.00560212			3	SCLC0011	NA	0.995533	0.00169206
12	PDX149	PDX149	PDX149	ChemoNaive	0.996837	0.00919509			3	SCLC0012	NA	0.923395	0.00496733
12	PDX149R	PDX149	PDX149R	ChemoResistant	0.995717	0.00400591			3	SCLC0013	NA	0.993283	0.00149006
13	CDX03P_S178_C55_M2	CDX03	CDX03P	Progression	0.970629	0.00878626			3	SCLC0015	NA	0.998264	0.00195241
13	CDX03P_S178_C55_M3	CDX03	CDX03P	Progression	0.934566	0.0068121			4	SCLC0005	NA	0.0215833	0.987656
13	CDX03P_S178_C111_M1	CDX03	CDX03P	Progression	0.942192	0.0102465			4	SCLC0009	NA	0.999423	0.0263668
13	CDX03_S161_C40_M2R	CDX03	CDX03	Baseline	0.976593	0.0104945			4	SCLC0010	NA	0.662367	0.00716805
13	CDX03_S161_C40_M3R	CDX03	CDX03	Baseline	0.880505	0.0177385			4	SCLC0011	NA	0.997893	0.0181454
13	CDX03_S161_C46_M3R	CDX03	CDX03	Baseline	0.75574	0.00379521			4	SCLC0012	NA	0.0360764	0.0111795
13	CDX08P_S205_C122_M1R	CDX08	CDX08P	Progression	0.446366	0.345103			4	SCLC0013	NA	0.993889	0.0148792
13	CDX08P_S205_C122_M2	CDX08	CDX08P	Progression	0.63323	0.743651			4	SCLC0015	NA	0.994436	0.0205092
13	CDX08P_S205_C122_M3	CDX08	CDX08P	Progression	0.0941256	0.216968			5	SCLC0005	NA	0.570208	0.0892788
13	CDX08_S183_C87_M1L	CDX08	CDX08	Baseline	0.535869	0.197556			5	SCLC0009	NA	0.998935	0.0147004
13	CDX08_S183_C87_M2T	CDX08	CDX08	Baseline	0.882818	0.622716			5	SCLC0010	NA	0.895241	0.00852865
13	CDX08_S183_C137_M5	CDX08	CDX08	Baseline	0.185895	0.0549109			5	SCLC0011	NA	0.997555	0.0157215
13	CDX15PP_S263_C206_M4	CDX15	CDX15PP	Progression	0.998259	0.0105622			5	SCLC0012	NA	0.898781	0.0144357
13	CDX15PP_S263_C206_M5	CDX15	CDX15PP	Progression	0.998363	0.0113438			5	SCLC0013	NA	0.996153	0.0117078
13	CDX15P_S251_C176_M2	CDX15	CDX15P	Progression	0.99806	0.00557739			5	SCLC0015	NA	0.99487	0.016453
13	CDX15P_S251_C177_M1	CDX15	CDX15P	Progression	0.998767	0.00887924			6	SCLC0005	NA	0.0249211	0.569123
13	CDX15P_S251_C177_M4	CDX15	CDX15P	Progression	0.998269	0.004098			6	SCLC0009	NA	0.99924	0.0272108
13	CDX17P_S346_C9_M2	CDX17	CDX17P	Progression	0.170806	0.124989			6	SCLC0010	NA	0.640098	0.0100278
13	CDX17P_S346_C9_M4	CDX17	CDX17P	Progression	0.824335	0.0323918			6	SCLC0011	NA	0.997794	0.00692755
13	CDX17P_S346_C9_M5	CDX17	CDX17P	Progression	0.239017	0.105819			6	SCLC0012	NA	0.422862	0.0177503
13	CDX17_S290_C292_M2	CDX17	CDX17	Baseline	0.7504	0.0253973			6	SCLC0013	NA	0.994875	0.0101897
13	CDX17_S290_C292_M5	CDX17	CDX17	Baseline	0.114256	0.113744			6	SCLC0015	NA	0.998213	0.00863832
13	CDX18P_S312_C416_M2	CDX18	CDX18P	Progression	0.998611	0.0140213			7	SCLC0005	NA	0.0181537	0.968858
13	CDX18P_S312_C416_M4	CDX18	CDX18P	Progression	0.998704	0.005274			7	SCLC0009	NA	0.998944	0.291671
13	CDX18P_S312_C416_M5	CDX18	CDX18P	Progression	0.998374	0.019562			7	SCLC0010	NA	0.800586	0.0460028
13	CDX18_S291_C281_M2T	CDX18	CDX18	Baseline	0.99889	0.0182995			7	SCLC0011	NA	0.999058	0.134652
13	CDX18_S291_C281_M3	CDX18	CDX18	Baseline	0.999347	0.10316			7	SCLC0012	NA	0.902142	0.0333896
13	CDX18_S291_C318_M2	CDX18	CDX18	Baseline	0.998727	0.0234879			7	SCLC0013	NA	0.996724	0.0412727
13	CDX20P_S313_C535_M1	CDX20	CDX20P	Progression	0.998073	0.0152131			7	SCLC0015	NA	0.997314	0.280234
13	CDX20P_S313_C535_M2	CDX20	CDX20P	Progression	0.997776	0.0306996			8	SCLC0005	NA	0.0779979	0.832892
13	CDX20P_S313_C535_M5	CDX20	CDX20P	Progression	0.997999	0.00570613			8	SCLC0009	NA	0.998936	0.0587741
13	CDX20_S300_C436_M1T	CDX20	CDX20	Baseline	0.997935	0.0124054			8	SCLC0010	NA	0.748187	0.00610501
13	CDX20_S300_C436_M3T	CDX20	CDX20	Baseline	0.996813	0.0124306			8	SCLC0011	NA	0.997905	0.00901663
13	CDX20_S300_C436_M5	CDX20	CDX20	Baseline	0.995692	0.0219761			8	SCLC0012	NA	0.102716	0.00478816
13	CDX42P_S353_C638_M2	CDX42	CDX42P	Progression	0.993627	0.00589663			8	SCLC0013	NA	0.987663	0.00372827
13	CDX42P_S353_C638_M3	CDX42	CDX42P	Progression	0.993643	0.00619251			8	SCLC0015	NA	0.986323	0.0250379
13	CDX42P_S353_C638_M4	CDX42	CDX42P	Progression	0.975618	0.0156041			9	SCLC0005	NA	0.565976	0.952462
13	CDX42_S349_C630_M2	CDX42	CDX42	Baseline	0.99113	0.00764513			9	SCLC0009	NA	0.999053	0.0189626
13	CDX42_S349_C630_M4	CDX42	CDX42	Baseline	0.995148	0.00584573			9	SCLC0010	NA	0.93535	0.0151395
13	CDX42_S349_C630_M5	CDX42	CDX42	Baseline	0.991337	0.00273645			9	SCLC0011	NA	0.99875	0.0135665
13	PDX022	PDX022	PDX022	ChemoNaive	0.138784	0.286857			9	SCLC0012	NA	0.963045	0.0103121
13	PDX022R	PDX022	PDX022R	ChemoResistant	0.188686	0.411351			9	SCLC0013	NA	0.998691	0.0138139
13	PDX033	PDX033	PDX033	ChemoNaive	0.0972832	0.944091			9	SCLC0015	NA	0.998478	0.0191714
13	PDX033R	PDX033	PDX033R	ChemoResistant	0.0223952	0.983843			10	SCLC0005	NA	0.00658792	0.96504
13	PDX040	PDX040	PDX040	ChemoNaive	0.998527	0.00159472			10	SCLC0009	NA	0.99908	0.0259871
13	PDX040R	PDX040	PDX040R	ChemoResistant	0.998806	0.00205201			10	SCLC0010	NA	0.72016	0.00371265
13	PDX048	PDX048	PDX048	ChemoNaive	0.995182	0.00905126			10	SCLC0011	NA	0.99561	0.0412533
13	PDX048R	PDX048	PDX048R	ChemoResistant	0.998594	0.0119613			10	SCLC0012	NA	0.330038	0.0227932
13	PDX095	PDX095	PDX095	ChemoNaive	0.994821	0.018909			10	SCLC0013	NA	0.910149	0.0057748
13	PDX095R	PDX095	PDX095R	ChemoResistant	0.985079	0.0271			10	SCLC0015	NA	0.989524	0.0199193
13	PDX101	PDX101	PDX101	ChemoNaive	0.999256	0.00940651			11	SCLC0005	NA	0.0374269	0.988157
13	PDX101R	PDX101	PDX101R	ChemoResistant	0.999365	0.005144			11	SCLC0009	NA	0.998906	0.0113892
13	PDX102	PDX102	PDX102	ChemoNaive	0.997859	0.0562575			11	SCLC0010	NA	0.806264	0.00382882
13	PDX102R	PDX102	PDX102R	ChemoResistant	0.983442	0.0631338			11	SCLC0011	NA	0.993275	0.00777978
13	PDX108	PDX108	PDX108	ChemoNaive	0.999196	0.220058			11	SCLC0012	NA	0.202873	0.00693029
13	PDX108R	PDX108	PDX108R	ChemoResistant	0.998478	0.340181			11	SCLC0013	NA	0.994373	0.00493938
13	PDX110	PDX110	PDX110	ChemoNaive	0.995856	0.00573438			11	SCLC0015	NA	0.981747	0.0102972
13	PDX110R	PDX110	PDX110R	ChemoResistant	0.989452	0.00799978			12	SCLC0005	NA	0.0386423	0.754495
13	PDX149	PDX149	PDX149	ChemoNaive	0.995177	0.0222467			12	SCLC0009	NA	0.998008	0.0101709
13	PDX149R	PDX149	PDX149R	ChemoResistant	0.998613	0.012006			12	SCLC0010	NA	0.904508	0.00480121
14	CDX03P_S178_C55_M2	CDX03	CDX03P	Progression	0.98003	0.00727427			12	SCLC0011	NA	0.998446	0.0088371
14	CDX03P_S178_C55_M3	CDX03	CDX03P	Progression	0.918214	0.00679529			12	SCLC0012	NA	0.286838	0.0052194
14	CDX03P_S178_C111_M1	CDX03	CDX03P	Progression	0.913072	0.0092777			12	SCLC0013	NA	0.993908	0.0030086
14	CDX03_S161_C40_M2R	CDX03	CDX03	Baseline	0.895995	0.00740933			12	SCLC0015	NA	0.99754	0.0106801
14	CDX03_S161_C40_M3R	CDX03	CDX03	Baseline	0.64521	0.00747555			13	SCLC0005	NA	0.0192683	0.918365
14	CDX03_S161_C46_M3R	CDX03	CDX03	Baseline	0.443053	0.00292337			13	SCLC0009	NA	0.999421	0.00903159
14	CDX08P_S205_C122_M1R	CDX08	CDX08P	Progression	0.883047	0.318812			13	SCLC0010	NA	0.534849	0.00721294
14	CDX08P_S205_C122_M2	CDX08	CDX08P	Progression	0.56428	0.378496			13	SCLC0011	NA	0.999007	0.0166821
14	CDX08P_S205_C122_M3	CDX08	CDX08P	Progression	0.821583	0.144708			13	SCLC0012	NA	0.31512	0.0108117
14	CDX08_S183_C87_M1L	CDX08	CDX08	Baseline	0.867798	0.0686655			13	SCLC0013	NA	0.996696	0.00437754
14	CDX08_S183_C87_M2T	CDX08	CDX08	Baseline	0.672409	0.637173			13	SCLC0015	NA	0.996916	0.0103115
14	CDX08_S183_C137_M5	CDX08	CDX08	Baseline	0.75136	0.0577558			14	SCLC0005	NA	0.117738	0.866255
14	CDX15PP_S263_C206_M4	CDX15	CDX15PP	Progression	0.997846	0.0130972			14	SCLC0009	NA	0.998996	0.0103095
14	CDX15PP_S263_C206_M5	CDX15	CDX15PP	Progression	0.997572	0.00945157			14	SCLC0010	NA	0.742072	0.00279564
14	CDX15P_S251_C176_M2	CDX15	CDX15P	Progression	0.998771	0.00273573			14	SCLC0011	NA	0.999051	0.0172191
14	CDX15P_S251_C177_M1	CDX15	CDX15P	Progression	0.998317	0.00717169			14	SCLC0012	NA	0.186968	0.00813383
14	CDX15P_S251_C177_M4	CDX15	CDX15P	Progression	0.998561	0.00302994			14	SCLC0013	NA	0.997032	0.00517952
14	CDX17P_S346_C9_M2	CDX17	CDX17P	Progression	0.479595	0.082395			14	SCLC0015	NA	0.979248	0.0183846
14	CDX17P_S346_C9_M4	CDX17	CDX17P	Progression	0.359554	0.0333899			15	SCLC0005	NA	0.153403	0.957339
14	CDX17P_S346_C9_M5	CDX17	CDX17P	Progression	0.472539	0.0772383			15	SCLC0009	NA	0.999206	0.0377496
14	CDX17_S290_C292_M2	CDX17	CDX17	Baseline	0.786841	0.0154604			15	SCLC0010	NA	0.832985	0.0148377
14	CDX17_S290_C292_M5	CDX17	CDX17	Baseline	0.527044	0.0734956			15	SCLC0011	NA	0.999229	0.0418626
14	CDX18P_S312_C416_M2	CDX18	CDX18P	Progression	0.998706	0.0493245			15	SCLC0012	NA	0.263159	0.0657783
14	CDX18P_S312_C416_M4	CDX18	CDX18P	Progression	0.998277	0.0273631			15	SCLC0013	NA	0.986434	0.0262085
14	CDX18P_S312_C416_M5	CDX18	CDX18P	Progression	0.997603	0.0594023			15	SCLC0015	NA	0.988905	0.0373263
14	CDX18_S291_C281_M2T	CDX18	CDX18	Baseline	0.998752	0.0569066			16	SCLC0005	NA	0.102567	0.968685
14	CDX18_S291_C281_M3	CDX18	CDX18	Baseline	0.998627	0.0859996			16	SCLC0009	NA	0.999194	0.0107225
14	CDX18_S291_C318_M2	CDX18	CDX18	Baseline	0.998762	0.118411			16	SCLC0010	NA	0.973467	0.00458145
14	CDX20P_S313_C535_M1	CDX20	CDX20P	Progression	0.996755	0.00399977			16	SCLC0011	NA	0.997673	0.0092302
14	CDX20P_S313_C535_M2	CDX20	CDX20P	Progression	0.995727	0.0157191			16	SCLC0012	NA	0.208165	0.0116045
14	CDX20P_S313_C535_M5	CDX20	CDX20P	Progression	0.9967	0.00261706			16	SCLC0013	NA	0.997206	0.00693792
14	CDX20_S300_C436_M1T	CDX20	CDX20	Baseline	0.996099	0.00991946			16	SCLC0015	NA	0.994614	0.0125661
14	CDX20_S300_C436_M3T	CDX20	CDX20	Baseline	0.994523	0.00817508			17	SCLC0005	NA	0.094628	0.546134
14	CDX20_S300_C436_M5	CDX20	CDX20	Baseline	0.994045	0.00723457			17	SCLC0009	NA	0.997766	0.0141973
14	CDX42P_S353_C638_M2	CDX42	CDX42P	Progression	0.969168	0.00555521			17	SCLC0010	NA	0.773024	0.00498796
14	CDX42P_S353_C638_M3	CDX42	CDX42P	Progression	0.969145	0.00686985			17	SCLC0011	NA	0.993192	0.00790048
14	CDX42P_S353_C638_M4	CDX42	CDX42P	Progression	0.996593	0.00807709			17	SCLC0012	NA	0.558963	0.0130048
14	CDX42_S349_C630_M2	CDX42	CDX42	Baseline	0.961588	0.00718099			17	SCLC0013	NA	0.988426	0.00629693
14	CDX42_S349_C630_M4	CDX42	CDX42	Baseline	0.987197	0.00470865			17	SCLC0015	NA	0.993817	0.0104443
14	CDX42_S349_C630_M5	CDX42	CDX42	Baseline	0.939971	0.00236297			18	SCLC0005	NA	0.0189365	0.667686
14	PDX022	PDX022	PDX022	ChemoNaive	0.749137	0.16711			18	SCLC0009	NA	0.999342	0.00997609
14	PDX022R	PDX022	PDX022R	ChemoResistant	0.780511	0.337089			18	SCLC0010	NA	0.91323	0.00385946
14	PDX033	PDX033	PDX033	ChemoNaive	0.0388736	0.986156			18	SCLC0011	NA	0.998407	0.0118168
14	PDX033R	PDX033	PDX033R	ChemoResistant	0.0196069	0.973104			18	SCLC0012	NA	0.660551	0.0094462
14	PDX040	PDX040	PDX040	ChemoNaive	0.999127	0.0016064			18	SCLC0013	NA	0.997536	0.00906873
14	PDX040R	PDX040	PDX040R	ChemoResistant	0.998995	0.00191545			18	SCLC0015	NA	0.970897	0.00657523
14	PDX048	PDX048	PDX048	ChemoNaive	0.997369	0.00630337			19	SCLC0005	NA	0.0205013	0.939331
14	PDX048R	PDX048	PDX048R	ChemoResistant	0.997324	0.00902987			19	SCLC0009	NA	0.998467	0.00755835
14	PDX095	PDX095	PDX095	ChemoNaive	0.99319	0.00802183			19	SCLC0010	NA	0.763222	0.00377935
14	PDX095R	PDX095	PDX095R	ChemoResistant	0.992931	0.0138628			19	SCLC0011	NA	0.998359	0.00657284
14	PDX101	PDX101	PDX101	ChemoNaive	0.999343	0.0521771			19	SCLC0012	NA	0.827616	0.00478423
14	PDX101R	PDX101	PDX101R	ChemoResistant	0.999367	0.0271786			19	SCLC0013	NA	0.997254	0.00405073
14	PDX102	PDX102	PDX102	ChemoNaive	0.996896	0.352008			19	SCLC0015	NA	0.997816	0.00638002
14	PDX102R	PDX102	PDX102R	ChemoResistant	0.994053	0.539503			20	SCLC0005	NA	0.00588465	0.232747
14	PDX108	PDX108	PDX108	ChemoNaive	0.998086	0.0713791			20	SCLC0009	NA	0.999361	0.00271094
14	PDX108R	PDX108	PDX108R	ChemoResistant	0.998232	0.152733			20	SCLC0010	NA	0.420492	0.00239074
14	PDX110	PDX110	PDX110	ChemoNaive	0.991129	0.00552964			20	SCLC0011	NA	0.997207	0.00318307
14	PDX110R	PDX110	PDX110R	ChemoResistant	0.96716	0.00526679			20	SCLC0012	NA	0.160832	0.0125866
14	PDX149	PDX149	PDX149	ChemoNaive	0.995731	0.011749			20	SCLC0013	NA	0.947178	0.00246513
14	PDX149R	PDX149	PDX149R	ChemoResistant	0.998218	0.00555384			20	SCLC0015	NA	0.933637	0.00392407
15	CDX03P_S178_C55_M2	CDX03	CDX03P	Progression	0.919928	0.047941			21	SCLC0005	NA	0.0202717	0.897864
15	CDX03P_S178_C55_M3	CDX03	CDX03P	Progression	0.968468	0.044609			21	SCLC0009	NA	0.999273	0.00876015
15	CDX03P_S178_C111_M1	CDX03	CDX03P	Progression	0.92325	0.071939			21	SCLC0010	NA	0.851941	0.00723433
15	CDX03_S161_C40_M2R	CDX03	CDX03	Baseline	0.961193	0.0385952			21	SCLC0011	NA	0.996644	0.00530303
15	CDX03_S161_C40_M3R	CDX03	CDX03	Baseline	0.670679	0.122308			21	SCLC0012	NA	0.261458	0.0117913
15	CDX03_S161_C46_M3R	CDX03	CDX03	Baseline	0.366108	0.00629443			21	SCLC0013	NA	0.989533	0.00633234
15	CDX08P_S205_C122_M1R	CDX08	CDX08P	Progression	0.694192	0.661474			21	SCLC0015	NA	0.985808	0.0150326
15	CDX08P_S205_C122_M2	CDX08	CDX08P	Progression	0.760346	0.425209			22	SCLC0005	NA	0.145768	0.678669
15	CDX08P_S205_C122_M3	CDX08	CDX08P	Progression	0.659434	0.440084			22	SCLC0009	NA	0.999254	0.054444
15	CDX08_S183_C87_M1L	CDX08	CDX08	Baseline	0.453413	0.352832			22	SCLC0010	NA	0.933346	0.0380673
15	CDX08_S183_C87_M2T	CDX08	CDX08	Baseline	0.466323	0.632406			22	SCLC0011	NA	0.999307	0.0204639
15	CDX08_S183_C137_M5	CDX08	CDX08	Baseline	0.467319	0.188773			22	SCLC0012	NA	0.185663	0.040421
15	CDX15PP_S263_C206_M4	CDX15	CDX15PP	Progression	0.998022	0.0432021			22	SCLC0013	NA	0.989006	0.0188353
15	CDX15PP_S263_C206_M5	CDX15	CDX15PP	Progression	0.997743	0.0707136			22	SCLC0015	NA	0.98795	0.0285435
15	CDX15P_S251_C176_M2	CDX15	CDX15P	Progression	0.997938	0.0108075			23	SCLC0005	NA	0.139194	0.197454
15	CDX15P_S251_C177_M1	CDX15	CDX15P	Progression	0.996254	0.0538065			23	SCLC0009	NA	0.99905	0.00529957
15	CDX15P_S251_C177_M4	CDX15	CDX15P	Progression	0.997698	0.0237975			23	SCLC0010	NA	0.801604	0.00297469
15	CDX17P_S346_C9_M2	CDX17	CDX17P	Progression	0.294654	0.416153			23	SCLC0011	NA	0.997746	0.00517386
15	CDX17P_S346_C9_M4	CDX17	CDX17P	Progression	0.728325	0.237594			23	SCLC0012	NA	0.178613	0.0407502
15	CDX17P_S346_C9_M5	CDX17	CDX17P	Progression	0.397183	0.307864			23	SCLC0013	NA	0.991524	0.00235242
15	CDX17_S290_C292_M2	CDX17	CDX17	Baseline	0.773079	0.0353592			23	SCLC0015	NA	0.987588	0.00484419
15	CDX17_S290_C292_M5	CDX17	CDX17	Baseline	0.496391	0.317013			24	SCLC0005	NA	0.0215893	0.958607
15	CDX18P_S312_C416_M2	CDX18	CDX18P	Progression	0.997348	0.023855			24	SCLC0009	NA	0.997198	0.00989991
15	CDX18P_S312_C416_M4	CDX18	CDX18P	Progression	0.99764	0.00922602			24	SCLC0010	NA	0.984099	0.00578445
15	CDX18P_S312_C416_M5	CDX18	CDX18P	Progression	0.996603	0.0612338			24	SCLC0011	NA	0.999142	0.0036484
15	CDX18_S291_C281_M2T	CDX18	CDX18	Baseline	0.997677	0.0293043			24	SCLC0012	NA	0.633014	0.00893372
15	CDX18_S291_C281_M3	CDX18	CDX18	Baseline	0.998234	0.0695035			24	SCLC0013	NA	0.995394	0.0042668
15	CDX18_S291_C318_M2	CDX18	CDX18	Baseline	0.998102	0.0522869			24	SCLC0015	NA	0.989838	0.00429648
15	CDX20P_S313_C535_M1	CDX20	CDX20P	Progression	0.960032	0.0144103			25	SCLC0005	NA	0.083145	0.917358
15	CDX20P_S313_C535_M2	CDX20	CDX20P	Progression	0.968576	0.0273372			25	SCLC0009	NA	0.999003	0.0422485
15	CDX20P_S313_C535_M5	CDX20	CDX20P	Progression	0.992987	0.0153887			25	SCLC0010	NA	0.293184	0.0587472
15	CDX20_S300_C436_M1T	CDX20	CDX20	Baseline	0.986244	0.0538941			25	SCLC0011	NA	0.992184	0.0337687
15	CDX20_S300_C436_M3T	CDX20	CDX20	Baseline	0.979668	0.0519071			25	SCLC0012	NA	0.0248562	0.0159562
15	CDX20_S300_C436_M5	CDX20	CDX20	Baseline	0.951263	0.053196			25	SCLC0013	NA	0.983114	0.0425512
15	CDX42P_S353_C638_M2	CDX42	CDX42P	Progression	0.664192	0.028737			25	SCLC0015	NA	0.996494	0.0347703
15	CDX42P_S353_C638_M3	CDX42	CDX42P	Progression	0.963337	0.0185654			26	SCLC0005	NA	0.0153607	0.962897
15	CDX42P_S353_C638_M4	CDX42	CDX42P	Progression	0.988602	0.0926309			26	SCLC0009	NA	0.999177	0.112858
15	CDX42_S349_C630_M2	CDX42	CDX42	Baseline	0.608701	0.0340757			26	SCLC0010	NA	0.903339	0.00865757
15	CDX42_S349_C630_M4	CDX42	CDX42	Baseline	0.951503	0.0317738			26	SCLC0011	NA	0.994324	0.0698457
15	CDX42_S349_C630_M5	CDX42	CDX42	Baseline	0.757058	0.00446701			26	SCLC0012	NA	0.81735	0.0299819
15	PDX022	PDX022	PDX022	ChemoNaive	0.284209	0.744717			26	SCLC0013	NA	0.9969	0.041666
15	PDX022R	PDX022	PDX022R	ChemoResistant	0.665014	0.676612			26	SCLC0015	NA	0.995452	0.082567
15	PDX033	PDX033	PDX033	ChemoNaive	0.0965005	0.794461			27	SCLC0005	NA	0.0574567	0.897265
15	PDX033R	PDX033	PDX033R	ChemoResistant	0.0364214	0.658306			27	SCLC0009	NA	0.999307	0.0133756
15	PDX040	PDX040	PDX040	ChemoNaive	0.995642	0.0014779			27	SCLC0010	NA	0.858963	0.00373954
15	PDX040R	PDX040	PDX040R	ChemoResistant	0.996157	0.00184184			27	SCLC0011	NA	0.998686	0.0336549
15	PDX048	PDX048	PDX048	ChemoNaive	0.99343	0.0134842			27	SCLC0012	NA	0.120918	0.00990212
15	PDX048R	PDX048	PDX048R	ChemoResistant	0.995181	0.0525503			27	SCLC0013	NA	0.997728	0.00977474
15	PDX095	PDX095	PDX095	ChemoNaive	0.989253	0.0601249			27	SCLC0015	NA	0.997337	0.0198587
15	PDX095R	PDX095	PDX095R	ChemoResistant	0.992227	0.116799			28	SCLC0005	NA	0.128428	0.526875
15	PDX101	PDX101	PDX101	ChemoNaive	0.999142	0.0525846			28	SCLC0009	NA	0.999377	0.0279277
15	PDX101R	PDX101	PDX101R	ChemoResistant	0.99916	0.0134881			28	SCLC0010	NA	0.754515	0.0312316
15	PDX102	PDX102	PDX102	ChemoNaive	0.967108	0.167984			28	SCLC0011	NA	0.999006	0.00815541
15	PDX102R	PDX102	PDX102R	ChemoResistant	0.969276	0.161179			28	SCLC0012	NA	0.242597	0.00995708
15	PDX108	PDX108	PDX108	ChemoNaive	0.999105	0.0539865			28	SCLC0013	NA	0.988116	0.00594789
15	PDX108R	PDX108	PDX108R	ChemoResistant	0.999105	0.0355206			28	SCLC0015	NA	0.997214	0.0202481
15	PDX110	PDX110	PDX110	ChemoNaive	0.972538	0.0130564			29	SCLC0005	NA	0.0157973	0.995632
15	PDX110R	PDX110	PDX110R	ChemoResistant	0.967042	0.0278505			29	SCLC0009	NA	0.999342	0.125205
15	PDX149	PDX149	PDX149	ChemoNaive	0.977426	0.0581532			29	SCLC0010	NA	0.721411	0.00574583
15	PDX149R	PDX149	PDX149R	ChemoResistant	0.985133	0.0348669			29	SCLC0011	NA	0.992301	0.0516356
16	CDX03P_S178_C55_M2	CDX03	CDX03P	Progression	0.928768	0.0108001			29	SCLC0012	NA	0.366262	0.0336043
16	CDX03P_S178_C55_M3	CDX03	CDX03P	Progression	0.953858	0.0081948			29	SCLC0013	NA	0.997009	0.0158835
16	CDX03P_S178_C111_M1	CDX03	CDX03P	Progression	0.567233	0.00808692			29	SCLC0015	NA	0.998589	0.101942
16	CDX03_S161_C40_M2R	CDX03	CDX03	Baseline	0.936202	0.00791317			30	SCLC0005	NA	0.0193074	0.976053
16	CDX03_S161_C40_M3R	CDX03	CDX03	Baseline	0.578832	0.00757784			30	SCLC0009	NA	0.999348	0.0115192
16	CDX03_S161_C46_M3R	CDX03	CDX03	Baseline	0.471013	0.00639898			30	SCLC0010	NA	0.952902	0.00392544
16	CDX08P_S205_C122_M1R	CDX08	CDX08P	Progression	0.641843	0.629782			30	SCLC0011	NA	0.996676	0.00916994
16	CDX08P_S205_C122_M2	CDX08	CDX08P	Progression	0.836537	0.770564			30	SCLC0012	NA	0.867696	0.00495589
16	CDX08P_S205_C122_M3	CDX08	CDX08P	Progression	0.915466	0.0714353			30	SCLC0013	NA	0.997905	0.0041914
16	CDX08_S183_C87_M1L	CDX08	CDX08	Baseline	0.878286	0.0796195			30	SCLC0015	NA	0.997225	0.00989735
16	CDX08_S183_C87_M2T	CDX08	CDX08	Baseline	0.969617	0.498575			31	SCLC0005	NA	0.0551216	0.986519
16	CDX08_S183_C137_M5	CDX08	CDX08	Baseline	0.904104	0.0528865			31	SCLC0009	NA	0.999306	0.48154
16	CDX15PP_S263_C206_M4	CDX15	CDX15PP	Progression	0.997427	0.00946093			31	SCLC0010	NA	0.898906	0.0147046
16	CDX15PP_S263_C206_M5	CDX15	CDX15PP	Progression	0.996605	0.00698644			31	SCLC0011	NA	0.995637	0.394498
16	CDX15P_S251_C176_M2	CDX15	CDX15P	Progression	0.995065	0.00726825			31	SCLC0012	NA	0.634624	0.27267
16	CDX15P_S251_C177_M1	CDX15	CDX15P	Progression	0.997582	0.00553179			31	SCLC0013	NA	0.979897	0.31324
16	CDX15P_S251_C177_M4	CDX15	CDX15P	Progression	0.996053	0.00716078			31	SCLC0015	NA	0.992529	0.436796
16	CDX17P_S346_C9_M2	CDX17	CDX17P	Progression	0.888684	0.0557326			32	SCLC0005	NA	0.0224022	0.92021
16	CDX17P_S346_C9_M4	CDX17	CDX17P	Progression	0.712298	0.0414804			32	SCLC0009	NA	0.999194	0.0896033
16	CDX17P_S346_C9_M5	CDX17	CDX17P	Progression	0.866487	0.0745576			32	SCLC0010	NA	0.977044	0.00756741
16	CDX17_S290_C292_M2	CDX17	CDX17	Baseline	0.92251	0.0185819			32	SCLC0011	NA	0.98999	0.102464
16	CDX17_S290_C292_M5	CDX17	CDX17	Baseline	0.84146	0.0745576			32	SCLC0012	NA	0.972157	0.0279363
16	CDX18P_S312_C416_M2	CDX18	CDX18P	Progression	0.998509	0.0172388			32	SCLC0013	NA	0.995326	0.0236244
16	CDX18P_S312_C416_M4	CDX18	CDX18P	Progression	0.998647	0.0067578			32	SCLC0015	NA	0.995682	0.13347
16	CDX18P_S312_C416_M5	CDX18	CDX18P	Progression	0.99854	0.0139757			33	SCLC0005	NA	0.0247113	0.642841
16	CDX18_S291_C281_M2T	CDX18	CDX18	Baseline	0.998849	0.0126474			33	SCLC0009	NA	0.999069	0.0038721
16	CDX18_S291_C281_M3	CDX18	CDX18	Baseline	0.998917	0.030297			33	SCLC0010	NA	0.89168	0.00262403
16	CDX18_S291_C318_M2	CDX18	CDX18	Baseline	0.998667	0.017891			33	SCLC0011	NA	0.997513	0.00554401
16	CDX20P_S313_C535_M1	CDX20	CDX20P	Progression	0.995117	0.00380898			33	SCLC0012	NA	0.453156	0.0475122
16	CDX20P_S313_C535_M2	CDX20	CDX20P	Progression	0.994343	0.00850207			33	SCLC0013	NA	0.997407	0.00252563
16	CDX20P_S313_C535_M5	CDX20	CDX20P	Progression	0.998354	0.00410342			33	SCLC0015	NA	0.989371	0.0032776
16	CDX20_S300_C436_M1T	CDX20	CDX20	Baseline	0.998307	0.00841886			34	SCLC0005	NA	0.0598883	0.926449
16	CDX20_S300_C436_M3T	CDX20	CDX20	Baseline	0.997989	0.0084545			34	SCLC0009	NA	0.999074	0.00797486
16	CDX20_S300_C436_M5	CDX20	CDX20	Baseline	0.993897	0.0084545			34	SCLC0010	NA	0.924389	0.00496048
16	CDX42P_S353_C638_M2	CDX42	CDX42P	Progression	0.991914	0.012697			34	SCLC0011	NA	0.998705	0.00176227
16	CDX42P_S353_C638_M3	CDX42	CDX42P	Progression	0.922467	0.086212			34	SCLC0012	NA	0.785457	0.00754321
16	CDX42P_S353_C638_M4	CDX42	CDX42P	Progression	0.997631	0.00208884			34	SCLC0013	NA	0.996812	0.00422961
16	CDX42_S349_C630_M2	CDX42	CDX42	Baseline	0.986708	0.0091579			34	SCLC0015	NA	0.997341	0.00453222
16	CDX42_S349_C630_M4	CDX42	CDX42	Baseline	0.987405	0.00904071			35	SCLC0005	NA	0.11222	0.913305
16	CDX42_S349_C630_M5	CDX42	CDX42	Baseline	0.986906	0.00277108			35	SCLC0009	NA	0.999338	0.0724071
16	PDX022	PDX022	PDX022	ChemoNaive	0.625955	0.339822			35	SCLC0010	NA	0.289559	0.00450021
16	PDX022R	PDX022	PDX022R	ChemoResistant	0.446679	0.398996			35	SCLC0011	NA	0.999112	0.0202432
16	PDX033	PDX033	PDX033	ChemoNaive	0.19767	0.970368			35	SCLC0012	NA	0.25452	0.00564998
16	PDX033R	PDX033	PDX033R	ChemoResistant	0.189152	0.977728			35	SCLC0013	NA	0.995094	0.00534207
16	PDX040	PDX040	PDX040	ChemoNaive	0.994043	0.0019061			35	SCLC0015	NA	0.996063	0.0237813
16	PDX040R	PDX040	PDX040R	ChemoResistant	0.998385	0.00294447			36	SCLC0005	NA	0.0485216	0.510444
16	PDX048	PDX048	PDX048	ChemoNaive	0.996274	0.00841278			36	SCLC0009	NA	0.999078	0.00310624
16	PDX048R	PDX048	PDX048R	ChemoResistant	0.996875	0.00870252			36	SCLC0010	NA	0.889376	0.00174719
16	PDX095	PDX095	PDX095	ChemoNaive	0.997494	0.00742602			36	SCLC0011	NA	0.996234	0.00194788
16	PDX095R	PDX095	PDX095R	ChemoResistant	0.995941	0.00848049			36	SCLC0012	NA	0.157501	0.00372344
16	PDX101	PDX101	PDX101	ChemoNaive	0.999014	0.00894427			36	SCLC0013	NA	0.996198	0.0020594
16	PDX101R	PDX101	PDX101R	ChemoResistant	0.998926	0.0035466			36	SCLC0015	NA	0.945237	0.00237507
16	PDX102	PDX102	PDX102	ChemoNaive	0.996356	0.0476294			37	SCLC0005	NA	0.128524	0.142441
16	PDX102R	PDX102	PDX102R	ChemoResistant	0.981081	0.135425			37	SCLC0009	NA	0.998481	0.00677824
16	PDX108	PDX108	PDX108	ChemoNaive	0.998338	0.012672			37	SCLC0010	NA	0.695684	0.00283557
16	PDX108R	PDX108	PDX108R	ChemoResistant	0.998385	0.0133608			37	SCLC0011	NA	0.998866	0.00825721
16	PDX110	PDX110	PDX110	ChemoNaive	0.969453	0.045701			37	SCLC0012	NA	0.129242	0.0379401
16	PDX110R	PDX110	PDX110R	ChemoResistant	0.919666	0.0602758			37	SCLC0013	NA	0.99789	0.00197661
16	PDX149	PDX149	PDX149	ChemoNaive	0.972686	0.00715125			37	SCLC0015	NA	0.994463	0.0065158
16	PDX149R	PDX149	PDX149R	ChemoResistant	0.994747	0.00684935			38	SCLC0005	NA	0.279581	0.669138
17	CDX03P_S178_C55_M2	CDX03	CDX03P	Progression	0.53874	0.00839597			38	SCLC0009	NA	0.998097	0.0183644
17	CDX03P_S178_C55_M3	CDX03	CDX03P	Progression	0.831712	0.00795704			38	SCLC0010	NA	0.924355	0.0152797
17	CDX03P_S178_C111_M1	CDX03	CDX03P	Progression	0.47365	0.00865096			38	SCLC0011	NA	0.998596	0.0164005
17	CDX03_S161_C40_M2R	CDX03	CDX03	Baseline	0.833664	0.0144883			38	SCLC0012	NA	0.84931	0.0096457
17	CDX03_S161_C40_M3R	CDX03	CDX03	Baseline	0.412294	0.0138074			38	SCLC0013	NA	0.993496	0.0378475
17	CDX03_S161_C46_M3R	CDX03	CDX03	Baseline	0.296086	0.00573838			38	SCLC0015	NA	0.998478	0.0160204
17	CDX08P_S205_C122_M1R	CDX08	CDX08P	Progression	0.558688	0.121776			39	SCLC0005	NA	0.0122226	0.889826
17	CDX08P_S205_C122_M2	CDX08	CDX08P	Progression	0.181777	0.398285			39	SCLC0009	NA	0.999174	0.00901967
17	CDX08P_S205_C122_M3	CDX08	CDX08P	Progression	0.240131	0.381972			39	SCLC0010	NA	0.921685	0.00513595
17	CDX08_S183_C87_M1L	CDX08	CDX08	Baseline	0.15073	0.39964			39	SCLC0011	NA	0.997537	0.00627279
17	CDX08_S183_C87_M2T	CDX08	CDX08	Baseline	0.220636	0.422064			39	SCLC0012	NA	0.777829	0.00722688
17	CDX08_S183_C137_M5	CDX08	CDX08	Baseline	0.440284	0.141835			39	SCLC0013	NA	0.997834	0.0030874
17	CDX15PP_S263_C206_M4	CDX15	CDX15PP	Progression	0.994807	0.00937414			39	SCLC0015	NA	0.997688	0.0077551
17	CDX15PP_S263_C206_M5	CDX15	CDX15PP	Progression	0.993478	0.00640637			40	SCLC0005	NA	0.0455891	0.947793
17	CDX15P_S251_C176_M2	CDX15	CDX15P	Progression	0.995842	0.00803059			40	SCLC0009	NA	0.999218	0.07311
17	CDX15P_S251_C177_M1	CDX15	CDX15P	Progression	0.995819	0.00807154			40	SCLC0010	NA	0.968507	0.051307
17	CDX15P_S251_C177_M4	CDX15	CDX15P	Progression	0.996109	0.00604421			40	SCLC0011	NA	0.997666	0.0686724
17	CDX17P_S346_C9_M2	CDX17	CDX17P	Progression	0.196874	0.364026			40	SCLC0012	NA	0.196383	0.0397766
17	CDX17P_S346_C9_M4	CDX17	CDX17P	Progression	0.268883	0.317879			40	SCLC0013	NA	0.984046	0.0321119
17	CDX17P_S346_C9_M5	CDX17	CDX17P	Progression	0.231091	0.347702			40	SCLC0015	NA	0.993611	0.136975
17	CDX17_S290_C292_M2	CDX17	CDX17	Baseline	0.080467	0.0822662			41	SCLC0005	NA	0.0187459	0.994661
17	CDX17_S290_C292_M5	CDX17	CDX17	Baseline	0.0592406	0.457421			41	SCLC0009	NA	0.998978	0.0569487
17	CDX18P_S312_C416_M2	CDX18	CDX18P	Progression	0.995521	0.00488412			41	SCLC0010	NA	0.887442	0.0114822
17	CDX18P_S312_C416_M4	CDX18	CDX18P	Progression	0.997303	0.0082472			41	SCLC0011	NA	0.994377	0.0217714
17	CDX18P_S312_C416_M5	CDX18	CDX18P	Progression	0.991775	0.0100676			41	SCLC0012	NA	0.966209	0.00780278
17	CDX18_S291_C281_M2T	CDX18	CDX18	Baseline	0.992068	0.00729209			41	SCLC0013	NA	0.99732	0.0070529
17	CDX18_S291_C281_M3	CDX18	CDX18	Baseline	0.99066	0.00647449			41	SCLC0015	NA	0.998916	0.0579374
17	CDX18_S291_C318_M2	CDX18	CDX18	Baseline	0.993748	0.00783622			42	SCLC0005	NA	0.168777	0.978522
17	CDX20P_S313_C535_M1	CDX20	CDX20P	Progression	0.993571	0.00750047			42	SCLC0009	NA	0.99905	0.0385405
17	CDX20P_S313_C535_M2	CDX20	CDX20P	Progression	0.969353	0.00706708			42	SCLC0010	NA	0.568945	0.00756621
17	CDX20P_S313_C535_M5	CDX20	CDX20P	Progression	0.993065	0.00783336			42	SCLC0011	NA	0.999362	0.0310461
17	CDX20_S300_C436_M1T	CDX20	CDX20	Baseline	0.972369	0.00868565			42	SCLC0012	NA	0.387138	0.0121699
17	CDX20_S300_C436_M3T	CDX20	CDX20	Baseline	0.982382	0.00857061			42	SCLC0013	NA	0.997927	0.00909787
17	CDX20_S300_C436_M5	CDX20	CDX20	Baseline	0.972597	0.00919789			42	SCLC0015	NA	0.999183	0.0393916
17	CDX42P_S353_C638_M2	CDX42	CDX42P	Progression	0.920999	0.0126492			43	SCLC0005	NA	0.0134438	0.82017
17	CDX42P_S353_C638_M3	CDX42	CDX42P	Progression	0.761946	0.00731772			43	SCLC0009	NA	0.99869	0.00408083
17	CDX42P_S353_C638_M4	CDX42	CDX42P	Progression	0.987099	0.00372374			43	SCLC0010	NA	0.953482	0.00239062
17	CDX42_S349_C630_M2	CDX42	CDX42	Baseline	0.931548	0.00670189			43	SCLC0011	NA	0.998925	0.00380301
17	CDX42_S349_C630_M4	CDX42	CDX42	Baseline	0.973068	0.00931221			43	SCLC0012	NA	0.142114	0.111973
17	CDX42_S349_C630_M5	CDX42	CDX42	Baseline	0.790974	0.00317031			43	SCLC0013	NA	0.991778	0.00268179
17	PDX022	PDX022	PDX022	ChemoNaive	0.462574	0.580748			43	SCLC0015	NA	0.997923	0.00404906
17	PDX022R	PDX022	PDX022R	ChemoResistant	0.239195	0.311686			44	SCLC0005	NA	0.0658514	0.50314
17	PDX033	PDX033	PDX033	ChemoNaive	0.0489142	0.990722			44	SCLC0009	NA	0.996624	0.0157914
17	PDX033R	PDX033	PDX033R	ChemoResistant	0.0980422	0.97511			44	SCLC0010	NA	0.951536	0.0198918
17	PDX040	PDX040	PDX040	ChemoNaive	0.988847	0.00192785			44	SCLC0011	NA	0.998273	0.0252628
17	PDX040R	PDX040	PDX040R	ChemoResistant	0.993593	0.00260508			44	SCLC0012	NA	0.886961	0.00687057
17	PDX048	PDX048	PDX048	ChemoNaive	0.993825	0.00597036			44	SCLC0013	NA	0.984434	0.0112788
17	PDX048R	PDX048	PDX048R	ChemoResistant	0.991396	0.0077787			44	SCLC0015	NA	0.996276	0.0123475
17	PDX095	PDX095	PDX095	ChemoNaive	0.976944	0.00897187			45	SCLC0005	NA	0.0380202	0.987125
17	PDX095R	PDX095	PDX095R	ChemoResistant	0.947627	0.00854415			45	SCLC0009	NA	0.998825	0.0274431
17	PDX101	PDX101	PDX101	ChemoNaive	0.997804	0.0095554			45	SCLC0010	NA	0.960336	0.00347865
17	PDX101R	PDX101	PDX101R	ChemoResistant	0.999276	0.00403923			45	SCLC0011	NA	0.997796	0.0157407
17	PDX102	PDX102	PDX102	ChemoNaive	0.998563	0.052277			45	SCLC0012	NA	0.0961783	0.0130373
17	PDX102R	PDX102	PDX102R	ChemoResistant	0.991947	0.0675687			45	SCLC0013	NA	0.992393	0.00410521
17	PDX108	PDX108	PDX108	ChemoNaive	0.992837	0.0156093			45	SCLC0015	NA	0.996035	0.0260153
17	PDX108R	PDX108	PDX108R	ChemoResistant	0.993204	0.0266208			46	SCLC0005	NA	0.016069	0.995669
17	PDX110	PDX110	PDX110	ChemoNaive	0.976957	0.00756449			46	SCLC0009	NA	0.99898	0.0496498
17	PDX110R	PDX110	PDX110R	ChemoResistant	0.926722	0.0117413			46	SCLC0010	NA	0.485689	0.0187304
17	PDX149	PDX149	PDX149	ChemoNaive	0.958501	0.0079208			46	SCLC0011	NA	0.996763	0.0254218
17	PDX149R	PDX149	PDX149R	ChemoResistant	0.960874	0.00912803			46	SCLC0012	NA	0.419698	0.01783
18	CDX03P_S178_C55_M2	CDX03	CDX03P	Progression	0.996227	0.00564009			46	SCLC0013	NA	0.995825	0.0246927
18	CDX03P_S178_C55_M3	CDX03	CDX03P	Progression	0.995797	0.00548118			46	SCLC0015	NA	0.99847	0.0458205
18	CDX03P_S178_C111_M1	CDX03	CDX03P	Progression	0.868636	0.00538331			47	SCLC0005	NA	0.0219066	0.993039
18	CDX03_S161_C40_M2R	CDX03	CDX03	Baseline	0.978958	0.00415146			47	SCLC0009	NA	0.999235	0.033242
18	CDX03_S161_C40_M3R	CDX03	CDX03	Baseline	0.966249	0.00456136			47	SCLC0010	NA	0.789259	0.0124833
18	CDX03_S161_C46_M3R	CDX03	CDX03	Baseline	0.978067	0.00456077			47	SCLC0011	NA	0.99828	0.0159672
18	CDX08P_S205_C122_M1R	CDX08	CDX08P	Progression	0.936584	0.35244			47	SCLC0012	NA	0.171401	0.0195826
18	CDX08P_S205_C122_M2	CDX08	CDX08P	Progression	0.908495	0.641957			47	SCLC0013	NA	0.992797	0.00373667
18	CDX08P_S205_C122_M3	CDX08	CDX08P	Progression	0.880499	0.277165			47	SCLC0015	NA	0.991966	0.030929
18	CDX08_S183_C87_M1L	CDX08	CDX08	Baseline	0.965748	0.573704			48	SCLC0005	NA	0.11841	0.986114
18	CDX08_S183_C87_M2T	CDX08	CDX08	Baseline	0.970706	0.120311			48	SCLC0009	NA	0.99902	0.0568805
18	CDX08_S183_C137_M5	CDX08	CDX08	Baseline	0.89519	0.0638933			48	SCLC0010	NA	0.852208	0.00850594
18	CDX15PP_S263_C206_M4	CDX15	CDX15PP	Progression	0.998456	0.0117059			48	SCLC0011	NA	0.997755	0.0153291
18	CDX15PP_S263_C206_M5	CDX15	CDX15PP	Progression	0.997921	0.00740016			48	SCLC0012	NA	0.349796	0.012245
18	CDX15P_S251_C176_M2	CDX15	CDX15P	Progression	0.997952	0.00792891			48	SCLC0013	NA	0.995142	0.00818235
18	CDX15P_S251_C177_M1	CDX15	CDX15P	Progression	0.998619	0.0062384			48	SCLC0015	NA	0.998497	0.0297624
18	CDX15P_S251_C177_M4	CDX15	CDX15P	Progression	0.998607	0.00730705			49	SCLC0005	NA	0.0474742	0.377339
18	CDX17P_S346_C9_M2	CDX17	CDX17P	Progression	0.781369	0.357791			49	SCLC0009	NA	0.999403	0.0320921
18	CDX17P_S346_C9_M4	CDX17	CDX17P	Progression	0.858314	0.213981			49	SCLC0010	NA	0.935862	0.0117702
18	CDX17P_S346_C9_M5	CDX17	CDX17P	Progression	0.429702	0.320147			49	SCLC0011	NA	0.998581	0.0243958
18	CDX17_S290_C292_M2	CDX17	CDX17	Baseline	0.771414	0.0158709			49	SCLC0012	NA	0.0981129	0.0106469
18	CDX17_S290_C292_M5	CDX17	CDX17	Baseline	0.578006	0.386299			49	SCLC0013	NA	0.997547	0.00714862
18	CDX18P_S312_C416_M2	CDX18	CDX18P	Progression	0.998723	0.0077799			49	SCLC0015	NA	0.972771	0.0314954
18	CDX18P_S312_C416_M4	CDX18	CDX18P	Progression	0.998961	0.00479037			50	SCLC0005	NA	0.0152367	0.977391
18	CDX18P_S312_C416_M5	CDX18	CDX18P	Progression	0.998796	0.0130501			50	SCLC0009	NA	0.999363	0.0128798
18	CDX18_S291_C281_M2T	CDX18	CDX18	Baseline	0.998649	0.0146773			50	SCLC0010	NA	0.950767	0.00661641
18	CDX18_S291_C281_M3	CDX18	CDX18	Baseline	0.998939	0.0314084			50	SCLC0011	NA	0.999277	0.00353348
18	CDX18_S291_C318_M2	CDX18	CDX18	Baseline	0.998842	0.0119231			50	SCLC0012	NA	0.17002	0.0262398
18	CDX20P_S313_C535_M1	CDX20	CDX20P	Progression	0.998499	0.00541377			50	SCLC0013	NA	0.983554	0.0040797
18	CDX20P_S313_C535_M2	CDX20	CDX20P	Progression	0.997738	0.00528026			50	SCLC0015	NA	0.998774	0.0102924
18	CDX20P_S313_C535_M5	CDX20	CDX20P	Progression	0.997914	0.00345951			51	SCLC0005	NA	0.143789	0.952754
18	CDX20_S300_C436_M1T	CDX20	CDX20	Baseline	0.996457	0.00460792			51	SCLC0009	NA	0.999335	0.00966102
18	CDX20_S300_C436_M3T	CDX20	CDX20	Baseline	0.997505	0.004448			51	SCLC0010	NA	0.170281	0.00478905
18	CDX20_S300_C436_M5	CDX20	CDX20	Baseline	0.996647	0.005817			51	SCLC0011	NA	0.999159	0.0117762
18	CDX42P_S353_C638_M2	CDX42	CDX42P	Progression	0.996323	0.00860471			51	SCLC0012	NA	0.213181	0.0130658
18	CDX42P_S353_C638_M3	CDX42	CDX42P	Progression	0.98972	0.00689685			51	SCLC0013	NA	0.947031	0.00942677
18	CDX42P_S353_C638_M4	CDX42	CDX42P	Progression	0.984165	0.0030908			51	SCLC0015	NA	0.99716	0.0223324
18	CDX42_S349_C630_M2	CDX42	CDX42	Baseline	0.997266	0.00719446			52	SCLC0005	NA	0.0257895	0.992556
18	CDX42_S349_C630_M4	CDX42	CDX42	Baseline	0.994926	0.00571787			52	SCLC0009	NA	0.999046	0.00672495
18	CDX42_S349_C630_M5	CDX42	CDX42	Baseline	0.995479	0.00437695			52	SCLC0010	NA	0.508582	0.00433761
18	PDX022	PDX022	PDX022	ChemoNaive	0.690277	0.602957			52	SCLC0011	NA	0.996664	0.00722104
18	PDX022R	PDX022	PDX022R	ChemoResistant	0.634222	0.403684			52	SCLC0012	NA	0.34658	0.00548804
18	PDX033	PDX033	PDX033	ChemoNaive	0.74694	0.904365			52	SCLC0013	NA	0.992783	0.00412118
18	PDX033R	PDX033	PDX033R	ChemoResistant	0.0566345	0.910608			52	SCLC0015	NA	0.995705	0.00533098
18	PDX040	PDX040	PDX040	ChemoNaive	0.992681	0.00260329			53	SCLC0005	NA	0.0206717	0.15254
18	PDX040R	PDX040	PDX040R	ChemoResistant	0.995866	0.00335449			53	SCLC0009	NA	0.998598	0.00572711
18	PDX048	PDX048	PDX048	ChemoNaive	0.998987	0.00574887			53	SCLC0010	NA	0.686608	0.00304151
18	PDX048R	PDX048	PDX048R	ChemoResistant	0.999025	0.00722456			53	SCLC0011	NA	0.996886	0.00279254
18	PDX095	PDX095	PDX095	ChemoNaive	0.997017	0.0101089			53	SCLC0012	NA	0.294359	0.00725335
18	PDX095R	PDX095	PDX095R	ChemoResistant	0.997699	0.0128225			53	SCLC0013	NA	0.99432	0.00192666
18	PDX101	PDX101	PDX101	ChemoNaive	0.999146	0.0161199			53	SCLC0015	NA	0.980963	0.00496119
18	PDX101R	PDX101	PDX101R	ChemoResistant	0.998963	0.00840855			54	SCLC0005	NA	0.739947	0.944301
18	PDX102	PDX102	PDX102	ChemoNaive	0.979617	0.0152776			54	SCLC0009	NA	0.99927	0.00665718
18	PDX102R	PDX102	PDX102R	ChemoResistant	0.947161	0.0284658			54	SCLC0010	NA	0.744604	0.00373346
18	PDX108	PDX108	PDX108	ChemoNaive	0.998802	0.478115			54	SCLC0011	NA	0.999272	0.00333649
18	PDX108R	PDX108	PDX108R	ChemoResistant	0.99896	0.47074			54	SCLC0012	NA	0.251263	0.0115884
18	PDX110	PDX110	PDX110	ChemoNaive	0.996715	0.00811005			54	SCLC0013	NA	0.997825	0.00454128
18	PDX110R	PDX110	PDX110R	ChemoResistant	0.996478	0.00898463			54	SCLC0015	NA	0.998811	0.007002
18	PDX149	PDX149	PDX149	ChemoNaive	0.995059	0.00663334			55	SCLC0005	NA	0.416586	0.987598
18	PDX149R	PDX149	PDX149R	ChemoResistant	0.995374	0.00446701			55	SCLC0009	NA	0.999231	0.00464386
19	CDX03P_S178_C55_M2	CDX03	CDX03P	Progression	0.938096	0.00579685			55	SCLC0010	NA	0.931943	0.00273335
19	CDX03P_S178_C55_M3	CDX03	CDX03P	Progression	0.965342	0.00512075			55	SCLC0011	NA	0.998794	0.00399798
19	CDX03P_S178_C111_M1	CDX03	CDX03P	Progression	0.94955	0.0047937			55	SCLC0012	NA	0.13188	0.00349927
19	CDX03_S161_C40_M2R	CDX03	CDX03	Baseline	0.855684	0.00428241			55	SCLC0013	NA	0.997103	0.00270671
19	CDX03_S161_C40_M3R	CDX03	CDX03	Baseline	0.710029	0.00696999			55	SCLC0015	NA	0.994061	0.00352651
19	CDX03_S161_C46_M3R	CDX03	CDX03	Baseline	0.931037	0.00402009			56	SCLC0005	NA	0.00715297	0.855658
19	CDX08P_S205_C122_M1R	CDX08	CDX08P	Progression	0.569423	0.474307			56	SCLC0009	NA	0.999415	0.0196298
19	CDX08P_S205_C122_M2	CDX08	CDX08P	Progression	0.241489	0.878884			56	SCLC0010	NA	0.978303	0.0056771
19	CDX08P_S205_C122_M3	CDX08	CDX08P	Progression	0.0434816	0.112663			56	SCLC0011	NA	0.998593	0.0105665
19	CDX08_S183_C87_M1L	CDX08	CDX08	Baseline	0.788411	0.380273			56	SCLC0012	NA	0.054213	0.0162942
19	CDX08_S183_C87_M2T	CDX08	CDX08	Baseline	0.671548	0.54127			56	SCLC0013	NA	0.996003	0.0065338
19	CDX08_S183_C137_M5	CDX08	CDX08	Baseline	0.832193	0.145693			56	SCLC0015	NA	0.971009	0.0185244
19	CDX15PP_S263_C206_M4	CDX15	CDX15PP	Progression	0.997906	0.00790542			57	SCLC0005	NA	0.0563375	0.900312
19	CDX15PP_S263_C206_M5	CDX15	CDX15PP	Progression	0.997517	0.0071978			57	SCLC0009	NA	0.998892	0.0173532
19	CDX15P_S251_C176_M2	CDX15	CDX15P	Progression	0.994628	0.00787151			57	SCLC0010	NA	0.740765	0.0187833
19	CDX15P_S251_C177_M1	CDX15	CDX15P	Progression	0.998042	0.00703162			57	SCLC0011	NA	0.998586	0.0192877
19	CDX15P_S251_C177_M4	CDX15	CDX15P	Progression	0.998067	0.00664955			57	SCLC0012	NA	0.258788	0.0215878
19	CDX17P_S346_C9_M2	CDX17	CDX17P	Progression	0.0822659	0.45683			57	SCLC0013	NA	0.972262	0.00442791
19	CDX17P_S346_C9_M4	CDX17	CDX17P	Progression	0.611287	0.394674			57	SCLC0015	NA	0.925219	0.0198022
19	CDX17P_S346_C9_M5	CDX17	CDX17P	Progression	0.338933	0.315957			58	SCLC0005	NA	0.0105087	0.359915
19	CDX17_S290_C292_M2	CDX17	CDX17	Baseline	0.475384	0.197024			58	SCLC0009	NA	0.998525	0.00175989
19	CDX17_S290_C292_M5	CDX17	CDX17	Baseline	0.362236	0.288015			58	SCLC0010	NA	0.951137	0.00257981
19	CDX18P_S312_C416_M2	CDX18	CDX18P	Progression	0.99763	0.00892413			58	SCLC0011	NA	0.975549	0.00165868
19	CDX18P_S312_C416_M4	CDX18	CDX18P	Progression	0.998824	0.00831723			58	SCLC0012	NA	0.988857	0.0130889
19	CDX18P_S312_C416_M5	CDX18	CDX18P	Progression	0.998258	0.00944525			58	SCLC0013	NA	0.980584	0.00155103
19	CDX18_S291_C281_M2T	CDX18	CDX18	Baseline	0.996909	0.0123148			58	SCLC0015	NA	0.997288	0.00155067
19	CDX18_S291_C281_M3	CDX18	CDX18	Baseline	0.997524	0.0133173			59	SCLC0005	NA	0.246384	0.96689
19	CDX18_S291_C318_M2	CDX18	CDX18	Baseline	0.998654	0.00951004			59	SCLC0009	NA	0.99887	0.0265957
19	CDX20P_S313_C535_M1	CDX20	CDX20P	Progression	0.995737	0.00525773			59	SCLC0010	NA	0.773236	0.00309908
19	CDX20P_S313_C535_M2	CDX20	CDX20P	Progression	0.994376	0.00560415			59	SCLC0011	NA	0.999069	0.0264409
19	CDX20P_S313_C535_M5	CDX20	CDX20P	Progression	0.995347	0.00461441			59	SCLC0012	NA	0.403373	0.0165865
19	CDX20_S300_C436_M1T	CDX20	CDX20	Baseline	0.989121	0.00530052			59	SCLC0013	NA	0.980649	0.00884229
19	CDX20_S300_C436_M3T	CDX20	CDX20	Baseline	0.994475	0.00477493			59	SCLC0015	NA	0.99828	0.0201603
19	CDX20_S300_C436_M5	CDX20	CDX20	Baseline	0.979006	0.00493866			60	SCLC0005	NA	0.0108148	0.991262
19	CDX42P_S353_C638_M2	CDX42	CDX42P	Progression	0.982513	0.00664097			60	SCLC0009	NA	0.999147	0.0351374
19	CDX42P_S353_C638_M3	CDX42	CDX42P	Progression	0.939718	0.00427699			60	SCLC0010	NA	0.956423	0.00674379
19	CDX42P_S353_C638_M4	CDX42	CDX42P	Progression	0.991451	0.00380373			60	SCLC0011	NA	0.99094	0.0223562
19	CDX42_S349_C630_M2	CDX42	CDX42	Baseline	0.997372	0.00577188			60	SCLC0012	NA	0.323243	0.0243446
19	CDX42_S349_C630_M4	CDX42	CDX42	Baseline	0.989351	0.00509465			60	SCLC0013	NA	0.996332	0.00819057
19	CDX42_S349_C630_M5	CDX42	CDX42	Baseline	0.987736	0.00189424			60	SCLC0015	NA	0.997725	0.0220402
19	PDX022	PDX022	PDX022	ChemoNaive	0.0757992	0.800599			61	SCLC0005	NA	0.0185186	0.997267
19	PDX022R	PDX022	PDX022R	ChemoResistant	0.0303075	0.789584			61	SCLC0009	NA	0.999191	0.0431458
19	PDX033	PDX033	PDX033	ChemoNaive	0.275453	0.986067			61	SCLC0010	NA	0.88986	0.0109395
19	PDX033R	PDX033	PDX033R	ChemoResistant	0.322999	0.983466			61	SCLC0011	NA	0.998988	0.0256864
19	PDX040	PDX040	PDX040	ChemoNaive	0.991539	0.00187165			61	SCLC0012	NA	0.43693	0.010879
19	PDX040R	PDX040	PDX040R	ChemoResistant	0.994953	0.00294363			61	SCLC0013	NA	0.996082	0.00914598
19	PDX048	PDX048	PDX048	ChemoNaive	0.998053	0.00676459			61	SCLC0015	NA	0.991978	0.0361958
19	PDX048R	PDX048	PDX048R	ChemoResistant	0.997749	0.00781047			62	SCLC0005	NA	0.0503188	0.835273
19	PDX095	PDX095	PDX095	ChemoNaive	0.988553	0.0116884			62	SCLC0009	NA	0.998059	0.0126225
19	PDX095R	PDX095	PDX095R	ChemoResistant	0.991899	0.0188112			62	SCLC0010	NA	0.745732	0.00329834
19	PDX101	PDX101	PDX101	ChemoNaive	0.998952	0.00806719			62	SCLC0011	NA	0.97871	0.00801569
19	PDX101R	PDX101	PDX101R	ChemoResistant	0.999261	0.00482637			62	SCLC0012	NA	0.382389	0.141374
19	PDX102	PDX102	PDX102	ChemoNaive	0.984239	0.552343			62	SCLC0013	NA	0.99152	0.00296068
19	PDX102R	PDX102	PDX102R	ChemoResistant	0.955233	0.536931			62	SCLC0015	NA	0.997177	0.0106439
19	PDX108	PDX108	PDX108	ChemoNaive	0.997664	0.0385974			63	SCLC0005	NA	0.183012	0.95618
19	PDX108R	PDX108	PDX108R	ChemoResistant	0.997546	0.050389			63	SCLC0009	NA	0.99929	0.053703
19	PDX110	PDX110	PDX110	ChemoNaive	0.98602	0.00524294			63	SCLC0010	NA	0.681478	0.0442177
19	PDX110R	PDX110	PDX110R	ChemoResistant	0.918292	0.00470054			63	SCLC0011	NA	0.99882	0.0435234
19	PDX149	PDX149	PDX149	ChemoNaive	0.992966	0.00452054			63	SCLC0012	NA	0.703684	0.0119873
19	PDX149R	PDX149	PDX149R	ChemoResistant	0.997297	0.00470394			63	SCLC0013	NA	0.995338	0.00897467
20	CDX03P_S178_C55_M2	CDX03	CDX03P	Progression	0.806885	0.0046286			63	SCLC0015	NA	0.996159	0.0851924
20	CDX03P_S178_C55_M3	CDX03	CDX03P	Progression	0.85668	0.00501513			64	SCLC0005	NA	0.0110132	0.830771
20	CDX03P_S178_C111_M1	CDX03	CDX03P	Progression	0.88879	0.00654662			64	SCLC0009	NA	0.999377	0.0149584
20	CDX03_S161_C40_M2R	CDX03	CDX03	Baseline	0.963125	0.00606674			64	SCLC0010	NA	0.936773	0.00407249
20	CDX03_S161_C40_M3R	CDX03	CDX03	Baseline	0.600817	0.0113974			64	SCLC0011	NA	0.997147	0.0086984
20	CDX03_S161_C46_M3R	CDX03	CDX03	Baseline	0.115897	0.00437886			64	SCLC0012	NA	0.185259	0.0057978
20	CDX08P_S205_C122_M1R	CDX08	CDX08P	Progression	0.500078	0.107082			64	SCLC0013	NA	0.975046	0.0100132
20	CDX08P_S205_C122_M2	CDX08	CDX08P	Progression	0.418585	0.408723			64	SCLC0015	NA	0.984411	0.0111139
20	CDX08P_S205_C122_M3	CDX08	CDX08P	Progression	0.356728	0.177112			65	SCLC0005	NA	0.0359271	0.975762
20	CDX08_S183_C87_M1L	CDX08	CDX08	Baseline	0.551139	0.149441			65	SCLC0009	NA	0.999405	0.0246868
20	CDX08_S183_C87_M2T	CDX08	CDX08	Baseline	0.27277	0.159217			65	SCLC0010	NA	0.99032	0.00811374
20	CDX08_S183_C137_M5	CDX08	CDX08	Baseline	0.332495	0.162317			65	SCLC0011	NA	0.998211	0.00860846
20	CDX15PP_S263_C206_M4	CDX15	CDX15PP	Progression	0.967698	0.00388515			65	SCLC0012	NA	0.073225	0.00455904
20	CDX15PP_S263_C206_M5	CDX15	CDX15PP	Progression	0.951922	0.00264788			65	SCLC0013	NA	0.99878	0.00493383
20	CDX15P_S251_C176_M2	CDX15	CDX15P	Progression	0.996651	0.00214523			65	SCLC0015	NA	0.996122	0.0155325
20	CDX15P_S251_C177_M1	CDX15	CDX15P	Progression	0.999225	0.00169706			66	SCLC0005	NA	0.0102151	0.360974
20	CDX15P_S251_C177_M4	CDX15	CDX15P	Progression	0.999042	0.00172496			66	SCLC0009	NA	0.999375	0.0160527
20	CDX17P_S346_C9_M2	CDX17	CDX17P	Progression	0.373498	0.0824251			66	SCLC0010	NA	0.944037	0.0185089
20	CDX17P_S346_C9_M4	CDX17	CDX17P	Progression	0.347076	0.0883633			66	SCLC0011	NA	0.998853	0.0148709
20	CDX17P_S346_C9_M5	CDX17	CDX17P	Progression	0.228847	0.100258			66	SCLC0012	NA	0.375581	0.0193043
20	CDX17_S290_C292_M2	CDX17	CDX17	Baseline	0.554113	0.0906284			66	SCLC0013	NA	0.998056	0.00786471
20	CDX17_S290_C292_M5	CDX17	CDX17	Baseline	0.233643	0.129863			66	SCLC0015	NA	0.995822	0.0119523
20	CDX18P_S312_C416_M2	CDX18	CDX18P	Progression	0.995045	0.00396413			67	SCLC0005	NA	0.114251	0.989079
20	CDX18P_S312_C416_M4	CDX18	CDX18P	Progression	0.96683	0.00368273			67	SCLC0009	NA	0.999063	0.0360996
20	CDX18P_S312_C416_M5	CDX18	CDX18P	Progression	0.917734	0.00539452			67	SCLC0010	NA	0.982603	0.00619745
20	CDX18_S291_C281_M2T	CDX18	CDX18	Baseline	0.990387	0.00721186			67	SCLC0011	NA	0.998963	0.0198882
20	CDX18_S291_C281_M3	CDX18	CDX18	Baseline	0.986788	0.00575477			67	SCLC0012	NA	0.18305	0.0357928
20	CDX18_S291_C318_M2	CDX18	CDX18	Baseline	0.983762	0.00788468			67	SCLC0013	NA	0.997795	0.0206152
20	CDX20P_S313_C535_M1	CDX20	CDX20P	Progression	0.678372	0.00464278			67	SCLC0015	NA	0.997971	0.0571671
20	CDX20P_S313_C535_M2	CDX20	CDX20P	Progression	0.831697	0.00466579			68	SCLC0005	NA	0.297291	0.605915
20	CDX20P_S313_C535_M5	CDX20	CDX20P	Progression	0.849295	0.00371617			68	SCLC0009	NA	0.998693	0.00391686
20	CDX20_S300_C436_M1T	CDX20	CDX20	Baseline	0.79333	0.00432068			68	SCLC0010	NA	0.726112	0.00960428
20	CDX20_S300_C436_M3T	CDX20	CDX20	Baseline	0.816583	0.00376058			68	SCLC0011	NA	0.99782	0.0021916
20	CDX20_S300_C436_M5	CDX20	CDX20	Baseline	0.79333	0.00400698			68	SCLC0012	NA	0.952758	0.00558048
20	CDX42P_S353_C638_M2	CDX42	CDX42P	Progression	0.468738	0.00256771			68	SCLC0013	NA	0.996442	0.00170678
20	CDX42P_S353_C638_M3	CDX42	CDX42P	Progression	0.658762	0.00447524			68	SCLC0015	NA	0.997898	0.00391662
20	CDX42P_S353_C638_M4	CDX42	CDX42P	Progression	0.825681	0.00975043			69	SCLC0005	NA	0.0172411	0.918987
20	CDX42_S349_C630_M2	CDX42	CDX42	Baseline	0.927093	0.00499827			69	SCLC0009	NA	0.999379	0.0211184
20	CDX42_S349_C630_M4	CDX42	CDX42	Baseline	0.832531	0.00217617			69	SCLC0010	NA	0.972746	0.0134454
20	CDX42_S349_C630_M5	CDX42	CDX42	Baseline	0.656097	0.00571108			69	SCLC0011	NA	0.999212	0.00895208
20	PDX022	PDX022	PDX022	ChemoNaive	0.484369	0.419554			69	SCLC0012	NA	0.943534	0.0112772
20	PDX022R	PDX022	PDX022R	ChemoResistant	0.610273	0.262586			69	SCLC0013	NA	0.992903	0.00724065
20	PDX033	PDX033	PDX033	ChemoNaive	0.0398761	0.988756			69	SCLC0015	NA	0.997723	0.014554
20	PDX033R	PDX033	PDX033R	ChemoResistant	0.0202087	0.983396			70	SCLC0005	NA	0.250937	0.993936
20	PDX040	PDX040	PDX040	ChemoNaive	0.992412	0.00298357			70	SCLC0009	NA	0.999141	0.0681911
20	PDX040R	PDX040	PDX040R	ChemoResistant	0.992902	0.00265509			70	SCLC0010	NA	0.952346	0.0122591
20	PDX048	PDX048	PDX048	ChemoNaive	0.991743	0.00346494			70	SCLC0011	NA	0.995686	0.0205124
20	PDX048R	PDX048	PDX048R	ChemoResistant	0.997626	0.00315231			70	SCLC0012	NA	0.123544	0.0133675
20	PDX095	PDX095	PDX095	ChemoNaive	0.722442	0.00504017			70	SCLC0013	NA	0.989847	0.00840539
20	PDX095R	PDX095	PDX095R	ChemoResistant	0.938275	0.00525618			70	SCLC0015	NA	0.985875	0.0807883
20	PDX101	PDX101	PDX101	ChemoNaive	0.998528	0.00256252			71	SCLC0005	NA	0.0502576	0.952879
20	PDX101R	PDX101	PDX101R	ChemoResistant	0.99865	0.00327349			71	SCLC0009	NA	0.999416	0.0355467
20	PDX102	PDX102	PDX102	ChemoNaive	0.992707	0.0534905			71	SCLC0010	NA	0.887503	0.00344968
20	PDX102R	PDX102	PDX102R	ChemoResistant	0.638648	0.0304309			71	SCLC0011	NA	0.996863	0.0617458
20	PDX108	PDX108	PDX108	ChemoNaive	0.995791	0.0184966			71	SCLC0012	NA	0.070489	0.0182147
20	PDX108R	PDX108	PDX108R	ChemoResistant	0.995123	0.0187063			71	SCLC0013	NA	0.989326	0.00847816
20	PDX110	PDX110	PDX110	ChemoNaive	0.989886	0.00789005			71	SCLC0015	NA	0.995886	0.0212941
20	PDX110R	PDX110	PDX110R	ChemoResistant	0.981749	0.00595438			72	SCLC0005	NA	0.0132868	0.966166
20	PDX149	PDX149	PDX149	ChemoNaive	0.949486	0.00366944			72	SCLC0009	NA	0.999241	0.0582742
20	PDX149R	PDX149	PDX149R	ChemoResistant	0.996551	0.00308537			72	SCLC0010	NA	0.980797	0.0115705
21	CDX03P_S178_C55_M2	CDX03	CDX03P	Progression	0.783769	0.0124843			72	SCLC0011	NA	0.99837	0.0471752
21	CDX03P_S178_C55_M3	CDX03	CDX03P	Progression	0.970882	0.0139426			72	SCLC0012	NA	0.772113	0.0670691
21	CDX03P_S178_C111_M1	CDX03	CDX03P	Progression	0.956728	0.0170134			72	SCLC0013	NA	0.992185	0.0177834
21	CDX03_S161_C40_M2R	CDX03	CDX03	Baseline	0.90264	0.00952452			72	SCLC0015	NA	0.995811	0.0411506
21	CDX03_S161_C40_M3R	CDX03	CDX03	Baseline	0.648601	0.00661242			73	SCLC0005	NA	0.0317544	0.969222
21	CDX03_S161_C46_M3R	CDX03	CDX03	Baseline	0.472216	0.00697249			73	SCLC0009	NA	0.998887	0.0454376
21	CDX08P_S205_C122_M1R	CDX08	CDX08P	Progression	0.682351	0.865888			73	SCLC0010	NA	0.964989	0.0101523
21	CDX08P_S205_C122_M2	CDX08	CDX08P	Progression	0.370976	0.7058			73	SCLC0011	NA	0.998241	0.15597
21	CDX08P_S205_C122_M3	CDX08	CDX08P	Progression	0.0324865	0.317803			73	SCLC0012	NA	0.0277522	0.00930601
21	CDX08_S183_C87_M1L	CDX08	CDX08	Baseline	0.741639	0.553594			73	SCLC0013	NA	0.99736	0.0166553
21	CDX08_S183_C87_M2T	CDX08	CDX08	Baseline	0.122666	0.687381			73	SCLC0015	NA	0.995874	0.10693
21	CDX08_S183_C137_M5	CDX08	CDX08	Baseline	0.54445	0.29995			74	SCLC0005	NA	0.00484884	0.742059
21	CDX15PP_S263_C206_M4	CDX15	CDX15PP	Progression	0.998105	0.00786132			74	SCLC0009	NA	0.999255	0.00707191
21	CDX15PP_S263_C206_M5	CDX15	CDX15PP	Progression	0.997669	0.00335515			74	SCLC0010	NA	0.441591	0.00527054
21	CDX15P_S251_C176_M2	CDX15	CDX15P	Progression	0.994291	0.0047965			74	SCLC0011	NA	0.994684	0.0113413
21	CDX15P_S251_C177_M1	CDX15	CDX15P	Progression	0.997775	0.00445575			74	SCLC0012	NA	0.943602	0.00501657
21	CDX15P_S251_C177_M4	CDX15	CDX15P	Progression	0.998012	0.00541365			74	SCLC0013	NA	0.986307	0.00419873
21	CDX17P_S346_C9_M2	CDX17	CDX17P	Progression	0.173481	0.512439			74	SCLC0015	NA	0.997933	0.00814366
21	CDX17P_S346_C9_M4	CDX17	CDX17P	Progression	0.775447	0.293958			75	SCLC0005	NA	0.012536	0.984082
21	CDX17P_S346_C9_M5	CDX17	CDX17P	Progression	0.666912	0.284702			75	SCLC0009	NA	0.999001	0.0369803
21	CDX17_S290_C292_M2	CDX17	CDX17	Baseline	0.384337	0.189406			75	SCLC0010	NA	0.966668	0.0121647
21	CDX17_S290_C292_M5	CDX17	CDX17	Baseline	0.626279	0.358921			75	SCLC0011	NA	0.998122	0.039802
21	CDX18P_S312_C416_M2	CDX18	CDX18P	Progression	0.997648	0.022875			75	SCLC0012	NA	0.971837	0.0167512
21	CDX18P_S312_C416_M4	CDX18	CDX18P	Progression	0.99566	0.0197936			75	SCLC0013	NA	0.996777	0.0123591
21	CDX18P_S312_C416_M5	CDX18	CDX18P	Progression	0.987063	0.0262842			75	SCLC0015	NA	0.996576	0.0380815
21	CDX18_S291_C281_M2T	CDX18	CDX18	Baseline	0.994077	0.0347243			76	SCLC0005	NA	0.214575	0.766277
21	CDX18_S291_C281_M3	CDX18	CDX18	Baseline	0.998028	0.0476984			76	SCLC0009	NA	0.998163	0.0017367
21	CDX18_S291_C318_M2	CDX18	CDX18	Baseline	0.998147	0.0275732			76	SCLC0010	NA	0.953751	0.00179255
21	CDX20P_S313_C535_M1	CDX20	CDX20P	Progression	0.973813	0.00503439			76	SCLC0011	NA	0.992374	0.00391775
21	CDX20P_S313_C535_M2	CDX20	CDX20P	Progression	0.978892	0.0126977			76	SCLC0012	NA	0.0925437	0.0054462
21	CDX20P_S313_C535_M5	CDX20	CDX20P	Progression	0.992645	0.00619495			76	SCLC0013	NA	0.993367	0.00294459
21	CDX20_S300_C436_M1T	CDX20	CDX20	Baseline	0.971923	0.00797194			76	SCLC0015	NA	0.996517	0.00283343
21	CDX20_S300_C436_M3T	CDX20	CDX20	Baseline	0.990042	0.00728697			77	SCLC0005	NA	0.0247726	0.518786
21	CDX20_S300_C436_M5	CDX20	CDX20	Baseline	0.970903	0.0106461			77	SCLC0009	NA	0.998557	0.0172729
21	CDX42P_S353_C638_M2	CDX42	CDX42P	Progression	0.822933	0.00791609			77	SCLC0010	NA	0.755333	0.00662214
21	CDX42P_S353_C638_M3	CDX42	CDX42P	Progression	0.477325	0.0172271			77	SCLC0011	NA	0.998648	0.00671732
21	CDX42P_S353_C638_M4	CDX42	CDX42P	Progression	0.950804	0.00434798			77	SCLC0012	NA	0.0647981	0.0469167
21	CDX42_S349_C630_M2	CDX42	CDX42	Baseline	0.964789	0.00604153			77	SCLC0013	NA	0.984026	0.00251257
21	CDX42_S349_C630_M4	CDX42	CDX42	Baseline	0.619946	0.00477135			77	SCLC0015	NA	0.783594	0.00697964
21	CDX42_S349_C630_M5	CDX42	CDX42	Baseline	0.839004	0.00530618			78	SCLC0005	NA	0.134251	0.934226
21	PDX022	PDX022	PDX022	ChemoNaive	0.17556	0.531929			78	SCLC0009	NA	0.999259	0.00722724
21	PDX022R	PDX022	PDX022R	ChemoResistant	0.167917	0.674225			78	SCLC0010	NA	0.590515	0.00353122
21	PDX033	PDX033	PDX033	ChemoNaive	0.211068	0.958517			78	SCLC0011	NA	0.997318	0.00573379
21	PDX033R	PDX033	PDX033R	ChemoResistant	0.202739	0.889433			78	SCLC0012	NA	0.603613	0.0108154
21	PDX040	PDX040	PDX040	ChemoNaive	0.998459	0.00356865			78	SCLC0013	NA	0.995523	0.0045355
21	PDX040R	PDX040	PDX040R	ChemoResistant	0.998981	0.00358021			78	SCLC0015	NA	0.998131	0.00636822
21	PDX048	PDX048	PDX048	ChemoNaive	0.993378	0.00911635			79	SCLC0005	NA	0.205227	0.941829
21	PDX048R	PDX048	PDX048R	ChemoResistant	0.996438	0.00941247			79	SCLC0009	NA	0.999233	0.0272813
21	PDX095	PDX095	PDX095	ChemoNaive	0.943967	0.0078395			79	SCLC0010	NA	0.984676	0.008201
21	PDX095R	PDX095	PDX095R	ChemoResistant	0.940574	0.0118131			79	SCLC0011	NA	0.999336	0.0187259
21	PDX101	PDX101	PDX101	ChemoNaive	0.999142	0.00905311			79	SCLC0012	NA	0.456253	0.203146
21	PDX101R	PDX101	PDX101R	ChemoResistant	0.99937	0.00704533			79	SCLC0013	NA	0.998563	0.0105818
21	PDX102	PDX102	PDX102	ChemoNaive	0.982229	0.177565			79	SCLC0015	NA	0.998167	0.0160961
21	PDX102R	PDX102	PDX102R	ChemoResistant	0.903838	0.429931			80	SCLC0005	NA	0.0514086	0.993403
21	PDX108	PDX108	PDX108	ChemoNaive	0.9984	0.0217801			80	SCLC0009	NA	0.99939	0.298117
21	PDX108R	PDX108	PDX108R	ChemoResistant	0.998417	0.0228863			80	SCLC0010	NA	0.787502	0.0102597
21	PDX110	PDX110	PDX110	ChemoNaive	0.993913	0.0167691			80	SCLC0011	NA	0.999369	0.220093
21	PDX110R	PDX110	PDX110R	ChemoResistant	0.993356	0.0113485			80	SCLC0012	NA	0.112671	0.104148
21	PDX149	PDX149	PDX149	ChemoNaive	0.996988	0.00694072			80	SCLC0013	NA	0.994427	0.0783643
21	PDX149R	PDX149	PDX149R	ChemoResistant	0.996512	0.00631082			80	SCLC0015	NA	0.998679	0.263374
22	CDX03P_S178_C55_M2	CDX03	CDX03P	Progression	0.902968	0.0164474			81	SCLC0005	NA	0.0064857	0.952488
22	CDX03P_S178_C55_M3	CDX03	CDX03P	Progression	0.946743	0.0338186			81	SCLC0009	NA	0.999441	0.0176923
22	CDX03P_S178_C111_M1	CDX03	CDX03P	Progression	0.877718	0.0234857			81	SCLC0010	NA	0.699297	0.0087707
22	CDX03_S161_C40_M2R	CDX03	CDX03	Baseline	0.955307	0.0317651			81	SCLC0011	NA	0.995872	0.559572
22	CDX03_S161_C40_M3R	CDX03	CDX03	Baseline	0.858203	0.0697474			81	SCLC0012	NA	0.451854	0.0157178
22	CDX03_S161_C46_M3R	CDX03	CDX03	Baseline	0.522385	0.0161892			81	SCLC0013	NA	0.995333	0.0158076
22	CDX08P_S205_C122_M1R	CDX08	CDX08P	Progression	0.411463	0.35411			81	SCLC0015	NA	0.995323	0.500043
22	CDX08P_S205_C122_M2	CDX08	CDX08P	Progression	0.704255	0.428789			82	SCLC0005	NA	0.0405678	0.951791
22	CDX08P_S205_C122_M3	CDX08	CDX08P	Progression	0.787406	0.185053			82	SCLC0009	NA	0.999415	0.0232843
22	CDX08_S183_C87_M1L	CDX08	CDX08	Baseline	0.23952	0.171351			82	SCLC0010	NA	0.937453	0.0023759
22	CDX08_S183_C87_M2T	CDX08	CDX08	Baseline	0.486891	0.0608487			82	SCLC0011	NA	0.998336	0.0311427
22	CDX08_S183_C137_M5	CDX08	CDX08	Baseline	0.344827	0.0268719			82	SCLC0012	NA	0.317643	0.00808489
22	CDX15PP_S263_C206_M4	CDX15	CDX15PP	Progression	0.995955	0.0175131			82	SCLC0013	NA	0.99635	0.006374
22	CDX15PP_S263_C206_M5	CDX15	CDX15PP	Progression	0.995344	0.0144752			82	SCLC0015	NA	0.98036	0.0184242
22	CDX15P_S251_C176_M2	CDX15	CDX15P	Progression	0.998417	0.00424933			83	SCLC0005	NA	0.0109301	0.873879
22	CDX15P_S251_C177_M1	CDX15	CDX15P	Progression	0.997617	0.0123351			83	SCLC0009	NA	0.999179	0.024375
22	CDX15P_S251_C177_M4	CDX15	CDX15P	Progression	0.998256	0.0112519			83	SCLC0010	NA	0.837648	0.0101135
22	CDX17P_S346_C9_M2	CDX17	CDX17P	Progression	0.280023	0.0533406			83	SCLC0011	NA	0.999305	0.0116593
22	CDX17P_S346_C9_M4	CDX17	CDX17P	Progression	0.615328	0.259068			83	SCLC0012	NA	0.190787	0.0401034
22	CDX17P_S346_C9_M5	CDX17	CDX17P	Progression	0.444467	0.0800703			83	SCLC0013	NA	0.997968	0.00982547
22	CDX17_S290_C292_M2	CDX17	CDX17	Baseline	0.811049	0.0224326			83	SCLC0015	NA	0.998038	0.0235327
22	CDX17_S290_C292_M5	CDX17	CDX17	Baseline	0.259927	0.0427927			84	SCLC0005	NA	0.0150837	0.974121
22	CDX18P_S312_C416_M2	CDX18	CDX18P	Progression	0.996922	0.0325027			84	SCLC0009	NA	0.999214	0.0641524
22	CDX18P_S312_C416_M4	CDX18	CDX18P	Progression	0.996258	0.0196317			84	SCLC0010	NA	0.944537	0.00985843
22	CDX18P_S312_C416_M5	CDX18	CDX18P	Progression	0.995418	0.0296015			84	SCLC0011	NA	0.991302	0.0515546
22	CDX18_S291_C281_M2T	CDX18	CDX18	Baseline	0.994329	0.0230249			84	SCLC0012	NA	0.209485	0.0117147
22	CDX18_S291_C281_M3	CDX18	CDX18	Baseline	0.996099	0.0499845			84	SCLC0013	NA	0.992815	0.00938046
22	CDX18_S291_C318_M2	CDX18	CDX18	Baseline	0.997161	0.0211304			84	SCLC0015	NA	0.997467	0.0632216
22	CDX20P_S313_C535_M1	CDX20	CDX20P	Progression	0.976746	0.0721889			85	SCLC0005	NA	0.0755194	0.979076
22	CDX20P_S313_C535_M2	CDX20	CDX20P	Progression	0.987479	0.0774657			85	SCLC0009	NA	0.998706	0.220705
22	CDX20P_S313_C535_M5	CDX20	CDX20P	Progression	0.99039	0.0294498			85	SCLC0010	NA	0.932016	0.0125063
22	CDX20_S300_C436_M1T	CDX20	CDX20	Baseline	0.986795	0.0429414			85	SCLC0011	NA	0.992897	0.0181042
22	CDX20_S300_C436_M3T	CDX20	CDX20	Baseline	0.981833	0.0423321			85	SCLC0012	NA	0.584905	0.040922
22	CDX20_S300_C436_M5	CDX20	CDX20	Baseline	0.986404	0.0349033			85	SCLC0013	NA	0.996778	0.011099
22	CDX42P_S353_C638_M2	CDX42	CDX42P	Progression	0.948495	0.0241521			85	SCLC0015	NA	0.99214	0.0371446
22	CDX42P_S353_C638_M3	CDX42	CDX42P	Progression	0.917256	0.0325387			86	SCLC0005	NA	0.0860094	0.121859
22	CDX42P_S353_C638_M4	CDX42	CDX42P	Progression	0.961097	0.00862437			86	SCLC0009	NA	0.999271	0.00352305
22	CDX42_S349_C630_M2	CDX42	CDX42	Baseline	0.960429	0.0184866			86	SCLC0010	NA	0.872628	0.00318253
22	CDX42_S349_C630_M4	CDX42	CDX42	Baseline	0.914855	0.015823			86	SCLC0011	NA	0.995738	0.0046196
22	CDX42_S349_C630_M5	CDX42	CDX42	Baseline	0.951568	0.00220275			86	SCLC0012	NA	0.183183	0.00977707
22	PDX022	PDX022	PDX022	ChemoNaive	0.493672	0.472652			86	SCLC0013	NA	0.998031	0.00301367
22	PDX022R	PDX022	PDX022R	ChemoResistant	0.584603	0.255778			86	SCLC0015	NA	0.999087	0.00258398
22	PDX033	PDX033	PDX033	ChemoNaive	0.139851	0.983908			87	SCLC0005	NA	0.423381	0.990581
22	PDX033R	PDX033	PDX033R	ChemoResistant	0.0259717	0.952519			87	SCLC0009	NA	0.999114	0.671923
22	PDX040	PDX040	PDX040	ChemoNaive	0.996304	0.00153297			87	SCLC0010	NA	0.927119	0.0171293
22	PDX040R	PDX040	PDX040R	ChemoResistant	0.996216	0.00205857			87	SCLC0011	NA	0.999121	0.520737
22	PDX048	PDX048	PDX048	ChemoNaive	0.990909	0.0238682			87	SCLC0012	NA	0.362671	0.0875014
22	PDX048R	PDX048	PDX048R	ChemoResistant	0.992353	0.0142409			87	SCLC0013	NA	0.995753	0.0570045
22	PDX095	PDX095	PDX095	ChemoNaive	0.95199	0.0363618			87	SCLC0015	NA	0.998118	0.729501
22	PDX095R	PDX095	PDX095R	ChemoResistant	0.899617	0.0467963			88	SCLC0005	NA	0.0252813	0.232851
22	PDX101	PDX101	PDX101	ChemoNaive	0.999065	0.0122513			88	SCLC0009	NA	0.999402	0.00734836
22	PDX101R	PDX101	PDX101R	ChemoResistant	0.999048	0.00270194			88	SCLC0010	NA	0.884876	0.00200266
22	PDX102	PDX102	PDX102	ChemoNaive	0.993718	0.0440752			88	SCLC0011	NA	0.992084	0.00317115
22	PDX102R	PDX102	PDX102R	ChemoResistant	0.967263	0.0326966			88	SCLC0012	NA	0.129486	0.157559
22	PDX108	PDX108	PDX108	ChemoNaive	0.999148	0.0714396			88	SCLC0013	NA	0.993877	0.00166756
22	PDX108R	PDX108	PDX108R	ChemoResistant	0.999111	0.195576			88	SCLC0015	NA	0.997008	0.00515258
22	PDX110	PDX110	PDX110	ChemoNaive	0.984979	0.0231465			89	SCLC0005	NA	0.0292436	0.949718
22	PDX110R	PDX110	PDX110R	ChemoResistant	0.990059	0.00839186			89	SCLC0009	NA	0.999432	0.00608945
22	PDX149	PDX149	PDX149	ChemoNaive	0.99306	0.0311182			89	SCLC0010	NA	0.663433	0.00448817
22	PDX149R	PDX149	PDX149R	ChemoResistant	0.998407	0.00732428			89	SCLC0011	NA	0.997646	0.00373214
23	CDX03P_S178_C55_M2	CDX03	CDX03P	Progression	0.674251	0.0106333			89	SCLC0012	NA	0.0976217	0.0133856
23	CDX03P_S178_C55_M3	CDX03	CDX03P	Progression	0.963052	0.00972706			89	SCLC0013	NA	0.994563	0.00233614
23	CDX03P_S178_C111_M1	CDX03	CDX03P	Progression	0.943324	0.0111281			89	SCLC0015	NA	0.998385	0.00409788
23	CDX03_S161_C40_M2R	CDX03	CDX03	Baseline	0.940063	0.0130799			90	SCLC0005	NA	0.108048	0.915823
23	CDX03_S161_C40_M3R	CDX03	CDX03	Baseline	0.818809	0.0147868			90	SCLC0009	NA	0.99877	0.0112054
23	CDX03_S161_C46_M3R	CDX03	CDX03	Baseline	0.74095	0.00445151			90	SCLC0010	NA	0.832603	0.00862652
23	CDX08P_S205_C122_M1R	CDX08	CDX08P	Progression	0.699731	0.0923806			90	SCLC0011	NA	0.999175	0.00570941
23	CDX08P_S205_C122_M2	CDX08	CDX08P	Progression	0.837523	0.0656392			90	SCLC0012	NA	0.0260757	0.00624347
23	CDX08P_S205_C122_M3	CDX08	CDX08P	Progression	0.308007	0.0536169			90	SCLC0013	NA	0.982852	0.00565743
23	CDX08_S183_C87_M1L	CDX08	CDX08	Baseline	0.610229	0.0415431			90	SCLC0015	NA	0.998036	0.0108534
23	CDX08_S183_C87_M2T	CDX08	CDX08	Baseline	0.384213	0.0937654			91	SCLC0005	NA	0.0737456	0.296772
23	CDX08_S183_C137_M5	CDX08	CDX08	Baseline	0.849743	0.0355138			91	SCLC0009	NA	0.999293	0.006356
23	CDX15PP_S263_C206_M4	CDX15	CDX15PP	Progression	0.991365	0.00461394			91	SCLC0010	NA	0.972256	0.00477493
23	CDX15PP_S263_C206_M5	CDX15	CDX15PP	Progression	0.992392	0.00550866			91	SCLC0011	NA	0.998486	0.00467503
23	CDX15P_S251_C176_M2	CDX15	CDX15P	Progression	0.998572	0.00548589			91	SCLC0012	NA	0.113338	0.0397506
23	CDX15P_S251_C177_M1	CDX15	CDX15P	Progression	0.997824	0.00521463			91	SCLC0013	NA	0.989684	0.00447112
23	CDX15P_S251_C177_M4	CDX15	CDX15P	Progression	0.997932	0.00286353			91	SCLC0015	NA	0.998091	0.00668824
23	CDX17P_S346_C9_M2	CDX17	CDX17P	Progression	0.461805	0.190282			92	SCLC0005	NA	0.0113761	0.25573
23	CDX17P_S346_C9_M4	CDX17	CDX17P	Progression	0.734613	0.0413699			92	SCLC0009	NA	0.998456	0.00652653
23	CDX17P_S346_C9_M5	CDX17	CDX17P	Progression	0.42421	0.0527918			92	SCLC0010	NA	0.954026	0.00558811
23	CDX17_S290_C292_M2	CDX17	CDX17	Baseline	0.456953	0.032563			92	SCLC0011	NA	0.998426	0.00642073
23	CDX17_S290_C292_M5	CDX17	CDX17	Baseline	0.227509	0.0860541			92	SCLC0012	NA	0.151801	0.0171345
23	CDX18P_S312_C416_M2	CDX18	CDX18P	Progression	0.993961	0.0126368			92	SCLC0013	NA	0.995335	0.00451505
23	CDX18P_S312_C416_M4	CDX18	CDX18P	Progression	0.995149	0.00749588			92	SCLC0015	NA	0.998086	0.00785661
23	CDX18P_S312_C416_M5	CDX18	CDX18P	Progression	0.990256	0.02107			93	SCLC0005	NA	0.0355238	0.991989
23	CDX18_S291_C281_M2T	CDX18	CDX18	Baseline	0.993036	0.0170674			93	SCLC0009	NA	0.999293	0.150103
23	CDX18_S291_C281_M3	CDX18	CDX18	Baseline	0.994892	0.0115956			93	SCLC0010	NA	0.949256	0.00927693
23	CDX18_S291_C318_M2	CDX18	CDX18	Baseline	0.993483	0.0151159			93	SCLC0011	NA	0.997411	0.0706683
23	CDX20P_S313_C535_M1	CDX20	CDX20P	Progression	0.965265	0.00784665			93	SCLC0012	NA	0.284572	0.0506091
23	CDX20P_S313_C535_M2	CDX20	CDX20P	Progression	0.966343	0.00934088			93	SCLC0013	NA	0.99449	0.0749113
23	CDX20P_S313_C535_M5	CDX20	CDX20P	Progression	0.989062	0.00674963			93	SCLC0015	NA	0.99583	0.242506
23	CDX20_S300_C436_M1T	CDX20	CDX20	Baseline	0.981041	0.0106539			94	SCLC0005	NA	0.119019	0.920001
23	CDX20_S300_C436_M3T	CDX20	CDX20	Baseline	0.976783	0.00766063			94	SCLC0009	NA	0.999032	0.0949173
23	CDX20_S300_C436_M5	CDX20	CDX20	Baseline	0.966693	0.00924355			94	SCLC0010	NA	0.889088	0.00587308
23	CDX42P_S353_C638_M2	CDX42	CDX42P	Progression	0.93453	0.0064218			94	SCLC0011	NA	0.999072	0.155565
23	CDX42P_S353_C638_M3	CDX42	CDX42P	Progression	0.875325	0.00582111			94	SCLC0012	NA	0.302698	0.0219549
23	CDX42P_S353_C638_M4	CDX42	CDX42P	Progression	0.961418	0.00786579			94	SCLC0013	NA	0.9976	0.0121428
23	CDX42_S349_C630_M2	CDX42	CDX42	Baseline	0.958488	0.00873369			94	SCLC0015	NA	0.994637	0.0214475
23	CDX42_S349_C630_M4	CDX42	CDX42	Baseline	0.95761	0.00718659			95	SCLC0005	NA	0.0873402	0.901126
23	CDX42_S349_C630_M5	CDX42	CDX42	Baseline	0.91898	0.00531846			95	SCLC0009	NA	0.999139	0.0220821
23	PDX022	PDX022	PDX022	ChemoNaive	0.452361	0.307			95	SCLC0010	NA	0.977536	0.00548166
23	PDX022R	PDX022	PDX022R	ChemoResistant	0.529074	0.079761			95	SCLC0011	NA	0.998982	0.013333
23	PDX033	PDX033	PDX033	ChemoNaive	0.289622	0.912553			95	SCLC0012	NA	0.318	0.0108751
23	PDX033R	PDX033	PDX033R	ChemoResistant	0.113022	0.977071			95	SCLC0013	NA	0.998125	0.00473487
23	PDX040	PDX040	PDX040	ChemoNaive	0.996974	0.00182366			95	SCLC0015	NA	0.955152	0.0145143
23	PDX040R	PDX040	PDX040R	ChemoResistant	0.997691	0.00281835			96	SCLC0005	NA	0.0064671	0.069503
23	PDX048	PDX048	PDX048	ChemoNaive	0.993798	0.00413668			96	SCLC0009	NA	0.999281	0.00562537
23	PDX048R	PDX048	PDX048R	ChemoResistant	0.997362	0.00648731			96	SCLC0010	NA	0.522563	0.00556797
23	PDX095	PDX095	PDX095	ChemoNaive	0.959465	0.0101372			96	SCLC0011	NA	0.99473	0.00491881
23	PDX095R	PDX095	PDX095R	ChemoResistant	0.970485	0.0116143			96	SCLC0012	NA	0.869373	0.0108302
23	PDX101	PDX101	PDX101	ChemoNaive	0.998357	0.00406587			96	SCLC0013	NA	0.972249	0.0043031
23	PDX101R	PDX101	PDX101R	ChemoResistant	0.998972	0.00763363			96	SCLC0015	NA	0.993195	0.00467348
23	PDX102	PDX102	PDX102	ChemoNaive	0.990096	0.0423378			97	SCLC0005	NA	0.0326187	0.676894
23	PDX102R	PDX102	PDX102R	ChemoResistant	0.932022	0.0294017			97	SCLC0009	NA	0.999331	0.00388515
23	PDX108	PDX108	PDX108	ChemoNaive	0.998236	0.0222083			97	SCLC0010	NA	0.9399	0.00201464
23	PDX108R	PDX108	PDX108R	ChemoResistant	0.997939	0.0368041			97	SCLC0011	NA	0.996485	0.00268096
23	PDX110	PDX110	PDX110	ChemoNaive	0.996091	0.012247			97	SCLC0012	NA	0.1477	0.00326717
23	PDX110R	PDX110	PDX110R	ChemoResistant	0.992964	0.00934511			97	SCLC0013	NA	0.997067	0.00179899
23	PDX149	PDX149	PDX149	ChemoNaive	0.986586	0.00822175			97	SCLC0015	NA	0.993351	0.00247687
23	PDX149R	PDX149	PDX149R	ChemoResistant	0.996825	0.00906134			98	SCLC0005	NA	0.0228417	0.963306
24	CDX03P_S178_C55_M2	CDX03	CDX03P	Progression	0.991292	0.0039832			98	SCLC0009	NA	0.99923	0.0695565
24	CDX03P_S178_C55_M3	CDX03	CDX03P	Progression	0.994034	0.00472009			98	SCLC0010	NA	0.905691	0.00460672
24	CDX03P_S178_C111_M1	CDX03	CDX03P	Progression	0.94812	0.00595081			98	SCLC0011	NA	0.998611	0.0280423
24	CDX03_S161_C40_M2R	CDX03	CDX03	Baseline	0.982944	0.00665617			98	SCLC0012	NA	0.149303	0.00726628
24	CDX03_S161_C40_M3R	CDX03	CDX03	Baseline	0.816065	0.00513363			98	SCLC0013	NA	0.998518	0.0172666
24	CDX03_S161_C46_M3R	CDX03	CDX03	Baseline	0.784496	0.00434124			98	SCLC0015	NA	0.994033	0.0252103
24	CDX08P_S205_C122_M1R	CDX08	CDX08P	Progression	0.248654	0.93191			99	SCLC0005	NA	0.0488328	0.191425
24	CDX08P_S205_C122_M2	CDX08	CDX08P	Progression	0.502003	0.970982			99	SCLC0009	NA	0.998784	0.00787777
24	CDX08P_S205_C122_M3	CDX08	CDX08P	Progression	0.634058	0.870352			99	SCLC0010	NA	0.944209	0.0110255
24	CDX08_S183_C87_M1L	CDX08	CDX08	Baseline	0.337125	0.913476			99	SCLC0011	NA	0.99808	0.00497192
24	CDX08_S183_C87_M2T	CDX08	CDX08	Baseline	0.373824	0.813864			99	SCLC0012	NA	0.729744	0.0153814
24	CDX08_S183_C137_M5	CDX08	CDX08	Baseline	0.365839	0.896972			99	SCLC0013	NA	0.995309	0.00465739
24	CDX15PP_S263_C206_M4	CDX15	CDX15PP	Progression	0.998805	0.00562876			99	SCLC0015	NA	0.998445	0.0110081
24	CDX15PP_S263_C206_M5	CDX15	CDX15PP	Progression	0.998611	0.0055536			100	SCLC0005	NA	0.0170029	0.837355
24	CDX15P_S251_C176_M2	CDX15	CDX15P	Progression	0.998836	0.0058217			100	SCLC0009	NA	0.999392	0.0350956
24	CDX15P_S251_C177_M1	CDX15	CDX15P	Progression	0.996236	0.00519907			100	SCLC0010	NA	0.847288	0.00344849
24	CDX15P_S251_C177_M4	CDX15	CDX15P	Progression	0.999095	0.00532115			100	SCLC0011	NA	0.99717	0.0381916
24	CDX17P_S346_C9_M2	CDX17	CDX17P	Progression	0.583081	0.904748			100	SCLC0012	NA	0.806777	0.141184
24	CDX17P_S346_C9_M4	CDX17	CDX17P	Progression	0.727871	0.73714			100	SCLC0013	NA	0.989959	0.0201344
24	CDX17P_S346_C9_M5	CDX17	CDX17P	Progression	0.578776	0.757625			100	SCLC0015	NA	0.997217	0.0670566
24	CDX17_S290_C292_M2	CDX17	CDX17	Baseline	0.828431	0.4997			1	SCLC0005	NA	0.0440225	0.990422
24	CDX17_S290_C292_M5	CDX17	CDX17	Baseline	0.536681	0.737643			1	SCLC0009	NA	0.998138	0.0188829
24	CDX18P_S312_C416_M2	CDX18	CDX18P	Progression	0.998657	0.00625771			1	SCLC0010	NA	0.976596	0.00337768
24	CDX18P_S312_C416_M4	CDX18	CDX18P	Progression	0.998689	0.00554061			1	SCLC0011	NA	0.999166	0.0106007
24	CDX18P_S312_C416_M5	CDX18	CDX18P	Progression	0.998603	0.00601041			1	SCLC0012	NA	0.0403669	0.00830019
24	CDX18_S291_C281_M2T	CDX18	CDX18	Baseline	0.998551	0.00592268			1	SCLC0013	NA	0.997873	0.00453198
24	CDX18_S291_C281_M3	CDX18	CDX18	Baseline	0.998717	0.00766355			1	SCLC0015	NA	0.98791	0.00932497
24	CDX18_S291_C318_M2	CDX18	CDX18	Baseline	0.998574	0.00720268			2	SCLC0005	NA	0.0398769	0.762416
24	CDX20P_S313_C535_M1	CDX20	CDX20P	Progression	0.997853	0.00467604			2	SCLC0009	NA	0.998256	0.0234501
24	CDX20P_S313_C535_M2	CDX20	CDX20P	Progression	0.998034	0.00488633			2	SCLC0010	NA	0.776708	0.00903207
24	CDX20P_S313_C535_M5	CDX20	CDX20P	Progression	0.998064	0.00471997			2	SCLC0011	NA	0.997348	0.0191615
24	CDX20_S300_C436_M1T	CDX20	CDX20	Baseline	0.99797	0.00435203			2	SCLC0012	NA	0.0340123	0.0177407
24	CDX20_S300_C436_M3T	CDX20	CDX20	Baseline	0.997391	0.00438005			2	SCLC0013	NA	0.994837	0.00887424
24	CDX20_S300_C436_M5	CDX20	CDX20	Baseline	0.994873	0.00449097			2	SCLC0015	NA	0.992778	0.0322171
24	CDX42P_S353_C638_M2	CDX42	CDX42P	Progression	0.973996	0.00619215			3	SCLC0005	NA	0.0777339	0.135525
24	CDX42P_S353_C638_M3	CDX42	CDX42P	Progression	0.937655	0.00487596			3	SCLC0009	NA	0.998757	0.00207531
24	CDX42P_S353_C638_M4	CDX42	CDX42P	Progression	0.963124	0.00531054			3	SCLC0010	NA	0.978027	0.00206876
24	CDX42_S349_C630_M2	CDX42	CDX42	Baseline	0.955287	0.00959939			3	SCLC0011	NA	0.995533	0.00169206
24	CDX42_S349_C630_M4	CDX42	CDX42	Baseline	0.962002	0.0107746			3	SCLC0012	NA	0.923395	0.00496733
24	CDX42_S349_C630_M5	CDX42	CDX42	Baseline	0.887233	0.0103556			3	SCLC0013	NA	0.993283	0.00149006
24	PDX022	PDX022	PDX022	ChemoNaive	0.116097	0.893473			3	SCLC0015	NA	0.998264	0.00195241
24	PDX022R	PDX022	PDX022R	ChemoResistant	0.136846	0.947304			4	SCLC0005	NA	0.0215833	0.987656
24	PDX033	PDX033	PDX033	ChemoNaive	0.0184578	0.9821			4	SCLC0009	NA	0.999423	0.0263668
24	PDX033R	PDX033	PDX033R	ChemoResistant	0.0162353	0.951703			4	SCLC0010	NA	0.662367	0.00716805
24	PDX040	PDX040	PDX040	ChemoNaive	0.999335	0.00302243			4	SCLC0011	NA	0.997893	0.0181454
24	PDX040R	PDX040	PDX040R	ChemoResistant	0.999306	0.0035007			4	SCLC0012	NA	0.0360764	0.0111795
24	PDX048	PDX048	PDX048	ChemoNaive	0.998042	0.00436372			4	SCLC0013	NA	0.993889	0.0148792
24	PDX048R	PDX048	PDX048R	ChemoResistant	0.998125	0.0048992			4	SCLC0015	NA	0.994436	0.0205092
24	PDX095	PDX095	PDX095	ChemoNaive	0.995817	0.0122346			5	SCLC0005	NA	0.570208	0.0892788
24	PDX095R	PDX095	PDX095R	ChemoResistant	0.993967	0.0123327			5	SCLC0009	NA	0.998935	0.0147004
24	PDX101	PDX101	PDX101	ChemoNaive	0.99877	0.0130303			5	SCLC0010	NA	0.895241	0.00852865
24	PDX101R	PDX101	PDX101R	ChemoResistant	0.998771	0.0108765			5	SCLC0011	NA	0.997555	0.0157215
24	PDX102	PDX102	PDX102	ChemoNaive	0.99051	0.499611			5	SCLC0012	NA	0.898781	0.0144357
24	PDX102R	PDX102	PDX102R	ChemoResistant	0.993935	0.459712			5	SCLC0013	NA	0.996153	0.0117078
24	PDX108	PDX108	PDX108	ChemoNaive	0.998964	0.00582314			5	SCLC0015	NA	0.99487	0.016453
24	PDX108R	PDX108	PDX108R	ChemoResistant	0.999018	0.00608003			6	SCLC0005	NA	0.0249211	0.569123
24	PDX110	PDX110	PDX110	ChemoNaive	0.991552	0.00509727			6	SCLC0009	NA	0.99924	0.0272108
24	PDX110R	PDX110	PDX110R	ChemoResistant	0.969125	0.00589192			6	SCLC0010	NA	0.640098	0.0100278
24	PDX149	PDX149	PDX149	ChemoNaive	0.997667	0.00622165			6	SCLC0011	NA	0.997794	0.00692755
24	PDX149R	PDX149	PDX149R	ChemoResistant	0.998444	0.00620449			6	SCLC0012	NA	0.422862	0.0177503
25	CDX03P_S178_C55_M2	CDX03	CDX03P	Progression	0.898907	0.109234			6	SCLC0013	NA	0.994875	0.0101897
25	CDX03P_S178_C55_M3	CDX03	CDX03P	Progression	0.877609	0.101964			6	SCLC0015	NA	0.998213	0.00863832
25	CDX03P_S178_C111_M1	CDX03	CDX03P	Progression	0.852864	0.0971998			7	SCLC0005	NA	0.0181537	0.968858
25	CDX03_S161_C40_M2R	CDX03	CDX03	Baseline	0.901366	0.0818838			7	SCLC0009	NA	0.998944	0.291671
25	CDX03_S161_C40_M3R	CDX03	CDX03	Baseline	0.541714	0.0517524			7	SCLC0010	NA	0.800586	0.0460028
25	CDX03_S161_C46_M3R	CDX03	CDX03	Baseline	0.308966	0.0275251			7	SCLC0011	NA	0.999058	0.134652
25	CDX08P_S205_C122_M1R	CDX08	CDX08P	Progression	0.788641	0.941261			7	SCLC0012	NA	0.902142	0.0333896
25	CDX08P_S205_C122_M2	CDX08	CDX08P	Progression	0.934604	0.814432			7	SCLC0013	NA	0.996724	0.0412727
25	CDX08P_S205_C122_M3	CDX08	CDX08P	Progression	0.133653	0.46912			7	SCLC0015	NA	0.997314	0.280234
25	CDX08_S183_C87_M1L	CDX08	CDX08	Baseline	0.88918	0.915423			8	SCLC0005	NA	0.0779979	0.832892
25	CDX08_S183_C87_M2T	CDX08	CDX08	Baseline	0.95158	0.811139			8	SCLC0009	NA	0.998936	0.0587741
25	CDX08_S183_C137_M5	CDX08	CDX08	Baseline	0.852329	0.591769			8	SCLC0010	NA	0.748187	0.00610501
25	CDX15PP_S263_C206_M4	CDX15	CDX15PP	Progression	0.997623	0.0451549			8	SCLC0011	NA	0.997905	0.00901663
25	CDX15PP_S263_C206_M5	CDX15	CDX15PP	Progression	0.9954	0.0295557			8	SCLC0012	NA	0.102716	0.00478816
25	CDX15P_S251_C176_M2	CDX15	CDX15P	Progression	0.997856	0.017993			8	SCLC0013	NA	0.987663	0.00372827
25	CDX15P_S251_C177_M1	CDX15	CDX15P	Progression	0.997592	0.0338304			8	SCLC0015	NA	0.986323	0.0250379
25	CDX15P_S251_C177_M4	CDX15	CDX15P	Progression	0.998279	0.0281877			9	SCLC0005	NA	0.565976	0.952462
25	CDX17P_S346_C9_M2	CDX17	CDX17P	Progression	0.794796	0.756714			9	SCLC0009	NA	0.999053	0.0189626
25	CDX17P_S346_C9_M4	CDX17	CDX17P	Progression	0.893433	0.613527			9	SCLC0010	NA	0.93535	0.0151395
25	CDX17P_S346_C9_M5	CDX17	CDX17P	Progression	0.941719	0.661952			9	SCLC0011	NA	0.99875	0.0135665
25	CDX17_S290_C292_M2	CDX17	CDX17	Baseline	0.909512	0.614403			9	SCLC0012	NA	0.963045	0.0103121
25	CDX17_S290_C292_M5	CDX17	CDX17	Baseline	0.850729	0.748304			9	SCLC0013	NA	0.998691	0.0138139
25	CDX18P_S312_C416_M2	CDX18	CDX18P	Progression	0.993179	0.0141931			9	SCLC0015	NA	0.998478	0.0191714
25	CDX18P_S312_C416_M4	CDX18	CDX18P	Progression	0.99787	0.0157185			10	SCLC0005	NA	0.00658792	0.96504
25	CDX18P_S312_C416_M5	CDX18	CDX18P	Progression	0.997466	0.0489733			10	SCLC0009	NA	0.99908	0.0259871
25	CDX18_S291_C281_M2T	CDX18	CDX18	Baseline	0.996217	0.0259628			10	SCLC0010	NA	0.72016	0.00371265
25	CDX18_S291_C281_M3	CDX18	CDX18	Baseline	0.998206	0.0592139			10	SCLC0011	NA	0.99561	0.0412533
25	CDX18_S291_C318_M2	CDX18	CDX18	Baseline	0.998484	0.0464046			10	SCLC0012	NA	0.330038	0.0227932
25	CDX20P_S313_C535_M1	CDX20	CDX20P	Progression	0.987987	0.00579393			10	SCLC0013	NA	0.910149	0.0057748
25	CDX20P_S313_C535_M2	CDX20	CDX20P	Progression	0.982572	0.0395181			10	SCLC0015	NA	0.989524	0.0199193
25	CDX20P_S313_C535_M5	CDX20	CDX20P	Progression	0.991217	0.00870955			11	SCLC0005	NA	0.0374269	0.988157
25	CDX20_S300_C436_M1T	CDX20	CDX20	Baseline	0.986262	0.0340372			11	SCLC0009	NA	0.998906	0.0113892
25	CDX20_S300_C436_M3T	CDX20	CDX20	Baseline	0.980746	0.0358325			11	SCLC0010	NA	0.806264	0.00382882
25	CDX20_S300_C436_M5	CDX20	CDX20	Baseline	0.987922	0.0212528			11	SCLC0011	NA	0.993275	0.00777978
25	CDX42P_S353_C638_M2	CDX42	CDX42P	Progression	0.978441	0.0260143			11	SCLC0012	NA	0.202873	0.00693029
25	CDX42P_S353_C638_M3	CDX42	CDX42P	Progression	0.97879	0.0532296			11	SCLC0013	NA	0.994373	0.00493938
25	CDX42P_S353_C638_M4	CDX42	CDX42P	Progression	0.983032	0.0147864			11	SCLC0015	NA	0.981747	0.0102972
25	CDX42_S349_C630_M2	CDX42	CDX42	Baseline	0.962474	0.0369243			12	SCLC0005	NA	0.0386423	0.754495
25	CDX42_S349_C630_M4	CDX42	CDX42	Baseline	0.987519	0.0521064			12	SCLC0009	NA	0.998008	0.0101709
25	CDX42_S349_C630_M5	CDX42	CDX42	Baseline	0.960791	0.00657654			12	SCLC0010	NA	0.904508	0.00480121
25	PDX022	PDX022	PDX022	ChemoNaive	0.238931	0.796402			12	SCLC0011	NA	0.998446	0.0088371
25	PDX022R	PDX022	PDX022R	ChemoResistant	0.0636634	0.605496			12	SCLC0012	NA	0.286838	0.0052194
25	PDX033	PDX033	PDX033	ChemoNaive	0.0313582	0.979731			12	SCLC0013	NA	0.993908	0.0030086
25	PDX033R	PDX033	PDX033R	ChemoResistant	0.0561696	0.951185			12	SCLC0015	NA	0.99754	0.0106801
25	PDX040	PDX040	PDX040	ChemoNaive	0.98618	0.00385392			13	SCLC0005	NA	0.0192683	0.918365
25	PDX040R	PDX040	PDX040R	ChemoResistant	0.996652	0.003775			13	SCLC0009	NA	0.999421	0.00903159
25	PDX048	PDX048	PDX048	ChemoNaive	0.997182	0.0135726			13	SCLC0010	NA	0.534849	0.00721294
25	PDX048R	PDX048	PDX048R	ChemoResistant	0.995154	0.0203022			13	SCLC0011	NA	0.999007	0.0166821
25	PDX095	PDX095	PDX095	ChemoNaive	0.99332	0.025785			13	SCLC0012	NA	0.31512	0.0108117
25	PDX095R	PDX095	PDX095R	ChemoResistant	0.948865	0.0278477			13	SCLC0013	NA	0.996696	0.00437754
25	PDX101	PDX101	PDX101	ChemoNaive	0.998247	0.0640926			13	SCLC0015	NA	0.996916	0.0103115
25	PDX101R	PDX101	PDX101R	ChemoResistant	0.999177	0.0165959			14	SCLC0005	NA	0.117738	0.866255
25	PDX102	PDX102	PDX102	ChemoNaive	0.997644	0.0736219			14	SCLC0009	NA	0.998996	0.0103095
25	PDX102R	PDX102	PDX102R	ChemoResistant	0.959957	0.158449			14	SCLC0010	NA	0.742072	0.00279564
25	PDX108	PDX108	PDX108	ChemoNaive	0.999019	0.0549362			14	SCLC0011	NA	0.999051	0.0172191
25	PDX108R	PDX108	PDX108R	ChemoResistant	0.998565	0.0711594			14	SCLC0012	NA	0.186968	0.00813383
25	PDX110	PDX110	PDX110	ChemoNaive	0.990733	0.046515			14	SCLC0013	NA	0.997032	0.00517952
25	PDX110R	PDX110	PDX110R	ChemoResistant	0.939796	0.0405953			14	SCLC0015	NA	0.979248	0.0183846
25	PDX149	PDX149	PDX149	ChemoNaive	0.989834	0.035263			15	SCLC0005	NA	0.153403	0.957339
25	PDX149R	PDX149	PDX149R	ChemoResistant	0.995811	0.0173408			15	SCLC0009	NA	0.999206	0.0377496
26	CDX03P_S178_C55_M2	CDX03	CDX03P	Progression	0.939304	0.0850681			15	SCLC0010	NA	0.832985	0.0148377
26	CDX03P_S178_C55_M3	CDX03	CDX03P	Progression	0.992919	0.0423467			15	SCLC0011	NA	0.999229	0.0418626
26	CDX03P_S178_C111_M1	CDX03	CDX03P	Progression	0.355494	0.0444688			15	SCLC0012	NA	0.263159	0.0657783
26	CDX03_S161_C40_M2R	CDX03	CDX03	Baseline	0.96571	0.0540292			15	SCLC0013	NA	0.986434	0.0262085
26	CDX03_S161_C40_M3R	CDX03	CDX03	Baseline	0.917111	0.0149372			15	SCLC0015	NA	0.988905	0.0373263
26	CDX03_S161_C46_M3R	CDX03	CDX03	Baseline	0.485038	0.0178906			16	SCLC0005	NA	0.102567	0.968685
26	CDX08P_S205_C122_M1R	CDX08	CDX08P	Progression	0.891676	0.875215			16	SCLC0009	NA	0.999194	0.0107225
26	CDX08P_S205_C122_M2	CDX08	CDX08P	Progression	0.938615	0.884447			16	SCLC0010	NA	0.973467	0.00458145
26	CDX08P_S205_C122_M3	CDX08	CDX08P	Progression	0.326144	0.758126			16	SCLC0011	NA	0.997673	0.0092302
26	CDX08_S183_C87_M1L	CDX08	CDX08	Baseline	0.794522	0.919541			16	SCLC0012	NA	0.208165	0.0116045
26	CDX08_S183_C87_M2T	CDX08	CDX08	Baseline	0.936138	0.791997			16	SCLC0013	NA	0.997206	0.00693792
26	CDX08_S183_C137_M5	CDX08	CDX08	Baseline	0.855461	0.329802			16	SCLC0015	NA	0.994614	0.0125661
26	CDX15PP_S263_C206_M4	CDX15	CDX15PP	Progression	0.999133	0.0731916			17	SCLC0005	NA	0.094628	0.546134
26	CDX15PP_S263_C206_M5	CDX15	CDX15PP	Progression	0.99905	0.104822			17	SCLC0009	NA	0.997766	0.0141973
26	CDX15P_S251_C176_M2	CDX15	CDX15P	Progression	0.99907	0.0172431			17	SCLC0010	NA	0.773024	0.00498796
26	CDX15P_S251_C177_M1	CDX15	CDX15P	Progression	0.998565	0.0453925			17	SCLC0011	NA	0.993192	0.00790048
26	CDX15P_S251_C177_M4	CDX15	CDX15P	Progression	0.99918	0.038016			17	SCLC0012	NA	0.558963	0.0130048
26	CDX17P_S346_C9_M2	CDX17	CDX17P	Progression	0.267666	0.823348			17	SCLC0013	NA	0.988426	0.00629693
26	CDX17P_S346_C9_M4	CDX17	CDX17P	Progression	0.485972	0.810974			17	SCLC0015	NA	0.993817	0.0104443
26	CDX17P_S346_C9_M5	CDX17	CDX17P	Progression	0.160708	0.798571			18	SCLC0005	NA	0.0189365	0.667686
26	CDX17_S290_C292_M2	CDX17	CDX17	Baseline	0.765115	0.0893388			18	SCLC0009	NA	0.999342	0.00997609
26	CDX17_S290_C292_M5	CDX17	CDX17	Baseline	0.298803	0.855554			18	SCLC0010	NA	0.91323	0.00385946
26	CDX18P_S312_C416_M2	CDX18	CDX18P	Progression	0.998929	0.0417905			18	SCLC0011	NA	0.998407	0.0118168
26	CDX18P_S312_C416_M4	CDX18	CDX18P	Progression	0.999041	0.00822645			18	SCLC0012	NA	0.660551	0.0094462
26	CDX18P_S312_C416_M5	CDX18	CDX18P	Progression	0.999012	0.0800612			18	SCLC0013	NA	0.997536	0.00906873
26	CDX18_S291_C281_M2T	CDX18	CDX18	Baseline	0.998962	0.126112			18	SCLC0015	NA	0.970897	0.00657523
26	CDX18_S291_C281_M3	CDX18	CDX18	Baseline	0.999135	0.159072			19	SCLC0005	NA	0.0205013	0.939331
26	CDX18_S291_C318_M2	CDX18	CDX18	Baseline	0.999004	0.133244			19	SCLC0009	NA	0.998467	0.00755835
26	CDX20P_S313_C535_M1	CDX20	CDX20P	Progression	0.997165	0.00620228			19	SCLC0010	NA	0.763222	0.00377935
26	CDX20P_S313_C535_M2	CDX20	CDX20P	Progression	0.994167	0.0445451			19	SCLC0011	NA	0.998359	0.00657284
26	CDX20P_S313_C535_M5	CDX20	CDX20P	Progression	0.99726	0.00632471			19	SCLC0012	NA	0.827616	0.00478423
26	CDX20_S300_C436_M1T	CDX20	CDX20	Baseline	0.994249	0.0450232			19	SCLC0013	NA	0.997254	0.00405073
26	CDX20_S300_C436_M3T	CDX20	CDX20	Baseline	0.993573	0.0591218			19	SCLC0015	NA	0.997816	0.00638002
26	CDX20_S300_C436_M5	CDX20	CDX20	Baseline	0.988499	0.0266436			20	SCLC0005	NA	0.00588465	0.232747
26	CDX42P_S353_C638_M2	CDX42	CDX42P	Progression	0.994178	0.038447			20	SCLC0009	NA	0.999361	0.00271094
26	CDX42P_S353_C638_M3	CDX42	CDX42P	Progression	0.994159	0.0571302			20	SCLC0010	NA	0.420492	0.00239074
26	CDX42P_S353_C638_M4	CDX42	CDX42P	Progression	0.998389	0.00883526			20	SCLC0011	NA	0.997207	0.00318307
26	CDX42_S349_C630_M2	CDX42	CDX42	Baseline	0.99329	0.0392446			20	SCLC0012	NA	0.160832	0.0125866
26	CDX42_S349_C630_M4	CDX42	CDX42	Baseline	0.996353	0.0502682			20	SCLC0013	NA	0.947178	0.00246513
26	CDX42_S349_C630_M5	CDX42	CDX42	Baseline	0.995362	0.00307137			20	SCLC0015	NA	0.933637	0.00392407
26	PDX022	PDX022	PDX022	ChemoNaive	0.205368	0.915831			21	SCLC0005	NA	0.0202717	0.897864
26	PDX022R	PDX022	PDX022R	ChemoResistant	0.303165	0.901355			21	SCLC0009	NA	0.999273	0.00876015
26	PDX033	PDX033	PDX033	ChemoNaive	0.796752	0.992467			21	SCLC0010	NA	0.851941	0.00723433
26	PDX033R	PDX033	PDX033R	ChemoResistant	0.315084	0.986209			21	SCLC0011	NA	0.996644	0.00530303
26	PDX040	PDX040	PDX040	ChemoNaive	0.997238	0.00184745			21	SCLC0012	NA	0.261458	0.0117913
26	PDX040R	PDX040	PDX040R	ChemoResistant	0.998336	0.0027405			21	SCLC0013	NA	0.989533	0.00633234
26	PDX048	PDX048	PDX048	ChemoNaive	0.995692	0.0462098			21	SCLC0015	NA	0.985808	0.0150326
26	PDX048R	PDX048	PDX048R	ChemoResistant	0.994644	0.0525153			22	SCLC0005	NA	0.145768	0.678669
26	PDX095	PDX095	PDX095	ChemoNaive	0.997913	0.0373312			22	SCLC0009	NA	0.999254	0.054444
26	PDX095R	PDX095	PDX095R	ChemoResistant	0.996186	0.0419261			22	SCLC0010	NA	0.933346	0.0380673
26	PDX101	PDX101	PDX101	ChemoNaive	0.998987	0.0861022			22	SCLC0011	NA	0.999307	0.0204639
26	PDX101R	PDX101	PDX101R	ChemoResistant	0.999039	0.00852513			22	SCLC0012	NA	0.185663	0.040421
26	PDX102	PDX102	PDX102	ChemoNaive	0.996044	0.0306094			22	SCLC0013	NA	0.989006	0.0188353
26	PDX102R	PDX102	PDX102R	ChemoResistant	0.991063	0.0215542			22	SCLC0015	NA	0.98795	0.0285435
26	PDX108	PDX108	PDX108	ChemoNaive	0.997745	0.105145			23	SCLC0005	NA	0.139194	0.197454
26	PDX108R	PDX108	PDX108R	ChemoResistant	0.997745	0.113793			23	SCLC0009	NA	0.99905	0.00529957
26	PDX110	PDX110	PDX110	ChemoNaive	0.993181	0.015194			23	SCLC0010	NA	0.801604	0.00297469
26	PDX110R	PDX110	PDX110R	ChemoResistant	0.988788	0.0579834			23	SCLC0011	NA	0.997746	0.00517386
26	PDX149	PDX149	PDX149	ChemoNaive	0.998733	0.0596746			23	SCLC0012	NA	0.178613	0.0407502
26	PDX149R	PDX149	PDX149R	ChemoResistant	0.998644	0.0169124			23	SCLC0013	NA	0.991524	0.00235242
27	CDX03P_S178_C55_M2	CDX03	CDX03P	Progression	0.860719	0.01413			23	SCLC0015	NA	0.987588	0.00484419
27	CDX03P_S178_C55_M3	CDX03	CDX03P	Progression	0.993365	0.0152095			24	SCLC0005	NA	0.0215893	0.958607
27	CDX03P_S178_C111_M1	CDX03	CDX03P	Progression	0.749159	0.0162358			24	SCLC0009	NA	0.997198	0.00989991
27	CDX03_S161_C40_M2R	CDX03	CDX03	Baseline	0.979645	0.0151938			24	SCLC0010	NA	0.984099	0.00578445
27	CDX03_S161_C40_M3R	CDX03	CDX03	Baseline	0.974143	0.0107813			24	SCLC0011	NA	0.999142	0.0036484
27	CDX03_S161_C46_M3R	CDX03	CDX03	Baseline	0.898933	0.00988775			24	SCLC0012	NA	0.633014	0.00893372
27	CDX08P_S205_C122_M1R	CDX08	CDX08P	Progression	0.852661	0.796865			24	SCLC0013	NA	0.995394	0.0042668
27	CDX08P_S205_C122_M2	CDX08	CDX08P	Progression	0.98453	0.723314			24	SCLC0015	NA	0.989838	0.00429648
27	CDX08P_S205_C122_M3	CDX08	CDX08P	Progression	0.876181	0.523627			25	SCLC0005	NA	0.083145	0.917358
27	CDX08_S183_C87_M1L	CDX08	CDX08	Baseline	0.977811	0.25917			25	SCLC0009	NA	0.999003	0.0422485
27	CDX08_S183_C87_M2T	CDX08	CDX08	Baseline	0.977457	0.937291			25	SCLC0010	NA	0.293184	0.0587472
27	CDX08_S183_C137_M5	CDX08	CDX08	Baseline	0.979137	0.0371441			25	SCLC0011	NA	0.992184	0.0337687
27	CDX15PP_S263_C206_M4	CDX15	CDX15PP	Progression	0.998922	0.0296239			25	SCLC0012	NA	0.0248562	0.0159562
27	CDX15PP_S263_C206_M5	CDX15	CDX15PP	Progression	0.998389	0.0106522			25	SCLC0013	NA	0.983114	0.0425512
27	CDX15P_S251_C176_M2	CDX15	CDX15P	Progression	0.998941	0.00749815			25	SCLC0015	NA	0.996494	0.0347703
27	CDX15P_S251_C177_M1	CDX15	CDX15P	Progression	0.999112	0.0117313			26	SCLC0005	NA	0.0153607	0.962897
27	CDX15P_S251_C177_M4	CDX15	CDX15P	Progression	0.998985	0.0059942			26	SCLC0009	NA	0.999177	0.112858
27	CDX17P_S346_C9_M2	CDX17	CDX17P	Progression	0.954187	0.229205			26	SCLC0010	NA	0.903339	0.00865757
27	CDX17P_S346_C9_M4	CDX17	CDX17P	Progression	0.964258	0.0809113			26	SCLC0011	NA	0.994324	0.0698457
27	CDX17P_S346_C9_M5	CDX17	CDX17P	Progression	0.875634	0.222968			26	SCLC0012	NA	0.81735	0.0299819
27	CDX17_S290_C292_M2	CDX17	CDX17	Baseline	0.961802	0.0268049			26	SCLC0013	NA	0.9969	0.041666
27	CDX17_S290_C292_M5	CDX17	CDX17	Baseline	0.933202	0.213835			26	SCLC0015	NA	0.995452	0.082567
27	CDX18P_S312_C416_M2	CDX18	CDX18P	Progression	0.998422	0.0695024			27	SCLC0005	NA	0.0574567	0.897265
27	CDX18P_S312_C416_M4	CDX18	CDX18P	Progression	0.999026	0.0431756			27	SCLC0009	NA	0.999307	0.0133756
27	CDX18P_S312_C416_M5	CDX18	CDX18P	Progression	0.998727	0.119618			27	SCLC0010	NA	0.858963	0.00373954
27	CDX18_S291_C281_M2T	CDX18	CDX18	Baseline	0.998857	0.203865			27	SCLC0011	NA	0.998686	0.0336549
27	CDX18_S291_C281_M3	CDX18	CDX18	Baseline	0.998822	0.203958			27	SCLC0012	NA	0.120918	0.00990212
27	CDX18_S291_C318_M2	CDX18	CDX18	Baseline	0.999193	0.13155			27	SCLC0013	NA	0.997728	0.00977474
27	CDX20P_S313_C535_M1	CDX20	CDX20P	Progression	0.984128	0.014129			27	SCLC0015	NA	0.997337	0.0198587
27	CDX20P_S313_C535_M2	CDX20	CDX20P	Progression	0.990858	0.0242484			28	SCLC0005	NA	0.128428	0.526875
27	CDX20P_S313_C535_M5	CDX20	CDX20P	Progression	0.994065	0.00971198			28	SCLC0009	NA	0.999377	0.0279277
27	CDX20_S300_C436_M1T	CDX20	CDX20	Baseline	0.987768	0.0169578			28	SCLC0010	NA	0.754515	0.0312316
27	CDX20_S300_C436_M3T	CDX20	CDX20	Baseline	0.987934	0.0151106			28	SCLC0011	NA	0.999006	0.00815541
27	CDX20_S300_C436_M5	CDX20	CDX20	Baseline	0.99031	0.0287171			28	SCLC0012	NA	0.242597	0.00995708
27	CDX42P_S353_C638_M2	CDX42	CDX42P	Progression	0.997338	0.00792503			28	SCLC0013	NA	0.988116	0.00594789
27	CDX42P_S353_C638_M3	CDX42	CDX42P	Progression	0.993832	0.009929			28	SCLC0015	NA	0.997214	0.0202481
27	CDX42P_S353_C638_M4	CDX42	CDX42P	Progression	0.995924	0.0091483			29	SCLC0005	NA	0.0157973	0.995632
27	CDX42_S349_C630_M2	CDX42	CDX42	Baseline	0.997733	0.0210199			29	SCLC0009	NA	0.999342	0.125205
27	CDX42_S349_C630_M4	CDX42	CDX42	Baseline	0.996555	0.011063			29	SCLC0010	NA	0.721411	0.00574583
27	CDX42_S349_C630_M5	CDX42	CDX42	Baseline	0.996466	0.0126819			29	SCLC0011	NA	0.992301	0.0516356
27	PDX022	PDX022	PDX022	ChemoNaive	0.923287	0.346824			29	SCLC0012	NA	0.366262	0.0336043
27	PDX022R	PDX022	PDX022R	ChemoResistant	0.564548	0.47178			29	SCLC0013	NA	0.997009	0.0158835
27	PDX033	PDX033	PDX033	ChemoNaive	0.226677	0.986601			29	SCLC0015	NA	0.998589	0.101942
27	PDX033R	PDX033	PDX033R	ChemoResistant	0.192419	0.964259			30	SCLC0005	NA	0.0193074	0.976053
27	PDX040	PDX040	PDX040	ChemoNaive	0.993542	0.00251871			30	SCLC0009	NA	0.999348	0.0115192
27	PDX040R	PDX040	PDX040R	ChemoResistant	0.99555	0.00291103			30	SCLC0010	NA	0.952902	0.00392544
27	PDX048	PDX048	PDX048	ChemoNaive	0.997948	0.027257			30	SCLC0011	NA	0.996676	0.00916994
27	PDX048R	PDX048	PDX048R	ChemoResistant	0.998178	0.0349			30	SCLC0012	NA	0.867696	0.00495589
27	PDX095	PDX095	PDX095	ChemoNaive	0.99732	0.013963			30	SCLC0013	NA	0.997905	0.0041914
27	PDX095R	PDX095	PDX095R	ChemoResistant	0.994344	0.0288617			30	SCLC0015	NA	0.997225	0.00989735
27	PDX101	PDX101	PDX101	ChemoNaive	0.999103	0.0775343			31	SCLC0005	NA	0.0551216	0.986519
27	PDX101R	PDX101	PDX101R	ChemoResistant	0.999102	0.0193974			31	SCLC0009	NA	0.999306	0.48154
27	PDX102	PDX102	PDX102	ChemoNaive	0.998392	0.102596			31	SCLC0010	NA	0.898906	0.0147046
27	PDX102R	PDX102	PDX102R	ChemoResistant	0.995946	0.237431			31	SCLC0011	NA	0.995637	0.394498
27	PDX108	PDX108	PDX108	ChemoNaive	0.99756	0.0520171			31	SCLC0012	NA	0.634624	0.27267
27	PDX108R	PDX108	PDX108R	ChemoResistant	0.997029	0.0622017			31	SCLC0013	NA	0.979897	0.31324
27	PDX110	PDX110	PDX110	ChemoNaive	0.994386	0.0110546			31	SCLC0015	NA	0.992529	0.436796
27	PDX110R	PDX110	PDX110R	ChemoResistant	0.991867	0.0109489			32	SCLC0005	NA	0.0224022	0.92021
27	PDX149	PDX149	PDX149	ChemoNaive	0.996194	0.0177929			32	SCLC0009	NA	0.999194	0.0896033
27	PDX149R	PDX149	PDX149R	ChemoResistant	0.997136	0.00587451			32	SCLC0010	NA	0.977044	0.00756741
28	CDX03P_S178_C55_M2	CDX03	CDX03P	Progression	0.959249	0.0241057			32	SCLC0011	NA	0.98999	0.102464
28	CDX03P_S178_C55_M3	CDX03	CDX03P	Progression	0.792086	0.0318236			32	SCLC0012	NA	0.972157	0.0279363
28	CDX03P_S178_C111_M1	CDX03	CDX03P	Progression	0.856951	0.029126			32	SCLC0013	NA	0.995326	0.0236244
28	CDX03_S161_C40_M2R	CDX03	CDX03	Baseline	0.923507	0.0395219			32	SCLC0015	NA	0.995682	0.13347
28	CDX03_S161_C40_M3R	CDX03	CDX03	Baseline	0.541845	0.0548075			33	SCLC0005	NA	0.0247113	0.642841
28	CDX03_S161_C46_M3R	CDX03	CDX03	Baseline	0.54695	0.0326586			33	SCLC0009	NA	0.999069	0.0038721
28	CDX08P_S205_C122_M1R	CDX08	CDX08P	Progression	0.34974	0.409631			33	SCLC0010	NA	0.89168	0.00262403
28	CDX08P_S205_C122_M2	CDX08	CDX08P	Progression	0.252846	0.758133			33	SCLC0011	NA	0.997513	0.00554401
28	CDX08P_S205_C122_M3	CDX08	CDX08P	Progression	0.214163	0.111388			33	SCLC0012	NA	0.453156	0.0475122
28	CDX08_S183_C87_M1L	CDX08	CDX08	Baseline	0.0779202	0.120127			33	SCLC0013	NA	0.997407	0.00252563
28	CDX08_S183_C87_M2T	CDX08	CDX08	Baseline	0.387237	0.113182			33	SCLC0015	NA	0.989371	0.0032776
28	CDX08_S183_C137_M5	CDX08	CDX08	Baseline	0.134495	0.198978			34	SCLC0005	NA	0.0598883	0.926449
28	CDX15PP_S263_C206_M4	CDX15	CDX15PP	Progression	0.994832	0.0157914			34	SCLC0009	NA	0.999074	0.00797486
28	CDX15PP_S263_C206_M5	CDX15	CDX15PP	Progression	0.99019	0.00834614			34	SCLC0010	NA	0.924389	0.00496048
28	CDX15P_S251_C176_M2	CDX15	CDX15P	Progression	0.997051	0.00770348			34	SCLC0011	NA	0.998705	0.00176227
28	CDX15P_S251_C177_M1	CDX15	CDX15P	Progression	0.997666	0.00714123			34	SCLC0012	NA	0.785457	0.00754321
28	CDX15P_S251_C177_M4	CDX15	CDX15P	Progression	0.997376	0.0090493			34	SCLC0013	NA	0.996812	0.00422961
28	CDX17P_S346_C9_M2	CDX17	CDX17P	Progression	0.0773087	0.243012			34	SCLC0015	NA	0.997341	0.00453222
28	CDX17P_S346_C9_M4	CDX17	CDX17P	Progression	0.313918	0.0749593			35	SCLC0005	NA	0.11222	0.913305
28	CDX17P_S346_C9_M5	CDX17	CDX17P	Progression	0.188736	0.214339			35	SCLC0009	NA	0.999338	0.0724071
28	CDX17_S290_C292_M2	CDX17	CDX17	Baseline	0.100839	0.0919905			35	SCLC0010	NA	0.289559	0.00450021
28	CDX17_S290_C292_M5	CDX17	CDX17	Baseline	0.0786271	0.21534			35	SCLC0011	NA	0.999112	0.0202432
28	CDX18P_S312_C416_M2	CDX18	CDX18P	Progression	0.983288	0.0196319			35	SCLC0012	NA	0.25452	0.00564998
28	CDX18P_S312_C416_M4	CDX18	CDX18P	Progression	0.994964	0.00880921			35	SCLC0013	NA	0.995094	0.00534207
28	CDX18P_S312_C416_M5	CDX18	CDX18P	Progression	0.996983	0.0149678			35	SCLC0015	NA	0.996063	0.0237813
28	CDX18_S291_C281_M2T	CDX18	CDX18	Baseline	0.995924	0.0151621			36	SCLC0005	NA	0.0485216	0.510444
28	CDX18_S291_C281_M3	CDX18	CDX18	Baseline	0.995775	0.0327289			36	SCLC0009	NA	0.999078	0.00310624
28	CDX18_S291_C318_M2	CDX18	CDX18	Baseline	0.997066	0.0261338			36	SCLC0010	NA	0.889376	0.00174719
28	CDX20P_S313_C535_M1	CDX20	CDX20P	Progression	0.986625	0.00516355			36	SCLC0011	NA	0.996234	0.00194788
28	CDX20P_S313_C535_M2	CDX20	CDX20P	Progression	0.985503	0.01315			36	SCLC0012	NA	0.157501	0.00372344
28	CDX20P_S313_C535_M5	CDX20	CDX20P	Progression	0.986539	0.011681			36	SCLC0013	NA	0.996198	0.0020594
28	CDX20_S300_C436_M1T	CDX20	CDX20	Baseline	0.986465	0.0154185			36	SCLC0015	NA	0.945237	0.00237507
28	CDX20_S300_C436_M3T	CDX20	CDX20	Baseline	0.983494	0.0159849			37	SCLC0005	NA	0.128524	0.142441
28	CDX20_S300_C436_M5	CDX20	CDX20	Baseline	0.976935	0.0137855			37	SCLC0009	NA	0.998481	0.00677824
28	CDX42P_S353_C638_M2	CDX42	CDX42P	Progression	0.928301	0.0126485			37	SCLC0010	NA	0.695684	0.00283557
28	CDX42P_S353_C638_M3	CDX42	CDX42P	Progression	0.982484	0.0108088			37	SCLC0011	NA	0.998866	0.00825721
28	CDX42P_S353_C638_M4	CDX42	CDX42P	Progression	0.96954	0.00449902			37	SCLC0012	NA	0.129242	0.0379401
28	CDX42_S349_C630_M2	CDX42	CDX42	Baseline	0.923645	0.00908601			37	SCLC0013	NA	0.99789	0.00197661
28	CDX42_S349_C630_M4	CDX42	CDX42	Baseline	0.926579	0.00750589			37	SCLC0015	NA	0.994463	0.0065158
28	CDX42_S349_C630_M5	CDX42	CDX42	Baseline	0.928847	0.00424367			38	SCLC0005	NA	0.279581	0.669138
28	PDX022	PDX022	PDX022	ChemoNaive	0.130296	0.110615			38	SCLC0009	NA	0.998097	0.0183644
28	PDX022R	PDX022	PDX022R	ChemoResistant	0.284378	0.11331			38	SCLC0010	NA	0.924355	0.0152797
28	PDX033	PDX033	PDX033	ChemoNaive	0.00948399	0.949809			38	SCLC0011	NA	0.998596	0.0164005
28	PDX033R	PDX033	PDX033R	ChemoResistant	0.0431513	0.952632			38	SCLC0012	NA	0.84931	0.0096457
28	PDX040	PDX040	PDX040	ChemoNaive	0.995237	0.00165939			38	SCLC0013	NA	0.993496	0.0378475
28	PDX040R	PDX040	PDX040R	ChemoResistant	0.997468	0.00336593			38	SCLC0015	NA	0.998478	0.0160204
28	PDX048	PDX048	PDX048	ChemoNaive	0.980576	0.025731			39	SCLC0005	NA	0.0122226	0.889826
28	PDX048R	PDX048	PDX048R	ChemoResistant	0.993422	0.0146017			39	SCLC0009	NA	0.999174	0.00901967
28	PDX095	PDX095	PDX095	ChemoNaive	0.979397	0.018622			39	SCLC0010	NA	0.921685	0.00513595
28	PDX095R	PDX095	PDX095R	ChemoResistant	0.958034	0.0300379			39	SCLC0011	NA	0.997537	0.00627279
28	PDX101	PDX101	PDX101	ChemoNaive	0.99931	0.0101484			39	SCLC0012	NA	0.777829	0.00722688
28	PDX101R	PDX101	PDX101R	ChemoResistant	0.999329	0.0036909			39	SCLC0013	NA	0.997834	0.0030874
28	PDX102	PDX102	PDX102	ChemoNaive	0.994714	0.0392497			39	SCLC0015	NA	0.997688	0.0077551
28	PDX102R	PDX102	PDX102R	ChemoResistant	0.827195	0.0204549			40	SCLC0005	NA	0.0455891	0.947793
28	PDX108	PDX108	PDX108	ChemoNaive	0.999181	0.279938			40	SCLC0009	NA	0.999218	0.07311
28	PDX108R	PDX108	PDX108R	ChemoResistant	0.999306	0.315197			40	SCLC0010	NA	0.968507	0.051307
28	PDX110	PDX110	PDX110	ChemoNaive	0.990964	0.0435643			40	SCLC0011	NA	0.997666	0.0686724
28	PDX110R	PDX110	PDX110R	ChemoResistant	0.984991	0.0203874			40	SCLC0012	NA	0.196383	0.0397766
28	PDX149	PDX149	PDX149	ChemoNaive	0.989456	0.00830537			40	SCLC0013	NA	0.984046	0.0321119
28	PDX149R	PDX149	PDX149R	ChemoResistant	0.997371	0.00792116			40	SCLC0015	NA	0.993611	0.136975
29	CDX03P_S178_C55_M2	CDX03	CDX03P	Progression	0.743528	0.0234959			41	SCLC0005	NA	0.0187459	0.994661
29	CDX03P_S178_C55_M3	CDX03	CDX03P	Progression	0.823661	0.0225006			41	SCLC0009	NA	0.998978	0.0569487
29	CDX03P_S178_C111_M1	CDX03	CDX03P	Progression	0.823338	0.0225275			41	SCLC0010	NA	0.887442	0.0114822
29	CDX03_S161_C40_M2R	CDX03	CDX03	Baseline	0.929913	0.0246665			41	SCLC0011	NA	0.994377	0.0217714
29	CDX03_S161_C40_M3R	CDX03	CDX03	Baseline	0.56834	0.0224389			41	SCLC0012	NA	0.966209	0.00780278
29	CDX03_S161_C46_M3R	CDX03	CDX03	Baseline	0.337543	0.0182495			41	SCLC0013	NA	0.99732	0.0070529
29	CDX08P_S205_C122_M1R	CDX08	CDX08P	Progression	0.708362	0.990112			41	SCLC0015	NA	0.998916	0.0579374
29	CDX08P_S205_C122_M2	CDX08	CDX08P	Progression	0.834679	0.983113			42	SCLC0005	NA	0.168777	0.978522
29	CDX08P_S205_C122_M3	CDX08	CDX08P	Progression	0.0445554	0.986275			42	SCLC0009	NA	0.99905	0.0385405
29	CDX08_S183_C87_M1L	CDX08	CDX08	Baseline	0.870113	0.947634			42	SCLC0010	NA	0.568945	0.00756621
29	CDX08_S183_C87_M2T	CDX08	CDX08	Baseline	0.681655	0.979817			42	SCLC0011	NA	0.999362	0.0310461
29	CDX08_S183_C137_M5	CDX08	CDX08	Baseline	0.844857	0.940384			42	SCLC0012	NA	0.387138	0.0121699
29	CDX15PP_S263_C206_M4	CDX15	CDX15PP	Progression	0.996977	0.0741855			42	SCLC0013	NA	0.997927	0.00909787
29	CDX15PP_S263_C206_M5	CDX15	CDX15PP	Progression	0.994618	0.0521225			42	SCLC0015	NA	0.999183	0.0393916
29	CDX15P_S251_C176_M2	CDX15	CDX15P	Progression	0.997712	0.0260255			43	SCLC0005	NA	0.0134438	0.82017
29	CDX15P_S251_C177_M1	CDX15	CDX15P	Progression	0.999158	0.0434349			43	SCLC0009	NA	0.99869	0.00408083
29	CDX15P_S251_C177_M4	CDX15	CDX15P	Progression	0.998725	0.0249462			43	SCLC0010	NA	0.953482	0.00239062
29	CDX17P_S346_C9_M2	CDX17	CDX17P	Progression	0.673574	0.938483			43	SCLC0011	NA	0.998925	0.00380301
29	CDX17P_S346_C9_M4	CDX17	CDX17P	Progression	0.670871	0.905481			43	SCLC0012	NA	0.142114	0.111973
29	CDX17P_S346_C9_M5	CDX17	CDX17P	Progression	0.76242	0.912319			43	SCLC0013	NA	0.991778	0.00268179
29	CDX17_S290_C292_M2	CDX17	CDX17	Baseline	0.590316	0.772441			43	SCLC0015	NA	0.997923	0.00404906
29	CDX17_S290_C292_M5	CDX17	CDX17	Baseline	0.64787	0.910236			44	SCLC0005	NA	0.0658514	0.50314
29	CDX18P_S312_C416_M2	CDX18	CDX18P	Progression	0.995237	0.173932			44	SCLC0009	NA	0.996624	0.0157914
29	CDX18P_S312_C416_M4	CDX18	CDX18P	Progression	0.990247	0.111688			44	SCLC0010	NA	0.951536	0.0198918
29	CDX18P_S312_C416_M5	CDX18	CDX18P	Progression	0.989091	0.220428			44	SCLC0011	NA	0.998273	0.0252628
29	CDX18_S291_C281_M2T	CDX18	CDX18	Baseline	0.996534	0.130812			44	SCLC0012	NA	0.886961	0.00687057
29	CDX18_S291_C281_M3	CDX18	CDX18	Baseline	0.998043	0.213485			44	SCLC0013	NA	0.984434	0.0112788
29	CDX18_S291_C318_M2	CDX18	CDX18	Baseline	0.998225	0.224975			44	SCLC0015	NA	0.996276	0.0123475
29	CDX20P_S313_C535_M1	CDX20	CDX20P	Progression	0.987261	0.0162522			45	SCLC0005	NA	0.0380202	0.987125
29	CDX20P_S313_C535_M2	CDX20	CDX20P	Progression	0.988504	0.120142			45	SCLC0009	NA	0.998825	0.0274431
29	CDX20P_S313_C535_M5	CDX20	CDX20P	Progression	0.993545	0.040004			45	SCLC0010	NA	0.960336	0.00347865
29	CDX20_S300_C436_M1T	CDX20	CDX20	Baseline	0.991069	0.0662621			45	SCLC0011	NA	0.997796	0.0157407
29	CDX20_S300_C436_M3T	CDX20	CDX20	Baseline	0.991936	0.0640216			45	SCLC0012	NA	0.0961783	0.0130373
29	CDX20_S300_C436_M5	CDX20	CDX20	Baseline	0.988118	0.0639862			45	SCLC0013	NA	0.992393	0.00410521
29	CDX42P_S353_C638_M2	CDX42	CDX42P	Progression	0.863435	0.0378981			45	SCLC0015	NA	0.996035	0.0260153
29	CDX42P_S353_C638_M3	CDX42	CDX42P	Progression	0.908351	0.0573803			46	SCLC0005	NA	0.016069	0.995669
29	CDX42P_S353_C638_M4	CDX42	CDX42P	Progression	0.993201	0.00501561			46	SCLC0009	NA	0.99898	0.0496498
29	CDX42_S349_C630_M2	CDX42	CDX42	Baseline	0.970489	0.0271292			46	SCLC0010	NA	0.485689	0.0187304
29	CDX42_S349_C630_M4	CDX42	CDX42	Baseline	0.922948	0.0450143			46	SCLC0011	NA	0.996763	0.0254218
29	CDX42_S349_C630_M5	CDX42	CDX42	Baseline	0.846873	0.0110607			46	SCLC0012	NA	0.419698	0.01783
29	PDX022	PDX022	PDX022	ChemoNaive	0.42118	0.968561			46	SCLC0013	NA	0.995825	0.0246927
29	PDX022R	PDX022	PDX022R	ChemoResistant	0.149391	0.972924			46	SCLC0015	NA	0.99847	0.0458205
29	PDX033	PDX033	PDX033	ChemoNaive	0.0897714	0.994711			47	SCLC0005	NA	0.0219066	0.993039
29	PDX033R	PDX033	PDX033R	ChemoResistant	0.06559	0.980983			47	SCLC0009	NA	0.999235	0.033242
29	PDX040	PDX040	PDX040	ChemoNaive	0.994229	0.00262153			47	SCLC0010	NA	0.789259	0.0124833
29	PDX040R	PDX040	PDX040R	ChemoResistant	0.999151	0.00383204			47	SCLC0011	NA	0.99828	0.0159672
29	PDX048	PDX048	PDX048	ChemoNaive	0.994002	0.0464374			47	SCLC0012	NA	0.171401	0.0195826
29	PDX048R	PDX048	PDX048R	ChemoResistant	0.990208	0.115058			47	SCLC0013	NA	0.992797	0.00373667
29	PDX095	PDX095	PDX095	ChemoNaive	0.96651	0.0522013			47	SCLC0015	NA	0.991966	0.030929
29	PDX095R	PDX095	PDX095R	ChemoResistant	0.973925	0.0524005			48	SCLC0005	NA	0.11841	0.986114
29	PDX101	PDX101	PDX101	ChemoNaive	0.998595	0.0513605			48	SCLC0009	NA	0.99902	0.0568805
29	PDX101R	PDX101	PDX101R	ChemoResistant	0.999089	0.0331187			48	SCLC0010	NA	0.852208	0.00850594
29	PDX102	PDX102	PDX102	ChemoNaive	0.99646	0.714606			48	SCLC0011	NA	0.997755	0.0153291
29	PDX102R	PDX102	PDX102R	ChemoResistant	0.733009	0.681615			48	SCLC0012	NA	0.349796	0.012245
29	PDX108	PDX108	PDX108	ChemoNaive	0.997304	0.0303143			48	SCLC0013	NA	0.995142	0.00818235
29	PDX108R	PDX108	PDX108R	ChemoResistant	0.997285	0.0308356			48	SCLC0015	NA	0.998497	0.0297624
29	PDX110	PDX110	PDX110	ChemoNaive	0.992699	0.0314358			49	SCLC0005	NA	0.0474742	0.377339
29	PDX110R	PDX110	PDX110R	ChemoResistant	0.993218	0.019116			49	SCLC0009	NA	0.999403	0.0320921
29	PDX149	PDX149	PDX149	ChemoNaive	0.996522	0.0355794			49	SCLC0010	NA	0.935862	0.0117702
29	PDX149R	PDX149	PDX149R	ChemoResistant	0.998497	0.0103185			49	SCLC0011	NA	0.998581	0.0243958
30	CDX03P_S178_C55_M2	CDX03	CDX03P	Progression	0.846796	0.00396061			49	SCLC0012	NA	0.0981129	0.0106469
30	CDX03P_S178_C55_M3	CDX03	CDX03P	Progression	0.99041	0.00383711			49	SCLC0013	NA	0.997547	0.00714862
30	CDX03P_S178_C111_M1	CDX03	CDX03P	Progression	0.911784	0.00383711			49	SCLC0015	NA	0.972771	0.0314954
30	CDX03_S161_C40_M2R	CDX03	CDX03	Baseline	0.983887	0.00660485			50	SCLC0005	NA	0.0152367	0.977391
30	CDX03_S161_C40_M3R	CDX03	CDX03	Baseline	0.95603	0.00845528			50	SCLC0009	NA	0.999363	0.0128798
30	CDX03_S161_C46_M3R	CDX03	CDX03	Baseline	0.890956	0.00222886			50	SCLC0010	NA	0.950767	0.00661641
30	CDX08P_S205_C122_M1R	CDX08	CDX08P	Progression	0.621645	0.490646			50	SCLC0011	NA	0.999277	0.00353348
30	CDX08P_S205_C122_M2	CDX08	CDX08P	Progression	0.66863	0.910774			50	SCLC0012	NA	0.17002	0.0262398
30	CDX08P_S205_C122_M3	CDX08	CDX08P	Progression	0.689611	0.94293			50	SCLC0013	NA	0.983554	0.0040797
30	CDX08_S183_C87_M1L	CDX08	CDX08	Baseline	0.613049	0.949482			50	SCLC0015	NA	0.998774	0.0102924
30	CDX08_S183_C87_M2T	CDX08	CDX08	Baseline	0.744363	0.918409			51	SCLC0005	NA	0.143789	0.952754
30	CDX08_S183_C137_M5	CDX08	CDX08	Baseline	0.686081	0.802889			51	SCLC0009	NA	0.999335	0.00966102
30	CDX15PP_S263_C206_M4	CDX15	CDX15PP	Progression	0.999182	0.00630009			51	SCLC0010	NA	0.170281	0.00478905
30	CDX15PP_S263_C206_M5	CDX15	CDX15PP	Progression	0.99892	0.00545323			51	SCLC0011	NA	0.999159	0.0117762
30	CDX15P_S251_C176_M2	CDX15	CDX15P	Progression	0.998656	0.00381476			51	SCLC0012	NA	0.213181	0.0130658
30	CDX15P_S251_C177_M1	CDX15	CDX15P	Progression	0.999105	0.00622427			51	SCLC0013	NA	0.947031	0.00942677
30	CDX15P_S251_C177_M4	CDX15	CDX15P	Progression	0.998765	0.00246739			51	SCLC0015	NA	0.99716	0.0223324
30	CDX17P_S346_C9_M2	CDX17	CDX17P	Progression	0.765271	0.928351			52	SCLC0005	NA	0.0257895	0.992556
30	CDX17P_S346_C9_M4	CDX17	CDX17P	Progression	0.883645	0.911438			52	SCLC0009	NA	0.999046	0.00672495
30	CDX17P_S346_C9_M5	CDX17	CDX17P	Progression	0.843286	0.92341			52	SCLC0010	NA	0.508582	0.00433761
30	CDX17_S290_C292_M2	CDX17	CDX17	Baseline	0.795442	0.83107			52	SCLC0011	NA	0.996664	0.00722104
30	CDX17_S290_C292_M5	CDX17	CDX17	Baseline	0.667993	0.959092			52	SCLC0012	NA	0.34658	0.00548804
30	CDX18P_S312_C416_M2	CDX18	CDX18P	Progression	0.997577	0.00502247			52	SCLC0013	NA	0.992783	0.00412118
30	CDX18P_S312_C416_M4	CDX18	CDX18P	Progression	0.998373	0.00853097			52	SCLC0015	NA	0.995705	0.00533098
30	CDX18P_S312_C416_M5	CDX18	CDX18P	Progression	0.997376	0.00989735			53	SCLC0005	NA	0.0206717	0.15254
30	CDX18_S291_C281_M2T	CDX18	CDX18	Baseline	0.998511	0.00885314			53	SCLC0009	NA	0.998598	0.00572711
30	CDX18_S291_C281_M3	CDX18	CDX18	Baseline	0.998983	0.00557208			53	SCLC0010	NA	0.686608	0.00304151
30	CDX18_S291_C318_M2	CDX18	CDX18	Baseline	0.998815	0.0120127			53	SCLC0011	NA	0.996886	0.00279254
30	CDX20P_S313_C535_M1	CDX20	CDX20P	Progression	0.99761	0.007469			53	SCLC0012	NA	0.294359	0.00725335
30	CDX20P_S313_C535_M2	CDX20	CDX20P	Progression	0.997873	0.00461864			53	SCLC0013	NA	0.99432	0.00192666
30	CDX20P_S313_C535_M5	CDX20	CDX20P	Progression	0.997834	0.00542766			53	SCLC0015	NA	0.980963	0.00496119
30	CDX20_S300_C436_M1T	CDX20	CDX20	Baseline	0.998181	0.00655895			54	SCLC0005	NA	0.739947	0.944301
30	CDX20_S300_C436_M3T	CDX20	CDX20	Baseline	0.99765	0.00638908			54	SCLC0009	NA	0.99927	0.00665718
30	CDX20_S300_C436_M5	CDX20	CDX20	Baseline	0.996711	0.00638908			54	SCLC0010	NA	0.744604	0.00373346
30	CDX42P_S353_C638_M2	CDX42	CDX42P	Progression	0.992853	0.00474715			54	SCLC0011	NA	0.999272	0.00333649
30	CDX42P_S353_C638_M3	CDX42	CDX42P	Progression	0.977317	0.00365192			54	SCLC0012	NA	0.251263	0.0115884
30	CDX42P_S353_C638_M4	CDX42	CDX42P	Progression	0.994749	0.00438225			54	SCLC0013	NA	0.997825	0.00454128
30	CDX42_S349_C630_M2	CDX42	CDX42	Baseline	0.992648	0.00375515			54	SCLC0015	NA	0.998811	0.007002
30	CDX42_S349_C630_M4	CDX42	CDX42	Baseline	0.996194	0.00642872			55	SCLC0005	NA	0.416586	0.987598
30	CDX42_S349_C630_M5	CDX42	CDX42	Baseline	0.993745	0.00324649			55	SCLC0009	NA	0.999231	0.00464386
30	PDX022	PDX022	PDX022	ChemoNaive	0.269663	0.966625			55	SCLC0010	NA	0.931943	0.00273335
30	PDX022R	PDX022	PDX022R	ChemoResistant	0.332275	0.947063			55	SCLC0011	NA	0.998794	0.00399798
30	PDX033	PDX033	PDX033	ChemoNaive	0.454047	0.983539			55	SCLC0012	NA	0.13188	0.00349927
30	PDX033R	PDX033	PDX033R	ChemoResistant	0.0797226	0.98492			55	SCLC0013	NA	0.997103	0.00270671
30	PDX040	PDX040	PDX040	ChemoNaive	0.989085	0.00171131			55	SCLC0015	NA	0.994061	0.00352651
30	PDX040R	PDX040	PDX040R	ChemoResistant	0.998066	0.00312376			56	SCLC0005	NA	0.00715297	0.855658
30	PDX048	PDX048	PDX048	ChemoNaive	0.99897	0.00357372			56	SCLC0009	NA	0.999415	0.0196298
30	PDX048R	PDX048	PDX048R	ChemoResistant	0.998751	0.00630009			56	SCLC0010	NA	0.978303	0.0056771
30	PDX095	PDX095	PDX095	ChemoNaive	0.997591	0.00697708			56	SCLC0011	NA	0.998593	0.0105665
30	PDX095R	PDX095	PDX095R	ChemoResistant	0.992182	0.00728458			56	SCLC0012	NA	0.054213	0.0162942
30	PDX101	PDX101	PDX101	ChemoNaive	0.999317	0.0178367			56	SCLC0013	NA	0.996003	0.0065338
30	PDX101R	PDX101	PDX101R	ChemoResistant	0.999366	0.0106553			56	SCLC0015	NA	0.971009	0.0185244
30	PDX102	PDX102	PDX102	ChemoNaive	0.99597	0.791522			57	SCLC0005	NA	0.0563375	0.900312
30	PDX102R	PDX102	PDX102R	ChemoResistant	0.972414	0.914522			57	SCLC0009	NA	0.998892	0.0173532
30	PDX108	PDX108	PDX108	ChemoNaive	0.998997	0.0124262			57	SCLC0010	NA	0.740765	0.0187833
30	PDX108R	PDX108	PDX108R	ChemoResistant	0.998534	0.0157779			57	SCLC0011	NA	0.998586	0.0192877
30	PDX110	PDX110	PDX110	ChemoNaive	0.995654	0.00575644			57	SCLC0012	NA	0.258788	0.0215878
30	PDX110R	PDX110	PDX110R	ChemoResistant	0.995277	0.00462282			57	SCLC0013	NA	0.972262	0.00442791
30	PDX149	PDX149	PDX149	ChemoNaive	0.997354	0.00622427			57	SCLC0015	NA	0.925219	0.0198022
30	PDX149R	PDX149	PDX149R	ChemoResistant	0.996761	0.00418168			58	SCLC0005	NA	0.0105087	0.359915
31	CDX03P_S178_C55_M2	CDX03	CDX03P	Progression	0.836727	0.497353			58	SCLC0009	NA	0.998525	0.00175989
31	CDX03P_S178_C55_M3	CDX03	CDX03P	Progression	0.871311	0.228409			58	SCLC0010	NA	0.951137	0.00257981
31	CDX03P_S178_C111_M1	CDX03	CDX03P	Progression	0.929723	0.461257			58	SCLC0011	NA	0.975549	0.00165868
31	CDX03_S161_C40_M2R	CDX03	CDX03	Baseline	0.9714	0.35312			58	SCLC0012	NA	0.988857	0.0130889
31	CDX03_S161_C40_M3R	CDX03	CDX03	Baseline	0.700299	0.271841			58	SCLC0013	NA	0.980584	0.00155103
31	CDX03_S161_C46_M3R	CDX03	CDX03	Baseline	0.574296	0.127944			58	SCLC0015	NA	0.997288	0.00155067
31	CDX08P_S205_C122_M1R	CDX08	CDX08P	Progression	0.486524	0.945656			59	SCLC0005	NA	0.246384	0.96689
31	CDX08P_S205_C122_M2	CDX08	CDX08P	Progression	0.776951	0.906445			59	SCLC0009	NA	0.99887	0.0265957
31	CDX08P_S205_C122_M3	CDX08	CDX08P	Progression	0.243616	0.777326			59	SCLC0010	NA	0.773236	0.00309908
31	CDX08_S183_C87_M1L	CDX08	CDX08	Baseline	0.654207	0.681943			59	SCLC0011	NA	0.999069	0.0264409
31	CDX08_S183_C87_M2T	CDX08	CDX08	Baseline	0.53549	0.611344			59	SCLC0012	NA	0.403373	0.0165865
31	CDX08_S183_C137_M5	CDX08	CDX08	Baseline	0.527676	0.490168			59	SCLC0013	NA	0.980649	0.00884229
31	CDX15PP_S263_C206_M4	CDX15	CDX15PP	Progression	0.992418	0.336192			59	SCLC0015	NA	0.99828	0.0201603
31	CDX15PP_S263_C206_M5	CDX15	CDX15PP	Progression	0.97132	0.330909			60	SCLC0005	NA	0.0108148	0.991262
31	CDX15P_S251_C176_M2	CDX15	CDX15P	Progression	0.998277	0.108948			60	SCLC0009	NA	0.999147	0.0351374
31	CDX15P_S251_C177_M1	CDX15	CDX15P	Progression	0.99819	0.462435			60	SCLC0010	NA	0.956423	0.00674379
31	CDX15P_S251_C177_M4	CDX15	CDX15P	Progression	0.998702	0.217448			60	SCLC0011	NA	0.99094	0.0223562
31	CDX17P_S346_C9_M2	CDX17	CDX17P	Progression	0.530991	0.631781			60	SCLC0012	NA	0.323243	0.0243446
31	CDX17P_S346_C9_M4	CDX17	CDX17P	Progression	0.651194	0.745166			60	SCLC0013	NA	0.996332	0.00819057
31	CDX17P_S346_C9_M5	CDX17	CDX17P	Progression	0.642762	0.664652			60	SCLC0015	NA	0.997725	0.0220402
31	CDX17_S290_C292_M2	CDX17	CDX17	Baseline	0.932263	0.345739			61	SCLC0005	NA	0.0185186	0.997267
31	CDX17_S290_C292_M5	CDX17	CDX17	Baseline	0.74119	0.640097			61	SCLC0009	NA	0.999191	0.0431458
31	CDX18P_S312_C416_M2	CDX18	CDX18P	Progression	0.996086	0.261404			61	SCLC0010	NA	0.88986	0.0109395
31	CDX18P_S312_C416_M4	CDX18	CDX18P	Progression	0.98875	0.149483			61	SCLC0011	NA	0.998988	0.0256864
31	CDX18P_S312_C416_M5	CDX18	CDX18P	Progression	0.994511	0.550176			61	SCLC0012	NA	0.43693	0.010879
31	CDX18_S291_C281_M2T	CDX18	CDX18	Baseline	0.996077	0.305352			61	SCLC0013	NA	0.996082	0.00914598
31	CDX18_S291_C281_M3	CDX18	CDX18	Baseline	0.997124	0.447904			61	SCLC0015	NA	0.991978	0.0361958
31	CDX18_S291_C318_M2	CDX18	CDX18	Baseline	0.997351	0.613272			62	SCLC0005	NA	0.0503188	0.835273
31	CDX20P_S313_C535_M1	CDX20	CDX20P	Progression	0.991952	0.0232885			62	SCLC0009	NA	0.998059	0.0126225
31	CDX20P_S313_C535_M2	CDX20	CDX20P	Progression	0.988168	0.422686			62	SCLC0010	NA	0.745732	0.00329834
31	CDX20P_S313_C535_M5	CDX20	CDX20P	Progression	0.989466	0.0831686			62	SCLC0011	NA	0.97871	0.00801569
31	CDX20_S300_C436_M1T	CDX20	CDX20	Baseline	0.97682	0.449601			62	SCLC0012	NA	0.382389	0.141374
31	CDX20_S300_C436_M3T	CDX20	CDX20	Baseline	0.976484	0.388251			62	SCLC0013	NA	0.99152	0.00296068
31	CDX20_S300_C436_M5	CDX20	CDX20	Baseline	0.963915	0.249183			62	SCLC0015	NA	0.997177	0.0106439
31	CDX42P_S353_C638_M2	CDX42	CDX42P	Progression	0.820937	0.440597			63	SCLC0005	NA	0.183012	0.95618
31	CDX42P_S353_C638_M3	CDX42	CDX42P	Progression	0.954592	0.374812			63	SCLC0009	NA	0.99929	0.053703
31	CDX42P_S353_C638_M4	CDX42	CDX42P	Progression	0.954445	0.0201931			63	SCLC0010	NA	0.681478	0.0442177
31	CDX42_S349_C630_M2	CDX42	CDX42	Baseline	0.879975	0.198207			63	SCLC0011	NA	0.99882	0.0435234
31	CDX42_S349_C630_M4	CDX42	CDX42	Baseline	0.952611	0.303469			63	SCLC0012	NA	0.703684	0.0119873
31	CDX42_S349_C630_M5	CDX42	CDX42	Baseline	0.76375	0.0204213			63	SCLC0013	NA	0.995338	0.00897467
31	PDX022	PDX022	PDX022	ChemoNaive	0.207278	0.772717			63	SCLC0015	NA	0.996159	0.0851924
31	PDX022R	PDX022	PDX022R	ChemoResistant	0.103239	0.858185			64	SCLC0005	NA	0.0110132	0.830771
31	PDX033	PDX033	PDX033	ChemoNaive	0.0319639	0.988456			64	SCLC0009	NA	0.999377	0.0149584
31	PDX033R	PDX033	PDX033R	ChemoResistant	0.0636972	0.955718			64	SCLC0010	NA	0.936773	0.00407249
31	PDX040	PDX040	PDX040	ChemoNaive	0.996309	0.00271904			64	SCLC0011	NA	0.997147	0.0086984
31	PDX040R	PDX040	PDX040R	ChemoResistant	0.997696	0.0108932			64	SCLC0012	NA	0.185259	0.0057978
31	PDX048	PDX048	PDX048	ChemoNaive	0.993116	0.257872			64	SCLC0013	NA	0.975046	0.0100132
31	PDX048R	PDX048	PDX048R	ChemoResistant	0.99896	0.420862			64	SCLC0015	NA	0.984411	0.0111139
31	PDX095	PDX095	PDX095	ChemoNaive	0.977141	0.307666			65	SCLC0005	NA	0.0359271	0.975762
31	PDX095R	PDX095	PDX095R	ChemoResistant	0.979485	0.475535			65	SCLC0009	NA	0.999405	0.0246868
31	PDX101	PDX101	PDX101	ChemoNaive	0.999215	0.362322			65	SCLC0010	NA	0.99032	0.00811374
31	PDX101R	PDX101	PDX101R	ChemoResistant	0.999258	0.0318462			65	SCLC0011	NA	0.998211	0.00860846
31	PDX102	PDX102	PDX102	ChemoNaive	0.996908	0.0904974			65	SCLC0012	NA	0.073225	0.00455904
31	PDX102R	PDX102	PDX102R	ChemoResistant	0.988625	0.0167087			65	SCLC0013	NA	0.99878	0.00493383
31	PDX108	PDX108	PDX108	ChemoNaive	0.999234	0.292271			65	SCLC0015	NA	0.996122	0.0155325
31	PDX108R	PDX108	PDX108R	ChemoResistant	0.999234	0.339417			66	SCLC0005	NA	0.0102151	0.360974
31	PDX110	PDX110	PDX110	ChemoNaive	0.994629	0.166877			66	SCLC0009	NA	0.999375	0.0160527
31	PDX110R	PDX110	PDX110R	ChemoResistant	0.988994	0.288315			66	SCLC0010	NA	0.944037	0.0185089
31	PDX149	PDX149	PDX149	ChemoNaive	0.996252	0.388809			66	SCLC0011	NA	0.998853	0.0148709
31	PDX149R	PDX149	PDX149R	ChemoResistant	0.997711	0.224512			66	SCLC0012	NA	0.375581	0.0193043
32	CDX03P_S178_C55_M2	CDX03	CDX03P	Progression	0.983832	0.0493445			66	SCLC0013	NA	0.998056	0.00786471
32	CDX03P_S178_C55_M3	CDX03	CDX03P	Progression	0.993371	0.0441697			66	SCLC0015	NA	0.995822	0.0119523
32	CDX03P_S178_C111_M1	CDX03	CDX03P	Progression	0.855504	0.0618572			67	SCLC0005	NA	0.114251	0.989079
32	CDX03_S161_C40_M2R	CDX03	CDX03	Baseline	0.960073	0.0625871			67	SCLC0009	NA	0.999063	0.0360996
32	CDX03_S161_C40_M3R	CDX03	CDX03	Baseline	0.911322	0.0685726			67	SCLC0010	NA	0.982603	0.00619745
32	CDX03_S161_C46_M3R	CDX03	CDX03	Baseline	0.253547	0.0140079			67	SCLC0011	NA	0.998963	0.0198882
32	CDX08P_S205_C122_M1R	CDX08	CDX08P	Progression	0.975612	0.837507			67	SCLC0012	NA	0.18305	0.0357928
32	CDX08P_S205_C122_M2	CDX08	CDX08P	Progression	0.977994	0.796193			67	SCLC0013	NA	0.997795	0.0206152
32	CDX08P_S205_C122_M3	CDX08	CDX08P	Progression	0.974066	0.570087			67	SCLC0015	NA	0.997971	0.0571671
32	CDX08_S183_C87_M1L	CDX08	CDX08	Baseline	0.981866	0.428443			68	SCLC0005	NA	0.297291	0.605915
32	CDX08_S183_C87_M2T	CDX08	CDX08	Baseline	0.979634	0.421442			68	SCLC0009	NA	0.998693	0.00391686
32	CDX08_S183_C137_M5	CDX08	CDX08	Baseline	0.951732	0.0824854			68	SCLC0010	NA	0.726112	0.00960428
32	CDX15PP_S263_C206_M4	CDX15	CDX15PP	Progression	0.998466	0.087033			68	SCLC0011	NA	0.99782	0.0021916
32	CDX15PP_S263_C206_M5	CDX15	CDX15PP	Progression	0.99831	0.0632467			68	SCLC0012	NA	0.952758	0.00558048
32	CDX15P_S251_C176_M2	CDX15	CDX15P	Progression	0.998946	0.018006			68	SCLC0013	NA	0.996442	0.00170678
32	CDX15P_S251_C177_M1	CDX15	CDX15P	Progression	0.998716	0.0597862			68	SCLC0015	NA	0.997898	0.00391662
32	CDX15P_S251_C177_M4	CDX15	CDX15P	Progression	0.999115	0.0342214			69	SCLC0005	NA	0.0172411	0.918987
32	CDX17P_S346_C9_M2	CDX17	CDX17P	Progression	0.920283	0.213448			69	SCLC0009	NA	0.999379	0.0211184
32	CDX17P_S346_C9_M4	CDX17	CDX17P	Progression	0.93643	0.146088			69	SCLC0010	NA	0.972746	0.0134454
32	CDX17P_S346_C9_M5	CDX17	CDX17P	Progression	0.847709	0.173674			69	SCLC0011	NA	0.999212	0.00895208
32	CDX17_S290_C292_M2	CDX17	CDX17	Baseline	0.943782	0.0401221			69	SCLC0012	NA	0.943534	0.0112772
32	CDX17_S290_C292_M5	CDX17	CDX17	Baseline	0.887488	0.254118			69	SCLC0013	NA	0.992903	0.00724065
32	CDX18P_S312_C416_M2	CDX18	CDX18P	Progression	0.997673	0.0556097			69	SCLC0015	NA	0.997723	0.014554
32	CDX18P_S312_C416_M4	CDX18	CDX18P	Progression	0.997121	0.0384707			70	SCLC0005	NA	0.250937	0.993936
32	CDX18P_S312_C416_M5	CDX18	CDX18P	Progression	0.996269	0.153635			70	SCLC0009	NA	0.999141	0.0681911
32	CDX18_S291_C281_M2T	CDX18	CDX18	Baseline	0.996776	0.0922357			70	SCLC0010	NA	0.952346	0.0122591
32	CDX18_S291_C281_M3	CDX18	CDX18	Baseline	0.99816	0.155895			70	SCLC0011	NA	0.995686	0.0205124
32	CDX18_S291_C318_M2	CDX18	CDX18	Baseline	0.996456	0.17029			70	SCLC0012	NA	0.123544	0.0133675
32	CDX20P_S313_C535_M1	CDX20	CDX20P	Progression	0.997269	0.0277281			70	SCLC0013	NA	0.989847	0.00840539
32	CDX20P_S313_C535_M2	CDX20	CDX20P	Progression	0.995116	0.0846139			70	SCLC0015	NA	0.985875	0.0807883
32	CDX20P_S313_C535_M5	CDX20	CDX20P	Progression	0.996702	0.0177172			71	SCLC0005	NA	0.0502576	0.952879
32	CDX20_S300_C436_M1T	CDX20	CDX20	Baseline	0.997327	0.0885834			71	SCLC0009	NA	0.999416	0.0355467
32	CDX20_S300_C436_M3T	CDX20	CDX20	Baseline	0.996749	0.0972269			71	SCLC0010	NA	0.887503	0.00344968
32	CDX20_S300_C436_M5	CDX20	CDX20	Baseline	0.996352	0.0886922			71	SCLC0011	NA	0.996863	0.0617458
32	CDX42P_S353_C638_M2	CDX42	CDX42P	Progression	0.995815	0.069696			71	SCLC0012	NA	0.070489	0.0182147
32	CDX42P_S353_C638_M3	CDX42	CDX42P	Progression	0.99459	0.0510011			71	SCLC0013	NA	0.989326	0.00847816
32	CDX42P_S353_C638_M4	CDX42	CDX42P	Progression	0.990417	0.0146953			71	SCLC0015	NA	0.995886	0.0212941
32	CDX42_S349_C630_M2	CDX42	CDX42	Baseline	0.99549	0.0593268			72	SCLC0005	NA	0.0132868	0.966166
32	CDX42_S349_C630_M4	CDX42	CDX42	Baseline	0.99335	0.0476097			72	SCLC0009	NA	0.999241	0.0582742
32	CDX42_S349_C630_M5	CDX42	CDX42	Baseline	0.99535	0.00342906			72	SCLC0010	NA	0.980797	0.0115705
32	PDX022	PDX022	PDX022	ChemoNaive	0.666539	0.799876			72	SCLC0011	NA	0.99837	0.0471752
32	PDX022R	PDX022	PDX022R	ChemoResistant	0.771078	0.818521			72	SCLC0012	NA	0.772113	0.0670691
32	PDX033	PDX033	PDX033	ChemoNaive	0.945369	0.910344			72	SCLC0013	NA	0.992185	0.0177834
32	PDX033R	PDX033	PDX033R	ChemoResistant	0.907821	0.882443			72	SCLC0015	NA	0.995811	0.0411506
32	PDX040	PDX040	PDX040	ChemoNaive	0.996246	0.0024479			73	SCLC0005	NA	0.0317544	0.969222
32	PDX040R	PDX040	PDX040R	ChemoResistant	0.997181	0.00411999			73	SCLC0009	NA	0.998887	0.0454376
32	PDX048	PDX048	PDX048	ChemoNaive	0.998595	0.0835136			73	SCLC0010	NA	0.964989	0.0101523
32	PDX048R	PDX048	PDX048R	ChemoResistant	0.999101	0.138897			73	SCLC0011	NA	0.998241	0.15597
32	PDX095	PDX095	PDX095	ChemoNaive	0.991372	0.0849885			73	SCLC0012	NA	0.0277522	0.00930601
32	PDX095R	PDX095	PDX095R	ChemoResistant	0.991112	0.140406			73	SCLC0013	NA	0.99736	0.0166553
32	PDX101	PDX101	PDX101	ChemoNaive	0.998538	0.0953282			73	SCLC0015	NA	0.995874	0.10693
32	PDX101R	PDX101	PDX101R	ChemoResistant	0.998412	0.0128694			74	SCLC0005	NA	0.00484884	0.742059
32	PDX102	PDX102	PDX102	ChemoNaive	0.996879	0.040092			74	SCLC0009	NA	0.999255	0.00707191
32	PDX102R	PDX102	PDX102R	ChemoResistant	0.990908	0.0585256			74	SCLC0010	NA	0.441591	0.00527054
32	PDX108	PDX108	PDX108	ChemoNaive	0.998476	0.0540377			74	SCLC0011	NA	0.994684	0.0113413
32	PDX108R	PDX108	PDX108R	ChemoResistant	0.99852	0.100731			74	SCLC0012	NA	0.943602	0.00501657
32	PDX110	PDX110	PDX110	ChemoNaive	0.993727	0.0274185			74	SCLC0013	NA	0.986307	0.00419873
32	PDX110R	PDX110	PDX110R	ChemoResistant	0.98817	0.0248586			74	SCLC0015	NA	0.997933	0.00814366
32	PDX149	PDX149	PDX149	ChemoNaive	0.992009	0.0729883			75	SCLC0005	NA	0.012536	0.984082
32	PDX149R	PDX149	PDX149R	ChemoResistant	0.996763	0.0479941			75	SCLC0009	NA	0.999001	0.0369803
33	CDX03P_S178_C55_M2	CDX03	CDX03P	Progression	0.86439	0.00585514			75	SCLC0010	NA	0.966668	0.0121647
33	CDX03P_S178_C55_M3	CDX03	CDX03P	Progression	0.985496	0.00629514			75	SCLC0011	NA	0.998122	0.039802
33	CDX03P_S178_C111_M1	CDX03	CDX03P	Progression	0.90954	0.0104238			75	SCLC0012	NA	0.971837	0.0167512
33	CDX03_S161_C40_M2R	CDX03	CDX03	Baseline	0.92794	0.00455844			75	SCLC0013	NA	0.996777	0.0123591
33	CDX03_S161_C40_M3R	CDX03	CDX03	Baseline	0.855223	0.00405794			75	SCLC0015	NA	0.996576	0.0380815
33	CDX03_S161_C46_M3R	CDX03	CDX03	Baseline	0.851078	0.00306308			76	SCLC0005	NA	0.214575	0.766277
33	CDX08P_S205_C122_M1R	CDX08	CDX08P	Progression	0.791416	0.240719			76	SCLC0009	NA	0.998163	0.0017367
33	CDX08P_S205_C122_M2	CDX08	CDX08P	Progression	0.435936	0.365557			76	SCLC0010	NA	0.953751	0.00179255
33	CDX08P_S205_C122_M3	CDX08	CDX08P	Progression	0.275416	0.207347			76	SCLC0011	NA	0.992374	0.00391775
33	CDX08_S183_C87_M1L	CDX08	CDX08	Baseline	0.467797	0.376141			76	SCLC0012	NA	0.0925437	0.0054462
33	CDX08_S183_C87_M2T	CDX08	CDX08	Baseline	0.567294	0.0939547			76	SCLC0013	NA	0.993367	0.00294459
33	CDX08_S183_C137_M5	CDX08	CDX08	Baseline	0.759464	0.206872			76	SCLC0015	NA	0.996517	0.00283343
33	CDX15PP_S263_C206_M4	CDX15	CDX15PP	Progression	0.999054	0.00327533			77	SCLC0005	NA	0.0247726	0.518786
33	CDX15PP_S263_C206_M5	CDX15	CDX15PP	Progression	0.99905	0.00248057			77	SCLC0009	NA	0.998557	0.0172729
33	CDX15P_S251_C176_M2	CDX15	CDX15P	Progression	0.999073	0.00244623			77	SCLC0010	NA	0.755333	0.00662214
33	CDX15P_S251_C177_M1	CDX15	CDX15P	Progression	0.998766	0.0017392			77	SCLC0011	NA	0.998648	0.00671732
33	CDX15P_S251_C177_M4	CDX15	CDX15P	Progression	0.999153	0.00244623			77	SCLC0012	NA	0.0647981	0.0469167
33	CDX17P_S346_C9_M2	CDX17	CDX17P	Progression	0.118473	0.932143			77	SCLC0013	NA	0.984026	0.00251257
33	CDX17P_S346_C9_M4	CDX17	CDX17P	Progression	0.456569	0.430906			77	SCLC0015	NA	0.783594	0.00697964
33	CDX17P_S346_C9_M5	CDX17	CDX17P	Progression	0.464683	0.519693			78	SCLC0005	NA	0.134251	0.934226
33	CDX17_S290_C292_M2	CDX17	CDX17	Baseline	0.760393	0.377286			78	SCLC0009	NA	0.999259	0.00722724
33	CDX17_S290_C292_M5	CDX17	CDX17	Baseline	0.365779	0.514626			78	SCLC0010	NA	0.590515	0.00353122
33	CDX18P_S312_C416_M2	CDX18	CDX18P	Progression	0.9982	0.00770849			78	SCLC0011	NA	0.997318	0.00573379
33	CDX18P_S312_C416_M4	CDX18	CDX18P	Progression	0.998491	0.00797969			78	SCLC0012	NA	0.603613	0.0108154
33	CDX18P_S312_C416_M5	CDX18	CDX18P	Progression	0.998781	0.00870395			78	SCLC0013	NA	0.995523	0.0045355
33	CDX18_S291_C281_M2T	CDX18	CDX18	Baseline	0.998739	0.00987983			78	SCLC0015	NA	0.998131	0.00636822
33	CDX18_S291_C281_M3	CDX18	CDX18	Baseline	0.998763	0.00490654			79	SCLC0005	NA	0.205227	0.941829
33	CDX18_S291_C318_M2	CDX18	CDX18	Baseline	0.998844	0.012526			79	SCLC0009	NA	0.999233	0.0272813
33	CDX20P_S313_C535_M1	CDX20	CDX20P	Progression	0.998595	0.00304437			79	SCLC0010	NA	0.984676	0.008201
33	CDX20P_S313_C535_M2	CDX20	CDX20P	Progression	0.997847	0.0038687			79	SCLC0011	NA	0.999336	0.0187259
33	CDX20P_S313_C535_M5	CDX20	CDX20P	Progression	0.998449	0.00293016			79	SCLC0012	NA	0.456253	0.203146
33	CDX20_S300_C436_M1T	CDX20	CDX20	Baseline	0.996985	0.00260544			79	SCLC0013	NA	0.998563	0.0105818
33	CDX20_S300_C436_M3T	CDX20	CDX20	Baseline	0.997281	0.00293016			79	SCLC0015	NA	0.998167	0.0160961
33	CDX20_S300_C436_M5	CDX20	CDX20	Baseline	0.990912	0.00335187			80	SCLC0005	NA	0.0514086	0.993403
33	CDX42P_S353_C638_M2	CDX42	CDX42P	Progression	0.986211	0.00266069			80	SCLC0009	NA	0.99939	0.298117
33	CDX42P_S353_C638_M3	CDX42	CDX42P	Progression	0.974069	0.00330156			80	SCLC0010	NA	0.787502	0.0102597
33	CDX42P_S353_C638_M4	CDX42	CDX42P	Progression	0.992283	0.00434905			80	SCLC0011	NA	0.999369	0.220093
33	CDX42_S349_C630_M2	CDX42	CDX42	Baseline	0.982348	0.00402069			80	SCLC0012	NA	0.112671	0.104148
33	CDX42_S349_C630_M4	CDX42	CDX42	Baseline	0.966902	0.00294721			80	SCLC0013	NA	0.994427	0.0783643
33	CDX42_S349_C630_M5	CDX42	CDX42	Baseline	0.949424	0.00380445			80	SCLC0015	NA	0.998679	0.263374
33	PDX022	PDX022	PDX022	ChemoNaive	0.139982	0.734698			81	SCLC0005	NA	0.0064857	0.952488
33	PDX022R	PDX022	PDX022R	ChemoResistant	0.0779289	0.273957			81	SCLC0009	NA	0.999441	0.0176923
33	PDX033	PDX033	PDX033	ChemoNaive	0.20869	0.970344			81	SCLC0010	NA	0.699297	0.0087707
33	PDX033R	PDX033	PDX033R	ChemoResistant	0.0662349	0.994377			81	SCLC0011	NA	0.995872	0.559572
33	PDX040	PDX040	PDX040	ChemoNaive	0.992076	0.00379336			81	SCLC0012	NA	0.451854	0.0157178
33	PDX040R	PDX040	PDX040R	ChemoResistant	0.994072	0.00301403			81	SCLC0013	NA	0.995333	0.0158076
33	PDX048	PDX048	PDX048	ChemoNaive	0.998958	0.00293016			81	SCLC0015	NA	0.995323	0.500043
33	PDX048R	PDX048	PDX048R	ChemoResistant	0.999056	0.0021736			82	SCLC0005	NA	0.0405678	0.951791
33	PDX095	PDX095	PDX095	ChemoNaive	0.998223	0.0049293			82	SCLC0009	NA	0.999415	0.0232843
33	PDX095R	PDX095	PDX095R	ChemoResistant	0.998158	0.00534993			82	SCLC0010	NA	0.937453	0.0023759
33	PDX101	PDX101	PDX101	ChemoNaive	0.998475	0.00278527			82	SCLC0011	NA	0.998336	0.0311427
33	PDX101R	PDX101	PDX101R	ChemoResistant	0.998535	0.00547445			82	SCLC0012	NA	0.317643	0.00808489
33	PDX102	PDX102	PDX102	ChemoNaive	0.994944	0.0837793			82	SCLC0013	NA	0.99635	0.006374
33	PDX102R	PDX102	PDX102R	ChemoResistant	0.991264	0.256271			82	SCLC0015	NA	0.98036	0.0184242
33	PDX108	PDX108	PDX108	ChemoNaive	0.996582	0.00948465			83	SCLC0005	NA	0.0109301	0.873879
33	PDX108R	PDX108	PDX108R	ChemoResistant	0.996525	0.0100645			83	SCLC0009	NA	0.999179	0.024375
33	PDX110	PDX110	PDX110	ChemoNaive	0.987266	0.00886321			83	SCLC0010	NA	0.837648	0.0101135
33	PDX110R	PDX110	PDX110R	ChemoResistant	0.979315	0.00939715			83	SCLC0011	NA	0.999305	0.0116593
33	PDX149	PDX149	PDX149	ChemoNaive	0.999036	0.00296199			83	SCLC0012	NA	0.190787	0.0401034
33	PDX149R	PDX149	PDX149R	ChemoResistant	0.998678	0.00296199			83	SCLC0013	NA	0.997968	0.00982547
34	CDX03P_S178_C55_M2	CDX03	CDX03P	Progression	0.966428	0.00423634			83	SCLC0015	NA	0.998038	0.0235327
34	CDX03P_S178_C55_M3	CDX03	CDX03P	Progression	0.973079	0.00489509			84	SCLC0005	NA	0.0150837	0.974121
34	CDX03P_S178_C111_M1	CDX03	CDX03P	Progression	0.933401	0.00777668			84	SCLC0009	NA	0.999214	0.0641524
34	CDX03_S161_C40_M2R	CDX03	CDX03	Baseline	0.944924	0.0129495			84	SCLC0010	NA	0.944537	0.00985843
34	CDX03_S161_C40_M3R	CDX03	CDX03	Baseline	0.834988	0.00713128			84	SCLC0011	NA	0.991302	0.0515546
34	CDX03_S161_C46_M3R	CDX03	CDX03	Baseline	0.472396	0.00510067			84	SCLC0012	NA	0.209485	0.0117147
34	CDX08P_S205_C122_M1R	CDX08	CDX08P	Progression	0.947644	0.647863			84	SCLC0013	NA	0.992815	0.00938046
34	CDX08P_S205_C122_M2	CDX08	CDX08P	Progression	0.865721	0.825542			84	SCLC0015	NA	0.997467	0.0632216
34	CDX08P_S205_C122_M3	CDX08	CDX08P	Progression	0.836611	0.224565			85	SCLC0005	NA	0.0755194	0.979076
34	CDX08_S183_C87_M1L	CDX08	CDX08	Baseline	0.917141	0.585732			85	SCLC0009	NA	0.998706	0.220705
34	CDX08_S183_C87_M2T	CDX08	CDX08	Baseline	0.854551	0.181968			85	SCLC0010	NA	0.932016	0.0125063
34	CDX08_S183_C137_M5	CDX08	CDX08	Baseline	0.857183	0.669425			85	SCLC0011	NA	0.992897	0.0181042
34	CDX15PP_S263_C206_M4	CDX15	CDX15PP	Progression	0.998648	0.00433415			85	SCLC0012	NA	0.584905	0.040922
34	CDX15PP_S263_C206_M5	CDX15	CDX15PP	Progression	0.998595	0.00326872			85	SCLC0013	NA	0.996778	0.011099
34	CDX15P_S251_C176_M2	CDX15	CDX15P	Progression	0.998409	0.00374472			85	SCLC0015	NA	0.99214	0.0371446
34	CDX15P_S251_C177_M1	CDX15	CDX15P	Progression	0.998625	0.00339448			86	SCLC0005	NA	0.0860094	0.121859
34	CDX15P_S251_C177_M4	CDX15	CDX15P	Progression	0.998748	0.00420296			86	SCLC0009	NA	0.999271	0.00352305
34	CDX17P_S346_C9_M2	CDX17	CDX17P	Progression	0.472274	0.731502			86	SCLC0010	NA	0.872628	0.00318253
[truncated: 4,002 more rows]
